# Supplementary material for: Novel Thiazole Phenoxypyridine Derivatives Protect Maize from Residual Pesticide Injury Caused by PPO-Inhibitor Fomesafen
Source: Biomolecules. 2019 Sep 20;9(10):514. doi: 10.3390/biom9100514 (PMC6843476; doi:10.3390/biom9100514)
Supplement: Supplementary file 1 [file biomolecules-09-00514-s001.zip]

Archive with 13 entries (12 files):
- Crystallographic Data for Compound 4a/
- Crystallographic Data for Compound 4a/checkcif.pdf
- Crystallographic Data for Compound 4a/mo_DBND_1_0m.hkl
- Crystallographic Data for Compound 4a/mo_DBND_1_0m.p4p
- Crystallographic Data for Compound 4a/mo_DBND_1_0m._ls
- Crystallographic Data for Compound 4a/mo_DBND_1_0ma_a.cif
- Crystallographic Data for Compound 4a/mo_DBND_1_0ma_a.fcf
- Crystallographic Data for Compound 4a/mo_DBND_1_0ma_a.hkl
- Crystallographic Data for Compound 4a/mo_DBND_1_0ma_a.ins
- Crystallographic Data for Compound 4a/mo_DBND_1_0ma_a.lst
- Crystallographic Data for Compound 4a/mo_DBND_1_0ma_a.res
- Crystallographic Data for Compound 4a/mo_DBND_1_0ma_a.txt
- Supplementary Material.pdf
