# Supplementary material for: Novel Thiazole Phenoxypyridine Derivatives Protect Maize from Residual Pesticide Injury Caused by PPO-Inhibitor Fomesafen
Source: Biomolecules. 2019 Sep 20;9(10):514. doi: 10.3390/biom9100514 (PMC6843476; doi:10.3390/biom9100514)
Supplement: Supplementary file 1 [file biomolecules-09-00514-s001.zip › Crystallographic Data for Compound 4a/mo_DBND_1_0m.hkl]

   2   0   0 1629.72 34.9854   2
  -2   0   0 1639.48 35.0128   2
   2   0   0 1610.90 35.1028   2
  -2   0   0 1630.41 35.6887   2
   3   0   0 -0.2756 1.28196   2
   3   0   0 1.22206 1.56726   2
  -3   0   0 1.70554 1.54302   2
  -3   0   0 0.33402 1.35526   2
   4   0   0 358.743 9.63943   2
  -4   0   0 352.446 9.37181   2
   4   0   0 363.807 9.27046   2
  -4   0   0 349.136 9.54945   2
  -5   0   0 3.67348 1.95230   2
   5   0   0 0.01870 1.56387   2
   5   0   0 0.69626 1.82567   2
  -5   0   0 3.78526 1.75137   2
  -6   0   0 223.887 7.94965   2
   6   0   0 227.401 8.15086   2
  -6   0   0 246.597 7.80124   2
   6   0   0 222.573 7.39548   2
   7   0   0 -2.0723 2.32398   2
   7   0   0 1.26198 2.08626   2
  -7   0   0 1.74002 2.40074   2
  -8   0   0 439.547 13.2943   2
  -8   0   0 453.685 13.7746   2
   8   0   0 430.067 12.9047   2
  -9   0   0 0.00555 2.82254   2
   9   0   0 0.58209 2.70850   2
  -9   0   0 4.27838 2.89167   2
  10   0   0 10.0364 3.26404   2
 -10   0   0 12.1202 3.90878   2
 -10   0   0 3.71836 3.78792   2
  10   0   0 7.42655 3.36252   2
 -11   0   0 -4.1692 2.77331   2
  11   0   0 9.22714 4.03418   2
 -11   0   0 -0.5146 3.15844   2
  12   0   0 -3.7066 3.79971   2
 -12   0   0 2.29742 3.30063   2
 -13   0   0 -1.0635 4.14186   2
  13   0   0 -1.0442 4.22623   2
 -13   0   0 -5.1793 3.54545   2
 -14   0   0 30.1797 5.80617   2
  14   0   0 19.6039 5.64012   2
 -15   0   0 -0.3120 4.50041   2
  15   0   0 0.79214 4.49279   2
   1  -1   0 389.767 9.41057   2
   1   1   0 394.658 9.91943   2
   1   1   0 430.352 9.36174   2
  -1   1   0 406.772 9.45082   2
  -2  -1   0 29.2314 1.99035   2
  -2  -1   0 26.7430 2.08417   2
   2  -1   0 27.7400 2.06086   2
   2   1   0 26.6932 1.86410   2
  -2   1   0 30.8696 2.12229   2
  -2   1   0 27.6295 2.18875   2
   2   1   0 25.1474 2.05535   2
  -3  -1   0 165.144 5.32624   2
   3  -1   0 167.606 5.21239   2
   3  -1   0 160.722 5.38750   2
  -3  -1   0 171.689 5.19850   2
  -3   1   0 176.543 5.33225   2
  -3   1   0 170.288 5.46871   2
   3   1   0 165.608 4.99899   2
   3   1   0 175.044 5.36976   2
   4  -1   0 552.838 13.7290   2
  -4  -1   0 568.399 13.9524   2
   4  -1   0 577.438 14.1338   2
  -4  -1   0 567.336 13.7233   2
  -4   1   0 558.233 14.0599   2
   4   1   0 562.644 14.0526   2
   4   1   0 573.190 13.5804   2
  -4   1   0 550.202 13.7934   2
  -5  -1   0 85.4657 4.23083   2
   5  -1   0 86.4512 4.16943   2
  -5  -1   0 89.9216 4.52155   2
   5  -1   0 84.5710 4.60135   2
   5   1   0 88.5981 4.01427   2
  -5   1   0 86.2840 4.49088   2
  -5   1   0 84.2647 4.29055   2
   5   1   0 90.9227 4.50131   2
  -6  -1   0 35.8133 3.55720   2
  -6  -1   0 35.1455 3.71062   2
   6  -1   0 24.9024 2.90107   2
   6  -1   0 22.2431 2.52267   2
  -6   1   0 36.6245 3.49907   2
   6   1   0 27.6766 2.92814   2
  -6   1   0 40.1123 3.86152   2
   6   1   0 31.5144 3.23949   2
   7  -1   0 270.372 9.61598   2
   7  -1   0 280.507 9.03296   2
  -7  -1   0 278.732 9.46809   2
  -7  -1   0 272.958 9.02941   2
   7   1   0 268.109 8.74697   2
   7   1   0 271.407 9.56372   2
   8  -1   0 4.19047 2.52599   2
  -8  -1   0 1.91039 2.50319   2
  -8  -1   0 3.12657 3.42410   2
   8  -1   0 2.27060 2.91667   2
   8   1   0 2.98501 2.55260   2
  -8   1   0 -1.9467 2.65780   2
  -8   1   0 3.89330 2.56213   2
   8   1   0 0.93646 2.87810   2
   9  -1   0 160.324 8.56592   2
  -9  -1   0 153.886 8.31475   2
  -9  -1   0 150.440 7.72786   2
   9  -1   0 144.397 7.46064   2
  -9   1   0 169.595 8.19607   2
   9   1   0 151.741 7.34224   2
   9   1   0 173.108 10.1630   2
  -9   1   0 159.646 8.24491   2
 -10  -1   0 42.8742 4.67072   2
  10  -1   0 33.3316 4.59649   2
  10  -1   0 48.1303 5.19594   2
 -10  -1   0 57.8675 6.13125   2
  10   1   0 36.1658 4.24097   2
 -10   1   0 58.5681 6.20912   2
 -10   1   0 48.1812 4.85977   2
  10   1   0 60.3139 6.43314   2
  11  -1   0 17.9801 4.46766   2
 -11  -1   0 16.7752 4.40336   2
 -11  -1   0 16.3314 4.14577   2
  11  -1   0 11.1599 3.24447   2
 -11   1   0 20.4612 4.54974   2
 -11   1   0 16.2059 4.26098   2
  11   1   0 21.5325 4.92200   2
 -12  -1   0 18.7714 4.50092   2
 -12  -1   0 15.2269 4.29358   2
 -12   1   0 28.2512 4.99042   2
  12   1   0 19.1035 4.86797   2
 -12   1   0 22.6880 5.13215   2
 -13  -1   0 0.67459 3.39976   2
  13  -1   0 -0.3632 3.62685   2
 -13  -1   0 -0.4124 4.04588   2
  13   1   0 -0.0762 3.85652   2
 -13   1   0 -0.7574 5.94737   2
 -14  -1   0 1.31160 3.63006   2
  14  -1   0 1.41512 4.44769   2
 -14   1   0 2.34645 4.30815   2
  14   1   0 1.99671 4.43418   2
  15  -1   0 -2.4799 4.47932   2
 -15  -1   0 2.04507 4.22361   2
 -15   1   0 -1.8700 4.34929   2
  15   1   0 2.62386 4.94414   2
   0  -2   0 245.624 6.53209   2
   0  -2   0 248.958 6.51757   2
   0   2   0 248.629 6.42526   2
   0   2   0 242.845 6.50741   2
   1  -2   0 52.5979 2.85317   2
  -1  -2   0 67.8915 2.92228   2
   1  -2   0 53.2026 3.01063   2
  -1   2   0 58.1536 2.93569   2
   1   2   0 70.4912 3.00054   2
   1   2   0 54.3845 2.75138   2
  -1   2   0 50.8435 2.85640   2
   2  -2   0 879.691 20.1379   2
  -2  -2   0 894.476 20.0497   2
   2  -2   0 879.559 20.1110   2
  -2  -2   0 884.454 20.0680   2
  -2   2   0 898.319 20.0985   2
  -2   2   0 884.128 20.1548   2
   2   2   0 851.642 19.9329   2
   2   2   0 879.364 20.0836   2
  -3  -2   0 103.350 4.20545   2
   3  -2   0 101.091 4.05238   2
   3  -2   0 102.484 4.33152   2
  -3  -2   0 97.6099 4.06487   2
  -3   2   0 96.6571 4.20856   2
   3   2   0 101.096 4.32097   2
  -3   2   0 96.5156 4.12571   2
   3   2   0 100.871 3.82000   2
  -4  -2   0 828.925 19.2763   2
  -4  -2   0 819.027 19.3934   2
   4  -2   0 799.184 19.6583   2
   4  -2   0 822.458 19.4201   2
  -4   2   0 806.091 19.5505   2
   4   2   0 793.820 18.9711   2
  -4   2   0 802.771 19.3309   2
   4   2   0 848.972 19.7557   2
  -5  -2   0 64.3312 4.10491   2
   5  -2   0 60.1819 3.94921   2
  -5  -2   0 59.5970 3.92214   2
  -5   2   0 62.2248 4.01486   2
   5   2   0 66.4465 4.43364   2
  -5   2   0 69.7750 4.24573   2
   5   2   0 66.0837 3.69353   2
  -6  -2   0 346.545 10.7600   2
  -6  -2   0 359.075 10.4910   2
   6  -2   0 363.300 11.2396   2
   6  -2   0 356.056 11.3100   2
  -6   2   0 371.579 10.8942   2
   6   2   0 354.108 10.1831   2
   6   2   0 358.402 11.0467   2
   7  -2   0 16.8350 3.62111   2
   7  -2   0 15.2010 3.10895   2
  -7  -2   0 16.4046 3.34690   2
  -7  -2   0 14.3722 2.77582   2
   7   2   0 11.1306 2.29701   2
  -7   2   0 18.1793 4.04314   2
   7   2   0 17.3938 3.48608   2
  -7   2   0 12.1309 3.22120   2
  -8  -2   0 -4.9847 2.44941   2
  -8  -2   0 -0.1093 2.86657   2
   8  -2   0 2.16177 3.15361   2
   8  -2   0 0.04637 2.44864   2
  -8   2   0 -1.2159 2.86094   2
  -8   2   0 0.99330 3.00381   2
   8   2   0 -1.4905 3.01213   2
   8   2   0 -0.9408 2.20009   2
   9  -2   0 15.0981 3.52781   2
   9  -2   0 18.2766 4.53483   2
  -9  -2   0 16.0420 3.98959   2
  -9  -2   0 16.1614 3.83882   2
   9   2   0 13.0093 3.14980   2
  -9   2   0 12.1644 3.84773   2
  -9   2   0 12.3155 3.93945   2
   9   2   0 18.4879 4.07148   2
 -10  -2   0 8.95585 3.70388   2
  10  -2   0 8.15956 3.32185   2
 -10  -2   0 5.22104 3.32435   2
  10  -2   0 3.54675 3.83720   2
 -10   2   0 11.9902 3.91185   2
  10   2   0 7.19582 3.61010   2
 -10   2   0 9.22731 3.88124   2
  11  -2   0 10.1526 4.29154   2
 -11  -2   0 6.32051 3.27903   2
  11  -2   0 6.70348 3.15585   2
 -11  -2   0 9.16754 3.77129   2
 -11   2   0 8.30038 3.73919   2
 -11   2   0 5.06916 3.19402   2
  11   2   0 3.80621 3.63959   2
 -12  -2   0 185.775 10.5996   2
  12  -2   0 170.922 10.4985   2
 -12  -2   0 160.296 9.60343   2
  12   2   0 196.163 11.0292   2
 -12   2   0 186.897 10.5585   2
 -12   2   0 195.972 10.9661   2
  13  -2   0 45.0451 6.76549   2
 -13  -2   0 49.6141 6.57473   2
 -13  -2   0 53.4040 7.35390   2
 -13   2   0 36.3292 6.54475   2
  13   2   0 37.7776 5.59493   2
 -14  -2   0 12.1500 4.75527   2
 -14   2   0 1.72516 4.36873   2
  14   2   0 7.00247 4.62850   2
 -15  -2   0 -2.8306 3.91125   2
  15  -2   0 -3.4992 4.38509   2
 -15   2   0 2.55198 4.74689   2
  15   2   0 -0.3294 4.72106   2
   0  -3   0 -2.3338 1.38116   2
   0  -3   0 -0.2754 1.38377   2
   0   3   0 0.71474 1.43791   2
   0   3   0 1.14322 1.42992   2
  -1  -3   0 400.935 10.3044   2
  -1  -3   0 401.161 10.2594   2
   1  -3   0 391.109 10.3156   2
   1  -3   0 413.179 10.4106   2
   1   3   0 401.187 10.3475   2
   1   3   0 392.058 10.3421   2
  -1   3   0 401.040 10.3736   2
  -1   3   0 401.120 10.2223   2
  -2  -3   0 1.41806 1.55954   2
  -2  -3   0 -0.8207 1.54459   2
   2  -3   0 0.94913 1.56172   2
   2  -3   0 1.85469 1.57868   2
  -2   3   0 -1.9101 1.51341   2
   2   3   0 -1.1242 1.41380   2
  -2   3   0 -0.9372 1.43934   2
   2   3   0 1.13370 1.42571   2
   3  -3   0 17.1928 2.53166   2
  -3   3   0 13.3504 2.11242   2
  -3   3   0 21.4134 2.58823   2
   3   3   0 19.9760 2.27784   2
  -4  -3   0 572.117 14.4708   2
   4  -3   0 588.178 14.9107   2
  -4  -3   0 581.098 14.9354   2
   4  -3   0 590.139 15.0326   2
  -4   3   0 574.672 14.7357   2
  -4   3   0 555.789 14.9861   2
   4   3   0 571.082 14.3638   2
   4   3   0 567.286 14.5102   2
  -5  -3   0 368.228 10.4719   2
  -5  -3   0 363.211 10.8222   2
   5  -3   0 354.780 10.5972   2
   5  -3   0 354.759 10.9587   2
   5   3   0 345.037 10.6049   2
   5   3   0 368.983 10.9681   2
  -5   3   0 332.124 10.6475   2
  -5   3   0 364.695 10.6213   2
   6  -3   0 57.7404 4.61160   2
  -6  -3   0 58.5123 4.82814   2
  -6  -3   0 56.4339 4.54780   2
   6  -3   0 56.9486 5.13750   2
   6   3   0 57.2149 4.97339   2
  -6   3   0 55.6812 4.77850   2
  -6   3   0 56.3017 4.89680   2
   6   3   0 62.9593 4.20476   2
   7  -3   0 201.365 8.78794   2
  -7  -3   0 206.428 7.90848   2
   7  -3   0 187.313 8.03761   2
   7   3   0 201.502 8.78307   2
  -7   3   0 188.877 8.38310   2
   7   3   0 185.218 7.30350   2
  -7   3   0 188.977 8.26115   2
  -8  -3   0 143.846 7.82151   2
  -8  -3   0 141.519 7.30943   2
   8  -3   0 143.685 7.27899   2
   8  -3   0 133.132 8.26612   2
  -8   3   0 141.541 8.13764   2
   8   3   0 136.472 7.88858   2
   8   3   0 133.683 6.72022   2
  -8   3   0 127.225 7.48321   2
   9  -3   0 3.02827 3.01680   2
   9  -3   0 5.94066 3.98418   2
  -9  -3   0 1.22517 3.01199   2
  -9  -3   0 9.55473 3.55079   2
   9   3   0 6.65072 2.90651   2
  -9   3   0 8.59732 3.79604   2
  -9   3   0 1.56515 3.51796   2
   9   3   0 6.07556 3.22311   2
 -10  -3   0 75.1798 7.17525   2
  10  -3   0 69.3658 7.26072   2
 -10  -3   0 72.9538 6.61518   2
  10   3   0 79.1243 7.42445   2
 -10   3   0 77.1038 8.19656   2
 -10   3   0 70.9841 6.99798   2
  10   3   0 75.6102 6.06067   2
  11  -3   0 13.0775 4.24496   2
 -11  -3   0 21.3752 4.53150   2
 -11  -3   0 21.8253 4.66636   2
  11  -3   0 22.4236 4.29818   2
 -11   3   0 23.9351 4.91783   2
  11   3   0 17.9189 4.44561   2
 -11   3   0 16.6640 4.01921   2
 -12  -3   0 5.08591 3.95497   2
  12  -3   0 -3.2699 4.04052   2
 -12  -3   0 0.75678 4.42455   2
  12   3   0 3.84032 3.78004   2
 -12   3   0 3.59915 4.26834   2
 -13  -3   0 53.5506 6.49551   2
 -13  -3   0 43.8177 7.00294   2
  13  -3   0 45.9234 6.83811   2
  13   3   0 54.0792 7.20077   2
 -13   3   0 53.2507 6.53970   2
 -14  -3   0 10.6126 6.20165   2
  14  -3   0 7.23377 5.14541   2
 -14  -3   0 0.57719 3.79461   2
 -14   3   0 5.56682 5.30329   2
  14   3   0 5.54856 4.02088   2
 -15  -3   0 2.20732 3.89506   2
  15   3   0 -0.0529 4.28597   2
 -15   3   0 -1.4606 4.46547   2
   0  -4   0 530.253 13.7458   2
   0  -4   0 544.151 13.7291   2
   0   4   0 508.766 13.5240   2
   0   4   0 547.159 13.6331   2
  -1  -4   0 853.314 20.7643   2
   1  -4   0 852.719 20.9244   2
   1  -4   0 871.022 20.9528   2
  -1  -4   0 872.566 20.9109   2
   1   4   0 886.547 20.7394   2
  -1   4   0 856.609 20.7289   2
  -1   4   0 868.338 20.7933   2
   1   4   0 886.361 20.9211   2
   2  -4   0 37.1351 3.63773   2
  -2  -4   0 51.3690 3.85379   2
   2  -4   0 31.3409 3.34957   2
  -2  -4   0 41.2715 3.75879   2
  -2   4   0 32.8863 3.53157   2
   2   4   0 39.4025 3.58950   2
   2   4   0 38.9917 3.62855   2
  -2   4   0 38.0975 3.61290   2
  -3  -4   0 13.2717 2.56312   2
   3  -4   0 9.34591 2.63072   2
   3  -4   0 11.6147 2.57870   2
  -3  -4   0 10.5634 2.41866   2
  -3   4   0 8.13961 2.36901   2
  -3   4   0 11.4431 2.37431   2
   3   4   0 12.5131 3.02284   2
   4  -4   0 507.239 14.2312   2
   4  -4   0 495.230 14.4182   2
  -4  -4   0 529.957 15.0888   2
  -4  -4   0 535.857 14.5399   2
   4   4   0 526.164 14.3146   2
   4   4   0 528.512 13.7297   2
  -4   4   0 528.495 14.1752   2
  -4   4   0 504.772 14.1164   2
  -5  -4   0 -0.2787 2.21460   2
  -5  -4   0 4.46907 2.59515   2
   5  -4   0 1.04717 2.20890   2
   5  -4   0 1.25650 2.90463   2
  -5   4   0 2.12059 2.63019   2
   5   4   0 -0.1623 2.12740   2
  -5   4   0 4.60193 2.70728   2
   5   4   0 4.65496 2.63437   2
   6  -4   0 2.64446 2.90130   2
   6  -4   0 -2.4642 2.80255   2
  -6  -4   0 -0.7261 2.79913   2
  -6  -4   0 -0.0748 2.61234   2
  -6   4   0 2.14996 2.75409   2
   6   4   0 -2.8309 2.60774   2
  -6   4   0 -1.7267 3.34928   2
   6   4   0 -2.0860 2.22242   2
  -7  -4   0 68.3275 6.00114   2
   7  -4   0 73.4775 6.62571   2
  -7  -4   0 81.1059 6.41250   2
   7  -4   0 84.0503 6.19723   2
  -7   4   0 71.8272 6.30405   2
  -7   4   0 67.6547 6.01860   2
   7   4   0 84.4431 5.53068   2
   7   4   0 78.3631 6.16262   2
   8  -4   0 5.32505 3.88056   2
  -8  -4   0 5.87418 3.13824   2
   8  -4   0 5.92464 3.36969   2
  -8   4   0 8.70522 3.60334   2
   8   4   0 8.62288 2.92428   2
  -8   4   0 9.78675 3.72158   2
   8   4   0 7.83516 3.78754   2
  -9  -4   0 84.3487 6.57921   2
  -9  -4   0 93.3890 7.33831   2
   9  -4   0 83.1878 6.64597   2
   9  -4   0 80.0496 7.59869   2
  -9   4   0 80.5194 7.21284   2
   9   4   0 87.1923 7.02660   2
  -9   4   0 88.9706 6.94020   2
   9   4   0 79.8445 6.68952   2
  10  -4   0 0.92726 3.08013   2
  10  -4   0 5.32776 4.22696   2
 -10  -4   0 -1.5401 2.90784   2
 -10  -4   0 4.54734 3.51828   2
  10   4   0 6.87237 3.82953   2
 -10   4   0 1.36986 3.26898   2
 -10   4   0 -4.1024 3.21882   2
 -11  -4   0 -2.3422 3.21500   2
 -11  -4   0 6.87382 4.29672   2
  11  -4   0 0.59817 4.34420   2
  11   4   0 2.62358 3.91292   2
 -11   4   0 -3.1087 3.75614   2
 -12  -4   0 39.1572 5.77364   2
 -12  -4   0 36.9482 5.90957   2
  12  -4   0 39.7532 6.61398   2
 -12   4   0 47.3908 6.87557   2
  12   4   0 39.0396 6.91760   2
 -13  -4   0 3.21792 4.14585   2
  13  -4   0 10.8037 5.29152   2
 -13  -4   0 9.95483 5.14870   2
 -13   4   0 1.32217 4.61483   2
  13   4   0 6.45909 4.26637   2
  14  -4   0 -9.2220 4.50321   2
 -14  -4   0 -2.3549 3.79727   2
 -14  -4   0 2.15093 5.51360   2
 -14   4   0 0.28595 4.57328   2
  14   4   0 0.52509 4.01874   2
   0  -5   0 -0.1329 2.38685   2
   0  -5   0 -2.2054 2.20296   2
   0   5   0 -0.0467 2.17715   2
   0   5   0 -1.5203 2.01050   2
   1  -5   0 120.138 6.13834   2
  -1  -5   0 118.941 5.78441   2
   1  -5   0 117.292 5.85479   2
  -1  -5   0 113.537 5.87997   2
  -1   5   0 118.054 5.93497   2
   1   5   0 122.003 5.61076   2
  -1   5   0 109.695 5.53700   2
   1   5   0 114.243 5.84789   2
  -2  -5   0 -0.7793 2.37581   2
   2  -5   0 3.08376 2.47936   2
  -2  -5   0 1.87618 2.26109   2
   2  -5   0 0.91224 2.52471   2
   2   5   0 0.32044 2.33650   2
  -2   5   0 3.76069 2.45968   2
   2   5   0 -1.5218 2.15395   2
  -2   5   0 -1.2903 2.21984   2
   3  -5   0 39.7106 4.09614   2
  -3  -5   0 45.2076 4.48948   2
   3  -5   0 38.8534 4.18446   2
  -3  -5   0 43.8244 3.86945   2
  -3   5   0 39.0588 3.95038   2
  -3   5   0 42.9013 4.38946   2
   3   5   0 43.6237 3.92540   2
   3   5   0 39.9742 3.93775   2
  -4  -5   0 84.4074 5.77877   2
   4  -5   0 87.9128 6.19200   2
  -4  -5   0 84.8715 5.97723   2
   4  -5   0 87.1792 5.91238   2
   4   5   0 86.0710 5.66997   2
   4   5   0 88.2269 5.16284   2
  -4   5   0 99.6882 5.82017   2
  -4   5   0 88.6521 5.91847   2
  -5  -5   0 166.867 7.87066   2
   5  -5   0 151.415 8.00606   2
  -5  -5   0 165.276 7.57534   2
   5  -5   0 152.929 7.82679   2
  -5   5   0 154.291 7.58185   2
  -5   5   0 155.099 7.78688   2
   5   5   0 154.741 7.27015   2
   5   5   0 165.406 6.98767   2
   6  -5   0 102.421 6.99100   2
  -6  -5   0 102.779 7.32438   2
  -6  -5   0 113.438 6.91279   2
   6  -5   0 110.471 7.46525   2
   6   5   0 117.847 6.93574   2
  -6   5   0 109.829 7.15185   2
  -6   5   0 113.753 6.96675   2
   6   5   0 102.457 6.07446   2
  -7  -5   0 55.8367 5.67549   2
  -7  -5   0 42.7661 4.66534   2
   7  -5   0 43.6332 4.99747   2
   7  -5   0 47.2240 5.27640   2
   7   5   0 48.8416 4.99064   2
  -7   5   0 52.0229 5.41753   2
  -7   5   0 48.9540 5.22727   2
   7   5   0 41.6698 4.73698   2
  -8  -5   0 176.666 8.54494   2
   8  -5   0 176.884 9.54735   2
  -8  -5   0 176.175 10.9341   2
   8  -5   0 193.199 9.47629   2
  -8   5   0 159.725 11.2423   2
  -8   5   0 183.531 9.24944   2
   8   5   0 182.213 8.95156   2
   9  -5   0 39.7521 5.37470   2
   9  -5   0 46.5412 7.85988   2
  -9  -5   0 58.9426 5.85986   2
  -9   5   0 57.5737 6.11571   2
   9   5   0 44.6353 5.25935   2
  -9   5   0 39.7552 5.29241   2
   9   5   0 28.1310 4.08876   2
  10  -5   0 40.6468 6.45036   2
 -10  -5   0 34.2739 5.16263   2
  10  -5   0 49.9271 6.08123   2
 -10  -5   0 32.9439 4.90960   2
 -10   5   0 33.9709 5.70144   2
  10   5   0 37.0080 4.97749   2
 -11  -5   0 3.07673 4.07338   2
 -11  -5   0 0.16641 3.70017   2
  11  -5   0 -0.2734 4.69766   2
  11   5   0 4.99250 3.79399   2
 -11   5   0 0.43407 3.76377   2
  12  -5   0 9.98936 4.59510   2
 -12  -5   0 4.64240 4.38845   2
 -12  -5   0 9.86693 4.36323   2
  12   5   0 11.4007 4.84385   2
 -12   5   0 2.38296 4.79087   2
  13  -5   0 2.77673 4.98090   2
 -13  -5   0 -1.9398 4.14496   2
 -13  -5   0 -2.2392 3.91634   2
 -13   5   0 4.60077 4.62226   2
  13   5   0 4.16607 4.53536   2
   0  -6   0 -0.4578 2.73670   2
   0  -6   0 2.95898 2.89827   2
   0   6   0 2.50771 2.60485   2
   0   6   0 -0.8373 2.63602   2
   1  -6   0 56.4373 5.32668   2
  -1  -6   0 41.5382 4.24031   2
   1  -6   0 32.8990 4.31436   2
  -1  -6   0 44.3259 5.07586   2
   1   6   0 41.0917 4.19196   2
  -1   6   0 43.7372 4.41678   2
   1   6   0 42.2978 4.37723   2
  -1   6   0 50.7214 5.15725   2
  -2  -6   0 33.3961 4.45968   2
  -2  -6   0 40.7611 4.23805   2
   2  -6   0 41.6273 4.95226   2
   2  -6   0 41.3787 4.81785   2
   2   6   0 38.8111 4.11553   2
  -2   6   0 42.6229 4.24096   2
  -2   6   0 42.6456 4.42221   2
   2   6   0 40.5513 4.36769   2
   3  -6   0 147.841 7.89369   2
   3  -6   0 159.044 9.06807   2
  -3  -6   0 151.158 7.36233   2
  -3  -6   0 148.177 7.54205   2
  -3   6   0 155.595 7.34393   2
  -3   6   0 155.948 7.64662   2
   3   6   0 141.215 7.01221   2
   3   6   0 140.261 7.01456   2
   4  -6   0 27.9088 4.35616   2
  -4  -6   0 42.2632 4.81064   2
  -4  -6   0 34.0700 4.56297   2
   4  -6   0 32.9148 4.08482   2
   4   6   0 35.9742 3.99504   2
  -4   6   0 37.8245 4.49515   2
   4   6   0 39.3045 4.39239   2
  -4   6   0 40.1295 4.80394   2
  -5  -6   0 118.670 7.41865   2
   5  -6   0 111.636 7.45645   2
  -5  -6   0 113.401 7.20842   2
   5  -6   0 119.783 7.90741   2
   5   6   0 116.811 6.62333   2
  -5   6   0 128.962 7.24560   2
   5   6   0 122.945 6.56026   2
  -5   6   0 102.823 7.05368   2
   6  -6   0 99.9230 7.37629   2
   6  -6   0 121.366 7.91889   2
  -6  -6   0 109.474 7.12614   2
  -6  -6   0 109.547 7.24877   2
   6   6   0 109.765 7.06417   2
  -6   6   0 115.706 7.26228   2
   6   6   0 114.200 6.30842   2
  -7  -6   0 4.02416 3.52649   2
  -7  -6   0 4.25253 3.38857   2
   7  -6   0 -1.1777 3.35157   2
   7  -6   0 4.90699 2.98010   2
   7   6   0 1.95936 2.92547   2
  -7   6   0 4.18050 3.47115   2
   7   6   0 0.31686 2.90315   2
   8  -6   0 20.9509 5.16776   2
  -8  -6   0 28.8627 4.85578   2
  -8  -6   0 27.4711 4.69484   2
   8  -6   0 20.6629 4.20069   2
  -8   6   0 27.3721 4.62548   2
   8   6   0 27.6713 4.45310   2
  -9  -6   0 1.22389 3.89818   2
   9  -6   0 -3.6722 2.86811   2
  -9  -6   0 3.81763 3.40828   2
   9  -6   0 1.50120 4.59495   2
   9   6   0 2.61253 3.33719   2
  -9   6   0 8.84503 4.54206   2
  10  -6   0 5.35076 4.44753   2
 -10  -6   0 6.96696 3.90029   2
 -10  -6   0 -7.4229 3.26083   2
 -10   6   0 7.05334 4.30078   2
  10   6   0 0.77748 3.57928   2
 -11  -6   0 3.01311 3.81943   2
 -11  -6   0 1.02238 3.88746   2
  11  -6   0 9.96291 4.64530   2
  11   6   0 -2.8744 3.30507   2
 -11   6   0 -0.9072 4.33211   2
 -12  -6   0 28.9275 5.48826   2
  12  -6   0 32.1635 6.37119   2
 -12  -6   0 20.5306 5.30390   2
 -12   6   0 16.8815 5.26408   2
  12   6   0 20.5707 5.29029   2
   0  -7   0 1.08904 3.13300   2
   0  -7   0 1.69828 3.04308   2
   0   7   0 2.07504 2.82293   2
   0   7   0 3.30890 2.84043   2
  -1  -7   0 7.05787 3.46115   2
   1  -7   0 13.7837 3.63244   2
   1  -7   0 13.5445 3.67998   2
  -1  -7   0 16.1801 3.58647   2
   1   7   0 13.6600 3.24001   2
  -1   7   0 12.7622 3.41593   2
   1   7   0 9.08230 3.36671   2
  -1   7   0 8.47188 3.30356   2
  -2  -7   0 88.9405 6.91330   2
   2  -7   0 81.6532 6.85869   2
   2  -7   0 97.8733 7.09500   2
  -2  -7   0 83.2265 6.52756   2
  -2   7   0 90.3319 6.56723   2
  -2   7   0 93.1347 6.41358   2
   2   7   0 95.9208 6.31883   2
   2   7   0 86.0224 6.10813   2
   3  -7   0 50.8276 5.47458   2
   3  -7   0 58.3153 5.81488   2
  -3  -7   0 59.6291 6.05769   2
  -3  -7   0 56.5128 5.74055   2
  -3   7   0 55.0948 5.52686   2
  -3   7   0 56.6657 5.49926   2
   3   7   0 58.1523 5.67768   2
   3   7   0 53.9395 5.20767   2
   4  -7   0 105.381 7.77836   2
  -4  -7   0 103.957 8.02560   2
   4  -7   0 103.445 7.53279   2
  -4  -7   0 90.7416 6.90034   2
  -4   7   0 101.336 6.71610   2
   4   7   0 110.979 6.71176   2
  -4   7   0 100.217 6.86412   2
   5  -7   0 1.80733 3.57250   2
   5  -7   0 4.62650 3.30910   2
  -5  -7   0 4.45915 3.40636   2
  -5  -7   0 -3.9774 3.14871   2
   5   7   0 -0.5574 2.56868   2
   5   7   0 3.16322 2.99425   2
  -5   7   0 0.96902 3.19510   2
  -6  -7   0 -0.0716 3.12863   2
  -6  -7   0 2.33613 3.25478   2
   6  -7   0 2.15891 3.34516   2
   6  -7   0 2.81090 3.89322   2
   6   7   0 2.75551 2.53549   2
  -6   7   0 0.82327 3.66703   2
   6   7   0 0.68976 3.17551   2
  -7  -7   0 0.45762 3.69529   2
  -7  -7   0 2.49570 3.80466   2
   7  -7   0 -5.1789 3.17950   2
   7  -7   0 0.39945 3.90651   2
   7   7   0 6.15085 3.34757   2
  -7   7   0 2.11138 3.62974   2
  -8  -7   0 35.3070 5.34340   2
  -8  -7   0 32.2773 5.27555   2
   8  -7   0 20.4800 3.88133   2
   8  -7   0 24.2532 5.13422   2
   8   7   0 44.2740 5.64530   2
  -8   7   0 31.2579 5.38946   2
   9  -7   0 -2.3206 4.10494   2
  -9  -7   0 9.80890 4.39099   2
  -9  -7   0 2.14825 3.63248   2
  -9   7   0 5.32433 4.12937   2
   9   7   0 4.46457 3.80521   2
  10  -7   0 8.13615 4.82550   2
 -10  -7   0 6.01178 4.00848   2
  10   7   0 9.03063 3.88705   2
 -10   7   0 11.9312 4.91324   2
  11  -7   0 1.90544 4.51334   2
 -11  -7   0 0.96811 4.27723   2
 -11  -7   0 7.14675 4.48296   2
 -11   7   0 0.75476 4.41267   2
  11   7   0 6.51889 4.11250   2
   0  -8   0 30.8182 5.18772   2
   0  -8   0 21.2526 4.27091   2
   0   8   0 22.6587 4.22212   2
   0   8   0 19.0595 3.78876   2
   1  -8   0 1.30265 3.55874   2
  -1  -8   0 6.03072 3.51614   2
  -1  -8   0 6.26351 3.89666   2
   1  -8   0 6.05547 3.98928   2
   1   8   0 4.82508 2.87820   2
  -1   8   0 5.17273 3.51183   2
   1   8   0 4.15709 3.37693   2
  -2  -8   0 33.6346 5.14345   2
   2  -8   0 35.3177 5.51457   2
   2  -8   0 33.4230 5.72955   2
   2   8   0 44.7692 4.83791   2
  -2   8   0 37.4924 4.85479   2
   2   8   0 24.2170 3.88231   2
   3  -8   0 -0.0427 3.81141   2
  -3  -8   0 8.36193 3.93034   2
   3  -8   0 -3.7605 3.18665   2
   3   8   0 4.28365 3.20481   2
  -3   8   0 -0.6825 3.08099   2
   4  -8   0 3.61757 4.40015   2
  -4  -8   0 5.41770 3.70770   2
   4  -8   0 2.22406 3.59940   2
  -4   8   0 5.55244 3.73157   2
   4   8   0 2.71188 3.47886   2
   5  -8   0 -0.7496 3.25024   2
  -5  -8   0 4.86483 4.07538   2
   5  -8   0 10.3081 5.66355   2
  -5  -8   0 3.05887 3.72807   2
  -5   8   0 -1.3448 3.38163   2
   5   8   0 8.45582 3.53986   2
   6  -8   0 6.74109 4.35640   2
  -6  -8   0 10.0816 4.20400   2
   6  -8   0 10.1044 3.89301   2
  -6   8   0 8.91019 4.24401   2
   6   8   0 13.2601 3.96550   2
   7  -8   0 46.3635 5.81283   2
   7  -8   0 34.8723 6.32422   2
  -7  -8   0 36.4696 5.88786   2
  -7  -8   0 44.5573 5.98491   2
   7   8   0 43.7002 5.09245   2
  -7   8   0 35.7056 5.55745   2
   8  -8   0 2.30844 4.45357   2
  -8  -8   0 -0.5143 3.91528   2
  -8  -8   0 2.01842 3.61646   2
   8   8   0 -7.0861 3.21645   2
  -8   8   0 -1.4866 4.06956   2
   9  -8   0 4.38273 5.34198   2
  -9  -8   0 -1.3638 3.91885   2
  -9  -8   0 3.75916 4.28906   2
  -9   8   0 -0.0416 4.43758   2
 -10  -8   0 -4.2967 3.46148   2
  10  -8   0 1.69647 4.79769   2
 -10   8   0 -4.8082 4.72343   2
  10   8   0 6.62740 4.02110   2
   0  -9   0 -2.6643 3.72984   2
   0  -9   0 1.87637 3.80508   2
   0   9   0 -1.6498 2.99169   2
   1  -9   0 7.43871 4.27744   2
  -1  -9   0 6.87467 3.99974   2
   1  -9   0 15.2921 4.75120   2
  -1  -9   0 13.0995 4.38239   2
  -1   9   0 5.41449 3.89669   2
   1   9   0 14.7317 3.76231   2
   2  -9   0 0.02103 3.42099   2
  -2  -9   0 1.98115 3.75635   2
  -2  -9   0 -1.7396 3.31259   2
   2  -9   0 2.83118 4.12370   2
  -2   9   0 1.75064 3.24964   2
   2   9   0 -1.5391 3.05754   2
  -3  -9   0 9.67910 4.38491   2
   3  -9   0 14.7637 4.64252   2
   3  -9   0 12.7345 5.26285   2
  -3  -9   0 13.2148 4.68018   2
  -3   9   0 13.3461 3.95729   2
   3   9   0 17.7261 3.77558   2
  -4  -9   0 1.95189 4.10394   2
   4  -9   0 -3.3346 3.69906   2
  -4  -9   0 2.96726 4.20830   2
  -4   9   0 1.56180 3.29150   2
   4   9   0 0.83307 2.97812   2
  -5  -9   0 18.5794 5.16830   2
   5  -9   0 5.66153 5.10490   2
  -5  -9   0 21.8522 4.77226   2
   5   9   0 18.6513 4.19118   2
  -5   9   0 23.1182 4.99348   2
   6  -9   0 3.42249 4.10957   2
   6  -9   0 -3.3747 4.35937   2
  -6  -9   0 1.57717 4.51074   2
  -6  -9   0 -2.4067 4.26285   2
   6   9   0 0.94600 3.51571   2
  -6   9   0 3.69151 4.37786   2
  -7  -9   0 7.59719 4.34550   2
   7  -9   0 12.9804 4.94665   2
  -7  -9   0 6.45945 4.61182   2
  -7   9   0 3.88168 4.53912   2
   7   9   0 14.1443 4.28659   2
  -8  -9   0 -1.6962 3.84923   2
   8  -9   0 10.4132 5.36058   2
  -8  -9   0 -4.6826 4.11396   2
  -8   9   0 -1.6496 4.12064   2
   8   9   0 0.97041 3.76489   2
   0 -10   0 4.46189 4.55587   2
   0 -10   0 10.2674 4.51321   2
   0  10   0 4.05140 3.59770   2
   1 -10   0 21.4298 5.02209   2
   1 -10   0 15.7206 5.43346   2
  -1 -10   0 19.1221 5.31954   2
  -1 -10   0 6.75578 4.52545   2
   1  10   0 18.4969 5.77321   2
  -1  10   0 15.9479 4.19186   2
   2 -10   0 9.52197 5.16581   2
   2 -10   0 0.03282 4.15149   2
  -2 -10   0 7.06738 4.47007   2
  -2 -10   0 7.34397 4.64078   2
   2  10   0 8.79258 4.09157   2
  -2  10   0 11.5969 3.97398   2
  -3 -10   0 -2.4263 3.91755   2
   3 -10   0 -2.0979 4.70978   2
  -3 -10   0 5.01582 4.68801   2
  -3  10   0 5.51561 3.97301   2
   3  10   0 4.57791 3.53835   2
   4 -10   0 2.04310 4.57846   2
  -4 -10   0 -1.4757 4.45160   2
  -4 -10   0 -0.2630 4.20214   2
   4 -10   0 5.38543 4.44685   2
   4  10   0 6.64588 3.68268   2
  -4  10   0 6.90919 4.15598   2
  15   0  -1 -3.9331 5.26375   2
 -15   0   1 -4.6915 4.19508   2
  14   0  -1 37.2875 6.16575   2
 -14   0   1 30.6508 5.54750   2
  13   0  -1 9.37038 4.37976   2
 -13   0   1 9.12361 4.97283   2
 -13   0   1 1.94655 4.15369   2
 -12   0   1 1.85496 3.69859   2
 -12   0   1 0.24973 3.35285   2
  12   0  -1 1.65546 3.60427   2
 -11   0   1 5.53140 3.58792   2
  11   0  -1 -2.8455 3.20132   2
 -11   0   1 1.22690 3.52591   2
  10   0  -1 30.5715 4.06139   2
 -10   0   1 38.6726 4.93416   2
 -10   0   1 31.1224 4.76100   2
  10   0  -1 39.1643 5.19407   2
  -9   0   1 31.1542 4.37830   2
  -9   0   1 25.9783 4.48754   2
   9   0  -1 29.1854 4.07334   2
   8   0  -1 161.313 6.92674   2
   8   0  -1 175.688 8.06283   2
  -8   0   1 140.058 6.91043   2
  -8   0   1 157.174 7.76350   2
  -7   0   1 124.065 6.28638   2
   7   0  -1 118.604 5.63241   2
   7   0  -1 119.944 6.32334   2
  -6   0   1 619.335 16.1874   2
   6   0  -1 630.648 16.2338   2
   6   0  -1 617.659 15.5298   2
  -6   0   1 603.806 15.6757   2
  -5   0   1 95.0469 4.58576   2
   5   0  -1 100.027 4.76438   2
   5   0  -1 105.167 4.31631   2
  -5   0   1 100.328 4.46917   2
   4   0  -1 811.573 18.2448   2
  -4   0   1 775.913 18.5527   2
  -4   0   1 769.423 18.2267   2
   4   0  -1 785.790 18.5113   2
   3   0  -1 451.643 10.7827   2
   3   0  -1 417.715 10.3743   2
  -3   0   1 440.681 10.5158   2
  -3   0   1 416.948 10.6426   2
   2   0  -1 1303.17 27.6610   2
  -2   0   1 1236.54 28.3225   2
   2   0  -1 1299.74 27.5286   2
  -2   0   1 1245.40 27.5099   2
  -2   0  -1 1227.38 27.9779   2
   2   0   1 1309.65 27.7159   2
  -2   0  -1 1264.51 27.5173   2
   2   0   1 1271.92 27.4959   2
  -3   0  -1 421.139 10.5540   2
   3   0   1 421.003 10.2787   2
   3   0   1 421.641 10.5059   2
  -3   0  -1 426.036 10.3361   2
   4   0   1 776.204 18.7892   2
   4   0   1 800.055 18.4478   2
  -4   0  -1 782.600 18.8454   2
  -4   0  -1 812.235 18.5236   2
  -5   0  -1 107.793 4.65853   2
   5   0   1 102.053 4.40349   2
  -5   0  -1 96.7320 4.80712   2
  -6   0  -1 631.793 16.3875   2
   6   0   1 611.497 16.4697   2
   6   0   1 613.414 15.6135   2
  -7   0  -1 115.887 6.08952   2
   7   0   1 120.475 6.32605   2
  -8   0  -1 162.520 7.42501   2
  -8   0  -1 164.891 8.05722   2
   8   0   1 149.607 6.88949   2
   9   0   1 28.8547 4.70772   2
   9   0   1 16.6235 3.22770   2
  -9   0  -1 33.3487 4.47331   2
  -9   0  -1 26.4911 4.32449   2
  10   0   1 30.6718 4.09908   2
 -10   0  -1 39.6338 5.57626   2
 -10   0  -1 34.8492 4.85326   2
  10   0   1 26.8969 4.47300   2
 -11   0  -1 -2.4787 3.06708   2
  11   0   1 -0.6635 2.55071   2
 -11   0  -1 0.03773 3.38750   2
  11   0   1 -1.8814 3.43984   2
 -12   0  -1 1.33081 3.38026   2
  12   0   1 -2.9865 3.48052   2
  13   0   1 3.65551 4.47158   2
 -13   0  -1 9.16901 4.23667   2
 -13   0  -1 5.73367 5.84833   2
 -14   0  -1 25.7842 5.28856   2
  14   0   1 51.3425 7.44150   2
  15   0   1 0.92745 4.80105   2
 -15   0  -1 1.28216 4.48334   2
  15  -1  -1 8.05089 5.27092   2
 -15  -1   1 10.4041 4.89258   2
  15   1  -1 19.2869 6.10699   2
 -15   1   1 7.14912 4.74024   2
 -14  -1   1 -1.4489 3.69073   2
  14  -1  -1 -0.8326 4.28701   2
 -14   1   1 -5.1232 3.90828   2
  14   1  -1 7.52893 4.33218   2
 -13  -1   1 19.4253 4.84417   2
 -13  -1   1 18.3035 5.04562   2
  13  -1  -1 21.9832 5.52126   2
  13   1  -1 24.0304 5.44860   2
 -13   1   1 20.3116 6.08005   2
 -12  -1   1 71.1742 6.87689   2
 -12  -1   1 55.8699 6.28245   2
 -12   1   1 67.5247 6.89248   2
  12   1  -1 61.6320 6.44159   2
 -12   1   1 60.9448 6.54625   2
 -11  -1   1 12.5269 3.98309   2
 -11  -1   1 16.8668 4.25761   2
  11  -1  -1 13.0483 3.35347   2
  11  -1  -1 24.2472 4.73694   2
 -11   1   1 17.9595 4.28442   2
  11   1  -1 13.4985 4.49295   2
 -11   1   1 11.1035 3.72792   2
  10  -1  -1 38.0131 5.36552   2
 -10  -1   1 29.4984 3.91715   2
  10  -1  -1 39.6433 4.43781   2
 -10  -1   1 48.0224 5.69654   2
 -10   1   1 32.8370 4.32796   2
 -10   1   1 44.4750 5.44979   2
  10   1  -1 50.9309 5.03986   2
  10   1  -1 40.4771 5.26256   2
   9  -1  -1 49.8075 5.34823   2
   9  -1  -1 69.9798 6.53626   2
  -9  -1   1 69.6152 5.83088   2
  -9  -1   1 69.1811 6.10686   2
   9   1  -1 76.2231 7.95142   2
  -9   1   1 61.9924 5.96517   2
   9   1  -1 65.2276 5.33050   2
  -9   1   1 67.1376 6.19534   2
  -8  -1   1 187.314 7.84103   2
   8  -1  -1 197.614 8.62201   2
   8  -1  -1 184.827 7.66405   2
  -8  -1   1 193.378 8.18944   2
   8   1  -1 188.025 8.35118   2
  -8   1   1 187.421 7.97234   2
  -8   1   1 187.679 8.24262   2
   8   1  -1 175.407 7.33004   2
  -7  -1   1 73.6813 4.76985   2
   7  -1  -1 75.9859 4.87246   2
  -7  -1   1 82.4834 5.26114   2
   7  -1  -1 82.5167 5.65724   2
   7   1  -1 77.8857 5.37998   2
   7   1  -1 81.7631 4.70768   2
  -6  -1   1 241.053 8.17432   2
   6  -1  -1 245.477 7.94062   2
   6  -1  -1 248.473 8.48351   2
  -6  -1   1 238.425 7.82239   2
   6   1  -1 246.094 8.40799   2
   6   1  -1 245.231 7.79355   2
  -6   1   1 241.448 8.30292   2
  -6   1   1 239.436 8.10385   2
   5  -1  -1 3.49235 1.65323   2
   5  -1  -1 2.19735 1.94155   2
  -5  -1   1 2.67040 1.70708   2
  -5  -1   1 3.18413 1.60105   2
   5   1  -1 3.16241 1.48971   2
  -5   1   1 2.62396 1.74990   2
   5   1  -1 3.39552 1.92987   2
  -5   1   1 3.82925 3.33424   2
  -4  -1   1 118.250 4.63041   2
  -4  -1   1 127.366 4.50043   2
   4  -1  -1 121.025 4.54802   2
   4  -1  -1 122.299 4.93112   2
   4   1  -1 119.676 4.30873   2
  -4   1   1 124.222 4.67622   2
  -4   1   1 123.050 4.82603   2
   4   1  -1 121.564 4.72349   2
  -3  -1   1 51.2909 2.77061   2
   3  -1  -1 50.1600 2.86572   2
   3  -1  -1 44.6110 3.12271   2
  -3   1   1 47.4231 3.02320   2
  -3   1   1 48.6738 3.12019   2
   3   1  -1 49.2221 2.60720   2
   3   1  -1 49.9490 3.09093   2
  -2  -1   1 123.567 3.71219   2
  -2  -1   1 123.351 3.78562   2
   2  -1  -1 122.251 4.02033   2
   2  -1  -1 121.404 3.86450   2
  -2   1   1 117.192 3.90984   2
   2   1  -1 120.679 4.00225   2
  -2   1   1 127.168 4.01021   2
   2   1  -1 121.712 3.58755   2
   1  -1  -1 1159.51 25.1944   2
   1   1  -1 1141.55 24.9868   2
  -1   1   1 1187.95 25.2325   2
   1   1  -1 1150.36 24.9403   2
  -1  -1  -1 1141.11 25.6778   2
   1  -1   1 1183.82 25.3377   2
   1   1   1 1154.49 25.3399   2
  -1   1  -1 1219.24 25.2333   2
   1   1   1 1134.90 25.4562   2
   2  -1   1 116.746 4.00104   2
  -2  -1  -1 123.868 3.80531   2
  -2  -1  -1 122.728 4.01718   2
  -2   1  -1 117.638 3.91831   2
   2   1   1 126.859 3.81476   2
  -2   1  -1 116.876 3.77350   2
   2   1   1 124.654 4.04362   2
   3  -1   1 49.6247 3.20018   2
  -3  -1  -1 48.7617 2.94442   2
   3  -1   1 49.6743 2.85232   2
  -3  -1  -1 53.2558 3.15475   2
   3   1   1 50.5654 2.71016   2
  -3   1  -1 54.6721 3.14994   2
  -3   1  -1 48.5062 2.96733   2
   3   1   1 53.6398 3.12702   2
   4  -1   1 118.764 4.57096   2
   4  -1   1 107.873 4.76982   2
  -4  -1  -1 119.944 4.56809   2
  -4   1  -1 120.151 4.76376   2
  -4   1  -1 119.322 4.65262   2
   4   1   1 124.843 4.94722   2
   4   1   1 123.530 4.38977   2
  -5  -1  -1 1.43253 1.62399   2
   5  -1   1 5.98459 1.88920   2
  -5  -1  -1 0.65389 1.82405   2
   5  -1   1 2.70285 1.97488   2
  -5   1  -1 2.15400 1.76073   2
  -5   1  -1 -0.0934 1.89348   2
   5   1   1 5.22582 2.02194   2
   5   1   1 3.52903 1.73347   2
  -6  -1  -1 243.275 8.40797   2
   6  -1   1 240.291 7.90136   2
  -6  -1  -1 251.482 7.92595   2
   6  -1   1 247.619 8.46610   2
   6   1   1 245.280 8.43466   2
  -6   1  -1 245.187 8.11548   2
   6   1   1 216.848 7.90372   2
   7  -1   1 80.8247 4.96006   2
  -7  -1  -1 80.0163 5.08226   2
   7  -1   1 90.1300 5.84633   2
  -7  -1  -1 76.8641 5.23607   2
   7   1   1 83.0079 4.85578   2
  -7   1  -1 84.1093 5.41753   2
   7   1   1 82.3942 5.72974   2
  -7   1  -1 83.9769 6.14249   2
   8  -1   1 178.755 7.62809   2
  -8  -1  -1 183.665 7.94347   2
   8  -1   1 182.495 8.52465   2
   8   1   1 207.873 7.77025   2
  -8   1  -1 194.326 8.36533   2
  -8   1  -1 187.096 8.06166   2
   8   1   1 183.702 8.59266   2
   9  -1   1 58.2188 5.28181   2
  -9  -1  -1 60.8711 5.92844   2
   9  -1   1 64.5783 6.56474   2
  -9  -1  -1 62.8554 5.91260   2
   9   1   1 79.0716 6.89008   2
  -9   1  -1 75.3327 6.56619   2
  -9   1  -1 67.8459 6.00743   2
   9   1   1 56.5528 5.32801   2
  10  -1   1 39.6244 5.37573   2
 -10  -1  -1 42.9331 5.48614   2
 -10  -1  -1 36.5940 4.47276   2
  10  -1   1 38.6710 4.27200   2
  10   1   1 54.3850 5.20018   2
 -10   1  -1 46.5505 5.43837   2
  10   1   1 38.6081 5.20156   2
 -10   1  -1 38.5382 4.85941   2
 -11  -1  -1 15.1557 4.13871   2
  11  -1   1 15.4717 3.71582   2
 -11  -1  -1 19.3456 4.80530   2
 -11   1  -1 11.8617 4.13454   2
  11   1   1 8.83421 3.99471   2
 -11   1  -1 9.18738 3.79441   2
 -12  -1  -1 71.3504 7.42093   2
 -12  -1  -1 70.2196 6.74606   2
 -12   1  -1 75.8711 7.78862   2
  12   1   1 76.3501 7.94923   2
 -12   1  -1 74.2447 7.53750   2
  13  -1   1 13.6005 4.76094   2
 -13  -1  -1 22.5459 5.53515   2
 -13  -1  -1 10.8515 4.77052   2
  13   1   1 13.9349 5.11581   2
 -14  -1  -1 6.51316 4.84111   2
  14  -1   1 2.24849 4.76249   2
  14   1   1 0.24403 4.10864   2
 -14   1  -1 1.99302 4.35957   2
  15  -1   1 9.60545 5.37766   2
 -15  -1  -1 12.3058 5.41086   2
 -15   1  -1 4.35113 4.37166   2
 -15  -2   1 0.87689 3.84295   2
  15  -2  -1 6.43190 4.45612   2
 -15   2   1 -7.2170 4.11893   2
  15   2  -1 3.14778 4.51837   2
 -14  -2   1 11.6592 5.83385   2
 -14  -2   1 9.73751 4.66980   2
  14   2  -1 15.9362 5.25801   2
 -14   2   1 17.9913 5.29511   2
 -13  -2   1 6.59334 3.72306   2
  13  -2  -1 11.6629 5.26240   2
 -13  -2   1 13.9742 5.55433   2
 -13   2   1 11.8724 4.94246   2
  13   2  -1 10.1821 4.16459   2
 -12  -2   1 23.5676 4.38216   2
 -12  -2   1 28.4785 5.28649   2
  12  -2  -1 31.9039 5.90357   2
 -12   2   1 31.2495 5.45055   2
 -12   2   1 23.3355 5.18182   2
  12   2  -1 28.4526 4.89463   2
 -11  -2   1 36.2526 5.27717   2
  11  -2  -1 48.6052 6.07291   2
  11  -2  -1 38.2731 4.78281   2
 -11  -2   1 40.5211 5.17398   2
 -11   2   1 45.0984 6.64177   2
 -11   2   1 38.1144 4.66411   2
  11   2  -1 44.7508 5.91706   2
 -10  -2   1 30.5788 4.59323   2
  10  -2  -1 23.6575 3.90775   2
  10  -2  -1 24.1312 4.62364   2
 -10  -2   1 22.3794 3.79366   2
 -10   2   1 37.4613 5.31763   2
 -10   2   1 26.5284 4.49759   2
  10   2  -1 21.6206 4.78162   2
   9  -2  -1 198.783 8.89055   2
  -9  -2   1 208.901 8.98014   2
   9  -2  -1 216.062 9.93844   2
  -9  -2   1 209.417 9.27831   2
   9   2  -1 208.046 9.63727   2
   9   2  -1 213.596 8.52496   2
  -9   2   1 212.884 9.45083   2
  -9   2   1 203.149 9.78467   2
   8  -2  -1 32.6652 3.78621   2
  -8  -2   1 47.2311 5.12285   2
  -8  -2   1 48.2221 5.13822   2
   8  -2  -1 52.7205 5.62008   2
  -8   2   1 48.8712 4.88058   2
  -8   2   1 36.4332 4.43864   2
   8   2  -1 47.3405 4.63183   2
   8   2  -1 47.8882 4.54741   2
   7  -2  -1 20.5136 3.59483   2
   7  -2  -1 24.7040 3.48248   2
  -7  -2   1 17.2815 3.11146   2
  -7  -2   1 15.5299 3.10430   2
  -7   2   1 18.7711 3.55575   2
  -7   2   1 18.2078 3.39315   2
   7   2  -1 24.4235 3.71207   2
   7   2  -1 25.1888 3.31152   2
  -6  -2   1 13.2950 2.87261   2
   6  -2  -1 10.6681 2.45550   2
  -6  -2   1 20.3870 2.88600   2
   6   2  -1 18.0627 2.58119   2
   6   2  -1 16.8467 2.76712   2
  -6   2   1 14.4497 2.67143   2
   5  -2  -1 540.231 13.8137   2
   5  -2  -1 533.195 14.1117   2
  -5  -2   1 518.154 13.5509   2
  -5   2   1 527.567 14.1702   2
   5   2  -1 539.545 13.8096   2
   5   2  -1 518.757 13.1886   2
  -5   2   1 513.284 13.7942   2
   4  -2  -1 555.771 14.0173   2
  -4  -2   1 562.076 13.7131   2
  -4  -2   1 562.766 14.1564   2
   4  -2  -1 569.264 14.3055   2
  -4   2   1 566.406 14.1150   2
   4   2  -1 570.859 14.1941   2
   4   2  -1 550.029 13.5679   2
  -4   2   1 548.932 14.1961   2
  -3  -2   1 477.412 11.9884   2
  -3  -2   1 478.109 11.6668   2
   3  -2  -1 488.376 12.2628   2
   3  -2  -1 475.314 11.9439   2
   3   2  -1 478.407 11.8501   2
  -3   2   1 469.823 11.9636   2
   3   2  -1 470.152 11.5055   2
  -3   2   1 481.138 12.0833   2
  -2  -2   1 285.481 7.51667   2
   2  -2  -1 291.969 7.94952   2
  -2  -2   1 284.894 7.61937   2
   2  -2  -1 292.234 7.76082   2
   2   2  -1 297.148 7.43679   2
  -2   2   1 292.555 7.91044   2
   2   2  -1 282.181 7.52443   2
  -2   2   1 284.276 7.70008   2
  -1  -2   1 1296.30 28.1742   2
   1  -2  -1 1319.66 28.4009   2
  -1  -2   1 1255.70 28.1871   2
   1  -2  -1 1294.47 28.3520   2
   1   2  -1 1269.86 28.0116   2
  -1   2   1 1299.91 28.2788   2
   1   2  -1 1255.64 28.1101   2
  -1   2   1 1282.80 28.3898   2
   0  -2  -1 285.494 7.67999   2
   0  -2   1 284.885 7.27168   2
   0  -2   1 288.206 7.35503   2
   0  -2  -1 281.775 7.51642   2
   0   2  -1 284.311 7.22679   2
   0   2  -1 283.018 7.16807   2
   0   2   1 292.833 7.48773   2
   0   2   1 299.515 7.53585   2
   1  -2   1 1287.21 28.2809   2
  -1  -2  -1 1246.99 28.2776   2
   1  -2   1 1287.80 28.1658   2
  -1  -2  -1 1275.60 28.2399   2
   1   2   1 1257.47 28.2259   2
   1   2   1 1257.82 28.3309   2
  -1   2  -1 1317.29 28.0972   2
  -1   2  -1 1329.95 28.2934   2
  -2  -2  -1 291.819 7.86695   2
  -2  -2  -1 292.346 7.68247   2
   2  -2   1 283.133 7.71683   2
   2  -2   1 299.036 7.85967   2
  -2   2  -1 299.580 7.78105   2
  -2   2  -1 281.739 7.80542   2
   2   2   1 295.616 7.72397   2
   2   2   1 291.318 7.81335   2
  -3  -2  -1 476.814 11.9801   2
   3  -2   1 464.548 11.9014   2
  -3  -2  -1 448.175 11.5586   2
   3  -2   1 478.598 11.8488   2
   3   2   1 485.501 11.6391   2
  -3   2  -1 455.247 11.8888   2
  -3   2  -1 479.845 11.7567   2
   3   2   1 479.143 12.0231   2
  -4  -2  -1 565.524 14.1466   2
   4  -2   1 578.209 14.4745   2
   4  -2   1 548.312 14.0685   2
  -4  -2  -1 554.614 14.3547   2
  -4   2  -1 570.578 14.2108   2
   4   2   1 581.311 13.8977   2
   4   2   1 567.491 14.6476   2
  -4   2  -1 566.548 14.3378   2
  -5  -2  -1 534.540 14.0920   2
  -5  -2  -1 518.136 13.5766   2
   5  -2   1 504.189 14.0981   2
   5  -2   1 533.167 13.7804   2
  -5   2  -1 518.823 14.1114   2
   5   2   1 558.190 13.7009   2
  -5   2  -1 534.497 13.8762   2
   5   2   1 552.183 14.4961   2
   6  -2   1 14.6629 2.73191   2
  -6  -2  -1 13.2884 2.30068   2
   6  -2   1 17.4752 2.80775   2
  -6  -2  -1 16.5087 2.95593   2
   6   2   1 12.9138 2.31581   2
   6   2   1 13.9697 2.54321   2
  -6   2  -1 11.7505 2.82702   2
  -6   2  -1 14.6540 2.70838   2
  -7  -2  -1 23.8791 3.51437   2
   7  -2   1 15.4623 2.94320   2
  -7  -2  -1 21.8249 3.39123   2
   7  -2   1 22.5669 3.51330   2
   7   2   1 19.9445 2.97975   2
  -7   2  -1 20.1086 3.13308   2
   7   2   1 19.4513 3.05616   2
   8  -2   1 45.2557 4.89932   2
   8  -2   1 30.9256 4.20843   2
  -8  -2  -1 51.5606 5.08220   2
  -8  -2  -1 35.3676 3.81632   2
  -8   2  -1 42.0392 4.37711   2
   8   2   1 49.0305 4.69474   2
   8   2   1 37.7220 4.28982   2
  -8   2  -1 53.5141 5.47269   2
   9  -2   1 198.051 8.84395   2
   9  -2   1 201.783 9.66185   2
  -9  -2  -1 210.059 8.94945   2
  -9  -2  -1 228.044 10.0412   2
   9   2   1 204.488 8.62751   2
  -9   2  -1 227.104 9.94841   2
  -9   2  -1 213.096 9.66351   2
   9   2   1 228.243 11.6717   2
 -10  -2  -1 26.8149 4.30280   2
 -10  -2  -1 26.9727 4.55178   2
  10  -2   1 22.2507 3.93234   2
  10  -2   1 38.7474 5.63275   2
 -10   2  -1 39.0933 5.26450   2
 -10   2  -1 27.5523 4.58629   2
  10   2   1 25.6075 4.59770   2
  11  -2   1 41.8682 5.63602   2
 -11  -2  -1 37.9515 5.46694   2
 -11  -2  -1 42.9762 5.47549   2
  11  -2   1 39.1605 4.47730   2
 -11   2  -1 41.2734 5.53889   2
 -11   2  -1 34.0940 4.42378   2
  11   2   1 28.6426 4.51510   2
  12  -2   1 31.6185 6.12395   2
 -12  -2  -1 22.0980 4.94792   2
 -12  -2  -1 9.45311 3.60461   2
  12   2   1 22.9223 5.04256   2
 -12   2  -1 22.3263 4.61127   2
 -12   2  -1 30.5094 5.33318   2
 -13  -2  -1 7.62987 4.19422   2
  13  -2   1 15.5052 5.54507   2
 -13  -2  -1 8.53204 4.72891   2
  13   2   1 10.3165 4.04998   2
 -13   2  -1 18.1658 5.84504   2
 -14  -2  -1 9.72389 4.19634   2
  14   2   1 5.67962 4.18787   2
 -14   2  -1 13.3816 5.50213   2
 -15  -2  -1 2.02280 4.47821   2
  15  -2   1 0.89688 4.88172   2
  15   2   1 2.44171 4.90021   2
 -15   2  -1 3.82902 4.71209   2
  15  -3  -1 8.36245 6.01074   2
  15   3  -1 2.01663 4.28147   2
 -14  -3   1 -3.8427 4.50736   2
  14  -3  -1 12.2518 5.46083   2
 -14  -3   1 4.53050 3.88535   2
  14   3  -1 3.35700 4.69803   2
 -14   3   1 -2.5120 3.92092   2
  13  -3  -1 2.92668 4.91464   2
 -13  -3   1 -0.5402 3.82995   2
  13   3  -1 1.67387 3.62838   2
 -13   3   1 6.56675 4.85751   2
 -12  -3   1 9.37913 4.44661   2
  12  -3  -1 19.8414 5.22884   2
 -12  -3   1 7.47762 5.34515   2
  12   3  -1 12.6468 4.45464   2
 -12   3   1 16.4537 4.56775   2
 -11  -3   1 28.7433 4.62106   2
  11  -3  -1 39.8263 6.04207   2
 -11  -3   1 33.1554 5.16188   2
  11  -3  -1 34.1987 5.04712   2
 -11   3   1 37.0167 5.64839   2
  11   3  -1 35.3295 5.14520   2
 -11   3   1 26.0944 4.30750   2
 -10  -3   1 143.450 7.88660   2
  10  -3  -1 114.492 11.0746   2
 -10  -3   1 152.805 8.94499   2
  10  -3  -1 137.383 8.93725   2
  10   3  -1 139.042 7.31941   2
  10   3  -1 140.846 9.88379   2
 -10   3   1 151.502 8.45083   2
  -9  -3   1 103.357 6.99216   2
   9  -3  -1 112.412 8.05131   2
   9  -3  -1 108.062 6.93484   2
  -9  -3   1 105.139 6.84749   2
  -9   3   1 108.235 7.61552   2
   9   3  -1 97.1843 7.20567   2
  -9   3   1 107.273 7.87261   2
   9   3  -1 100.259 6.08860   2
   8  -3  -1 205.157 8.76222   2
  -8  -3   1 190.591 8.74581   2
  -8  -3   1 190.508 8.32186   2
   8  -3  -1 193.337 9.46911   2
   8   3  -1 206.068 9.40026   2
   8   3  -1 186.972 7.82898   2
  -8   3   1 198.099 8.90187   2
  -8   3   1 196.325 9.11952   2
   7  -3  -1 6.89160 2.86773   2
  -7  -3   1 10.3887 2.88406   2
   7  -3  -1 10.7284 3.59875   2
  -7  -3   1 9.69800 3.10493   2
   7   3  -1 7.73614 2.97461   2
  -7   3   1 5.16572 3.08428   2
  -7   3   1 12.3671 5.32975   2
   7   3  -1 8.42504 2.67012   2
  -6  -3   1 33.3987 3.88811   2
   6  -3  -1 31.9396 3.99776   2
  -6  -3   1 35.1374 3.84925   2
   6  -3  -1 35.6703 3.82528   2
  -6   3   1 47.7493 6.17089   2
   6   3  -1 30.5508 3.23500   2
   6   3  -1 34.2242 4.08314   2
  -6   3   1 24.6746 3.14017   2
  -5  -3   1 11.5043 2.23169   2
   5  -3  -1 8.34232 2.25731   2
  -5  -3   1 12.5274 2.51188   2
   5  -3  -1 9.38116 2.90491   2
   5   3  -1 12.9583 2.28996   2
  -5   3   1 9.11876 2.46648   2
  -5   3   1 9.31398 2.54238   2
  -4  -3   1 374.464 10.5181   2
   4  -3  -1 363.651 10.4726   2
  -4  -3   1 378.539 10.3956   2
   4  -3  -1 369.989 10.7974   2
   4   3  -1 358.615 9.87719   2
   4   3  -1 365.808 10.5792   2
  -4   3   1 360.462 10.4250   2
  -4   3   1 353.712 10.5044   2
  -3  -3   1 1247.07 28.3816   2
  -3  -3   1 1241.62 28.4197   2
   3  -3  -1 1249.55 28.7116   2
   3  -3  -1 1249.04 28.6753   2
   3   3  -1 1231.85 28.0775   2
  -3   3   1 1240.92 28.5284   2
  -3   3   1 1285.86 28.7147   2
   3   3  -1 1231.38 28.1638   2
  -2  -3   1 10.8957 1.80639   2
   2  -3  -1 10.7463 2.05057   2
  -2  -3   1 14.1494 2.09925   2
   2  -3  -1 11.7590 1.94664   2
  -2   3   1 8.28759 1.76916   2
  -2   3   1 12.2823 2.06820   2
   2   3  -1 9.43751 1.74873   2
   2   3  -1 11.0596 1.73671   2
   1  -3  -1 213.022 6.54525   2
  -1  -3   1 209.886 6.45578   2
   1  -3  -1 205.864 6.31423   2
  -1  -3   1 212.037 6.35696   2
   1   3  -1 202.701 6.23716   2
   1   3  -1 203.795 6.32212   2
  -1   3   1 201.597 6.38047   2
  -1   3   1 213.304 6.43184   2
   0  -3   1 95.8364 3.96837   2
   0  -3  -1 91.5618 4.08240   2
   0  -3   1 98.1274 3.98882   2
   0  -3  -1 100.763 4.19185   2
   0   3   1 94.0800 3.92582   2
   0   3  -1 98.3989 3.91412   2
   0   3  -1 90.2208 3.70548   2
   0   3   1 96.7759 4.06633   2
  -1  -3  -1 201.241 6.32639   2
   1  -3   1 209.119 6.44443   2
  -1  -3  -1 202.649 6.52699   2
   1  -3   1 212.394 6.40194   2
  -1   3  -1 211.798 6.38701   2
  -1   3  -1 218.275 6.24679   2
   1   3   1 217.088 6.48919   2
   1   3   1 213.813 6.28752   2
  -2  -3  -1 10.0908 1.87256   2
  -2  -3  -1 10.5257 2.07710   2
   2  -3   1 7.29694 1.81464   2
   2  -3   1 6.50193 1.86952   2
  -2   3  -1 9.88019 2.06305   2
   2   3   1 14.1510 2.09872   2
  -2   3  -1 10.3256 1.86168   2
   2   3   1 10.6849 1.88285   2
   3  -3   1 1224.08 28.4546   2
  -3  -3  -1 1265.50 28.2241   2
   3  -3   1 1229.84 28.4254   2
  -3  -3  -1 1277.06 28.5395   2
  -3   3  -1 1263.66 28.3346   2
   3   3   1 1207.78 28.5715   2
  -3   3  -1 1268.65 28.5211   2
   3   3   1 1197.34 28.3226   2
  -4  -3  -1 364.224 10.5178   2
   4  -3   1 380.880 10.6596   2
   4  -3   1 353.812 10.6051   2
  -4  -3  -1 377.113 10.7390   2
   4   3   1 369.250 10.1803   2
  -4   3  -1 381.160 10.4867   2
   4   3   1 371.625 10.8857   2
  -4   3  -1 371.692 10.7015   2
   5  -3   1 12.4817 2.88479   2
   5  -3   1 9.92926 2.56373   2
  -5  -3  -1 12.1393 2.42337   2
  -5  -3  -1 7.76787 2.40286   2
  -5   3  -1 10.3504 2.54624   2
   5   3   1 9.35985 2.13165   2
  -5   3  -1 7.52382 2.37604   2
   5   3   1 8.33043 2.65096   2
   6  -3   1 20.7310 3.54381   2
   6  -3   1 30.9044 3.73883   2
  -6  -3  -1 33.0842 4.00862   2
  -6  -3  -1 30.4026 3.61855   2
   6   3   1 29.1081 3.92344   2
  -6   3  -1 25.2926 3.49573   2
   6   3   1 29.0573 3.23470   2
  -6   3  -1 32.8074 3.80546   2
   7  -3   1 11.6412 3.04726   2
   7  -3   1 11.4817 3.49536   2
  -7  -3  -1 2.82250 2.76875   2
   7   3   1 9.36633 2.60017   2
  -7   3  -1 6.67933 3.03774   2
  -7   3  -1 5.59460 3.17005   2
   7   3   1 5.33693 2.87520   2
   8  -3   1 178.931 8.39209   2
  -8  -3  -1 205.706 9.22316   2
  -8  -3  -1 192.785 8.56011   2
   8  -3   1 200.848 9.31856   2
   8   3   1 201.522 9.31867   2
  -8   3  -1 206.376 9.47928   2
  -8   3  -1 197.414 8.99681   2
   8   3   1 194.569 8.11220   2
  -9  -3  -1 102.382 7.64360   2
   9  -3   1 94.4096 7.50845   2
  -9  -3  -1 113.384 6.99704   2
   9  -3   1 112.761 7.05538   2
   9   3   1 95.8491 6.35539   2
  -9   3  -1 103.063 7.40674   2
   9   3   1 97.1859 7.45532   2
  -9   3  -1 98.8465 7.03397   2
  10  -3   1 172.607 10.5713   2
 -10  -3  -1 140.049 8.55852   2
 -10  -3  -1 130.087 7.99266   2
  10  -3   1 156.637 9.36370   2
 -10   3  -1 146.877 10.2619   2
 -10   3  -1 139.421 8.48190   2
  10   3   1 144.411 7.88825   2
  10   3   1 149.305 9.10756   2
 -11  -3  -1 30.3180 4.84249   2
  11  -3   1 32.1641 5.73493   2
  11  -3   1 33.2338 5.00588   2
 -11  -3  -1 35.4391 5.34736   2
  11   3   1 24.5181 5.20339   2
 -11   3  -1 28.4754 4.57076   2
 -11   3  -1 39.8712 5.65930   2
 -12  -3  -1 14.5306 4.28590   2
  12  -3   1 16.8243 5.27358   2
 -12  -3  -1 16.5517 6.67493   2
  12   3   1 18.4058 4.67006   2
 -12   3  -1 25.5696 5.30474   2
  13  -3   1 -0.3528 4.56711   2
 -13  -3  -1 1.75721 3.46085   2
 -13  -3  -1 8.46876 4.41597   2
  13   3   1 -0.6819 4.63691   2
 -13   3  -1 7.77493 4.43535   2
 -14  -3  -1 2.59736 4.36049   2
  14  -3   1 -1.6508 4.97448   2
 -14   3  -1 7.47356 4.92509   2
  14   3   1 5.10052 4.87725   2
  15   3   1 1.02743 5.12561   2
  14  -4  -1 11.0588 5.83974   2
 -14  -4   1 4.18452 5.02792   2
 -14  -4   1 7.22966 4.61656   2
  14   4  -1 9.48709 5.14342   2
 -14   4   1 1.13821 4.77094   2
 -13  -4   1 7.28630 4.43915   2
  13  -4  -1 7.46178 4.94614   2
  13   4  -1 16.4313 4.64456   2
 -13   4   1 14.1503 5.12296   2
 -12  -4   1 27.0086 5.28098   2
  12  -4  -1 26.8251 7.10967   2
 -12  -4   1 22.8568 5.24534   2
  12   4  -1 17.4711 4.47677   2
 -12   4   1 20.5919 4.93850   2
  11  -4  -1 7.24954 4.65999   2
 -11  -4   1 4.69734 3.61770   2
 -11  -4   1 2.86802 3.76388   2
  11   4  -1 1.89934 3.27124   2
 -11   4   1 4.14436 3.91595   2
  10  -4  -1 32.5275 5.36710   2
 -10  -4   1 35.4650 4.76359   2
  10  -4  -1 45.6372 5.40272   2
 -10  -4   1 38.4314 5.21272   2
 -10   4   1 30.5173 4.99303   2
 -10   4   1 40.0600 5.54699   2
  -9  -4   1 69.6816 6.23292   2
  -9  -4   1 69.6631 6.20285   2
   9  -4  -1 67.5616 7.20330   2
   9  -4  -1 63.4155 6.24039   2
  -9   4   1 76.5000 6.83402   2
   9   4  -1 73.9087 6.61835   2
  -9   4   1 67.4498 6.96103   2
  -8  -4   1 19.5549 3.71618   2
   8  -4  -1 21.7767 4.40544   2
   8  -4  -1 25.4474 4.32710   2
   8   4  -1 25.6724 3.56303   2
  -8   4   1 32.2624 4.80433   2
   8   4  -1 17.8793 3.78204   2
  -8   4   1 16.7680 3.99827   2
  -7  -4   1 53.4305 5.48531   2
   7  -4  -1 39.6424 4.99774   2
  -7  -4   1 36.2961 4.17191   2
   7  -4  -1 46.9873 4.77351   2
   7   4  -1 48.6396 4.49131   2
   7   4  -1 35.1204 4.32055   2
  -7   4   1 30.0020 4.04100   2
  -7   4   1 43.0368 4.96464   2
   6  -4  -1 18.1581 4.03709   2
   6  -4  -1 19.2454 3.39032   2
  -6  -4   1 19.1210 3.36649   2
  -6  -4   1 15.1841 3.59595   2
   6   4  -1 18.2552 2.96072   2
   6   4  -1 21.7164 3.68550   2
  -6   4   1 17.3407 3.59401   2
  -5  -4   1 29.1295 3.20759   2
   5  -4  -1 25.0486 3.73931   2
  -5  -4   1 22.7301 3.33510   2
   5   4  -1 28.1570 3.20212   2
  -5   4   1 29.9510 3.93348   2
  -5   4   1 26.1983 3.71301   2
   5   4  -1 31.6368 3.61055   2
  -4  -4   1 465.635 12.8493   2
  -4  -4   1 466.232 13.1091   2
   4  -4  -1 447.779 13.1364   2
   4  -4  -1 455.720 13.0625   2
   4   4  -1 464.908 12.4643   2
  -4   4   1 470.409 13.0304   2
   4   4  -1 474.287 12.8761   2
  -4   4   1 459.581 13.0973   2
  -3  -4   1 501.160 13.2627   2
   3  -4  -1 491.944 13.6024   2
   3  -4  -1 490.794 13.5566   2
  -3  -4   1 482.763 12.9403   2
   3   4  -1 501.997 12.8175   2
   3   4  -1 478.652 13.0251   2
  -3   4   1 491.983 13.1436   2
  -3   4   1 466.442 13.2970   2
  -2  -4   1 808.528 19.4524   2
  -2  -4   1 811.742 19.5081   2
   2  -4  -1 814.479 20.0353   2
   2  -4  -1 770.465 19.9027   2
  -2   4   1 806.935 20.1984   2
   2   4  -1 810.868 19.3516   2
   2   4  -1 787.062 19.3003   2
  -2   4   1 835.188 19.6478   2
   1  -4  -1 9.75385 2.23145   2
  -1  -4   1 17.1887 2.46048   2
  -1  -4   1 13.9935 2.35879   2
   1  -4  -1 9.96155 2.30512   2
  -1   4   1 9.35318 2.24495   2
  -1   4   1 8.47884 2.18511   2
   1   4  -1 12.5807 2.28943   2
   1   4  -1 11.1469 2.11099   2
   0  -4   1 13.1678 2.28660   2
   0  -4   1 14.0696 2.50178   2
   0  -4  -1 18.8474 2.76345   2
   0  -4  -1 14.3540 2.48123   2
   0   4  -1 15.0450 2.30446   2
   0   4   1 15.7604 2.34731   2
   0   4   1 14.8592 2.32713   2
   0   4  -1 12.3394 2.20956   2
   1  -4   1 10.0458 2.32482   2
  -1  -4  -1 11.2788 2.14230   2
   1  -4   1 7.79205 2.04978   2
  -1  -4  -1 11.5939 2.36505   2
  -1   4  -1 9.32829 2.11988   2
   1   4   1 12.7558 2.22644   2
  -1   4  -1 9.93991 2.06324   2
   1   4   1 14.4647 2.44548   2
  -2  -4  -1 813.265 19.7558   2
   2  -4   1 817.040 19.5987   2
  -2  -4  -1 796.091 20.0456   2
   2  -4   1 790.605 19.5051   2
   2   4   1 795.072 19.4767   2
   2   4   1 801.681 19.6950   2
  -2   4  -1 815.627 19.3724   2
  -2   4  -1 788.753 19.5863   2
   3  -4   1 504.605 13.5677   2
  -3  -4  -1 497.636 13.8621   2
  -3  -4  -1 497.436 13.8606   2
   3  -4   1 519.060 13.6863   2
  -3   4  -1 482.419 13.4782   2
   3   4   1 519.989 13.6193   2
  -3   4  -1 506.692 13.4223   2
   4  -4   1 449.388 13.1723   2
  -4  -4  -1 457.896 13.2074   2
   4  -4   1 469.169 13.1528   2
  -4   4  -1 464.066 12.8482   2
   4   4   1 468.572 12.7344   2
  -4   4  -1 457.131 12.9307   2
   4   4   1 455.260 13.2528   2
   5  -4   1 22.1044 3.65797   2
  -5  -4  -1 24.9394 3.35183   2
   5  -4   1 26.6581 3.52646   2
  -5  -4  -1 27.8606 3.27522   2
   5   4   1 25.9381 3.60453   2
  -5   4  -1 24.0148 3.29585   2
  -5   4  -1 21.9941 3.05876   2
   5   4   1 26.5457 3.26319   2
   6  -4   1 18.5432 3.28667   2
   6  -4   1 21.8314 4.02988   2
  -6  -4  -1 18.8818 3.20723   2
  -6  -4  -1 15.8094 3.41182   2
   6   4   1 17.1013 2.95988   2
  -6   4  -1 16.2135 3.36465   2
  -6   4  -1 15.7755 3.68521   2
   6   4   1 16.2135 3.33197   2
  -7  -4  -1 38.2811 4.78585   2
  -7  -4  -1 38.0303 4.46768   2
   7  -4   1 26.9471 3.93956   2
   7  -4   1 40.9307 4.12790   2
  -7   4  -1 31.5329 4.11326   2
  -7   4  -1 36.0464 4.46419   2
   7   4   1 44.1901 4.69163   2
   7   4   1 35.1313 4.41725   2
  -8  -4  -1 23.9390 4.12635   2
   8  -4   1 24.0502 4.07553   2
   8  -4   1 24.6512 4.80279   2
  -8   4  -1 19.4493 4.17967   2
  -8   4  -1 25.9294 4.46189   2
   8   4   1 21.1691 3.93332   2
   8   4   1 21.8644 3.59456   2
   9  -4   1 70.0688 7.34639   2
  -9  -4  -1 67.3717 6.89525   2
  -9  -4  -1 69.3414 6.32557   2
   9  -4   1 67.6696 6.41623   2
  -9   4  -1 76.0022 6.83398   2
  -9   4  -1 76.5001 6.82393   2
   9   4   1 68.7549 5.61789   2
   9   4   1 71.4750 6.87255   2
 -10  -4  -1 28.8818 4.31053   2
 -10  -4  -1 37.9744 5.46792   2
  10  -4   1 36.9251 5.67836   2
  10  -4   1 35.6655 4.69248   2
 -10   4  -1 40.0921 5.56271   2
  10   4   1 31.3834 4.73125   2
 -10   4  -1 41.2128 5.54885   2
 -11  -4  -1 1.22724 3.51313   2
 -11  -4  -1 5.09890 4.17075   2
  11  -4   1 -1.7911 3.53876   2
  11   4   1 3.94585 3.64606   2
 -11   4  -1 9.73561 4.49722   2
 -12  -4  -1 17.3440 4.63927   2
  12  -4   1 23.6098 5.61395   2
 -12  -4  -1 19.3557 4.89083   2
 -12   4  -1 21.4378 5.29208   2
  12   4   1 25.4838 5.16349   2
 -13  -4  -1 12.1990 4.62676   2
  13  -4   1 11.2588 5.36154   2
 -13  -4  -1 9.97803 4.53102   2
  13   4   1 9.72719 4.47225   2
 -13   4  -1 3.55632 4.10372   2
  14  -4   1 8.28618 5.07494   2
 -14  -4  -1 3.60070 4.30559   2
  14   4   1 5.46973 4.75031   2
 -14   4  -1 8.92659 5.49649   2
 -13  -5   1 -0.9597 4.12372   2
  13  -5  -1 -3.1843 4.40892   2
  13   5  -1 5.77615 4.02709   2
 -13   5   1 3.96892 4.84432   2
 -12  -5   1 3.02868 3.83172   2
 -12  -5   1 -6.2256 4.15367   2
  12  -5  -1 0.72823 4.52758   2
 -12   5   1 4.82093 5.18417   2
  12   5  -1 6.79825 4.09211   2
 -11  -5   1 6.33809 3.99596   2
 -11  -5   1 6.75675 3.88750   2
  11  -5  -1 -4.2639 3.92697   2
  11   5  -1 0.27857 3.36759   2
 -11   5   1 -1.1286 3.78179   2
  10  -5  -1 35.1801 5.87577   2
 -10  -5   1 20.5991 4.52812   2
 -10  -5   1 30.8403 4.74215   2
  10  -5  -1 29.6532 4.93262   2
 -10   5   1 42.4956 6.19970   2
  10   5  -1 37.2044 6.31952   2
  -9  -5   1 3.95263 3.67768   2
  -9  -5   1 3.05314 3.35924   2
   9  -5  -1 2.87779 3.76233   2
  -9   5   1 6.13681 3.59706   2
  -9   5   1 11.0436 4.54794   2
   9   5  -1 0.94647 2.40254   2
   9   5  -1 5.00117 3.41135   2
   8  -5  -1 8.21993 3.62866   2
  -8  -5   1 6.05680 3.32048   2
  -8  -5   1 9.78395 3.92306   2
   8  -5  -1 13.9866 3.90962   2
   8   5  -1 5.19416 3.42006   2
  -8   5   1 4.33081 3.16324   2
  -8   5   1 10.5315 3.56566   2
  -7  -5   1 130.759 7.36262   2
   7  -5  -1 125.627 8.23860   2
  -7  -5   1 125.285 7.75265   2
   7  -5  -1 122.771 7.59118   2
   7   5  -1 118.862 6.42214   2
  -7   5   1 133.818 7.97690   2
  -7   5   1 126.591 7.54837   2
   7   5  -1 123.447 7.25473   2
  -6  -5   1 82.8361 6.28515   2
   6  -5  -1 75.9024 7.01950   2
   6  -5  -1 82.8973 6.47493   2
  -6  -5   1 83.7467 6.54568   2
   6   5  -1 93.4595 6.31434   2
  -6   5   1 83.3522 6.36772   2
  -6   5   1 85.8569 6.59988   2
   6   5  -1 78.4944 5.43205   2
  -5  -5   1 27.6598 3.77409   2
  -5  -5   1 24.9248 3.54836   2
   5  -5  -1 21.8162 4.12621   2
   5  -5  -1 28.2520 4.18925   2
  -5   5   1 27.7275 4.10472   2
   5   5  -1 35.3923 3.92037   2
   5   5  -1 29.0945 3.83533   2
  -5   5   1 29.8935 4.21182   2
   4  -5  -1 9.38545 3.31585   2
  -4  -5   1 13.2421 3.26974   2
  -4  -5   1 12.3248 3.01516   2
   4   5  -1 11.6520 2.91542   2
  -4   5   1 12.7906 3.17166   2
   4   5  -1 11.9389 2.77476   2
  -4   5   1 8.67929 3.21591   2
   3  -5  -1 11.7858 3.24328   2
  -3  -5   1 12.0671 3.14578   2
  -3  -5   1 9.21276 2.70791   2
   3  -5  -1 9.10917 3.21703   2
  -3   5   1 4.90454 2.71759   2
  -3   5   1 8.20150 2.98019   2
   3   5  -1 12.4757 2.83896   2
   3   5  -1 6.92798 2.55735   2
  -2  -5   1 26.8509 3.24453   2
   2  -5  -1 21.8025 3.42894   2
  -2  -5   1 21.3960 3.27122   2
   2  -5  -1 21.0238 3.54767   2
  -2   5   1 17.4789 3.18368   2
   2   5  -1 23.6022 3.12902   2
   2   5  -1 20.6381 2.92266   2
  -2   5   1 17.1571 3.00179   2
   1  -5  -1 70.6835 5.14984   2
  -1  -5   1 78.3122 5.16494   2
   1  -5  -1 72.9298 5.09475   2
  -1  -5   1 65.0714 5.01204   2
   1   5  -1 78.0752 4.92286   2
  -1   5   1 81.0612 5.17004   2
   1   5  -1 80.4042 4.61836   2
  -1   5   1 71.4398 4.71201   2
   0  -5  -1 31.4071 3.64331   2
   0  -5   1 33.4715 3.56502   2
   0  -5   1 28.3515 3.38494   2
   0  -5  -1 35.5618 3.98354   2
   0   5  -1 30.4975 3.33990   2
   0   5   1 30.3961 3.40012   2
   0   5  -1 28.9866 3.21130   2
   0   5   1 26.1883 3.13073   2
   1  -5   1 68.2067 4.95034   2
  -1  -5  -1 70.2539 5.12854   2
   1  -5   1 69.5152 5.02373   2
  -1  -5  -1 73.8594 5.04290   2
  -1   5  -1 75.9920 4.70619   2
   1   5   1 75.5892 5.16301   2
   1   5   1 74.7391 4.69816   2
  -1   5  -1 63.0934 4.57161   2
   2  -5   1 18.5920 3.17119   2
  -2  -5  -1 20.4748 3.42220   2
  -2  -5  -1 20.0158 3.00447   2
   2  -5   1 16.3722 3.08980   2
  -2   5  -1 18.9114 2.87490   2
   2   5   1 23.4270 3.31223   2
   2   5   1 18.1489 2.80909   2
  -2   5  -1 18.0388 2.79801   2
  -3  -5  -1 8.50553 2.98855   2
  -3  -5  -1 12.3367 3.01144   2
   3  -5   1 4.74676 2.40711   2
   3  -5   1 7.13447 3.06606   2
   3   5   1 9.50336 2.57849   2
  -3   5  -1 11.5443 2.97519   2
   3   5   1 8.92809 2.81530   2
  -3   5  -1 9.24864 2.70446   2
  -4  -5  -1 8.30860 3.06561   2
   4  -5   1 17.2242 3.76793   2
  -4  -5  -1 14.5648 3.34940   2
   4  -5   1 14.7230 3.18511   2
   4   5   1 11.0356 2.68062   2
  -4   5  -1 7.13802 2.93726   2
   4   5   1 10.7305 3.06221   2
  -4   5  -1 13.4484 3.30910   2
   5  -5   1 27.1818 3.89461   2
   5  -5   1 27.6955 4.38723   2
  -5  -5  -1 30.6898 3.86689   2
  -5  -5  -1 26.3606 3.96186   2
  -5   5  -1 22.6181 3.74227   2
  -5   5  -1 26.5784 3.83991   2
   5   5   1 32.1836 3.86678   2
   5   5   1 34.2391 3.98908   2
   6  -5   1 75.2318 7.02599   2
   6  -5   1 69.8548 6.21304   2
  -6  -5  -1 86.5340 6.57721   2
  -6  -5  -1 82.9376 6.61840   2
   6   5   1 83.0962 5.56092   2
  -6   5  -1 81.8101 6.39455   2
   6   5   1 81.3684 6.17889   2
  -6   5  -1 82.0118 6.20018   2
  -7  -5  -1 127.838 8.08909   2
   7  -5   1 117.017 7.98824   2
   7  -5   1 126.073 7.66322   2
  -7  -5  -1 122.293 7.33856   2
   7   5   1 136.821 7.37177   2
  -7   5  -1 123.008 7.49294   2
   7   5   1 127.621 7.67077   2
  -7   5  -1 118.393 7.63838   2
   8  -5   1 2.40344 3.37868   2
   8  -5   1 14.1540 3.85783   2
  -8  -5  -1 11.8506 3.40132   2
  -8  -5  -1 7.97283 4.14015   2
   8   5   1 11.4617 3.42979   2
   8   5   1 14.5177 3.99038   2
  -8   5  -1 9.76086 3.75392   2
   9  -5   1 3.56314 3.39525   2
  -9  -5  -1 6.54174 3.46908   2
   9  -5   1 4.30340 4.03303   2
   9   5   1 2.62495 3.24670   2
   9   5   1 -3.2972 2.11605   2
  -9   5  -1 5.39181 3.56829   2
  10  -5   1 32.4057 5.35314   2
 -10  -5  -1 37.2624 5.03505   2
  10  -5   1 35.7716 5.08097   2
 -10  -5  -1 43.4915 6.28316   2
  10   5   1 46.5983 5.72879   2
 -10   5  -1 31.3207 5.44223   2
 -11  -5  -1 -2.3648 3.56538   2
 -11  -5  -1 1.58308 3.88990   2
  11  -5   1 0.65255 3.71732   2
  11   5   1 -1.3492 3.77459   2
 -11   5  -1 -0.5172 3.79255   2
  12  -5   1 1.45026 4.62702   2
 -12  -5  -1 7.34188 4.16517   2
 -12  -5  -1 2.44278 4.44440   2
  12   5   1 12.8127 4.53780   2
 -13  -5  -1 5.36522 5.01331   2
  13  -5   1 1.56487 4.85690   2
 -13  -5  -1 7.13745 4.27504   2
  13   5   1 7.66435 4.18928   2
 -13   5  -1 3.82534 4.86309   2
 -12  -6   1 6.98129 4.26498   2
 -12  -6   1 7.77040 4.68742   2
  12  -6  -1 3.32078 4.64822   2
 -12   6   1 -1.7144 4.30539   2
  12   6  -1 6.80913 4.23936   2
 -11  -6   1 5.60674 3.87812   2
  11  -6  -1 -0.7487 4.30653   2
 -11  -6   1 0.80555 3.85691   2
  11   6  -1 5.58201 3.68984   2
 -11   6   1 0.39217 4.23583   2
 -10  -6   1 84.7548 7.51370   2
  10  -6  -1 91.0752 9.27065   2
 -10  -6   1 78.5059 7.97031   2
 -10   6   1 62.5935 6.86253   2
   9  -6  -1 30.9202 4.74980   2
   9  -6  -1 19.3742 5.49765   2
  -9  -6   1 25.6670 4.58160   2
   9   6  -1 28.2326 4.86517   2
  -9   6   1 30.8574 5.38901   2
   8  -6  -1 12.8569 3.84886   2
  -8  -6   1 13.0757 3.85045   2
   8  -6  -1 7.31397 4.18450   2
   8   6  -1 17.6759 4.33368   2
  -8   6   1 10.8971 3.91443   2
   8   6  -1 5.43628 2.76604   2
   7  -6  -1 7.86375 3.15679   2
  -7  -6   1 7.28940 3.57013   2
  -7  -6   1 11.3227 3.64067   2
   7  -6  -1 9.41329 3.97296   2
  -7   6   1 5.67789 3.28831   2
   7   6  -1 10.0158 2.91834   2
   7   6  -1 12.7585 3.36725   2
   6  -6  -1 10.3327 3.29314   2
  -6  -6   1 16.0561 3.88897   2
  -6  -6   1 15.1667 3.62446   2
   6  -6  -1 9.77119 3.01337   2
  -6   6   1 8.49323 3.60717   2
   6   6  -1 11.2129 3.26822   2
   6   6  -1 11.0936 2.96519   2
   5  -6  -1 25.1277 4.18720   2
   5  -6  -1 38.4295 4.95038   2
  -5  -6   1 30.6448 4.25138   2
  -5  -6   1 28.5673 4.02784   2
  -5   6   1 37.3191 4.91893   2
   5   6  -1 34.6897 4.42194   2
  -5   6   1 35.7864 4.83007   2
   5   6  -1 33.5052 3.76608   2
  -4  -6   1 79.9204 6.34268   2
   4  -6  -1 78.8369 6.95253   2
  -4  -6   1 88.8611 6.16479   2
   4  -6  -1 84.6908 6.50399   2
   4   6  -1 80.6441 5.72865   2
   4   6  -1 86.1150 5.80468   2
  -4   6   1 87.1633 6.31355   2
  -4   6   1 81.6052 6.50996   2
   3  -6  -1 18.7207 4.01987   2
  -3  -6   1 41.5509 4.60654   2
   3  -6  -1 33.9451 5.50425   2
  -3  -6   1 31.1748 4.00922   2
  -3   6   1 33.1219 4.13567   2
  -3   6   1 39.1868 4.49954   2
   3   6  -1 32.8693 3.83838   2
   3   6  -1 38.2673 4.04988   2
   2  -6  -1 34.6273 4.51475   2
   2  -6  -1 36.9200 4.65165   2
  -2  -6   1 39.2315 4.66569   2
  -2  -6   1 35.6502 4.35045   2
   2   6  -1 36.3359 4.03116   2
   2   6  -1 35.5748 4.08823   2
  -2   6   1 35.1107 4.14305   2
  -2   6   1 33.9945 4.17748   2
   1  -6  -1 80.1576 6.13383   2
  -1  -6   1 77.5849 5.91299   2
   1  -6  -1 88.4340 6.39096   2
  -1  -6   1 83.4381 6.25870   2
  -1   6   1 88.2834 5.72278   2
   1   6  -1 79.5883 5.34449   2
   1   6  -1 90.7314 5.98159   2
  -1   6   1 84.1602 5.93837   2
   0  -6   1 34.4199 4.04646   2
   0  -6  -1 28.9336 3.95510   2
   0  -6   1 44.4943 4.70380   2
   0  -6  -1 41.7777 4.53196   2
   0   6  -1 32.4507 3.98046   2
   0   6   1 43.1585 4.26803   2
   0   6   1 40.0869 4.25491   2
   0   6  -1 38.3902 3.91090   2
   1  -6   1 96.1777 6.32908   2
  -1  -6  -1 87.1367 6.38991   2
  -1  -6  -1 86.3120 6.30399   2
   1  -6   1 90.4794 6.21959   2
  -1   6  -1 78.8257 5.88758   2
   1   6   1 87.2571 6.15708   2
  -1   6  -1 81.4250 5.45155   2
   1   6   1 79.9903 5.76642   2
  -2  -6  -1 33.4993 4.13501   2
   2  -6   1 33.5828 4.30294   2
   2  -6   1 30.3582 4.12683   2
  -2  -6  -1 29.6749 4.08663   2
   2   6   1 32.2303 3.93554   2
   2   6   1 36.0467 4.22503   2
  -2   6  -1 40.3411 4.23684   2
  -2   6  -1 34.8568 4.09070   2
  -3  -6  -1 27.7481 3.90514   2
   3  -6   1 30.7563 4.36286   2
   3  -6   1 31.3331 4.22070   2
  -3  -6  -1 23.3323 4.24664   2
   3   6   1 34.1217 3.96803   2
  -3   6  -1 31.1591 4.08724   2
  -3   6  -1 30.4681 3.86396   2
   3   6   1 35.3019 4.12427   2
   4  -6   1 87.3772 6.36294   2
  -4  -6  -1 84.2575 6.38772   2
   4  -6   1 93.1357 6.99647   2
  -4  -6  -1 84.0444 6.83900   2
  -4   6  -1 82.2522 6.04598   2
   4   6   1 78.0815 5.61559   2
   4   6   1 88.5846 6.05489   2
  -4   6  -1 87.2959 6.46315   2
  -5  -6  -1 30.3133 4.25346   2
  -5  -6  -1 28.5360 4.42225   2
   5  -6   1 28.0542 3.93068   2
   5  -6   1 24.8113 4.40321   2
   5   6   1 34.3388 4.14061   2
  -5   6  -1 25.1831 4.06866   2
   5   6   1 33.1105 4.50908   2
  -5   6  -1 32.4133 4.71499   2
   6  -6   1 19.5808 4.14599   2
   6  -6   1 10.8924 3.45822   2
  -6  -6  -1 8.85336 3.84214   2
  -6  -6  -1 10.3522 3.41763   2
  -6   6  -1 9.70479 3.67610   2
   6   6   1 15.9022 3.71261   2
   6   6   1 8.22826 3.13499   2
   7  -6   1 7.52241 3.81706   2
  -7  -6  -1 8.23196 3.49594   2
   7  -6   1 8.29587 3.54998   2
   7   6   1 14.1188 3.26734   2
  -7   6  -1 7.06982 3.46044   2
   7   6   1 14.9850 4.10537   2
  -8  -6  -1 7.50633 3.85952   2
   8  -6   1 10.1459 3.90421   2
   8  -6   1 3.44229 4.02585   2
  -8  -6  -1 15.1031 3.85006   2
  -8   6  -1 14.0624 4.21757   2
   8   6   1 15.4921 4.06108   2
  -9  -6  -1 20.0552 4.58860   2
   9  -6   1 25.7292 6.11564   2
   9  -6   1 29.9983 5.19869   2
  -9  -6  -1 21.4550 4.53515   2
  -9   6  -1 29.0330 5.38583   2
   9   6   1 31.1234 5.57096   2
 -10  -6  -1 67.7882 7.65237   2
  10  -6   1 83.1465 8.31921   2
 -10  -6  -1 76.0908 7.49307   2
 -10   6  -1 61.8188 6.81983   2
  10   6   1 70.8824 7.41091   2
  11  -6   1 5.24482 4.84209   2
 -11  -6  -1 -6.3425 3.70073   2
 -11  -6  -1 3.16164 3.86029   2
  11   6   1 12.2665 4.24240   2
 -11   6  -1 7.49128 4.65588   2
 -12  -6  -1 -9.6434 4.04273   2
  12  -6   1 3.58815 4.52911   2
 -12  -6  -1 5.47088 4.18730   2
  12   6   1 4.07077 3.95332   2
 -12   6  -1 6.23212 5.00457   2
  11  -7  -1 -0.7520 4.87532   2
 -11  -7   1 2.91951 3.93799   2
 -11  -7   1 -2.0700 4.29738   2
  11   7  -1 2.15336 3.58443   2
 -11   7   1 -4.7207 4.15444   2
 -10  -7   1 21.0868 4.92229   2
  10  -7  -1 28.7699 6.45812   2
 -10   7   1 11.2527 5.05717   2
  -9  -7   1 -3.5018 3.63790   2
  -9  -7   1 5.15627 3.90691   2
   9  -7  -1 -4.1621 4.06639   2
   9   7  -1 4.95973 3.74471   2
  -9   7   1 1.58492 4.17272   2
   8  -7  -1 -4.9851 3.18182   2
   8  -7  -1 2.95788 4.08947   2
  -8  -7   1 -0.8409 3.30404   2
  -8  -7   1 3.10510 3.51752   2
  -8   7   1 7.24312 4.44193   2
   8   7  -1 5.43565 3.29251   2
   7  -7  -1 4.56291 3.50628   2
  -7  -7   1 6.50801 3.52797   2
   7  -7  -1 7.49665 4.19287   2
  -7   7   1 -2.1595 3.36494   2
   7   7  -1 2.05714 3.09952   2
   6  -7  -1 17.5986 5.06858   2
  -6  -7   1 16.2389 3.86094   2
  -6  -7   1 18.4856 4.15257   2
   6  -7  -1 12.1056 3.50154   2
   6   7  -1 21.0405 3.56059   2
  -6   7   1 22.3983 4.44213   2
   6   7  -1 18.6073 3.90053   2
   5  -7  -1 -1.0883 3.08003   2
  -5  -7   1 -0.5564 3.09946   2
  -5  -7   1 -1.5127 3.09994   2
   5  -7  -1 -1.3349 3.16536   2
   5   7  -1 -3.1738 2.74388   2
  -5   7   1 2.56690 3.29967   2
   5   7  -1 3.10986 2.69701   2
  -4  -7   1 76.6256 6.51210   2
  -4  -7   1 73.2167 7.01910   2
   4  -7  -1 67.5281 6.75230   2
   4  -7  -1 69.5045 6.76545   2
   4   7  -1 78.5734 5.75602   2
  -4   7   1 75.7738 6.28213   2
  -4   7   1 82.7260 6.44643   2
   4   7  -1 67.4477 5.64607   2
   3  -7  -1 2.67011 3.47211   2
  -3  -7   1 -0.0964 2.92838   2
  -3  -7   1 0.33395 3.13324   2
   3  -7  -1 4.93187 3.47272   2
  -3   7   1 3.86374 2.82372   2
  -3   7   1 5.21128 3.65846   2
   3   7  -1 0.84628 2.88774   2
   3   7  -1 1.70659 2.54235   2
   2  -7  -1 18.1853 3.88012   2
  -2  -7   1 22.2792 4.07292   2
   2  -7  -1 24.1342 4.27795   2
  -2  -7   1 21.7514 3.78358   2
   2   7  -1 19.8732 3.52165   2
   2   7  -1 25.0246 3.80476   2
  -2   7   1 25.1526 3.77104   2
  -2   7   1 29.3894 4.94344   2
   1  -7  -1 45.7993 5.22025   2
  -1  -7   1 49.6150 5.32003   2
  -1  -7   1 58.6553 6.14665   2
  -1   7   1 58.8712 5.47717   2
   1   7  -1 41.1754 4.47365   2
   1   7  -1 52.6346 5.06162   2
  -1   7   1 56.0343 4.97484   2
   0  -7   1 64.6721 6.16890   2
   0  -7   1 53.6950 5.80169   2
   0  -7  -1 56.8824 6.12578   2
   0  -7  -1 56.9100 6.00648   2
   0   7   1 55.7403 5.93659   2
   0   7  -1 63.6617 5.82871   2
   0   7   1 51.9486 5.35335   2
   0   7  -1 58.3708 5.16171   2
   1  -7   1 54.0568 5.24205   2
   1  -7   1 44.7175 5.13910   2
  -1  -7  -1 54.5792 5.95254   2
  -1  -7  -1 55.8172 5.88131   2
   1   7   1 42.4640 4.62162   2
   1   7   1 60.3370 5.72678   2
  -1   7  -1 57.0423 5.71488   2
  -1   7  -1 46.8988 5.07753   2
  -2  -7  -1 20.9863 3.96052   2
  -2  -7  -1 23.2663 4.03161   2
   2  -7   1 24.4698 4.14684   2
   2   7   1 22.3693 3.89228   2
  -2   7  -1 21.3464 3.77442   2
   2   7   1 19.5196 3.53934   2
  -2   7  -1 26.7325 3.98638   2
  -3  -7  -1 4.15217 3.35719   2
   3  -7   1 1.65960 3.20143   2
   3  -7   1 2.09882 3.45759   2
  -3  -7  -1 1.52961 3.24159   2
   3   7   1 3.02023 3.13326   2
  -3   7  -1 1.51643 2.87520   2
   3   7   1 1.63394 2.81437   2
  -3   7  -1 3.70055 3.11137   2
  -4  -7  -1 76.7763 7.07749   2
   4  -7   1 73.5833 7.09055   2
  -4  -7  -1 72.8975 6.67995   2
   4  -7   1 76.2568 6.77576   2
   4   7   1 72.9949 6.40139   2
  -4   7  -1 73.2389 6.19540   2
  -5  -7  -1 -1.4177 3.03502   2
  -5  -7  -1 -1.5611 3.30778   2
   5  -7   1 -0.8175 3.37560   2
   5  -7   1 -1.2745 3.35442   2
  -5   7  -1 0.75609 3.09267   2
   5   7   1 -1.6852 2.74289   2
   5   7   1 3.27214 2.89300   2
  -6  -7  -1 23.4464 4.60278   2
   6  -7   1 13.7392 3.60504   2
   6  -7   1 17.5514 4.50568   2
   6   7   1 7.90090 2.90349   2
  -6   7  -1 15.6653 3.94900   2
   6   7   1 15.7632 3.93787   2
   7  -7   1 6.10775 4.26962   2
  -7  -7  -1 7.70982 4.12727   2
   7  -7   1 -1.9629 3.07473   2
  -7  -7  -1 2.26922 3.52344   2
   7   7   1 5.79562 3.33041   2
  -7   7  -1 1.42509 3.71874   2
   8  -7   1 2.63673 4.22619   2
  -8  -7  -1 -3.3289 3.45274   2
   8  -7   1 -2.6218 3.18719   2
  -8  -7  -1 -3.5482 3.66312   2
   8   7   1 1.51573 3.16647   2
  -8   7  -1 -1.9950 3.42845   2
   9  -7   1 3.57588 4.38326   2
  -9  -7  -1 -9.7285 3.43643   2
  -9  -7  -1 -4.5742 3.51325   2
  -9   7  -1 1.37593 3.94799   2
  10  -7   1 21.7347 5.79897   2
 -10  -7  -1 22.7765 5.15517   2
 -10   7  -1 23.1318 5.74014   2
  10   7   1 29.8730 5.33382   2
 -11  -7  -1 -2.3981 4.00611   2
 -11  -7  -1 4.33039 3.92248   2
  11  -7   1 5.80525 5.13690   2
 -11   7  -1 -0.1870 4.55790   2
  11   7   1 3.32228 3.77099   2
  10  -8  -1 -2.4286 4.66757   2
 -10  -8   1 9.50100 4.31905   2
 -10   8   1 7.01368 5.07581   2
  -9  -8   1 1.15064 3.72312   2
  -9  -8   1 2.78390 3.75356   2
   9  -8  -1 -4.6726 4.14320   2
   9   8  -1 0.42190 3.78401   2
  -9   8   1 5.93481 4.94775   2
  -8  -8   1 2.42989 4.06171   2
   8  -8  -1 23.8153 6.22066   2
  -8  -8   1 17.1358 4.54536   2
   8   8  -1 15.9193 3.96169   2
  -8   8   1 21.2832 5.36384   2
   7  -8  -1 3.78090 3.83044   2
  -7  -8   1 6.45372 4.13884   2
  -7  -8   1 -1.0295 3.45940   2
   7  -8  -1 -0.0802 4.09236   2
   7   8  -1 5.36789 3.46408   2
  -7   8   1 5.69525 4.11394   2
   6  -8  -1 7.17473 4.74259   2
   6  -8  -1 14.5224 4.96705   2
  -6  -8   1 6.62090 4.05254   2
  -6  -8   1 -0.6879 3.84603   2
  -6   8   1 9.36683 3.83864   2
   6   8  -1 11.1019 3.84219   2
  -5  -8   1 33.2233 5.99746   2
   5  -8  -1 27.5342 6.10339   2
  -5  -8   1 25.7718 5.18998   2
   5  -8  -1 36.1638 5.77442   2
  -5   8   1 30.4172 5.33519   2
   5   8  -1 33.3016 4.73424   2
  -4  -8   1 15.5302 4.34289   2
  -4  -8   1 6.86289 4.12020   2
   4  -8  -1 15.6491 4.95682   2
   4  -8  -1 12.2601 4.09537   2
   4   8  -1 11.3503 3.59927   2
  -4   8   1 13.0645 3.82633   2
   3  -8  -1 67.8282 6.92261   2
   3  -8  -1 58.6728 6.20357   2
  -3  -8   1 67.4692 6.40625   2
  -3  -8   1 62.6327 6.77372   2
   3   8  -1 55.7795 5.68384   2
  -3   8   1 61.6886 6.19744   2
   3   8  -1 55.5801 5.79715   2
  -2  -8   1 31.5254 4.70735   2
   2  -8  -1 20.5944 4.93533   2
  -2  -8   1 26.6232 5.01056   2
   2  -8  -1 28.6730 4.84646   2
   2   8  -1 17.7675 3.67457   2
  -2   8   1 35.0503 5.74560   2
   2   8  -1 29.6047 4.31057   2
  -1  -8   1 21.9190 4.58125   2
  -1  -8   1 18.2216 4.21646   2
   1  -8  -1 11.2946 4.05323   2
   1  -8  -1 20.2517 4.65381   2
  -1   8   1 27.3020 4.40582   2
   1   8  -1 21.1977 4.02493   2
   1   8  -1 18.2913 3.67529   2
   0  -8  -1 4.09076 3.72104   2
   0  -8  -1 6.11638 3.68193   2
   0  -8   1 -1.2453 3.54557   2
   0  -8   1 4.22110 3.89628   2
   0   8   1 3.28170 3.10391   2
   0   8  -1 4.13154 2.83008   2
   0   8   1 3.06583 3.24738   2
   0   8  -1 -4.1326 2.82553   2
   1  -8   1 22.3223 4.37107   2
   1  -8   1 20.8636 4.55372   2
  -1  -8  -1 23.7973 4.84857   2
  -1  -8  -1 15.7756 4.15877   2
  -1   8  -1 14.2988 3.78829   2
   1   8   1 17.0104 4.32897   2
   1   8   1 17.7977 3.83634   2
  -1   8  -1 16.4386 3.59004   2
   2  -8   1 23.5852 4.80652   2
   2  -8   1 21.5611 4.64632   2
  -2  -8  -1 25.6750 5.07722   2
  -2  -8  -1 28.3350 5.00958   2
  -2   8  -1 32.5178 4.66998   2
   2   8   1 18.5949 3.91250   2
  -3  -8  -1 52.9831 6.38678   2
   3  -8   1 66.3371 6.82880   2
  -3  -8  -1 55.0110 5.93776   2
   3  -8   1 62.0618 6.08719   2
  -3   8  -1 67.8367 6.53108   2
   3   8   1 59.4127 5.79961   2
  -4  -8  -1 9.38922 3.90458   2
   4  -8   1 16.2468 4.26173   2
  -4  -8  -1 13.2982 4.56875   2
   4  -8   1 21.6349 4.92464   2
  -4   8  -1 11.4192 3.48060   2
   4   8   1 15.5028 3.92369   2
   5  -8   1 30.8275 5.06845   2
   5  -8   1 27.3064 7.66159   2
  -5  -8  -1 29.0179 4.94351   2
  -5  -8  -1 31.5689 5.34368   2
  -5   8  -1 20.8252 4.17150   2
   5   8   1 24.2768 4.39972   2
   6  -8   1 8.32238 3.94034   2
  -6  -8  -1 6.93430 4.18057   2
   6  -8   1 11.4673 4.29132   2
  -6   8  -1 9.62056 4.19628   2
   6   8   1 6.14397 3.76272   2
   7  -8   1 3.32873 4.38563   2
  -7  -8  -1 -0.7310 3.96200   2
   7  -8   1 3.39909 3.86997   2
  -7  -8  -1 3.24723 3.80947   2
   7   8   1 3.11836 3.39419   2
  -7   8  -1 -1.7272 3.62815   2
  -8  -8  -1 9.23225 4.83078   2
  -8  -8  -1 17.3515 4.70407   2
   8  -8   1 17.8155 5.57454   2
  -8   8  -1 12.7193 4.53634   2
   8   8   1 14.6789 4.61741   2
  -9  -8  -1 1.23312 3.69441   2
   9  -8   1 -1.0200 4.52659   2
  -9  -8  -1 6.76383 4.45131   2
   9   8   1 -4.3651 3.17183   2
  -9   8  -1 0.17894 4.15540   2
 -10  -8  -1 6.20859 4.48749   2
 -10  -8  -1 10.8863 5.18772   2
  10  -8   1 3.38022 4.77650   2
  10   8   1 7.92057 3.91701   2
  -8  -9   1 -3.9676 3.55205   2
  -8  -9   1 1.05882 4.51997   2
   8  -9  -1 5.48022 4.92460   2
  -8   9   1 0.88371 4.28433   2
   8   9  -1 0.83750 3.66585   2
   7  -9  -1 19.9649 6.27739   2
  -7  -9   1 13.8903 4.57837   2
  -7  -9   1 7.50211 4.28782   2
  -7   9   1 7.19052 4.54235   2
   7   9  -1 8.10994 3.93217   2
  -6  -9   1 6.37086 4.30594   2
  -6  -9   1 6.13254 4.40915   2
   6  -9  -1 -1.4654 4.37456   2
   6  -9  -1 0.27113 4.01230   2
   6   9  -1 9.34083 3.82214   2
  -6   9   1 10.2327 5.07842   2
   5  -9  -1 50.4251 6.86253   2
  -5  -9   1 38.7883 5.48029   2
  -5  -9   1 40.0372 6.38317   2
   5  -9  -1 43.2776 6.82016   2
  -5   9   1 42.3218 5.64096   2
   5   9  -1 42.1575 5.21721   2
  -4  -9   1 3.38060 3.87654   2
   4  -9  -1 -1.3454 4.06345   2
   4  -9  -1 14.0703 4.62701   2
  -4  -9   1 1.65731 3.78212   2
  -4   9   1 1.57314 3.67132   2
   4   9  -1 -0.3124 2.95917   2
   3  -9  -1 8.50760 4.65150   2
  -3  -9   1 5.52487 3.97697   2
  -3  -9   1 2.35082 3.89423   2
   3  -9  -1 1.77619 3.74602   2
  -3   9   1 4.13015 3.54924   2
   3   9  -1 4.09148 3.02657   2
   2  -9  -1 4.73266 4.21676   2
  -2  -9   1 8.13291 4.63777   2
  -2  -9   1 -1.3088 3.31674   2
   2  -9  -1 -1.1423 3.86429   2
   2   9  -1 3.85119 3.08856   2
  -2   9   1 2.16837 3.19191   2
   1  -9  -1 -4.1448 4.01125   2
  -1  -9   1 2.15561 4.40387   2
  -1  -9   1 5.15888 3.87128   2
   1  -9  -1 0.49558 3.49244   2
  -1   9   1 1.20538 3.42765   2
   1   9  -1 -0.5488 2.92868   2
   0  -9  -1 4.87121 4.03559   2
   0  -9   1 2.70165 3.90461   2
   0  -9  -1 1.73222 3.97999   2
   0  -9   1 3.40536 4.46081   2
   0   9  -1 10.9408 3.50961   2
  -1  -9  -1 1.21794 3.97946   2
   1  -9   1 -1.3651 3.71663   2
   1  -9   1 3.37968 3.99061   2
  -1  -9  -1 0.41807 3.69663   2
   1   9   1 -2.3526 2.98933   2
  -1   9  -1 -6.2327 2.92600   2
  -2  -9  -1 2.61559 3.79828   2
   2  -9   1 3.93447 3.69847   2
  -2  -9  -1 1.76915 3.98917   2
   2  -9   1 -3.3680 3.64609   2
   2   9   1 10.5510 3.79269   2
  -2   9  -1 8.46682 3.84197   2
   3  -9   1 8.64827 4.13501   2
   3  -9   1 -0.8233 4.02530   2
  -3  -9  -1 1.54961 3.87206   2
  -3  -9  -1 -1.9644 3.57605   2
  -3   9  -1 6.97109 3.99420   2
   3   9   1 -1.1577 3.02864   2
  -4  -9  -1 -0.2654 3.93288   2
   4  -9   1 -1.5097 3.47744   2
  -4  -9  -1 12.7094 4.73192   2
   4  -9   1 4.63192 4.33260   2
  -4   9  -1 5.74707 3.52818   2
   4   9   1 4.89607 3.64479   2
   5  -9   1 35.5602 5.53827   2
   5  -9   1 29.2650 6.43063   2
  -5  -9  -1 43.3668 6.34449   2
  -5  -9  -1 39.3749 5.79757   2
   5   9   1 46.9605 5.75735   2
  -5   9  -1 40.7480 5.96442   2
  -6  -9  -1 7.63229 4.65867   2
   6  -9   1 5.35696 4.37108   2
  -6  -9  -1 1.15061 4.34703   2
   6  -9   1 5.97130 3.94435   2
   6   9   1 11.2561 4.31931   2
  -6   9  -1 4.44148 3.81927   2
   7  -9   1 6.12251 4.84988   2
  -7  -9  -1 8.81484 5.12820   2
  -7  -9  -1 3.18760 4.22003   2
  -7   9  -1 4.89725 4.45855   2
   7   9   1 18.2748 4.57965   2
  -8  -9  -1 1.45264 4.53342   2
  -8  -9  -1 0.58597 4.04311   2
   8  -9   1 1.58481 4.55651   2
   8   9   1 7.19331 4.84104   2
  -8   9  -1 8.85911 4.78979   2
   4 -10  -1 12.1486 5.06713   2
  -4 -10   1 13.3840 5.03271   2
  -4 -10   1 16.1770 5.10718   2
   4 -10  -1 10.9774 5.76042   2
   4  10  -1 6.31059 3.70346   2
  -4  10   1 14.9323 4.12873   2
  -3 -10   1 15.0959 5.14894   2
   3 -10  -1 10.5201 5.71165   2
  -3 -10   1 3.50685 4.33068   2
   3 -10  -1 4.19596 4.79712   2
   3  10  -1 9.69408 3.66804   2
  -3  10   1 6.11980 3.85685   2
  -2 -10   1 22.3643 5.62055   2
   2 -10  -1 17.0271 4.95341   2
   2 -10  -1 12.3385 5.28182   2
  -2 -10   1 20.2373 5.12391   2
   2  10  -1 15.5322 4.30177   2
  -2  10   1 13.0985 4.31100   2
   1 -10  -1 12.9981 4.80477   2
  -1 -10   1 13.6377 4.99632   2
   1 -10  -1 17.1913 5.22892   2
  -1 -10   1 7.83781 5.10828   2
  -1  10   1 9.62201 4.28098   2
   1  10  -1 12.9815 3.95360   2
   0 -10   1 1.17819 3.86933   2
   0 -10  -1 4.05369 4.54990   2
   0 -10  -1 8.79859 3.85582   2
   0 -10   1 -2.4295 3.60098   2
   0  10   1 5.91797 3.61721   2
   0  10  -1 -2.4495 4.16760   2
   1 -10   1 16.7225 4.57628   2
  -1 -10  -1 -2.5216 4.12994   2
  -1 -10  -1 14.9322 4.90947   2
   1 -10   1 16.1185 5.08201   2
   1  10   1 9.43981 4.07769   2
  -1  10  -1 8.81941 3.90386   2
  -2 -10  -1 20.7303 4.70137   2
   2 -10   1 12.4967 4.93833   2
   2 -10   1 15.3992 5.00652   2
  -2 -10  -1 20.5398 5.28814   2
  -2  10  -1 10.9554 4.27465   2
   2  10   1 11.9714 4.37761   2
   3 -10   1 9.06469 5.10656   2
  -3 -10  -1 9.87263 4.55519   2
   3 -10   1 4.11926 4.14925   2
  -3 -10  -1 20.9847 5.51264   2
  -3  10  -1 11.6674 4.56152   2
   4 -10   1 8.46098 4.29117   2
  -4 -10  -1 -2.1305 4.61725   2
  -4 -10  -1 7.85133 4.84746   2
   4 -10   1 17.5493 5.93660   2
  -4  10  -1 12.6001 4.82035   2
 -15   0   2 -0.8215 4.28124   2
  14   0  -2 -2.2274 4.27864   2
 -14   0   2 0.65651 3.92257   2
  13   0  -2 2.14844 4.16231   2
 -13   0   2 12.4147 4.71898   2
 -13   0   2 6.45974 4.33593   2
 -12   0   2 0.38488 3.65270   2
  12   0  -2 4.95579 3.87986   2
 -12   0   2 -0.3521 3.51146   2
  11   0  -2 7.01140 3.80062   2
 -11   0   2 5.31576 3.47326   2
 -11   0   2 7.40645 3.61311   2
 -10   0   2 122.791 7.67304   2
  10   0  -2 120.278 6.90308   2
 -10   0   2 121.489 8.15617   2
  -9   0   2 142.540 8.03835   2
  -9   0   2 136.173 7.41903   2
   9   0  -2 133.126 6.80336   2
  -8   0   2 68.9943 5.37946   2
   8   0  -2 65.5845 4.81843   2
   8   0  -2 65.7547 5.70438   2
  -8   0   2 61.7259 6.34884   2
  -7   0   2 94.9274 5.50113   2
   7   0  -2 110.884 5.28756   2
   7   0  -2 91.5530 5.68588   2
   6   0  -2 220.277 7.67337   2
   6   0  -2 212.317 7.06510   2
  -6   0   2 210.911 7.47522   2
  -6   0   2 218.867 7.30196   2
   5   0  -2 3140.72 70.3517   2
  -5   0   2 3314.21 70.6358   2
   5   0  -2 3313.54 71.0648   2
  -5   0   2 3264.78 70.9225   2
   4   0  -2 33.3339 2.58180   2
  -4   0   2 34.6830 2.77616   2
  -4   0   2 38.1837 2.97515   2
   4   0  -2 32.5754 2.90987   2
  -3   0   2 7609.96 168.745   1
   3   0  -2 7636.83 168.770   1
  -2   0   2 399.658 9.71862   2
  -2   0   2 429.058 9.62388   2
   2   0  -2 415.527 9.55571   2
   2   0  -2 410.827 9.69609   2
  -2   0  -2 413.339 9.66456   2
   2   0   2 408.673 9.60140   2
  -3   0  -2 7838.93 174.589   1
  -3   0  -2 7908.24 175.041   1
  -4   0  -2 35.0385 2.97861   2
   4   0   2 28.6764 2.60290   2
  -4   0  -2 33.4571 2.80922   2
   6   0   2 224.001 8.04932   2
  -6   0  -2 213.151 7.47575   2
  -6   0  -2 222.353 7.83084   2
   7   0   2 92.7452 5.06767   2
  -7   0  -2 89.5271 5.55840   2
  -7   0  -2 83.6652 7.31042   2
   8   0   2 70.4447 5.20377   2
  -8   0  -2 70.3738 5.54999   2
  -8   0  -2 72.6628 5.70924   2
   9   0   2 136.510 6.87668   2
  -9   0  -2 130.261 7.47673   2
   9   0   2 120.058 7.61118   2
  -9   0  -2 116.070 7.30219   2
  10   0   2 135.136 7.40151   2
  10   0   2 127.086 8.24160   2
 -10   0  -2 138.140 8.21782   2
 -10   0  -2 137.527 7.94723   2
  11   0   2 4.17936 3.44127   2
  11   0   2 5.75347 3.07982   2
 -11   0  -2 6.34402 3.61497   2
 -11   0  -2 1.54879 3.54730   2
 -12   0  -2 6.69973 4.13518   2
 -12   0  -2 0.30572 3.74233   2
  12   0   2 -6.2207 3.63204   2
 -13   0  -2 -2.2913 3.96806   2
  13   0   2 2.76266 4.28492   2
 -13   0  -2 12.7925 4.80465   2
 -14   0  -2 -4.0265 3.83834   2
  14   0   2 8.46181 5.01375   2
  15   0   2 13.4260 5.68714   2
 -15   0  -2 3.00503 4.44589   2
  15  -1  -2 10.2544 4.79376   2
 -15  -1   2 9.05334 4.41176   2
  15   1  -2 12.9284 5.34989   2
 -15   1   2 4.91419 4.30158   2
  14  -1  -2 1.51402 3.99549   2
 -14  -1   2 5.93168 4.53520   2
 -14   1   2 6.97275 4.49946   2
  14   1  -2 3.17455 4.29368   2
 -13  -1   2 7.70047 4.33816   2
 -13  -1   2 12.3506 4.36319   2
 -13   1   2 12.1025 5.61958   2
  13   1  -2 9.21636 4.27964   2
 -12  -1   2 8.82993 4.00459   2
 -12  -1   2 7.67118 3.85887   2
  12   1  -2 17.8626 5.06287   2
 -12   1   2 13.7834 4.16265   2
 -12   1   2 7.34587 4.08400   2
 -11  -1   2 -1.4815 2.87136   2
  11  -1  -2 1.96018 2.96816   2
 -11  -1   2 2.25381 3.59348   2
  11  -1  -2 1.61958 3.72895   2
 -11   1   2 2.64619 3.36025   2
 -11   1   2 1.84183 3.60800   2
  11   1  -2 7.21693 3.82455   2
 -10  -1   2 15.2127 4.08728   2
  10  -1  -2 15.6974 4.24183   2
 -10  -1   2 15.6008 3.42022   2
  10  -1  -2 9.57820 3.21114   2
  10   1  -2 23.0618 3.83912   2
  10   1  -2 20.4016 4.37033   2
 -10   1   2 14.9989 4.10904   2
 -10   1   2 15.0804 3.90529   2
   9  -1  -2 33.9633 4.24905   2
  -9  -1   2 30.6271 4.14762   2
  -9  -1   2 38.2296 4.55357   2
   9  -1  -2 19.9221 4.28175   2
  -9   1   2 46.4016 7.33640   2
  -9   1   2 34.9617 4.47365   2
   9   1  -2 28.1971 4.40125   2
   9   1  -2 36.4178 4.05610   2
   8  -1  -2 55.1516 4.86050   2
   8  -1  -2 45.7111 5.12674   2
  -8  -1   2 48.0177 4.74985   2
  -8  -1   2 52.1483 5.04321   2
  -8   1   2 51.1581 5.38491   2
   8   1  -2 61.6830 5.49714   2
  -8   1   2 57.0832 5.36439   2
   8   1  -2 46.3162 4.46987   2
   7  -1  -2 29.4427 3.82245   2
   7  -1  -2 31.9451 3.57692   2
  -7  -1   2 32.7654 3.76982   2
  -7  -1   2 27.5188 3.27306   2
  -7   1   2 22.5393 3.85816   2
  -7   1   2 27.4139 4.33636   2
   7   1  -2 26.7912 3.70095   2
   7   1  -2 20.7500 2.68132   2
   6  -1  -2 17.4022 2.47249   2
   6  -1  -2 26.7371 2.94145   2
  -6  -1   2 27.5835 3.16728   2
  -6  -1   2 21.1266 2.46157   2
  -6   1   2 17.4109 2.52008   2
   6   1  -2 31.9932 3.08060   2
   6   1  -2 21.3322 3.00108   2
   5  -1  -2 810.168 19.3802   2
  -5  -1   2 788.243 19.0581   2
  -5  -1   2 804.192 18.8284   2
   5  -1  -2 775.354 18.8219   2
   5   1  -2 765.692 19.0572   2
  -5   1   2 754.442 18.9066   2
   5   1  -2 802.604 18.5752   2
  -4  -1   2 1311.95 28.9676   2
  -4  -1   2 1268.39 28.5724   2
   4  -1  -2 1253.68 28.7722   2
  -4   1   2 1316.84 28.9563   2
  -4   1   2 1277.49 29.1251   2
   4   1  -2 1257.40 28.5270   2
   4   1  -2 1299.69 28.9522   2
   3  -1  -2 194.815 5.76360   2
  -3  -1   2 188.500 5.45479   2
   3  -1  -2 194.536 5.95162   2
  -3  -1   2 191.190 5.70979   2
  -3   1   2 193.806 5.83689   2
   3   1  -2 197.594 5.43230   2
  -3   1   2 199.170 6.05569   2
   3   1  -2 195.673 5.92544   2
   2  -1  -2 686.163 15.7222   2
  -2  -1   2 707.589 15.6045   2
  -2  -1   2 707.591 15.4306   2
  -2   1   2 673.251 15.8075   2
  -2   1   2 700.542 15.8138   2
   2   1  -2 697.265 15.3908   2
   2   1  -2 690.952 15.5608   2
   1  -1  -2 67.1291 3.23954   2
   1  -1  -2 69.0692 2.74101   2
   1   1  -2 71.3109 2.12771   2
  -1   1   2 66.6658 2.69444   2
   0   1  -2 1132.58 28.9061   1
   1  -1   2 67.6881 2.49746   2
  -1  -1  -2 64.2227 2.83410   2
  -1   1  -2 72.2792 2.45068   2
   1   1   2 67.0858 2.52507   2
  -1   1  -2 70.5689 2.53993   2
  -2  -1  -2 709.429 16.0169   2
   2  -1   2 682.708 15.6985   2
   2  -1   2 713.671 15.9131   2
  -2  -1  -2 703.065 15.8848   2
   2   1   2 708.688 15.9277   2
  -2   1  -2 691.538 15.7161   2
   2   1   2 696.783 15.7921   2
  -2   1  -2 670.355 15.8482   2
  -3  -1  -2 201.762 6.03503   2
  -3  -1  -2 194.564 5.71355   2
   3  -1   2 197.699 5.75505   2
   3  -1   2 195.519 5.99506   2
   3   1   2 183.248 5.63649   2
  -3   1  -2 195.142 5.76507   2
  -3   1  -2 195.448 5.93053   2
   3   1   2 189.503 5.95531   2
   4  -1   2 1318.26 29.3233   2
   4  -1   2 1283.10 28.9111   2
  -4  -1  -2 1258.77 28.9140   2
  -4   1  -2 1294.96 29.2158   2
   4   1   2 1282.49 29.3168   2
  -4   1  -2 1299.06 28.9791   2
   4   1   2 1262.49 28.7579   2
  -5  -1  -2 809.254 19.5798   2
   5  -1   2 774.206 18.8293   2
   5  -1   2 791.638 19.3069   2
  -5  -1  -2 782.977 18.9854   2
   5   1   2 797.170 18.9031   2
  -5   1  -2 788.110 18.9897   2
  -5   1  -2 767.859 19.2100   2
   5   1   2 790.359 19.3693   2
   6  -1   2 26.9930 3.05006   2
  -6  -1  -2 29.1745 3.19220   2
   6  -1   2 25.8955 3.34536   2
  -6  -1  -2 20.6980 2.86812   2
  -6   1  -2 17.2176 2.50059   2
   6   1   2 22.2933 3.06411   2
  -6   1  -2 16.6400 2.62768   2
   6   1   2 22.8374 3.02596   2
  -7  -1  -2 24.7836 3.57241   2
  -7  -1  -2 24.2670 3.07828   2
   7  -1   2 19.9837 3.11971   2
   7  -1   2 20.1308 2.86806   2
   7   1   2 23.4077 2.99972   2
  -7   1  -2 24.5577 3.05806   2
   7   1   2 34.7111 4.13093   2
  -7   1  -2 23.9372 3.13228   2
  -8  -1  -2 49.0531 5.16050   2
   8  -1   2 51.4952 4.81606   2
  -8  -1  -2 54.5115 5.09074   2
   8  -1   2 48.0496 4.69611   2
   8   1   2 45.4460 4.60177   2
  -8   1  -2 51.2229 5.00621   2
  -8   1  -2 48.5570 5.11984   2
   8   1   2 60.7431 4.78103   2
   9  -1   2 34.2222 4.14696   2
  -9  -1  -2 35.4102 4.43118   2
   9  -1   2 23.5997 4.01411   2
  -9  -1  -2 31.9215 4.58101   2
   9   1   2 30.6725 4.00154   2
  -9   1  -2 26.2143 4.20091   2
   9   1   2 30.1925 4.54759   2
  -9   1  -2 14.9013 3.67654   2
 -10  -1  -2 20.1432 4.40801   2
 -10  -1  -2 14.4124 3.80980   2
  10  -1   2 17.4506 3.59018   2
  10  -1   2 22.3999 4.69944   2
 -10   1  -2 22.6247 4.56471   2
  10   1   2 21.0350 4.84089   2
 -10   1  -2 20.0162 4.49532   2
  10   1   2 14.7161 3.48877   2
  11  -1   2 4.95318 3.15399   2
 -11  -1  -2 0.39984 3.40609   2
 -11  -1  -2 4.20515 3.50355   2
 -11   1  -2 1.98449 3.54675   2
 -11   1  -2 1.95033 3.42859   2
  11   1   2 -6.8936 3.40085   2
 -12  -1  -2 7.84102 4.21729   2
  12  -1   2 8.99769 4.55620   2
 -12  -1  -2 13.7923 4.58198   2
 -12   1  -2 10.1337 3.83412   2
 -12   1  -2 12.5620 4.19917   2
  12   1   2 5.45685 4.11172   2
  13  -1   2 8.34408 4.90746   2
 -13  -1  -2 1.98509 3.40818   2
 -13  -1  -2 7.00495 4.39739   2
  13   1   2 17.3575 5.68338   2
 -14  -1  -2 7.92654 4.19503   2
  14   1   2 13.7049 5.15644   2
 -14   1  -2 10.5043 4.96277   2
  15  -1   2 8.42758 5.11203   2
 -15  -1  -2 7.58425 4.28895   2
 -15   1  -2 13.0690 5.49657   2
 -15  -2   2 9.78337 4.50520   2
  15  -2  -2 10.5635 4.83241   2
 -15   2   2 19.7496 5.68837   2
  15   2  -2 11.2012 4.77534   2
 -14  -2   2 -4.8913 4.07609   2
 -14  -2   2 -1.5850 3.68785   2
  14   2  -2 0.80682 4.17336   2
 -14   2   2 8.38273 4.56464   2
  13  -2  -2 1.71615 4.66092   2
 -13  -2   2 9.51137 4.06167   2
  13   2  -2 4.11477 3.84886   2
 -13   2   2 16.2641 4.39170   2
 -12  -2   2 14.7658 4.54348   2
 -12  -2   2 14.5064 4.58462   2
  12  -2  -2 12.0932 4.39980   2
 -12   2   2 27.4340 5.49967   2
 -12   2   2 15.1511 4.44873   2
  12   2  -2 13.6083 4.24651   2
  11  -2  -2 42.9580 5.14121   2
 -11  -2   2 39.7664 5.10761   2
 -11  -2   2 44.0394 5.75432   2
  11  -2  -2 32.4383 5.50194   2
  11   2  -2 44.0173 6.00855   2
  10  -2  -2 33.8117 4.76969   2
  10  -2  -2 28.0677 4.32043   2
 -10  -2   2 37.8034 5.04594   2
 -10  -2   2 31.1385 4.47454   2
 -10   2   2 34.0504 4.49734   2
  10   2  -2 25.0430 4.88758   2
 -10   2   2 40.5598 5.30060   2
   9  -2  -2 179.728 9.30045   2
  -9  -2   2 185.058 8.77948   2
  -9  -2   2 190.060 8.44850   2
   9  -2  -2 176.377 8.10039   2
   9   2  -2 182.768 8.97631   2
  -9   2   2 184.114 9.04968   2
   9   2  -2 191.780 8.03989   2
  -9   2   2 195.381 8.90290   2
   8  -2  -2 182.951 7.94548   2
  -8  -2   2 187.327 7.84746   2
  -8  -2   2 179.956 8.10115   2
   8  -2  -2 180.490 8.80804   2
   8   2  -2 194.607 7.51540   2
  -8   2   2 194.329 8.75728   2
  -8   2   2 186.012 8.32294   2
   8   2  -2 188.976 8.32885   2
   7  -2  -2 101.103 6.51697   2
  -7  -2   2 111.016 5.68709   2
   7  -2  -2 101.217 5.67867   2
  -7  -2   2 109.897 5.91552   2
  -7   2   2 112.373 6.09316   2
  -7   2   2 111.642 6.28540   2
   7   2  -2 115.768 6.24824   2
   7   2  -2 106.500 5.28148   2
   6  -2  -2 18.0806 2.88531   2
  -6  -2   2 13.9562 2.57470   2
  -6  -2   2 17.2339 2.71764   2
  -6   2   2 19.3847 3.72070   2
  -6   2   2 13.0271 2.69446   2
   6   2  -2 20.8892 2.98238   2
   6   2  -2 18.0013 2.46236   2
  -5  -2   2 16.6367 2.39759   2
   5  -2  -2 9.66626 2.08450   2
   5  -2  -2 12.8037 2.55751   2
  -5   2   2 17.1793 2.77444   2
  -5   2   2 20.2057 2.86122   2
   5   2  -2 17.0103 2.76290   2
   5   2  -2 15.0610 2.19857   2
   4  -2  -2 534.593 13.8319   2
  -4  -2   2 540.710 13.4673   2
   4  -2  -2 528.141 13.5110   2
  -4  -2   2 548.413 13.3162   2
   4   2  -2 541.275 12.9594   2
   4   2  -2 533.929 13.6695   2
  -4   2   2 549.372 13.5860   2
  -4   2   2 498.747 13.6890   2
  -3  -2   2 275.541 7.41343   2
  -3  -2   2 282.072 7.58979   2
   3  -2  -2 267.961 7.88983   2
   3   2  -2 279.022 7.15996   2
  -3   2   2 265.197 7.79214   2
  -3   2   2 255.483 7.64382   2
   3   2  -2 262.300 7.31800   2
  -2  -2   2 377.295 9.34553   2
   2  -2  -2 387.244 9.86276   2
   2  -2  -2 415.936 10.0537   2
  -2  -2   2 381.559 9.66428   2
   2   2  -2 381.995 9.32924   2
   2   2  -2 392.416 9.50042   2
  -2   2   2 375.292 9.77087   2
  -2   2   2 384.087 9.88256   2
   1  -2  -2 903.835 20.1527   2
  -1  -2   2 882.699 19.8121   2
   1  -2  -2 875.925 20.0609   2
  -1  -2   2 879.627 19.7962   2
   1   2  -2 873.849 19.6636   2
  -1   2   2 894.170 20.0437   2
  -1   2   2 910.907 20.1897   2
   1   2  -2 874.634 19.6392   2
   0  -2  -2 1307.61 29.1861   2
   0  -2  -2 1348.06 29.2648   2
   0  -2   2 1343.96 28.9472   2
   0  -2   2 1317.21 28.8322   2
   0   2  -2 1302.99 28.8619   2
   0   2   2 1310.58 29.2439   2
   0   2   2 1326.22 29.1961   2
   0   2  -2 1361.41 28.8414   2
   1  -2   2 883.854 19.6308   2
   1  -2   2 893.837 19.7672   2
  -1  -2  -2 880.946 19.9216   2
  -1  -2  -2 885.534 19.9406   2
  -1   2  -2 890.064 19.7071   2
   1   2   2 877.316 19.8417   2
   1   2   2 830.919 19.8484   2
  -1   2  -2 876.305 19.5272   2
   2  -2   2 385.738 9.66569   2
   2  -2   2 390.287 9.58250   2
  -2  -2  -2 377.151 9.91284   2
  -2  -2  -2 389.058 10.0220   2
   2   2   2 379.346 9.94264   2
  -2   2  -2 367.609 9.66867   2
  -2   2  -2 383.713 9.53310   2
   2   2   2 381.564 9.63403   2
   3  -2   2 266.805 7.55562   2
  -3  -2  -2 266.677 7.83326   2
  -3  -2  -2 270.129 7.74034   2
   3  -2   2 264.432 7.81377   2
   3   2   2 269.068 7.81307   2
   3   2   2 280.452 7.52990   2
  -3   2  -2 275.523 7.75911   2
  -3   2  -2 268.082 7.52184   2
  -4  -2  -2 523.503 13.7291   2
  -4  -2  -2 539.934 13.3329   2
   4  -2   2 541.305 13.6785   2
   4  -2   2 547.228 13.5102   2
   4   2   2 522.382 13.7294   2
  -4   2  -2 517.046 13.2974   2
   4   2   2 520.279 13.1524   2
  -4   2  -2 536.082 13.6174   2
  -5  -2  -2 17.9333 2.77201   2
  -5  -2  -2 15.0220 2.45049   2
   5  -2   2 10.1942 2.30619   2
   5  -2   2 16.9063 2.65966   2
   5   2   2 13.6521 2.49742   2
   5   2   2 11.9129 2.08141   2
  -5   2  -2 19.1739 2.86314   2
  -5   2  -2 10.8754 2.11422   2
   6  -2   2 18.1034 2.80650   2
   6  -2   2 14.1705 2.64029   2
  -6  -2  -2 21.4316 2.98040   2
   6   2   2 16.1020 2.59297   2
   6   2   2 12.7726 2.62931   2
  -6   2  -2 12.2356 2.47689   2
  -6   2  -2 12.0626 2.48504   2
  -7  -2  -2 109.285 5.96187   2
  -7  -2  -2 107.435 6.17193   2
   7  -2   2 108.227 5.72062   2
   7  -2   2 104.299 6.46743   2
   7   2   2 110.791 6.37454   2
   7   2   2 98.5601 5.38785   2
  -7   2  -2 95.6666 6.13631   2
   8  -2   2 186.675 7.96243   2
   8  -2   2 194.198 8.88514   2
  -8  -2  -2 181.196 7.98285   2
   8   2   2 179.208 7.71476   2
  -8   2  -2 179.611 8.16657   2
  -8   2  -2 181.073 8.53449   2
   8   2   2 175.271 8.54785   2
   9  -2   2 180.500 8.36059   2
  -9  -2  -2 187.341 9.33499   2
  -9  -2  -2 186.370 8.57570   2
   9  -2   2 189.396 9.39397   2
   9   2   2 186.891 8.10616   2
  -9   2  -2 186.871 8.84054   2
  -9   2  -2 190.566 9.08548   2
   9   2   2 185.866 10.4258   2
 -10  -2  -2 19.3374 4.09199   2
  10  -2   2 27.3842 3.84739   2
 -10  -2  -2 34.0649 4.90662   2
  10  -2   2 39.7797 5.57837   2
 -10   2  -2 37.1957 5.30099   2
 -10   2  -2 26.3316 3.94303   2
  10   2   2 40.4799 6.09835   2
 -11  -2  -2 34.1508 4.91294   2
 -11  -2  -2 35.9831 5.34337   2
  11  -2   2 30.8365 5.03700   2
  11  -2   2 31.7210 4.31075   2
 -11   2  -2 31.6142 4.65318   2
 -11   2  -2 28.1188 4.80712   2
  11   2   2 30.6920 5.19636   2
 -12  -2  -2 19.4423 4.85192   2
  12  -2   2 11.9637 4.49918   2
 -12  -2  -2 19.9928 5.04974   2
 -12   2  -2 8.80222 4.11516   2
  12   2   2 16.8108 5.20452   2
 -12   2  -2 11.2640 5.71023   2
 -13  -2  -2 11.9965 4.53640   2
 -13  -2  -2 10.3127 4.81191   2
 -13   2  -2 2.00276 6.13199   2
  13   2   2 4.92508 3.93493   2
 -14  -2  -2 0.06623 4.19076   2
  14  -2   2 0.98749 4.57124   2
 -14   2  -2 -6.0151 4.15322   2
  14   2   2 1.38073 3.77683   2
  15  -2   2 15.0597 6.01371   2
 -15  -2  -2 13.3834 5.67029   2
  15   2   2 17.7644 6.03528   2
 -15   2  -2 5.58572 4.68657   2
  15   3  -2 3.23014 5.18610   2
 -14  -3   2 -3.2724 3.66115   2
 -14  -3   2 6.43178 4.58064   2
  14  -3  -2 4.68840 4.59120   2
 -14   3   2 1.57162 4.80704   2
  14   3  -2 -5.5466 4.25635   2
  13  -3  -2 3.32460 5.18502   2
 -13  -3   2 12.9401 4.70950   2
 -13  -3   2 14.8997 4.66129   2
  13   3  -2 16.4095 5.02949   2
 -13   3   2 19.2807 4.96985   2
  12  -3  -2 2.79773 4.17441   2
 -12  -3   2 1.53500 4.16163   2
 -12  -3   2 -0.1109 3.45660   2
 -12   3   2 -0.0458 3.77141   2
  12   3  -2 4.35153 4.08239   2
  11  -3  -2 55.9214 6.63302   2
 -11  -3   2 70.8429 6.88341   2
 -11  -3   2 59.7497 6.22534   2
  11  -3  -2 59.1383 6.19902   2
 -11   3   2 45.0108 5.08262   2
 -11   3   2 64.4402 6.82523   2
  11   3  -2 45.6768 5.68573   2
 -10  -3   2 70.9992 6.31252   2
  10  -3  -2 68.9072 7.21011   2
  10  -3  -2 52.0985 5.72415   2
 -10  -3   2 79.1256 6.35846   2
 -10   3   2 62.3172 6.40003   2
  10   3  -2 68.4024 5.80739   2
  -9  -3   2 69.3601 6.27927   2
   9  -3  -2 55.7631 5.92775   2
   9  -3  -2 65.9252 6.09244   2
  -9   3   2 62.9155 6.70789   2
   9   3  -2 68.9644 5.28188   2
  -9   3   2 64.1342 6.43154   2
   9   3  -2 52.2118 5.32150   2
   8  -3  -2 117.428 8.01310   2
   8  -3  -2 138.138 7.40918   2
  -8  -3   2 139.687 7.63491   2
  -8  -3   2 125.106 7.13824   2
  -8   3   2 127.963 7.48964   2
   8   3  -2 137.613 6.49967   2
  -8   3   2 135.097 7.89347   2
   8   3  -2 129.613 7.49783   2
   7  -3  -2 9.16237 2.66311   2
  -7  -3   2 10.4546 3.03524   2
   7  -3  -2 14.6981 3.31013   2
  -7  -3   2 13.5961 2.69363   2
   7   3  -2 11.2864 2.71612   2
  -7   3   2 15.2602 3.46627   2
   7   3  -2 17.6517 3.39219   2
  -7   3   2 11.6697 3.26138   2
   6  -3  -2 107.137 5.75085   2
  -6  -3   2 104.472 5.46489   2
   6  -3  -2 107.314 6.32260   2
  -6  -3   2 103.454 5.75740   2
  -6   3   2 101.395 5.99358   2
  -6   3   2 112.331 6.03405   2
   6   3  -2 109.725 5.21082   2
   6   3  -2 119.955 6.15840   2
  -5  -3   2 165.301 6.83856   2
   5  -3  -2 173.384 6.79774   2
   5  -3  -2 176.206 7.18268   2
  -5  -3   2 174.245 6.40319   2
  -5   3   2 174.106 6.80461   2
   5   3  -2 166.204 6.70823   2
  -5   3   2 182.105 7.08847   2
   4  -3  -2 240.176 8.02396   2
  -4  -3   2 229.544 7.25485   2
  -4  -3   2 221.268 7.21920   2
   4  -3  -2 229.453 7.59726   2
   4   3  -2 224.361 6.83103   2
   4   3  -2 213.622 7.08902   2
  -4   3   2 227.632 7.57825   2
  -4   3   2 211.066 7.60874   2
   3  -3  -2 620.120 15.5174   2
  -3  -3   2 606.633 14.8840   2
   3  -3  -2 620.660 15.5741   2
  -3  -3   2 618.276 15.1571   2
  -3   3   2 633.373 15.5612   2
   3   3  -2 575.048 14.9714   2
  -3   3   2 627.946 15.3370   2
   3   3  -2 616.763 14.8378   2
   2  -3  -2 136.463 5.21559   2
  -2  -3   2 130.682 4.67868   2
   2  -3  -2 130.384 5.04513   2
  -2  -3   2 127.848 4.65935   2
  -2   3   2 135.951 5.07883   2
   2   3  -2 136.372 4.50497   2
  -2   3   2 127.459 5.06965   2
   2   3  -2 133.252 4.74001   2
  -1  -3   2 148.183 4.93541   2
  -1  -3   2 146.038 4.72292   2
   1  -3  -2 141.505 5.29316   2
   1  -3  -2 147.000 5.16913   2
   1   3  -2 139.616 4.63458   2
   1   3  -2 137.839 4.80763   2
  -1   3   2 143.445 5.16035   2
  -1   3   2 143.094 5.04949   2
   0  -3   2 505.699 12.2097   2
   0  -3  -2 494.393 12.6975   2
   0  -3  -2 505.945 12.4977   2
   0  -3   2 497.559 12.1932   2
   0   3   2 492.552 12.4799   2
   0   3   2 503.617 12.6170   2
   0   3  -2 510.304 12.1086   2
   0   3  -2 496.084 12.2297   2
   1  -3   2 147.871 5.13820   2
  -1  -3  -2 144.441 5.34774   2
   1  -3   2 147.547 4.91849   2
  -1  -3  -2 139.093 5.34601   2
  -1   3  -2 154.833 4.89439   2
  -1   3  -2 153.149 5.04922   2
   1   3   2 152.466 5.33470   2
   1   3   2 144.947 5.30112   2
  -2  -3  -2 142.403 5.05776   2
   2  -3   2 131.067 5.03885   2
  -2  -3  -2 128.656 5.21617   2
   2  -3   2 137.468 4.93598   2
  -2   3  -2 134.483 4.98965   2
   2   3   2 142.188 5.10405   2
   2   3   2 138.632 5.26853   2
  -2   3  -2 136.125 4.84044   2
   3  -3   2 617.730 15.4123   2
  -3  -3  -2 618.580 15.5251   2
  -3  -3  -2 624.577 15.6948   2
   3  -3   2 624.051 15.4442   2
  -3   3  -2 625.467 15.2648   2
   3   3   2 619.419 15.2158   2
   3   3   2 623.540 15.3845   2
  -3   3  -2 592.240 15.4057   2
   4  -3   2 213.574 7.37441   2
  -4  -3  -2 216.103 7.69365   2
   4  -3   2 225.218 7.67636   2
  -4  -3  -2 215.912 7.35157   2
  -4   3  -2 227.804 7.54195   2
   4   3   2 238.105 7.39849   2
  -4   3  -2 233.116 7.43878   2
   4   3   2 236.280 7.72263   2
   5  -3   2 186.330 7.33332   2
  -5  -3  -2 164.446 6.86630   2
  -5  -3  -2 171.546 6.80637   2
   5  -3   2 175.307 6.76201   2
   5   3   2 173.017 6.43010   2
  -5   3  -2 182.667 7.03807   2
   5   3   2 169.784 7.29270   2
  -5   3  -2 183.362 6.94179   2
   6  -3   2 108.889 6.32613   2
  -6  -3  -2 106.222 6.08610   2
  -6  -3  -2 98.1128 5.47139   2
   6   3   2 97.3200 5.71750   2
  -6   3  -2 105.806 5.82928   2
  -6   3  -2 103.419 5.83339   2
   6   3   2 101.548 5.20096   2
   7  -3   2 6.96010 3.30288   2
   7  -3   2 9.60925 2.78098   2
  -7  -3  -2 14.4001 3.35301   2
  -7   3  -2 10.0798 3.14741   2
  -7   3  -2 14.2823 3.20550   2
   7   3   2 11.6391 3.29472   2
   7   3   2 16.1980 3.15655   2
   8  -3   2 119.948 7.79258   2
  -8  -3  -2 132.661 7.21031   2
   8  -3   2 121.348 6.94716   2
  -8   3  -2 135.456 7.49940   2
  -8   3  -2 124.506 7.69992   2
   8   3   2 133.345 7.62287   2
   8   3   2 126.836 6.61542   2
   9  -3   2 56.2459 5.78866   2
  -9  -3  -2 57.2218 5.91997   2
   9  -3   2 64.3587 6.09373   2
  -9  -3  -2 69.3651 6.40559   2
   9   3   2 61.7644 5.56227   2
  -9   3  -2 62.5264 5.99262   2
  -9   3  -2 61.6703 6.35005   2
 -10  -3  -2 63.8441 6.16491   2
 -10  -3  -2 53.4463 5.80695   2
  10  -3   2 71.5519 6.63244   2
  10  -3   2 75.1669 7.53842   2
  10   3   2 65.1538 5.77313   2
  10   3   2 64.6346 6.80946   2
 -10   3  -2 77.2828 6.92196   2
 -10   3  -2 73.9944 7.14056   2
  11  -3   2 56.7198 6.67891   2
 -11  -3  -2 61.1013 6.63230   2
  11  -3   2 62.0657 6.69487   2
 -11  -3  -2 50.7688 5.37731   2
 -11   3  -2 55.5424 6.48407   2
  11   3   2 68.2529 7.07465   2
 -11   3  -2 47.5820 5.40022   2
 -12  -3  -2 6.18847 4.25744   2
  12  -3   2 -3.3490 3.83547   2
 -12   3  -2 1.33394 4.09035   2
  12   3   2 -2.3252 3.72344   2
  13  -3   2 12.4449 5.18749   2
 -13  -3  -2 15.1009 4.60846   2
 -13  -3  -2 9.69481 4.42646   2
  13   3   2 17.1049 5.74431   2
 -13   3  -2 5.71525 4.76444   2
 -14  -3  -2 3.86257 4.36775   2
  14  -3   2 3.51969 5.05518   2
 -14   3  -2 -3.1942 4.14652   2
  14   3   2 6.49226 5.70732   2
  15   3   2 9.76401 4.83094   2
 -14   4   2 7.98520 4.54041   2
 -13  -4   2 15.0278 5.49785   2
  13  -4  -2 11.8315 5.09285   2
 -13  -4   2 11.0293 4.58759   2
  13   4  -2 11.9431 4.66919   2
 -13   4   2 12.5505 4.91005   2
 -12  -4   2 56.4306 6.54518   2
 -12  -4   2 43.3367 6.04800   2
  12  -4  -2 56.4206 11.1100   2
 -12   4   2 42.3396 5.70022   2
  12   4  -2 51.4501 7.00542   2
  11  -4  -2 50.9105 6.26694   2
 -11  -4   2 50.3120 5.46265   2
 -11  -4   2 49.9329 5.92295   2
  11   4  -2 67.5007 7.10094   2
 -11   4   2 44.9350 5.81722   2
  10  -4  -2 8.45665 3.68748   2
 -10  -4   2 5.79723 3.35471   2
 -10  -4   2 11.3402 3.78577   2
  10  -4  -2 -0.5939 3.63534   2
 -10   4   2 4.90450 3.69489   2
  10   4  -2 6.02581 3.39912   2
 -10   4   2 3.40351 3.80874   2
  10   4  -2 -1.8200 1.98503   2
   9  -4  -2 10.7240 3.44178   2
   9  -4  -2 4.25629 3.90178   2
  -9  -4   2 6.17253 3.10117   2
  -9   4   2 10.4460 4.42673   2
   9   4  -2 8.34670 3.47714   2
  -9   4   2 5.06621 3.24213   2
   8  -4  -2 11.8023 3.26095   2
  -8  -4   2 14.2743 3.68579   2
   8  -4  -2 16.7095 4.19014   2
  -8  -4   2 11.8215 3.59095   2
  -8   4   2 13.3996 4.00461   2
  -8   4   2 15.9224 3.89309   2
   8   4  -2 15.5420 4.14537   2
   8   4  -2 13.4249 3.15023   2
   7  -4  -2 45.0077 4.70215   2
  -7  -4   2 41.2752 4.27228   2
  -7  -4   2 35.7783 3.96719   2
   7  -4  -2 35.5492 4.72061   2
  -7   4   2 35.5351 4.08570   2
   7   4  -2 48.4298 4.85591   2
  -7   4   2 36.1838 4.42269   2
   7   4  -2 40.3684 4.31400   2
   6  -4  -2 92.0835 6.77042   2
   6  -4  -2 90.8369 6.09410   2
  -6  -4   2 92.2528 5.82766   2
  -6  -4   2 88.5658 5.55574   2
   6   4  -2 70.1668 5.50846   2
  -6   4   2 69.1968 5.91027   2
   6   4  -2 82.5008 4.88977   2
  -6   4   2 80.9884 6.01477   2
   5  -4  -2 272.380 9.68761   2
  -5  -4   2 256.866 8.77599   2
   5  -4  -2 256.898 9.63644   2
  -5  -4   2 274.512 9.24643   2
   5   4  -2 274.249 8.46906   2
  -5   4   2 288.591 9.49684   2
   5   4  -2 259.859 9.03415   2
  -5   4   2 271.439 9.61688   2
  -4  -4   2 81.8725 4.99741   2
   4  -4  -2 75.7862 5.28167   2
  -4  -4   2 82.3984 4.70874   2
   4  -4  -2 80.5084 5.02457   2
   4   4  -2 74.3658 4.43899   2
  -4   4   2 79.2730 5.09460   2
  -4   4   2 73.7151 5.06995   2
   4   4  -2 78.0027 4.63746   2
   3  -4  -2 56.7482 4.49877   2
  -3  -4   2 68.3161 4.59616   2
  -3  -4   2 70.4424 4.17314   2
   3  -4  -2 58.9775 4.76673   2
   3   4  -2 64.8396 3.77752   2
   3   4  -2 78.8457 4.25377   2
  -3   4   2 63.8396 4.58176   2
  -3   4   2 71.1137 4.59036   2
  -2  -4   2 370.097 10.5872   2
   2  -4  -2 395.273 10.9355   2
  -2  -4   2 382.099 10.5416   2
   2  -4  -2 380.649 11.0051   2
   2   4  -2 364.937 10.1364   2
   2   4  -2 368.885 10.1922   2
  -2   4   2 366.742 12.2695   2
  -2   4   2 367.144 10.6116   2
   1  -4  -2 92.3477 4.73709   2
  -1  -4   2 88.6429 4.45279   2
  -1  -4   2 90.6988 4.30285   2
   1  -4  -2 83.0109 4.67155   2
  -1   4   2 88.8876 4.67999   2
   1   4  -2 96.7351 4.33253   2
  -1   4   2 87.7070 4.59302   2
   1   4  -2 95.1309 4.55226   2
   0  -4  -2 245.162 8.01280   2
   0  -4  -2 237.000 7.89413   2
   0  -4   2 243.629 7.69578   2
   0  -4   2 252.920 7.60081   2
   0   4   2 239.482 7.77693   2
   0   4   2 245.038 7.92112   2
   0   4  -2 248.347 7.30708   2
   0   4  -2 250.405 7.64782   2
  -1  -4  -2 95.0580 4.99563   2
   1  -4   2 91.6022 4.69346   2
   1  -4   2 94.2998 4.53970   2
  -1  -4  -2 89.3911 4.60468   2
  -1   4  -2 96.4612 4.50981   2
   1   4   2 91.3480 4.73299   2
   1   4   2 98.3036 4.79506   2
  -1   4  -2 102.693 4.40463   2
   2  -4   2 376.436 10.6455   2
  -2  -4  -2 367.881 10.7939   2
  -2  -4  -2 374.764 11.0809   2
   2  -4   2 382.706 10.6239   2
   2   4   2 386.456 10.7268   2
  -2   4  -2 375.014 10.3277   2
   2   4   2 364.388 10.5183   2
  -2   4  -2 344.434 10.3395   2
  -3  -4  -2 63.3438 4.50786   2
  -3  -4  -2 69.1709 4.49819   2
   3  -4   2 64.9574 4.51942   2
   3  -4   2 63.1861 4.23489   2
  -3   4  -2 62.8812 4.13945   2
   3   4   2 79.0236 4.93124   2
   3   4   2 62.2112 4.85707   2
  -3   4  -2 65.2756 4.32472   2
  -4  -4  -2 81.4552 5.18001   2
   4  -4   2 75.3422 4.98567   2
   4  -4   2 77.3518 5.11360   2
   4   4   2 72.6982 4.63648   2
  -4   4  -2 75.8857 4.79026   2
   4   4   2 81.4247 5.02382   2
  -4   4  -2 74.9883 4.90615   2
   5  -4   2 261.436 9.31851   2
  -5  -4  -2 262.984 9.01328   2
  -5  -4  -2 263.676 9.84237   2
   5  -4   2 268.527 9.55945   2
  -5   4  -2 254.865 9.30036   2
   5   4   2 255.722 9.22616   2
  -5   4  -2 268.814 9.10242   2
   5   4   2 280.764 9.05575   2
   6  -4   2 96.1323 6.04832   2
   6  -4   2 94.5670 6.67620   2
  -6  -4  -2 84.7073 5.81566   2
  -6  -4  -2 88.2960 6.64926   2
   6   4   2 90.5204 5.60046   2
  -6   4  -2 88.2989 6.10809   2
   6   4   2 80.0348 6.02349   2
  -6   4  -2 96.5658 6.09181   2
  -7  -4  -2 37.1842 4.29357   2
  -7  -4  -2 49.5365 5.07790   2
   7  -4   2 45.4258 5.00656   2
   7  -4   2 47.0570 5.20130   2
  -7   4  -2 38.4711 4.32242   2
   7   4   2 52.8228 5.37493   2
  -7   4  -2 52.1399 5.65872   2
   7   4   2 49.1233 4.89543   2
  -8  -4  -2 9.22148 4.32300   2
   8  -4   2 15.0818 4.24272   2
   8  -4   2 10.2252 3.18449   2
  -8  -4  -2 12.4023 3.80507   2
   8   4   2 10.5129 3.06813   2
  -8   4  -2 8.88583 3.70836   2
   8   4   2 20.2315 4.49358   2
  -8   4  -2 14.5035 3.90472   2
  -9  -4  -2 8.59554 3.42464   2
  -9  -4  -2 2.78655 3.33780   2
   9  -4   2 11.9891 3.89643   2
   9  -4   2 10.2244 3.85439   2
   9   4   2 11.4484 4.93237   2
   9   4   2 4.68069 3.08195   2
  -9   4  -2 6.87340 3.40358   2
  -9   4  -2 5.36538 3.45565   2
 -10  -4  -2 9.13916 3.46176   2
  10  -4   2 8.88957 3.80586   2
  10  -4   2 3.92683 3.03696   2
 -10  -4  -2 11.2334 4.47901   2
 -10   4  -2 4.70605 3.90206   2
 -10   4  -2 10.1461 3.97619   2
  10   4   2 11.1551 4.48777   2
  11  -4   2 54.4149 6.84956   2
 -11  -4  -2 60.8226 6.69713   2
 -11  -4  -2 51.2526 6.34198   2
 -11   4  -2 62.5628 7.04352   2
  11   4   2 52.1629 6.60396   2
 -12  -4  -2 39.2900 6.18738   2
 -12  -4  -2 46.4765 5.97715   2
  12  -4   2 60.6643 7.21591   2
  12   4   2 51.3155 6.62777   2
 -12   4  -2 64.5671 7.17802   2
 -13  -4  -2 13.3526 4.67434   2
  13  -4   2 17.8284 5.82690   2
 -13  -4  -2 12.9705 4.97432   2
  13   4   2 11.6953 5.41177   2
 -13   4  -2 18.0829 5.03925   2
  14  -4   2 2.14194 4.71761   2
 -14  -4  -2 5.90693 4.30957   2
  14   4   2 1.96937 4.21535   2
 -14   4  -2 0.52507 4.81084   2
 -13  -5   2 6.86657 4.20889   2
  13  -5  -2 8.94069 5.51253   2
 -13  -5   2 -5.3371 4.65409   2
  13   5  -2 5.19955 3.89052   2
 -13   5   2 -0.8564 4.67768   2
 -12  -5   2 5.93102 4.18147   2
 -12  -5   2 8.08981 4.06430   2
  12  -5  -2 2.42558 4.26495   2
 -12   5   2 4.74964 4.88393   2
  12   5  -2 8.71583 4.18980   2
 -11  -5   2 6.98707 4.04418   2
 -11  -5   2 6.19056 3.85899   2
  11  -5  -2 1.97463 4.59631   2
 -11   5   2 7.65540 4.63047   2
  11   5  -2 9.31334 3.94975   2
 -10  -5   2 19.6856 4.22460   2
  10  -5  -2 22.9570 4.94696   2
 -10  -5   2 26.0522 4.80194   2
  10  -5  -2 21.5758 4.27585   2
  10   5  -2 23.8680 4.55263   2
 -10   5   2 20.1325 5.08460   2
   9  -5  -2 56.6017 6.48647   2
   9  -5  -2 67.6201 6.89236   2
  -9  -5   2 59.3015 6.01221   2
  -9  -5   2 56.5294 5.94834   2
  -9   5   2 66.8796 6.79114   2
  -9   5   2 54.6326 5.92131   2
   9   5  -2 56.6081 5.17291   2
   9   5  -2 63.3994 6.36049   2
   8  -5  -2 52.8010 5.78372   2
   8  -5  -2 36.9429 5.05406   2
  -8  -5   2 49.1977 4.89590   2
  -8  -5   2 52.0864 5.73417   2
  -8   5   2 49.3624 5.31077   2
   8   5  -2 51.5320 5.43368   2
   8   5  -2 44.5276 4.98079   2
  -8   5   2 39.9429 5.18088   2
   7  -5  -2 53.5465 5.46905   2
  -7  -5   2 58.7525 6.11171   2
  -7  -5   2 54.4199 5.43399   2
   7  -5  -2 40.7296 4.95236   2
   7   5  -2 56.6226 5.22949   2
   7   5  -2 51.7799 4.81867   2
  -7   5   2 56.1975 5.87391   2
  -7   5   2 57.9238 5.59097   2
   6  -5  -2 201.841 8.94652   2
  -6  -5   2 203.099 8.69753   2
  -6  -5   2 199.847 8.43475   2
   6  -5  -2 205.480 9.37561   2
  -6   5   2 203.065 9.31940   2
   6   5  -2 208.512 9.04869   2
   6   5  -2 192.457 7.86770   2
  -6   5   2 212.429 9.04555   2
   5  -5  -2 4.69716 2.86824   2
   5  -5  -2 9.96926 3.77717   2
  -5  -5   2 10.4951 2.92920   2
  -5  -5   2 11.5042 3.20421   2
   5   5  -2 9.37794 2.77280   2
   5   5  -2 13.1295 3.14861   2
  -5   5   2 10.3409 3.20607   2
  -4  -5   2 23.4719 3.64464   2
  -4  -5   2 25.1448 3.48901   2
   4  -5  -2 30.4438 4.83363   2
   4  -5  -2 24.9643 3.99563   2
   4   5  -2 27.7638 3.25780   2
  -4   5   2 26.8624 3.85087   2
  -4   5   2 24.0628 3.77861   2
   4   5  -2 21.4602 3.20317   2
  -3  -5   2 70.0593 5.05322   2
   3  -5  -2 76.6703 5.73755   2
   3  -5  -2 85.0845 5.68775   2
  -3  -5   2 82.7325 5.20959   2
   3   5  -2 66.3541 4.65005   2
  -3   5   2 82.8573 5.37412   2
  -3   5   2 79.7507 5.58707   2
   3   5  -2 73.2313 4.77979   2
  -2  -5   2 139.589 6.44676   2
   2  -5  -2 142.452 6.72872   2
   2  -5  -2 134.680 6.64471   2
  -2  -5   2 141.145 6.26027   2
   2   5  -2 138.200 5.83977   2
  -2   5   2 137.037 6.44799   2
   2   5  -2 138.485 6.10194   2
  -2   5   2 142.514 6.51818   2
   1  -5  -2 15.3531 3.19385   2
   1  -5  -2 12.3940 3.03209   2
  -1  -5   2 16.1760 2.78550   2
  -1  -5   2 12.4092 3.38415   2
  -1   5   2 14.0609 2.95574   2
  -1   5   2 12.9323 2.85416   2
   1   5  -2 14.4900 2.66112   2
   1   5  -2 12.2198 2.61429   2
   0  -5   2 118.938 5.87916   2
   0  -5  -2 126.400 6.22605   2
   0  -5   2 110.338 5.76479   2
   0  -5  -2 122.679 6.24301   2
   0   5   2 121.115 5.70557   2
   0   5  -2 118.021 5.30102   2
   0   5  -2 116.571 5.53312   2
   0   5   2 110.346 5.80185   2
  -1  -5  -2 12.8234 2.92805   2
   1  -5   2 14.4171 3.00057   2
  -1  -5  -2 14.7339 3.20329   2
   1  -5   2 15.7891 3.08470   2
   1   5   2 18.4463 3.13594   2
  -1   5  -2 10.7086 2.62210   2
   1   5   2 11.6927 2.84217   2
  -1   5  -2 19.2208 2.92507   2
   2  -5   2 138.023 6.38557   2
  -2  -5  -2 128.649 6.81735   2
  -2  -5  -2 144.165 6.71552   2
   2  -5   2 133.936 6.50170   2
   2   5   2 139.564 6.63465   2
   2   5   2 142.039 6.44357   2
  -2   5  -2 143.227 6.31073   2
  -2   5  -2 139.460 6.00510   2
  -3  -5  -2 71.7775 5.44524   2
   3  -5   2 71.1200 5.50032   2
   3  -5   2 74.5419 5.28294   2
  -3  -5  -2 69.5192 5.47398   2
  -3   5  -2 75.1339 5.01684   2
   3   5   2 68.6360 5.05539   2
   3   5   2 76.8876 5.05242   2
  -3   5  -2 81.3208 5.29996   2
  -4  -5  -2 26.8487 4.07609   2
   4  -5   2 23.0952 3.52693   2
  -4  -5  -2 29.0997 3.88285   2
   4  -5   2 27.1169 4.03008   2
   4   5   2 28.2007 3.77435   2
  -4   5  -2 19.1180 3.46979   2
   4   5   2 19.2375 2.97191   2
  -4   5  -2 23.6040 3.48392   2
  -5  -5  -2 10.0702 3.03493   2
   5  -5   2 8.05921 3.24148   2
   5  -5   2 8.27801 3.02372   2
  -5  -5  -2 13.3403 3.70940   2
  -5   5  -2 11.0338 3.23135   2
   5   5   2 12.6220 3.55170   2
  -5   5  -2 10.0719 3.25979   2
   5   5   2 8.75436 2.81843   2
  -6  -5  -2 205.122 9.33754   2
  -6  -5  -2 208.309 8.98869   2
   6  -5   2 191.309 9.20201   2
   6  -5   2 201.713 9.19655   2
  -6   5  -2 215.806 8.98281   2
   6   5   2 195.865 9.04122   2
  -6   5  -2 184.117 8.79136   2
   6   5   2 216.689 8.60551   2
  -7  -5  -2 57.7913 6.26499   2
   7  -5   2 56.7844 6.00965   2
  -7  -5  -2 53.4110 5.73312   2
   7  -5   2 56.7673 6.17231   2
  -7   5  -2 56.0301 6.03281   2
   7   5   2 61.6035 6.02227   2
   7   5   2 50.4847 4.71933   2
  -7   5  -2 50.2370 5.40392   2
  -8  -5  -2 38.2602 4.50388   2
   8  -5   2 36.9359 4.90569   2
   8  -5   2 46.8454 5.11034   2
  -8  -5  -2 37.8900 4.84588   2
  -8   5  -2 38.7995 4.53898   2
   8   5   2 55.4115 5.82837   2
   8   5   2 43.8436 4.85429   2
   9  -5   2 65.0448 6.68622   2
   9  -5   2 60.4901 6.63267   2
  -9  -5  -2 63.2353 6.08378   2
  -9   5  -2 49.9424 5.49553   2
  10  -5   2 18.7760 4.17381   2
 -10  -5  -2 23.1951 4.57668   2
  10  -5   2 25.7219 5.06788   2
 -10  -5  -2 20.0619 4.70503   2
  10   5   2 27.1357 5.17664   2
 -10   5  -2 25.1265 5.18527   2
  11  -5   2 7.37958 4.67391   2
 -11  -5  -2 12.1550 4.86401   2
 -11  -5  -2 8.19533 4.15764   2
 -11   5  -2 9.15075 4.59223   2
  11   5   2 2.05417 3.60781   2
 -12  -5  -2 6.81592 4.36063   2
  12  -5   2 1.23922 4.15895   2
 -12  -5  -2 3.97578 4.35639   2
  12   5   2 12.8966 4.77123   2
  13  -5   2 3.50794 5.00040   2
 -13  -5  -2 9.89224 4.32700   2
 -13  -5  -2 0.25337 4.86011   2
 -13   5  -2 0.46893 4.91325   2
  13   5   2 5.50558 4.13732   2
 -12  -6   2 27.4045 5.77555   2
 -12  -6   2 26.5993 5.45904   2
  12  -6  -2 18.8898 5.23663   2
 -12   6   2 40.7567 7.12151   2
  12   6  -2 31.5065 5.96541   2
  11  -6  -2 -0.2900 4.77332   2
 -11  -6   2 -1.4218 4.07236   2
 -11  -6   2 6.45060 3.78740   2
 -11   6   2 3.13526 5.17196   2
  11   6  -2 5.02862 3.78548   2
 -10  -6   2 8.35760 3.91519   2
  10  -6  -2 7.65495 4.69137   2
 -10  -6   2 4.79687 3.77577   2
 -10   6   2 5.33666 4.42788   2
  10   6  -2 -0.8862 3.22132   2
   9  -6  -2 2.40986 3.48371   2
  -9  -6   2 8.85027 3.86680   2
   9  -6  -2 -4.1667 3.93613   2
   9   6  -2 2.10772 3.34601   2
  -9   6   2 -1.0279 3.86985   2
  -8  -6   2 34.3666 5.16138   2
  -8  -6   2 36.0892 4.68131   2
   8  -6  -2 34.1789 5.22682   2
  -8   6   2 30.1054 4.96294   2
   8   6  -2 31.2590 4.07153   2
   8   6  -2 42.2962 4.90843   2
  -7  -6   2 -0.8417 2.95705   2
  -7  -6   2 -3.0132 2.98231   2
   7  -6  -2 4.62951 3.29260   2
   7  -6  -2 -3.1155 3.53288   2
   7   6  -2 5.96631 3.01970   2
   7   6  -2 4.12532 3.18460   2
  -7   6   2 1.37893 2.99961   2
  -6  -6   2 73.9111 6.20671   2
  -6  -6   2 63.4177 5.94671   2
   6  -6  -2 69.4837 7.07711   2
   6  -6  -2 76.8803 6.50529   2
   6   6  -2 75.8940 5.85413   2
   6   6  -2 65.2924 5.15788   2
  -6   6   2 71.6672 6.30656   2
  -5  -6   2 38.9886 4.59541   2
   5  -6  -2 33.8121 4.56627   2
   5  -6  -2 40.7158 5.34547   2
  -5  -6   2 39.7698 4.59623   2
   5   6  -2 40.2139 4.29076   2
  -5   6   2 33.9158 4.33811   2
   5   6  -2 47.7957 4.52713   2
  -5   6   2 42.3599 4.92278   2
  -4  -6   2 53.6481 5.12961   2
  -4  -6   2 49.1803 4.66967   2
   4  -6  -2 47.7718 5.18526   2
   4  -6  -2 59.2261 5.88015   2
   4   6  -2 50.1078 4.92837   2
   4   6  -2 53.5867 4.69425   2
  -4   6   2 52.2785 5.07785   2
   3  -6  -2 6.29691 3.32872   2
  -3  -6   2 11.0969 3.54198   2
  -3  -6   2 5.73344 3.07454   2
   3  -6  -2 12.6615 3.61623   2
  -3   6   2 14.0117 3.40542   2
   3   6  -2 9.53978 2.94238   2
  -3   6   2 14.5075 3.59028   2
   3   6  -2 7.78037 2.94974   2
  -2  -6   2 9.00419 3.07294   2
  -2  -6   2 5.95599 3.15480   2
   2  -6  -2 2.70830 3.12635   2
   2  -6  -2 12.8820 3.59525   2
  -2   6   2 12.6638 3.54993   2
   2   6  -2 9.70144 2.83079   2
   2   6  -2 5.34713 2.81999   2
  -2   6   2 10.4340 3.18064   2
  -1  -6   2 85.5458 5.96370   2
  -1  -6   2 90.7520 6.16537   2
   1  -6  -2 87.0843 6.61186   2
   1  -6  -2 98.2534 6.47093   2
  -1   6   2 84.6758 6.16960   2
  -1   6   2 97.8445 6.03683   2
   1   6  -2 93.8850 5.74018   2
   1   6  -2 89.8282 5.25932   2
   0  -6  -2 7.75714 3.38457   2
   0  -6  -2 8.58503 3.46565   2
   0  -6   2 11.4344 3.44194   2
   0  -6   2 9.85595 3.27887   2
   0   6   2 9.92158 3.19639   2
   0   6   2 6.84063 3.12073   2
   0   6  -2 8.36505 3.02823   2
   0   6  -2 7.14753 2.75421   2
  -1  -6  -2 86.5123 6.40963   2
  -1  -6  -2 96.0778 6.70973   2
   1  -6   2 92.2237 6.10856   2
   1  -6   2 87.5519 6.17111   2
  -1   6  -2 83.2919 6.12577   2
  -1   6  -2 91.7699 5.54244   2
   1   6   2 91.0106 6.28888   2
   1   6   2 84.5008 5.88273   2
  -2  -6  -2 6.11170 3.07582   2
   2  -6   2 7.98691 3.32507   2
  -2  -6  -2 8.63438 3.38563   2
   2  -6   2 5.24938 3.17856   2
  -2   6  -2 6.70827 2.98104   2
  -2   6  -2 1.94677 2.79481   2
   2   6   2 5.02109 3.01990   2
   2   6   2 5.07063 3.10322   2
  -3  -6  -2 7.26917 3.35259   2
  -3  -6  -2 9.15144 3.78416   2
   3  -6   2 11.8324 3.71001   2
   3  -6   2 3.67073 3.27256   2
   3   6   2 10.7437 3.51423   2
   3   6   2 9.11471 3.16503   2
  -3   6  -2 5.98229 2.94069   2
  -3   6  -2 7.69839 3.02501   2
   4  -6   2 57.0603 6.01979   2
  -4  -6  -2 60.8558 6.07467   2
  -4  -6  -2 46.0785 5.24671   2
   4  -6   2 58.2681 5.58886   2
   4   6   2 50.8426 4.96120   2
  -4   6  -2 52.3872 5.52224   2
   4   6   2 52.8063 5.58439   2
  -4   6  -2 58.0536 5.17484   2
   5  -6   2 36.4551 5.09033   2
  -5  -6  -2 43.8679 5.07421   2
   5  -6   2 37.0752 4.61946   2
  -5  -6  -2 45.1198 5.04100   2
   5   6   2 47.7413 5.11470   2
  -5   6  -2 40.6958 4.80347   2
  -5   6  -2 30.8921 4.88073   2
   5   6   2 42.4894 4.63219   2
  -6  -6  -2 58.0579 5.42339   2
   6  -6   2 70.9392 6.75296   2
  -6  -6  -2 72.9416 6.75522   2
   6  -6   2 59.8965 5.77320   2
  -6   6  -2 59.3668 5.83104   2
   6   6   2 69.6650 6.10877   2
  -6   6  -2 63.4931 5.94752   2
   6   6   2 66.4883 6.19872   2
   7  -6   2 3.96913 3.21071   2
  -7  -6  -2 -2.7560 2.97163   2
   7  -6   2 -1.9771 3.35400   2
  -7  -6  -2 8.43355 3.40158   2
  -7   6  -2 -1.6107 3.34308   2
   7   6   2 5.86664 3.13838   2
   7   6   2 1.22877 2.58515   2
   8  -6   2 43.2504 5.31244   2
  -8  -6  -2 42.1408 5.47889   2
  -8  -6  -2 46.8307 5.98262   2
   8  -6   2 39.1783 5.84484   2
  -8   6  -2 30.2197 5.03127   2
   8   6   2 36.0901 4.92532   2
  -9  -6  -2 -1.1067 3.59361   2
   9  -6   2 0.73596 3.20973   2
  -9  -6  -2 7.06224 3.87174   2
   9  -6   2 -1.0007 4.55836   2
   9   6   2 5.67371 4.43008   2
  -9   6  -2 0.30590 3.82632   2
  10  -6   2 1.19450 4.26705   2
 -10  -6  -2 8.73619 3.94736   2
  10   6   2 0.67735 3.16129   2
 -10   6  -2 3.62572 4.08330   2
 -11  -6  -2 0.31811 3.99930   2
  11  -6   2 7.77951 4.47729   2
 -11  -6  -2 6.35719 4.39857   2
  11   6   2 11.0753 4.29026   2
 -11   6  -2 -2.0230 3.91865   2
  12  -6   2 28.7152 6.36279   2
 -12  -6  -2 24.7670 5.52010   2
 -12   6  -2 41.3077 6.94690   2
  12   6   2 33.6440 6.15795   2
 -11  -7   2 10.3040 4.72666   2
  11  -7  -2 13.7227 5.72711   2
 -11  -7   2 11.1164 4.36039   2
 -11   7   2 11.0018 4.96042   2
  11   7  -2 9.36698 4.64499   2
  10  -7  -2 3.91733 4.51102   2
 -10  -7   2 0.75896 3.80182   2
 -10  -7   2 4.31689 4.28330   2
 -10   7   2 -0.9447 4.14364   2
  10   7  -2 -2.4382 3.24251   2
  -9  -7   2 -1.4101 3.77172   2
  -9  -7   2 2.23203 3.60112   2
   9  -7  -2 4.41476 4.98068   2
  -9   7   2 -0.7953 3.79375   2
   9   7  -2 1.08551 3.07824   2
   8  -7  -2 8.46853 3.52939   2
   8  -7  -2 11.5364 4.84401   2
  -8  -7   2 8.79432 4.22321   2
  -8  -7   2 6.10649 3.72909   2
   8   7  -2 12.6371 3.69431   2
  -8   7   2 16.2162 4.80410   2
  -7  -7   2 21.7873 4.33150   2
  -7  -7   2 27.2736 4.83212   2
   7  -7  -2 26.6648 5.66283   2
   7  -7  -2 25.9109 5.75437   2
  -7   7   2 25.9581 4.31235   2
   7   7  -2 37.9014 4.79991   2
  -6  -7   2 48.5765 5.37624   2
  -6  -7   2 43.4442 5.34210   2
   6  -7  -2 42.3131 5.93910   2
   6  -7  -2 63.1080 6.67716   2
   6   7  -2 52.8961 5.72524   2
  -6   7   2 39.2073 4.63182   2
   6   7  -2 45.1457 4.84350   2
   5  -7  -2 42.1649 4.96376   2
  -5  -7   2 46.3583 5.13801   2
  -5  -7   2 45.7306 5.32416   2
   5  -7  -2 37.1503 5.32239   2
   5   7  -2 46.1922 5.20819   2
  -5   7   2 46.5750 5.58075   2
   5   7  -2 49.6372 5.14399   2
   4  -7  -2 1.46283 3.37591   2
  -4  -7   2 1.38847 3.27353   2
   4  -7  -2 1.24864 3.71359   2
  -4  -7   2 6.03005 3.44744   2
   4   7  -2 2.43437 3.04795   2
  -4   7   2 10.1715 3.40026   2
  -4   7   2 8.01471 3.49631   2
   4   7  -2 7.51265 2.81950   2
   3  -7  -2 55.9413 5.82323   2
   3  -7  -2 48.5911 5.22439   2
  -3  -7   2 50.3456 5.31775   2
  -3  -7   2 50.6404 5.56361   2
   3   7  -2 47.9083 4.98843   2
   3   7  -2 47.9341 5.02365   2
  -3   7   2 48.9806 4.91492   2
  -3   7   2 59.8111 6.22692   2
   2  -7  -2 31.7290 4.80311   2
  -2  -7   2 35.4429 4.86165   2
   2  -7  -2 27.4012 4.83246   2
  -2  -7   2 34.6559 4.57954   2
   2   7  -2 38.0356 4.37101   2
  -2   7   2 40.2026 4.71251   2
   2   7  -2 38.8988 4.12913   2
   1  -7  -2 11.8999 3.99482   2
  -1  -7   2 6.96553 3.28576   2
  -1  -7   2 6.19185 3.46172   2
   1  -7  -2 9.15390 3.47102   2
  -1   7   2 10.5776 3.11886   2
   1   7  -2 10.6969 3.28943   2
   1   7  -2 12.0067 3.13392   2
  -1   7   2 12.9838 3.59183   2
   0  -7  -2 2.60266 4.00131   2
   0  -7   2 0.98569 2.96606   2
   0  -7   2 1.49785 3.24039   2
   0  -7  -2 1.45242 3.38623   2
   0   7  -2 3.42135 2.89300   2
   0   7  -2 11.9358 3.15157   2
   0   7   2 5.33724 2.87995   2
   0   7   2 3.88546 3.11238   2
  -1  -7  -2 9.63693 3.69241   2
   1  -7   2 8.52023 3.56537   2
   1  -7   2 10.2824 3.80273   2
  -1  -7  -2 9.08438 3.50021   2
   1   7   2 8.85019 3.24157   2
  -1   7  -2 9.95191 2.99419   2
   1   7   2 15.2728 3.38290   2
  -1   7  -2 10.8116 3.31419   2
  -2  -7  -2 32.1086 4.45070   2
  -2  -7  -2 30.1745 4.42590   2
   2  -7   2 34.0673 4.67284   2
   2  -7   2 32.0768 4.64585   2
  -2   7  -2 27.1450 3.85031   2
   2   7   2 37.5102 4.68724   2
   2   7   2 37.7231 4.41131   2
  -2   7  -2 26.9663 3.98865   2
   3  -7   2 51.5173 5.38585   2
  -3  -7  -2 61.0858 6.38971   2
   3  -7   2 61.5372 6.02526   2
  -3  -7  -2 42.6044 4.95499   2
  -3   7  -2 63.1499 7.78753   2
   3   7   2 36.3944 5.25961   2
  -3   7  -2 51.0375 5.28856   2
   3   7   2 49.8642 5.43677   2
   4  -7   2 1.77723 2.77951   2
   4  -7   2 5.74027 3.73013   2
  -4  -7  -2 6.24306 3.34230   2
  -4  -7  -2 6.52359 3.39098   2
   4   7   2 7.19528 3.43027   2
  -4   7  -2 7.59117 3.24128   2
  -4   7  -2 9.52823 3.18773   2
   4   7   2 7.54961 2.86930   2
   5  -7   2 48.7155 5.70610   2
   5  -7   2 35.6538 4.94026   2
  -5  -7  -2 37.7704 4.78684   2
   5   7   2 46.7140 4.94204   2
   5   7   2 47.2109 5.21095   2
  -5   7  -2 49.8052 5.31898   2
  -5   7  -2 35.5545 5.64582   2
  -6  -7  -2 40.7865 5.18566   2
  -6  -7  -2 46.4016 6.32395   2
   6  -7   2 46.1797 5.72764   2
   6  -7   2 33.7250 5.42218   2
  -6   7  -2 48.4090 5.75105   2
   6   7   2 51.9152 5.54133   2
  -7  -7  -2 34.8381 5.29107   2
  -7  -7  -2 20.0028 4.56780   2
   7  -7   2 33.0318 5.30272   2
   7  -7   2 32.9735 5.54575   2
  -7   7  -2 23.1399 4.39621   2
   7   7   2 37.6641 5.10812   2
  -8  -7  -2 10.0454 4.35080   2
   8  -7   2 10.3384 4.69703   2
   8  -7   2 7.84731 3.53408   2
  -8   7  -2 8.72700 4.01011   2
   8   7   2 14.0898 5.18129   2
   9  -7   2 -2.0062 4.28758   2
  -9  -7  -2 4.22674 4.51118   2
  -9  -7  -2 1.90568 3.77109   2
   9  -7   2 -1.3231 3.08328   2
  -9   7  -2 4.99337 4.05692   2
   9   7   2 0.97098 3.43365   2
 -10  -7  -2 0.12302 3.68249   2
  10  -7   2 7.69378 5.04358   2
 -10   7  -2 -0.5199 4.04646   2
  10   7   2 -0.2882 3.50096   2
 -11  -7  -2 6.72204 4.37599   2
 -11  -7  -2 6.82221 4.38018   2
  11  -7   2 13.2109 5.39808   2
 -11   7  -2 9.56583 6.57644   2
  11   7   2 12.9933 4.87770   2
  10  -8  -2 2.59838 5.17521   2
 -10  -8   2 5.33764 4.03960   2
 -10   8   2 2.75396 4.91958   2
  10   8  -2 11.3298 4.39752   2
  -9  -8   2 12.5964 4.72431   2
  -9  -8   2 1.89916 4.22943   2
   9  -8  -2 2.27213 5.04647   2
  -9   8   2 5.57984 4.69569   2
   9   8  -2 6.79643 3.64042   2
   8  -8  -2 9.47529 4.97294   2
  -8  -8   2 0.44916 3.84550   2
  -8  -8   2 0.81982 3.61653   2
   8   8  -2 1.38150 3.59440   2
  -8   8   2 2.48424 4.03974   2
  -7  -8   2 6.82286 4.11333   2
  -7  -8   2 5.59433 4.08988   2
   7  -8  -2 15.2053 4.88256   2
   7  -8  -2 -0.6937 3.87592   2
   7   8  -2 6.74207 3.52238   2
  -7   8   2 6.29867 4.13268   2
  -6  -8   2 0.07743 3.69376   2
  -6  -8   2 3.07241 4.17985   2
   6  -8  -2 4.79208 4.31652   2
   6   8  -2 3.52620 3.08952   2
  -6   8   2 6.70847 3.90676   2
  -5  -8   2 11.3710 4.32629   2
   5  -8  -2 4.40846 4.25166   2
   5  -8  -2 8.22859 4.35419   2
  -5  -8   2 9.56797 4.19054   2
   5   8  -2 8.27926 3.53521   2
  -5   8   2 9.61582 3.98400   2
  -4  -8   2 -0.6619 3.51476   2
  -4  -8   2 -2.6010 3.31065   2
   4  -8  -2 -0.9931 3.90328   2
   4  -8  -2 -2.3108 3.52224   2
  -4   8   2 -0.9356 3.23765   2
   4   8  -2 2.22105 2.93480   2
   3  -8  -2 15.9812 4.66384   2
  -3  -8   2 7.78400 3.71086   2
  -3  -8   2 6.19795 3.50594   2
   3  -8  -2 2.05953 3.62657   2
   3   8  -2 6.23681 3.08998   2
   3   8  -2 4.06676 2.65853   2
  -3   8   2 7.94805 3.58248   2
   2  -8  -2 74.6112 7.37052   2
  -2  -8   2 66.4313 6.13999   2
   2  -8  -2 70.3256 7.32276   2
  -2  -8   2 77.0265 7.15577   2
  -2   8   2 71.2734 6.43598   2
   2   8  -2 67.2996 5.81098   2
   2   8  -2 64.9999 6.30547   2
   1  -8  -2 42.0491 5.35158   2
  -1  -8   2 51.1505 5.66662   2
  -1  -8   2 46.7786 5.68305   2
   1  -8  -2 42.8755 5.34490   2
   1   8  -2 52.8674 5.38941   2
   1   8  -2 54.1064 5.34218   2
  -1   8   2 52.8768 7.22850   2
   0  -8  -2 4.14004 3.83816   2
   0  -8   2 5.03215 3.76167   2
   0  -8  -2 9.22793 4.01284   2
   0  -8   2 4.53016 3.59182   2
   0   8  -2 5.43923 3.08431   2
   0   8   2 7.75583 3.53620   2
   0   8  -2 6.15516 3.12376   2
   1  -8   2 50.7224 5.96235   2
   1  -8   2 55.4345 5.92810   2
  -1  -8  -2 54.8601 6.15486   2
  -1  -8  -2 43.8828 5.32922   2
  -1   8  -2 49.1291 5.18848   2
   1   8   2 58.8512 5.81643   2
  -1   8  -2 39.8236 4.88306   2
  -2  -8  -2 58.0437 6.14544   2
   2  -8   2 72.1923 6.86419   2
  -2  -8  -2 78.0231 8.41703   2
   2  -8   2 71.1941 7.08837   2
  -2   8  -2 69.3790 5.85813   2
   2   8   2 63.6754 6.04802   2
   3  -8   2 6.13818 4.08359   2
  -3  -8  -2 1.17462 3.63710   2
   3  -8   2 6.27363 3.81211   2
  -3  -8  -2 8.53158 3.86589   2
   3   8   2 2.57341 3.44826   2
  -3   8  -2 8.95794 4.14143   2
   4  -8   2 1.94432 3.91272   2
   4  -8   2 3.09647 3.76098   2
  -4  -8  -2 -0.1376 3.53639   2
  -4  -8  -2 1.11985 3.49625   2
  -4   8  -2 2.20724 3.41848   2
   4   8   2 -1.2224 3.26786   2
   5  -8   2 14.7938 3.96738   2
  -5  -8  -2 7.61390 4.14323   2
  -5  -8  -2 4.79421 3.83043   2
  -5   8  -2 12.0784 4.04922   2
   5   8   2 11.9969 3.60717   2
   6  -8   2 5.35579 4.10432   2
  -6  -8  -2 14.7671 4.66754   2
   6  -8   2 13.4060 4.13694   2
   6   8   2 7.94310 3.49722   2
  -6   8  -2 3.61649 3.35292   2
   7  -8   2 -0.3374 3.80508   2
  -7  -8  -2 5.16063 4.01722   2
  -7  -8  -2 6.11252 4.14333   2
   7  -8   2 5.06781 4.52690   2
   7   8   2 5.29571 3.80798   2
  -7   8  -2 7.63361 4.11812   2
  -8  -8  -2 7.17303 4.23727   2
   8  -8   2 3.58758 3.75627   2
  -8  -8  -2 6.71762 4.16401   2
   8  -8   2 6.92779 5.33874   2
  -8   8  -2 -1.6478 3.90379   2
   8   8   2 0.85991 3.91656   2
   9  -8   2 4.37378 4.63519   2
  -9  -8  -2 7.10061 4.58527   2
  -9  -8  -2 0.24352 3.99702   2
   9   8   2 12.9044 4.59859   2
  -9   8  -2 4.74268 4.68488   2
 -10  -8  -2 2.22679 4.14767   2
 -10  -8  -2 -1.8615 4.52646   2
  10  -8   2 5.65166 4.91926   2
  10   8   2 2.26797 4.35067   2
 -10   8  -2 14.6289 6.09367   2
  -8  -9   2 -6.0222 4.21466   2
   8  -9  -2 0.46691 4.92415   2
  -8  -9   2 1.61271 3.96846   2
   8   9  -2 5.66805 3.49014   2
  -8   9   2 3.67275 4.73920   2
  -7  -9   2 20.6473 5.09188   2
  -7  -9   2 19.6677 5.03025   2
   7  -9  -2 14.6330 4.91029   2
  -7   9   2 19.3507 5.78366   2
   7   9  -2 18.3739 4.46412   2
  -6  -9   2 1.23583 3.97114   2
   6  -9  -2 -1.5371 4.26861   2
  -6  -9   2 4.25144 4.17751   2
   6  -9  -2 -1.3175 3.99381   2
  -6   9   2 8.90390 4.45007   2
   6   9  -2 -5.4151 2.83536   2
  -5  -9   2 7.77525 4.31036   2
   5  -9  -2 11.3745 4.30901   2
   5  -9  -2 5.35273 4.59046   2
  -5  -9   2 6.66655 4.32341   2
  -5   9   2 1.17104 3.57398   2
   5   9  -2 6.33470 3.37381   2
   4  -9  -2 0.27525 4.32353   2
  -4  -9   2 -0.8934 3.97705   2
  -4  -9   2 7.29204 3.98262   2
   4  -9  -2 5.78983 3.99648   2
  -4   9   2 5.68404 4.16184   2
   4   9  -2 4.48183 3.16030   2
   3  -9  -2 17.0296 4.73221   2
  -3  -9   2 17.2533 4.71364   2
  -3  -9   2 14.2885 4.98713   2
   3  -9  -2 10.2775 4.78098   2
  -3   9   2 17.2025 4.23272   2
   3   9  -2 23.5928 4.06004   2
   2  -9  -2 7.05187 4.54357   2
  -2  -9   2 1.70306 4.59025   2
   2  -9  -2 13.3268 4.36113   2
  -2  -9   2 3.66782 3.88895   2
   2   9  -2 3.16307 3.03155   2
  -2   9   2 6.34976 3.86110   2
  -1  -9   2 -1.1768 3.45968   2
   1  -9  -2 3.99685 4.18850   2
   1  -9  -2 -0.6417 3.40466   2
  -1   9   2 5.19036 3.33501   2
   1   9  -2 0.97593 3.06694   2
   0  -9  -2 4.07409 4.23941   2
   0  -9   2 -1.8683 3.43835   2
   0  -9  -2 -2.1545 3.53271   2
   0  -9   2 -1.9039 4.37619   2
   0   9  -2 0.53649 2.84287   2
   0   9   2 5.50503 3.58389   2
   1  -9   2 8.20631 3.86679   2
  -1  -9  -2 -2.1215 3.77834   2
  -1  -9  -2 1.56303 3.71587   2
   1  -9   2 8.09934 4.18797   2
  -1   9  -2 12.2073 3.27645   2
  -2  -9  -2 6.03551 3.99831   2
   2  -9   2 5.18632 4.30953   2
   2  -9   2 1.03227 4.02185   2
  -2  -9  -2 2.93452 4.19364   2
   2   9   2 0.27343 4.33882   2
  -3  -9  -2 21.0968 5.16470   2
   3  -9   2 13.9870 4.63981   2
  -3  -9  -2 14.1056 4.71319   2
   3  -9   2 19.6692 4.74822   2
   3   9   2 20.1488 4.17867   2
  -3   9  -2 12.3781 3.71438   2
   4  -9   2 5.35946 4.35686   2
   4  -9   2 11.1601 4.24589   2
  -4  -9  -2 6.02852 4.57079   2
  -4  -9  -2 6.84307 4.14522   2
  -4   9  -2 2.99853 3.70206   2
   4   9   2 3.70738 3.46190   2
  -5  -9  -2 -2.8488 4.15353   2
   5  -9   2 4.41183 4.34382   2
   5  -9   2 4.97009 4.39419   2
  -5  -9  -2 0.97991 4.01150   2
   5   9   2 8.05728 3.57555   2
  -5   9  -2 6.85479 3.79086   2
   6  -9   2 -0.0969 4.26079   2
  -6  -9  -2 6.20576 4.39472   2
   6  -9   2 -3.9931 3.64839   2
  -6  -9  -2 9.09186 4.74100   2
  -6   9  -2 -2.2237 3.61899   2
  -7  -9  -2 19.6362 5.07577   2
  -7  -9  -2 9.49849 4.67178   2
   7  -9   2 8.47814 5.26213   2
   7   9   2 17.2589 4.76872   2
  -7   9  -2 19.8256 5.61135   2
   8  -9   2 1.41749 4.69536   2
  -8  -9  -2 5.54942 4.34993   2
  -8  -9  -2 -5.5093 4.01483   2
   8   9   2 6.82516 4.21503   2
  -8   9  -2 0.72523 4.23507   2
   4 -10  -2 7.77197 4.96920   2
  -4 -10   2 10.0082 4.77783   2
   4 -10  -2 8.01205 4.68921   2
  -4 -10   2 5.17821 4.83028   2
   4  10  -2 4.29752 3.13736   2
  -4  10   2 12.9641 4.19719   2
  -3 -10   2 3.96431 4.14656   2
  -3 -10   2 5.96580 4.71188   2
   3 -10  -2 -0.6404 4.74529   2
   3 -10  -2 11.8546 4.55049   2
  -3  10   2 2.95947 4.04373   2
   3  10  -2 4.22784 3.41560   2
   2 -10  -2 1.47556 4.80104   2
  -2 -10   2 2.73134 4.49273   2
  -2 -10   2 5.42918 4.20210   2
   2 -10  -2 2.92711 4.40139   2
  -2  10   2 1.71682 3.77135   2
   2  10  -2 0.23597 3.28079   2
  -1 -10   2 0.39879 3.85437   2
   1 -10  -2 0.51126 4.21239   2
  -1 -10   2 7.96625 4.46101   2
   1 -10  -2 -0.3591 4.49003   2
  -1  10   2 17.1004 4.60446   2
   1  10  -2 6.24830 3.39786   2
   0 -10  -2 5.08110 4.83486   2
   0 -10  -2 8.42906 4.20678   2
   0 -10   2 1.48619 4.45980   2
   0 -10   2 7.06256 4.28494   2
   0  10  -2 6.95867 3.72345   2
   0  10   2 6.61629 4.01079   2
   1 -10   2 8.74649 4.62407   2
  -1 -10  -2 13.3942 4.94669   2
   1 -10   2 7.26255 4.27313   2
  -1 -10  -2 5.18592 4.11403   2
   1  10   2 6.93644 4.07869   2
  -1  10  -2 6.14596 3.55420   2
   2 -10   2 5.78649 4.76430   2
   2 -10   2 -6.3668 3.41760   2
  -2 -10  -2 8.89236 4.00458   2
  -2 -10  -2 15.5186 5.08586   2
   2  10   2 8.65005 4.06742   2
  -2  10  -2 4.83883 3.72156   2
   3 -10   2 -9.5130 3.63699   2
  -3 -10  -2 5.08479 4.57834   2
   3 -10   2 2.86449 4.61902   2
  -3 -10  -2 -5.4155 4.08646   2
  -3  10  -2 6.18680 3.72566   2
   3  10   2 -2.0003 3.67031   2
  -4 -10  -2 -0.9690 4.47082   2
  -4 -10  -2 15.9238 5.03187   2
   4 -10   2 -2.9953 4.41426   2
   4 -10   2 4.00072 4.92615   2
  -4  10  -2 -0.9761 3.58035   2
   4  10   2 5.96098 3.89865   2
 -15   0   3 1.71467 4.41707   2
 -14   0   3 10.2702 4.79247   2
  14   0  -3 20.8787 5.23708   2
 -13   0   3 0.02498 3.43631   2
  13   0  -3 -0.2557 4.05406   2
 -13   0   3 2.57728 3.89773   2
  12   0  -3 15.8694 4.81604   2
 -12   0   3 6.79663 3.83409   2
 -12   0   3 8.97522 4.22471   2
 -11   0   3 10.3382 4.36740   2
  11   0  -3 8.10590 3.99216   2
 -11   0   3 5.66168 3.38050   2
 -10   0   3 3.17703 3.31921   2
 -10   0   3 6.67155 3.74533   2
  10   0  -3 3.15747 2.94858   2
   9   0  -3 4.01215 2.84613   2
   9   0  -3 7.49127 3.75534   2
  -9   0   3 -1.7551 3.07802   2
  -9   0   3 2.10966 2.71772   2
   8   0  -3 297.783 10.6850   2
   8   0  -3 277.694 9.52728   2
  -8   0   3 293.955 9.96743   2
   7   0  -3 289.040 9.18387   2
   7   0  -3 313.403 10.4283   2
  -7   0   3 276.721 10.5729   2
  -7   0   3 304.789 9.90376   2
   6   0  -3 260.279 7.99620   2
  -6   0   3 254.426 8.41439   2
   6   0  -3 262.296 8.62191   2
  -6   0   3 263.350 8.32298   2
  -5   0   3 317.802 9.03182   2
   5   0  -3 303.366 9.13654   2
   5   0  -3 298.951 8.49858   2
  -5   0   3 298.684 8.61787   2
   4   0  -3 906.061 20.9545   2
  -4   0   3 900.847 20.6050   2
  -4   0   3 878.562 20.6983   2
   4   0  -3 890.255 20.4074   2
  -3   0   3 2689.12 58.6862   2
   3   0  -3 2767.87 58.9109   2
   3   0  -3 2750.53 58.6108   2
  -3   0   3 2739.27 58.8509   2
  -2   0   3 5392.13 121.152   1
   2   0  -3 5628.08 121.577   1
  -2   0  -3 5482.71 121.994   1
   2   0   3 5492.56 122.124   1
   3   0   3 2649.85 57.1271   2
  -3   0  -3 2658.43 57.0982   2
  -3   0  -3 2658.86 57.3723   2
  -4   0  -3 883.736 20.2170   2
  -4   0  -3 859.743 20.4906   2
  -5   0  -3 306.989 8.79567   2
   5   0   3 303.555 8.69916   2
  -5   0  -3 300.306 9.28479   2
   6   0   3 262.341 8.14254   2
  -6   0  -3 239.334 8.09306   2
  -6   0  -3 262.944 8.67676   2
  -7   0  -3 295.126 10.8098   2
  -7   0  -3 309.287 10.4877   2
   7   0   3 306.923 9.65551   2
   8   0   3 283.756 9.70097   2
  -8   0  -3 299.272 10.1680   2
   8   0   3 269.189 11.4936   2
   9   0   3 5.69651 3.66685   2
   9   0   3 2.58203 2.78508   2
  -9   0  -3 6.97906 3.51463   2
  -9   0  -3 1.58446 3.10630   2
 -10   0  -3 0.36760 3.28595   2
  10   0   3 2.07774 3.63964   2
 -10   0  -3 2.90268 3.28716   2
  10   0   3 6.41464 2.98026   2
 -11   0  -3 3.78809 3.30811   2
  11   0   3 15.3508 4.62978   2
 -11   0  -3 2.56781 3.41566   2
  11   0   3 4.27429 3.08144   2
 -12   0  -3 12.9345 4.40017   2
 -12   0  -3 20.9200 4.83356   2
  12   0   3 19.4096 4.74061   2
  13   0   3 0.67016 4.39259   2
 -13   0  -3 11.0569 5.78211   2
 -14   0  -3 11.1509 4.91157   2
  14   0   3 14.0965 5.55895   2
  15   0   3 9.03801 5.41695   2
 -15   0  -3 0.57639 4.39472   2
  15  -1  -3 7.95487 4.73047   2
 -15  -1   3 -2.5072 4.36004   2
  15   1  -3 -3.3762 4.43548   2
 -15   1   3 3.74451 4.86818   2
 -14  -1   3 7.19496 4.42022   2
  14  -1  -3 -1.3904 3.78074   2
 -14   1   3 4.87043 4.41684   2
  14   1  -3 -1.7331 3.73231   2
 -13  -1   3 6.22780 4.06433   2
 -13  -1   3 -9.8377 3.23408   2
  13   1  -3 4.76466 4.17807   2
 -13   1   3 0.68826 3.79954   2
 -13   1   3 2.16890 4.38181   2
  12  -1  -3 63.3911 6.92789   2
 -12  -1   3 43.2915 5.63999   2
 -12  -1   3 43.9631 5.82404   2
 -12   1   3 47.5091 5.98675   2
  12   1  -3 55.8539 6.79762   2
 -12   1   3 35.3372 5.13868   2
 -11  -1   3 25.5835 4.14305   2
  11  -1  -3 22.6186 3.59131   2
  11  -1  -3 26.1426 4.71907   2
 -11  -1   3 29.7295 4.75029   2
  11   1  -3 21.4413 4.91947   2
 -11   1   3 21.5223 4.69811   2
 -11   1   3 26.5479 4.16696   2
  10  -1  -3 22.3156 4.63096   2
 -10  -1   3 21.1312 4.32085   2
 -10  -1   3 22.1021 3.79269   2
  10  -1  -3 19.9274 3.52662   2
  10   1  -3 19.0478 4.50504   2
 -10   1   3 22.7795 4.31207   2
  10   1  -3 19.5617 3.64314   2
 -10   1   3 27.3967 4.76483   2
  -9  -1   3 56.9069 5.54326   2
   9  -1  -3 44.7581 5.12465   2
   9  -1  -3 47.1463 5.16861   2
  -9  -1   3 53.3597 5.74880   2
  -9   1   3 59.5322 5.93299   2
  -9   1   3 49.7353 5.43504   2
   9   1  -3 53.9590 5.86219   2
   9   1  -3 53.8342 5.14974   2
  -8  -1   3 24.4251 3.62343   2
  -8  -1   3 15.4875 3.21657   2
   8  -1  -3 20.9953 3.54312   2
  -8   1   3 21.6800 3.97473   2
   8   1  -3 23.4267 3.30368   2
  -8   1   3 20.7120 3.46622   2
   8   1  -3 19.6004 3.31399   2
   7  -1  -3 241.828 8.37967   2
  -7  -1   3 247.201 8.64246   2
   7  -1  -3 256.191 9.23731   2
  -7  -1   3 252.171 8.34067   2
   7   1  -3 247.167 9.02901   2
   7   1  -3 248.090 8.15104   2
  -7   1   3 228.200 8.74070   2
  -7   1   3 243.730 8.80461   2
  -6  -1   3 482.636 12.7776   2
  -6  -1   3 480.503 13.0622   2
   6  -1  -3 478.073 13.3766   2
   6  -1  -3 480.444 12.9579   2
  -6   1   3 450.138 12.8932   2
   6   1  -3 480.781 13.0820   2
  -6   1   3 477.616 13.2072   2
   6   1  -3 481.319 12.6256   2
   5  -1  -3 162.496 6.33213   2
  -5  -1   3 174.532 5.86768   2
   5  -1  -3 165.501 5.86342   2
  -5  -1   3 177.135 6.10153   2
   5   1  -3 161.893 5.54016   2
   5   1  -3 169.156 6.20558   2
  -5   1   3 161.228 5.96792   2
  -4  -1   3 77.8082 3.36654   2
  -4  -1   3 73.6210 3.51897   2
   4  -1  -3 65.1528 3.71992   2
   4  -1  -3 65.6976 3.46540   2
   4   1  -3 67.6545 3.57809   2
   4   1  -3 68.2468 3.17255   2
  -4   1   3 67.5280 3.64171   2
  -4   1   3 66.1799 3.72831   2
   3  -1  -3 1252.52 28.4761   2
   3  -1  -3 1305.27 28.7254   2
  -3  -1   3 1286.83 28.1927   2
  -3  -1   3 1301.27 28.4550   2
  -3   1   3 1294.82 28.6067   2
   3   1  -3 1283.24 28.1270   2
   3   1  -3 1297.90 28.5314   2
  -3   1   3 1272.74 28.7093   2
  -2  -1   3 2121.87 44.8980   2
  -2  -1   3 2089.47 44.6711   2
   2  -1  -3 2153.22 45.3622   2
   2  -1  -3 2110.25 45.1144   2
   2   1  -3 2145.60 44.9727   2
   2   1  -3 2072.47 44.6527   2
  -2   1   3 1996.78 45.1772   2
  -2   1   3 2068.01 45.1079   2
  -1  -1   3 1185.55 25.2502   2
   1  -1  -3 1165.49 25.6679   2
   1  -1  -3 1184.55 25.7754   2
   1   1  -3 1188.51 25.0989   2
  -1   1   3 1166.15 25.6831   2
   0   1   3 2050.20 43.4032   2
   0   1  -3 1982.08 43.0429   2
  -1  -1  -3 1180.21 25.6982   2
   1  -1   3 1198.45 25.5144   2
  -1  -1  -3 1118.00 25.9258   2
   1  -1   3 1176.65 25.7231   2
  -1   1  -3 1214.54 25.4044   2
   1   1   3 1177.44 25.9944   2
  -1   1  -3 1193.97 25.5060   2
   1   1   3 1165.55 25.6340   2
   2  -1   3 2109.48 45.2263   2
  -2  -1  -3 2055.65 45.0898   2
   2  -1   3 2071.54 45.0379   2
   2   1   3 2093.49 45.3294   2
  -2   1  -3 2135.20 45.0323   2
   2   1   3 2060.36 45.1314   2
  -2   1  -3 2140.54 45.2413   2
  -3  -1  -3 1256.43 28.6837   2
  -3  -1  -3 1313.72 29.0840   2
   3  -1   3 1287.41 28.8662   2
   3  -1   3 1278.43 28.6904   2
  -3   1  -3 1327.44 28.7469   2
  -3   1  -3 1310.80 28.9768   2
   3   1   3 1291.05 29.2548   2
  -4  -1  -3 64.2909 3.56876   2
   4  -1   3 71.6594 3.49001   2
   4  -1   3 65.2318 3.73778   2
  -4   1  -3 67.7935 3.77383   2
  -4   1  -3 68.2280 3.61606   2
   4   1   3 73.9097 3.50286   2
   4   1   3 69.2799 3.82535   2
  -5  -1  -3 164.475 6.05176   2
   5  -1   3 173.332 6.07218   2
  -5  -1  -3 169.721 6.37495   2
   5  -1   3 168.750 6.48974   2
   5   1   3 174.150 6.58483   2
  -5   1  -3 168.445 6.39353   2
   5   1   3 177.146 6.02720   2
  -5   1  -3 188.014 6.29265   2
  -6  -1  -3 479.707 12.9864   2
   6  -1   3 499.182 13.7320   2
  -6  -1  -3 487.123 13.5266   2
   6  -1   3 477.631 12.9869   2
   6   1   3 470.197 13.8958   2
  -6   1  -3 487.163 13.5422   2
   6   1   3 482.046 13.6747   2
  -6   1  -3 480.104 13.0882   2
   7  -1   3 244.105 8.47599   2
   7  -1   3 246.091 9.28419   2
  -7  -1  -3 251.793 9.21236   2
  -7  -1  -3 232.922 8.59173   2
   7   1   3 256.186 8.46710   2
   7   1   3 246.900 9.32154   2
  -7   1  -3 243.054 8.85796   2
  -7   1  -3 250.903 9.12157   2
   8  -1   3 32.4738 4.68797   2
   8  -1   3 28.8869 3.81443   2
  -8  -1  -3 24.8277 3.68649   2
  -8  -1  -3 26.0025 3.91601   2
   8   1   3 28.9406 3.78707   2
  -8   1  -3 24.9236 4.14920   2
   8   1   3 23.2783 3.83122   2
  -8   1  -3 23.3886 3.92994   2
  -9  -1  -3 47.4144 5.06520   2
  -9  -1  -3 46.7061 5.31905   2
   9  -1   3 48.7480 5.12113   2
   9  -1   3 47.0388 4.75723   2
   9   1   3 61.9109 6.05277   2
  -9   1  -3 55.7483 6.03260   2
  -9   1  -3 49.4646 5.26223   2
   9   1   3 50.2633 5.19229   2
  10  -1   3 22.6832 4.63729   2
  10  -1   3 18.9965 3.82159   2
 -10  -1  -3 20.0806 4.29018   2
 -10  -1  -3 27.4293 4.29962   2
 -10   1  -3 21.3299 4.44049   2
  10   1   3 25.2986 3.96743   2
 -10   1  -3 26.8959 4.42734   2
  10   1   3 16.2334 3.75877   2
 -11  -1  -3 23.7029 4.85292   2
 -11  -1  -3 19.9947 4.11090   2
  11  -1   3 30.6415 4.45998   2
 -11   1  -3 20.2261 4.27671   2
 -11   1  -3 31.5751 5.21191   2
  11   1   3 18.4829 4.18632   2
  12  -1   3 36.3837 5.41290   2
 -12  -1  -3 50.6727 5.76696   2
 -12  -1  -3 42.7330 7.66629   2
  12   1   3 51.1711 6.21108   2
 -12   1  -3 40.2033 5.25152   2
 -12   1  -3 69.4112 7.31003   2
  13  -1   3 1.23609 4.08730   2
 -13  -1  -3 5.98837 4.21666   2
 -13  -1  -3 3.63805 4.48472   2
  13   1   3 1.47646 4.19185   2
 -14  -1  -3 2.95554 4.55157   2
  14   1   3 -1.3968 4.39771   2
 -14   1  -3 1.12844 3.78195   2
  15  -1   3 3.72028 5.04025   2
 -15  -1  -3 0.58164 4.17962   2
 -15   1  -3 -1.4323 4.27404   2
  15   1   3 -1.0358 4.75147   2
 -15  -2   3 3.73465 4.20322   2
 -15   2   3 10.3968 5.14257   2
  15   2  -3 3.59206 4.29981   2
  14  -2  -3 5.80719 5.03408   2
 -14  -2   3 -3.1794 3.63895   2
 -14  -2   3 2.92298 4.52262   2
  14   2  -3 -1.5172 3.97594   2
 -14   2   3 4.96485 4.73942   2
  13  -2  -3 6.18780 4.50072   2
 -13  -2   3 10.0311 4.54017   2
 -13  -2   3 11.0851 4.98897   2
 -13   2   3 0.61760 4.11702   2
  13   2  -3 3.79579 3.70592   2
 -12  -2   3 9.24769 4.21104   2
  12  -2  -3 19.0702 5.00245   2
 -12  -2   3 9.34501 3.78926   2
 -12   2   3 16.4397 4.40931   2
 -12   2   3 8.77475 3.99864   2
  12   2  -3 10.4866 4.09638   2
  11  -2  -3 44.3815 5.90277   2
 -11  -2   3 49.8422 6.05565   2
 -11  -2   3 40.2736 4.77481   2
  11  -2  -3 48.8268 5.68853   2
 -11   2   3 37.4020 5.05686   2
  11   2  -3 54.3846 6.27456   2
 -10  -2   3 7.71614 3.49314   2
 -10  -2   3 3.14578 3.20039   2
  10  -2  -3 5.87849 3.80062   2
  10  -2  -3 5.40932 3.69945   2
 -10   2   3 5.54116 3.48732   2
 -10   2   3 3.42134 2.91117   2
   9  -2  -3 30.3760 4.14653   2
  -9  -2   3 30.4199 4.41612   2
   9  -2  -3 36.8783 5.31139   2
  -9   2   3 34.3928 4.82032   2
  -9   2   3 35.2820 4.88689   2
   9   2  -3 27.6666 3.72646   2
   9   2  -3 29.9440 4.97229   2
   8  -2  -3 8.48634 3.26832   2
  -8  -2   3 14.9725 3.29425   2
  -8  -2   3 8.09451 2.89546   2
   8  -2  -3 16.5921 3.46342   2
   8   2  -3 11.0442 2.81270   2
   8   2  -3 10.4984 3.27207   2
  -8   2   3 8.89129 3.39933   2
  -8   2   3 9.77543 3.50427   2
   7  -2  -3 50.0385 5.27503   2
   7  -2  -3 52.8717 4.60577   2
  -7  -2   3 57.0492 4.62099   2
  -7  -2   3 47.4160 4.63152   2
  -7   2   3 46.3235 4.87326   2
   7   2  -3 49.9492 4.72615   2
   7   2  -3 48.6454 3.98816   2
  -7   2   3 50.8449 4.89637   2
   6  -2  -3 51.2285 4.68298   2
  -6  -2   3 53.8936 4.10752   2
  -6  -2   3 54.6190 4.07777   2
   6  -2  -3 48.0690 4.01435   2
   6   2  -3 50.0887 3.57670   2
  -6   2   3 47.8163 4.60718   2
   6   2  -3 54.6328 4.62048   2
  -6   2   3 53.3993 4.30438   2
   5  -2  -3 23.3034 2.63162   2
   5  -2  -3 31.6508 3.35304   2
  -5  -2   3 29.5860 3.12694   2
  -5  -2   3 33.0189 3.21950   2
   5   2  -3 33.1566 2.87984   2
  -5   2   3 27.7263 2.87616   2
   5   2  -3 33.6209 3.21495   2
  -5   2   3 38.5630 3.64713   2
   4  -2  -3 508.885 13.1620   2
  -4  -2   3 502.117 12.6903   2
   4  -2  -3 529.562 13.5943   2
  -4  -2   3 517.775 12.9902   2
  -4   2   3 509.716 13.3888   2
   4   2  -3 520.647 13.0109   2
   4   2  -3 520.828 12.5342   2
  -4   2   3 532.098 13.3038   2
   3  -2  -3 29.7114 2.97617   2
   3  -2  -3 27.6386 2.76221   2
  -3  -2   3 29.3683 2.33211   2
  -3  -2   3 31.7134 2.54166   2
  -3   2   3 33.5227 2.89324   2
  -3   2   3 28.7180 2.94614   2
   3   2  -3 29.6032 2.16548   2
  -2  -2   3 633.865 14.6953   2
  -2  -2   3 672.183 14.8510   2
   2  -2  -3 630.091 15.2598   2
   2  -2  -3 641.237 15.2270   2
   2   2  -3 641.971 14.6776   2
  -2   2   3 634.436 15.2182   2
   2   2  -3 648.646 14.5888   2
  -2   2   3 642.923 15.3450   2
   1  -2  -3 1568.48 34.1330   2
   1  -2  -3 1558.78 34.0224   2
  -1  -2   3 1526.27 33.3085   2
  -1  -2   3 1505.70 33.3809   2
  -1   2   3 1600.67 33.9878   2
   1   2  -3 1537.78 33.3870   2
   1   2  -3 1548.15 33.3571   2
  -1   2   3 1522.22 33.9648   2
   0  -2   3 21.6825 2.03078   2
   0  -2  -3 16.5888 1.78622   2
   0  -2  -3 24.6375 2.56664   2
   0  -2   3 24.0321 1.88293   2
   0   2  -3 26.1622 1.86754   2
   0   2  -3 23.8300 1.83647   2
   0   2   3 21.4290 2.02733   2
  -1  -2  -3 1499.27 33.3911   2
  -1  -2  -3 1498.80 33.5807   2
   1  -2   3 1556.95 33.1590   2
   1  -2   3 1562.36 33.1840   2
  -1   2  -3 1535.00 33.0542   2
  -1   2  -3 1551.47 33.1978   2
   1   2   3 1553.72 33.6376   2
   1   2   3 1441.79 33.5524   2
   2  -2   3 632.222 15.1326   2
  -2  -2  -3 644.406 15.2678   2
   2  -2   3 645.822 15.1210   2
  -2  -2  -3 652.584 15.6259   2
   2   2   3 641.413 15.3410   2
  -2   2  -3 665.706 15.0693   2
   2   2   3 663.372 15.4200   2
  -2   2  -3 642.705 15.1841   2
  -3  -2  -3 29.1638 2.80402   2
   3  -2   3 31.1502 2.93220   2
  -3  -2  -3 34.0728 2.91291   2
   3  -2   3 30.9225 2.55392   2
  -3   2  -3 28.7373 2.75307   2
  -3   2  -3 28.8155 2.66255   2
   3   2   3 27.0545 2.60267   2
   4  -2   3 513.852 13.2694   2
  -4  -2  -3 490.598 13.0728   2
   4  -2   3 519.489 13.0127   2
  -4  -2  -3 516.318 13.3259   2
  -4   2  -3 519.557 12.9777   2
  -4   2  -3 496.698 13.1541   2
   4   2   3 500.642 13.6845   2
   4   2   3 521.629 12.9489   2
  -5  -2  -3 30.5926 3.12788   2
   5  -2   3 35.9671 3.85893   2
   5  -2   3 30.5197 3.29840   2
  -5  -2  -3 35.0898 3.54459   2
   5   2   3 32.8608 3.12338   2
  -5   2  -3 30.0940 3.08918   2
  -5   2  -3 33.3895 3.52605   2
   5   2   3 34.9291 3.65915   2
  -6  -2  -3 52.0478 4.25572   2
   6  -2   3 63.0695 4.86226   2
   6  -2   3 53.8516 4.21028   2
   6   2   3 53.4379 3.95040   2
  -6   2  -3 48.0943 4.31335   2
  -6   2  -3 51.4725 4.39125   2
   6   2   3 45.9801 4.60932   2
   7  -2   3 49.6963 5.14566   2
   7  -2   3 46.5640 4.49098   2
  -7  -2  -3 57.4763 4.84760   2
  -7  -2  -3 49.6775 4.66000   2
   7   2   3 52.6956 4.37326   2
   7   2   3 57.3202 5.18180   2
  -7   2  -3 59.0818 5.09602   2
  -7   2  -3 39.7640 4.28572   2
  -8  -2  -3 9.21096 3.43263   2
  -8  -2  -3 11.7929 3.22865   2
   8  -2   3 9.23254 2.80430   2
   8  -2   3 5.47321 3.26574   2
  -8   2  -3 14.3126 3.48685   2
   8   2   3 16.3551 3.71086   2
  -8   2  -3 8.50598 3.07874   2
   8   2   3 14.4475 3.03483   2
   9  -2   3 32.6200 4.85338   2
   9  -2   3 31.2976 4.27438   2
  -9  -2  -3 28.3313 4.34427   2
  -9  -2  -3 30.3146 4.88639   2
   9   2   3 24.0640 4.08108   2
  -9   2  -3 39.8453 5.17648   2
  -9   2  -3 33.0352 4.40030   2
   9   2   3 26.7433 3.78428   2
  10  -2   3 10.3209 3.27361   2
  10  -2   3 3.93017 3.72994   2
 -10  -2  -3 9.36064 3.54052   2
 -10  -2  -3 2.43172 3.48114   2
 -10   2  -3 5.76278 3.50129   2
  10   2   3 3.03067 3.16163   2
 -10   2  -3 5.93440 3.81280   2
 -11  -2  -3 43.4249 4.85448   2
  11  -2   3 60.8917 6.74170   2
 -11  -2  -3 50.3843 6.10086   2
  11  -2   3 46.5910 5.02993   2
 -11   2  -3 57.0568 6.26666   2
  11   2   3 47.7321 6.53316   2
 -11   2  -3 39.1778 4.92879   2
 -12  -2  -3 10.6905 3.75383   2
 -12  -2  -3 6.55014 4.20746   2
  12  -2   3 12.8372 4.73341   2
 -12   2  -3 6.51743 4.22687   2
  12   2   3 15.1602 5.22571   2
 -13  -2  -3 11.2413 4.72418   2
 -13  -2  -3 1.89691 4.05616   2
  13   2   3 2.40477 3.67624   2
 -14  -2  -3 1.44278 4.60663   2
  14  -2   3 8.11761 4.47446   2
  14   2   3 1.31726 4.22634   2
 -14   2  -3 4.93895 4.58244   2
  15  -2   3 2.18529 4.60157   2
 -15  -2  -3 0.73727 4.42911   2
 -15   2  -3 5.67255 5.25398   2
 -14  -3   3 8.10856 4.40873   2
 -14  -3   3 10.1590 5.09061   2
  14  -3  -3 21.1314 6.11273   2
  14   3  -3 6.30848 4.27424   2
 -14   3   3 8.22734 4.81572   2
 -13  -3   3 4.40218 3.95380   2
 -13  -3   3 1.23175 4.02171   2
 -13   3   3 -4.5307 3.91785   2
  13   3  -3 6.99280 4.72072   2
  12  -3  -3 21.4103 5.63630   2
 -12  -3   3 16.6066 4.58066   2
 -12  -3   3 13.8485 4.48342   2
  12   3  -3 17.7613 4.94962   2
 -12   3   3 12.3333 4.60415   2
  11  -3  -3 165.642 9.05941   2
 -11  -3   3 137.988 8.40586   2
  11  -3  -3 139.811 9.66673   2
 -11  -3   3 133.517 8.40901   2
 -11   3   3 141.195 9.06927   2
 -11   3   3 153.099 9.61763   2
  11   3  -3 131.952 8.95944   2
  10  -3  -3 59.4681 6.59628   2
 -10  -3   3 63.0362 6.23791   2
 -10  -3   3 63.8910 6.80188   2
  10  -3  -3 71.0162 6.05470   2
  10   3  -3 57.5025 5.32818   2
 -10   3   3 99.0996 10.7458   2
  10   3  -3 59.6504 6.72114   2
 -10   3   3 62.6725 6.44762   2
   9  -3  -3 33.1961 4.79706   2
   9  -3  -3 32.2762 4.38799   2
  -9  -3   3 35.9991 4.18265   2
  -9  -3   3 26.8236 4.28901   2
  -9   3   3 38.2754 5.29403   2
  -9   3   3 39.0177 5.24757   2
   9   3  -3 48.2685 4.58179   2
   9   3  -3 33.2669 4.22151   2
   8  -3  -3 48.9662 5.37656   2
   8  -3  -3 44.9547 4.68927   2
  -8  -3   3 52.8336 5.24461   2
  -8  -3   3 42.1994 4.58864   2
  -8   3   3 38.9874 4.47251   2
  -8   3   3 49.9873 5.57780   2
   8   3  -3 43.7096 4.11747   2
   8   3  -3 47.8989 5.41415   2
   7  -3  -3 50.7086 5.00837   2
  -7  -3   3 50.6750 4.77793   2
  -7  -3   3 52.5874 4.86433   2
   7  -3  -3 48.9946 5.06375   2
   7   3  -3 49.4851 4.31067   2
   7   3  -3 49.3244 5.02963   2
  -7   3   3 64.0805 5.58101   2
  -7   3   3 51.2920 5.26106   2
   6  -3  -3 163.275 7.47544   2
   6  -3  -3 142.779 6.59112   2
  -6  -3   3 155.105 6.52166   2
   6   3  -3 152.700 5.99480   2
   6   3  -3 158.372 7.00202   2
  -6   3   3 162.484 7.18330   2
  -6   3   3 148.068 6.89997   2
  -5  -3   3 26.7458 2.81291   2
  -5  -3   3 29.0688 3.17425   2
   5  -3  -3 26.0286 3.22473   2
   5  -3  -3 32.3944 3.58895   2
   5   3  -3 25.7669 3.04487   2
   5   3  -3 39.4102 3.87655   2
  -5   3   3 32.8654 3.55217   2
  -5   3   3 25.1713 2.89718   2
   4  -3  -3 118.110 5.65005   2
  -4  -3   3 111.455 4.69388   2
   4  -3  -3 111.469 5.23823   2
  -4  -3   3 115.011 4.89552   2
  -4   3   3 117.531 5.28357   2
   4   3  -3 111.316 4.43742   2
  -4   3   3 107.233 5.26205   2
   4   3  -3 110.867 4.95946   2
  -3  -3   3 320.649 8.62946   2
  -3  -3   3 327.407 9.01425   2
   3  -3  -3 323.255 9.36801   2
   3  -3  -3 312.648 9.19490   2
   3   3  -3 309.235 8.73917   2
  -3   3   3 303.873 9.28927   2
   3   3  -3 310.941 8.42599   2
  -3   3   3 310.767 9.09232   2
  -2  -3   3 152.721 5.05760   2
   2  -3  -3 140.654 5.49193   2
  -2  -3   3 144.104 4.86776   2
   2  -3  -3 142.983 5.57473   2
  -2   3   3 142.919 5.46883   2
  -2   3   3 150.808 5.38819   2
   2   3  -3 148.708 4.75317   2
   2   3  -3 152.509 4.89513   2
  -1  -3   3 31.4666 2.66738   2
   1  -3  -3 35.0129 2.92086   2
  -1  -3   3 32.3391 2.50055   2
   1  -3  -3 29.2726 3.02643   2
  -1   3   3 26.4822 2.89791   2
   1   3  -3 36.6396 2.56686   2
  -1   3   3 26.1012 2.77363   2
   1   3  -3 27.8904 2.27957   2
   0  -3  -3 423.058 11.2634   2
   0  -3   3 427.816 10.5986   2
   0  -3   3 416.365 10.5935   2
   0  -3  -3 422.962 11.0326   2
   0   3   3 420.548 10.8625   2
   0   3  -3 413.863 10.5670   2
   0   3  -3 422.735 10.2436   2
   0   3   3 431.802 10.9953   2
   1  -3   3 31.5534 2.64253   2
  -1  -3  -3 30.8816 2.99506   2
  -1  -3  -3 40.5542 3.12035   2
   1  -3   3 30.8456 2.68489   2
   1   3   3 31.1578 2.88475   2
  -1   3  -3 33.4542 2.51444   2
  -1   3  -3 32.5251 2.59580   2
   1   3   3 32.6400 3.21552   2
   2  -3   3 157.205 5.24048   2
   2  -3   3 145.490 5.24439   2
  -2  -3  -3 151.500 5.48547   2
  -2  -3  -3 151.667 5.77055   2
  -2   3  -3 152.947 5.08759   2
  -2   3  -3 140.544 5.19299   2
   2   3   3 142.309 5.39693   2
   2   3   3 151.359 5.41806   2
   3  -3   3 308.414 8.85213   2
   3  -3   3 321.939 9.00593   2
  -3  -3  -3 302.289 8.94186   2
  -3  -3  -3 310.021 9.33385   2
  -3   3  -3 303.384 8.88446   2
   3   3   3 312.703 8.97984   2
   3   3   3 323.575 9.46000   2
  -3   3  -3 307.569 8.71121   2
   4  -3   3 112.244 5.29964   2
   4  -3   3 114.340 5.03225   2
  -4  -3  -3 109.974 5.19385   2
  -4  -3  -3 102.744 5.05863   2
  -4   3  -3 108.919 5.15519   2
   4   3   3 108.127 5.49831   2
  -4   3  -3 116.081 5.00282   2
   4   3   3 115.129 5.01779   2
   5  -3   3 24.3318 2.97184   2
  -5  -3  -3 25.0123 3.24126   2
  -5  -3  -3 26.6448 3.12969   2
   5  -3   3 21.8049 3.68568   2
  -5   3  -3 28.7089 3.50309   2
   5   3   3 29.9887 3.02657   2
   5   3   3 30.5918 3.44929   2
  -5   3  -3 19.8975 2.58585   2
  -6  -3  -3 165.148 7.40746   2
  -6  -3  -3 163.516 7.15281   2
   6  -3   3 162.161 7.43690   2
  -6   3  -3 170.391 7.08697   2
  -6   3  -3 165.698 7.32266   2
   6   3   3 166.701 7.32345   2
   6   3   3 175.938 6.76047   2
  -7  -3  -3 49.6719 5.16462   2
   7  -3   3 54.4987 5.67633   2
   7  -3   3 48.1724 4.91610   2
  -7  -3  -3 51.1144 5.42570   2
   7   3   3 58.4785 5.90246   2
  -7   3  -3 35.7868 4.52352   2
   7   3   3 41.3058 4.49130   2
  -7   3  -3 46.4471 4.60096   2
   8  -3   3 29.4904 4.10014   2
  -8  -3  -3 48.3764 5.58530   2
  -8  -3  -3 42.9245 4.56872   2
   8  -3   3 51.5345 5.11143   2
   8   3   3 36.7128 4.19514   2
  -8   3  -3 44.1190 4.84563   2
   8   3   3 53.5379 5.18252   2
  -8   3  -3 49.1791 5.08881   2
   9  -3   3 26.8641 4.53662   2
  -9  -3  -3 36.4104 4.83327   2
   9  -3   3 29.6047 3.94803   2
  -9  -3  -3 38.1454 4.78883   2
   9   3   3 37.7599 4.44471   2
   9   3   3 32.5158 5.17153   2
  -9   3  -3 30.7260 4.48628   2
  -9   3  -3 27.8761 4.53752   2
 -10  -3  -3 62.7234 6.80867   2
  10  -3   3 61.8564 6.22640   2
 -10  -3  -3 59.6928 6.31140   2
  10  -3   3 67.8136 6.41924   2
 -10   3  -3 60.7283 6.49846   2
  10   3   3 67.7624 6.81980   2
 -10   3  -3 62.3274 6.76166   2
  11  -3   3 148.048 8.90570   2
 -11  -3  -3 143.336 8.63864   2
 -11  -3  -3 146.488 9.51093   2
  11  -3   3 137.039 9.33710   2
 -11   3  -3 145.755 9.59674   2
 -11   3  -3 136.904 9.25978   2
  11   3   3 150.886 9.82489   2
  12  -3   3 21.9158 5.30579   2
 -12  -3  -3 21.7603 5.22348   2
  12   3   3 10.7045 5.11938   2
 -12   3  -3 13.7936 4.90378   2
 -13  -3  -3 4.51625 4.27851   2
  13  -3   3 -8.1242 4.18379   2
 -13  -3  -3 -2.6737 4.18490   2
 -13   3  -3 3.29051 4.58821   2
  13   3   3 3.35832 4.21759   2
 -14  -3  -3 10.7617 5.14065   2
  14  -3   3 11.8709 5.14828   2
 -14   3  -3 15.1599 5.43827   2
  14   3   3 7.14570 5.05311   2
 -14  -4   3 13.9371 4.91882   2
  14  -4  -3 10.2765 5.47188   2
 -14  -4   3 5.25941 5.00537   2
 -14   4   3 21.0780 6.14217   2
  14   4  -3 18.8629 5.24382   2
 -13  -4   3 12.8078 4.87039   2
  13  -4  -3 16.9846 5.56652   2
 -13  -4   3 23.7838 4.95952   2
  13   4  -3 14.2753 4.53575   2
 -13   4   3 28.2310 6.05082   2
 -12  -4   3 5.69334 4.01325   2
 -12  -4   3 10.0325 4.30122   2
  12   4  -3 3.08640 3.51465   2
 -12   4   3 6.53508 5.20749   2
 -11  -4   3 26.7041 4.38047   2
  11  -4  -3 24.8396 6.01621   2
 -11  -4   3 10.5924 4.21132   2
  11   4  -3 21.9403 4.46536   2
 -11   4   3 27.8437 4.75770   2
 -10  -4   3 2.20120 3.19865   2
  10  -4  -3 -1.7518 2.99944   2
 -10  -4   3 -1.1134 3.46607   2
  10  -4  -3 -1.1825 3.73770   2
  10   4  -3 2.39825 3.31582   2
  10   4  -3 -2.1973 1.99377   2
 -10   4   3 1.35296 3.47959   2
 -10   4   3 2.66381 3.60247   2
  -9  -4   3 6.33231 3.34186   2
   9  -4  -3 4.14327 2.76939   2
   9  -4  -3 3.82255 3.73960   2
  -9  -4   3 6.87886 3.32610   2
   9   4  -3 12.1444 3.77968   2
  -9   4   3 6.58816 4.72793   2
  -9   4   3 5.82775 3.39456   2
   8  -4  -3 58.1577 6.03837   2
   8  -4  -3 66.9462 6.78166   2
  -8  -4   3 54.9362 5.46837   2
  -8  -4   3 64.6849 5.63789   2
   8   4  -3 68.1346 5.02886   2
  -8   4   3 51.0180 5.11368   2
  -8   4   3 60.4651 6.39764   2
   8   4  -3 60.8935 5.95488   2
   7  -4  -3 46.0694 4.89737   2
  -7  -4   3 62.4338 5.78689   2
  -7  -4   3 59.3942 5.23475   2
   7  -4  -3 60.3136 5.90498   2
   7   4  -3 63.5448 4.64406   2
  -7   4   3 46.9508 4.75996   2
   7   4  -3 54.4893 5.45495   2
  -7   4   3 54.8411 5.62213   2
   6  -4  -3 20.6957 3.82925   2
  -6  -4   3 28.2645 3.63541   2
   6  -4  -3 26.1692 3.88344   2
  -6  -4   3 31.6462 4.02250   2
  -6   4   3 19.2286 3.20025   2
   6   4  -3 25.2958 3.68231   2
  -6   4   3 26.4094 4.25887   2
   6   4  -3 28.5430 3.27422   2
  -5  -4   3 8.47836 2.68260   2
   5  -4  -3 10.8887 3.18980   2
   5  -4  -3 15.4963 3.23570   2
  -5  -4   3 11.2267 2.54265   2
   5   4  -3 7.46497 2.23627   2
  -5   4   3 13.4133 3.27766   2
  -5   4   3 12.3831 3.09429   2
   5   4  -3 13.5627 2.77403   2
  -4  -4   3 73.1925 4.44217   2
  -4  -4   3 72.9266 4.74956   2
   4  -4  -3 70.1684 4.91021   2
   4  -4  -3 64.2227 5.15880   2
  -4   4   3 69.6247 4.89974   2
   4   4  -3 68.7041 4.48549   2
  -4   4   3 66.7560 4.94923   2
   4   4  -3 74.4616 4.51348   2
   3  -4  -3 107.742 5.66988   2
  -3  -4   3 98.0367 5.00515   2
   3  -4  -3 105.131 5.34810   2
  -3  -4   3 109.635 4.92968   2
  -3   4   3 105.492 5.33081   2
   3   4  -3 105.744 4.82794   2
   3   4  -3 106.484 4.59335   2
  -3   4   3 104.767 5.32807   2
  -2  -4   3 785.148 19.1355   2
   2  -4  -3 807.965 19.7269   2
   2  -4  -3 800.935 19.7904   2
  -2  -4   3 775.166 19.1670   2
   2   4  -3 776.260 18.8759   2
  -2   4   3 814.619 19.5850   2
   2   4  -3 780.221 18.7918   2
  -1  -4   3 69.7717 3.94877   2
  -1  -4   3 66.8030 3.89198   2
   1  -4  -3 65.8370 4.56061   2
   1  -4  -3 63.0866 4.36622   2
   1   4  -3 66.9908 3.55585   2
  -1   4   3 70.4463 4.30198   2
   1   4  -3 77.2188 3.99501   2
  -1   4   3 63.9992 4.17816   2
   0  -4  -3 63.1604 4.13531   2
   0  -4   3 53.3614 3.67201   2
   0  -4   3 54.9829 3.62456   2
   0  -4  -3 55.9413 3.96700   2
   0   4  -3 54.8085 3.56853   2
   0   4   3 57.1612 3.93056   2
   0   4  -3 63.7677 3.47139   2
   0   4   3 52.0342 3.95552   2
   1  -4   3 69.8833 3.94326   2
  -1  -4  -3 64.3595 4.33985   2
   1  -4   3 63.2295 3.81265   2
  -1  -4  -3 69.1421 4.51258   2
  -1   4  -3 63.7787 3.61867   2
   1   4   3 66.3202 4.41257   2
  -1   4  -3 57.8873 3.67151   2
   1   4   3 63.8562 4.37762   2
  -2  -4  -3 775.126 19.7889   2
  -2  -4  -3 771.477 19.1983   2
   2  -4   3 773.747 19.0499   2
   2  -4   3 813.841 19.1334   2
   2   4   3 751.956 19.2372   2
  -2   4  -3 759.548 18.9494   2
  -2   4  -3 797.292 18.6965   2
   2   4   3 782.003 19.1702   2
  -3  -4  -3 105.215 5.60351   2
   3  -4   3 110.280 5.31935   2
  -3  -4  -3 108.486 5.36651   2
   3  -4   3 109.882 5.35474   2
   3   4   3 98.0301 5.30016   2
  -3   4  -3 101.045 5.13228   2
  -3   4  -3 99.9423 4.93950   2
   3   4   3 107.579 5.41098   2
   4  -4   3 73.8720 5.07767   2
   4  -4   3 73.3742 4.71410   2
  -4  -4  -3 62.2638 5.03609   2
  -4  -4  -3 68.4611 5.12746   2
   4   4   3 78.4920 4.78718   2
   4   4   3 69.3968 4.83203   2
  -4   4  -3 69.8882 4.69595   2
  -4   4  -3 66.0296 4.59808   2
  -5  -4  -3 7.62781 2.62332   2
   5  -4   3 13.8017 3.09082   2
  -5  -4  -3 7.18654 2.70816   2
   5  -4   3 9.84677 3.22380   2
   5   4   3 14.0146 3.23075   2
  -5   4  -3 9.91563 2.70592   2
  -5   4  -3 9.27986 2.89336   2
   5   4   3 15.3080 2.95363   2
  -6  -4  -3 28.8288 4.13576   2
  -6  -4  -3 25.8621 4.06069   2
   6  -4   3 20.4850 3.19810   2
   6  -4   3 21.7851 3.90062   2
  -6   4  -3 19.0147 3.35662   2
   6   4   3 23.1106 3.27912   2
  -6   4  -3 24.1758 3.39447   2
   6   4   3 25.9577 4.19385   2
  -7  -4  -3 57.0619 5.77040   2
  -7  -4  -3 58.4694 6.25552   2
   7  -4   3 56.2463 5.54724   2
   7  -4   3 65.7474 6.59131   2
   7   4   3 67.4179 5.27961   2
   7   4   3 67.2911 6.29602   2
  -7   4  -3 58.3544 5.82098   2
  -7   4  -3 66.1718 6.00315   2
   8  -4   3 65.0653 6.90053   2
   8  -4   3 59.8995 5.74957   2
  -8  -4  -3 59.8732 5.93480   2
  -8  -4  -3 53.6052 5.38070   2
  -8   4  -3 57.6361 5.67121   2
   8   4   3 64.2060 6.46855   2
   8   4   3 60.6623 5.49548   2
  -8   4  -3 68.3099 6.47867   2
   9  -4   3 8.12027 3.55974   2
  -9  -4  -3 9.87398 3.76793   2
   9  -4   3 2.75185 3.57172   2
  -9  -4  -3 4.11489 3.20684   2
   9   4   3 9.60497 3.06969   2
  -9   4  -3 11.1289 4.03866   2
  -9   4  -3 6.67145 3.46102   2
   9   4   3 1.19227 3.40505   2
 -10  -4  -3 -2.9692 3.20025   2
  10  -4   3 5.42461 3.37042   2
 -10  -4  -3 3.40239 3.30312   2
  10  -4   3 1.53032 2.98659   2
  10   4   3 0.01772 3.59378   2
 -10   4  -3 1.74718 3.49616   2
 -10   4  -3 4.07057 3.37638   2
 -11  -4  -3 21.0371 4.63714   2
 -11  -4  -3 18.0001 4.36742   2
  11  -4   3 24.2595 5.10361   2
  11  -4   3 24.0979 5.41377   2
  11   4   3 35.3371 6.10896   2
 -11   4  -3 24.6269 5.12587   2
  12  -4   3 15.4286 5.05449   2
 -12  -4  -3 -2.4353 4.03498   2
 -12  -4  -3 8.60221 3.81280   2
 -12   4  -3 7.56604 4.43335   2
  12   4   3 10.4472 4.90610   2
  13  -4   3 17.9477 5.71815   2
 -13  -4  -3 15.9162 4.79759   2
 -13  -4  -3 8.88680 5.45434   2
  13   4   3 16.7853 5.31494   2
 -13   4  -3 35.7583 6.66329   2
  14  -4   3 1.04186 5.04693   2
 -14  -4  -3 14.9019 4.89110   2
  14   4   3 12.3079 5.62571   2
 -14   4  -3 21.4342 5.90352   2
 -13  -5   3 -4.2913 4.09852   2
  13  -5  -3 10.3729 5.64445   2
 -13  -5   3 10.9270 4.49395   2
  13   5  -3 8.54806 4.22714   2
 -13   5   3 6.65800 4.90942   2
 -12  -5   3 0.58208 3.65284   2
  12  -5  -3 1.75579 4.54181   2
 -12  -5   3 -1.2731 3.61927   2
  12   5  -3 -3.0329 3.41813   2
 -12   5   3 2.56843 4.10086   2
  11  -5  -3 13.6640 5.01945   2
 -11  -5   3 9.18221 4.20097   2
 -11  -5   3 7.93179 4.20435   2
  11   5  -3 13.6342 4.38335   2
 -11   5   3 12.0574 4.94430   2
  10  -5  -3 44.4058 6.74852   2
 -10  -5   3 47.5428 5.87322   2
  10  -5  -3 32.2749 5.16347   2
 -10  -5   3 44.4119 5.44726   2
  10   5  -3 47.4782 5.60724   2
 -10   5   3 48.9283 6.30625   2
   9  -5  -3 13.9973 4.11135   2
   9  -5  -3 19.4372 4.59483   2
  -9  -5   3 14.6712 4.25429   2
  -9  -5   3 14.8938 3.60954   2
  -9   5   3 14.7022 4.44167   2
   9   5  -3 21.2084 4.16446   2
   9   5  -3 17.8502 3.15012   2
  -9   5   3 20.0327 4.54723   2
  -8  -5   3 97.6787 6.67562   2
   8  -5  -3 99.5317 8.11258   2
   8  -5  -3 114.662 7.54301   2
   8   5  -3 103.256 6.09823   2
   8   5  -3 105.921 7.05331   2
  -8   5   3 100.188 7.47785   2
  -8   5   3 110.956 7.51976   2
  -7  -5   3 119.137 7.16676   2
  -7  -5   3 109.833 6.79045   2
   7  -5  -3 110.219 7.90002   2
   7  -5  -3 118.219 7.35838   2
  -7   5   3 112.036 7.44935   2
   7   5  -3 96.5378 6.70782   2
   7   5  -3 122.837 6.10302   2
  -7   5   3 114.741 7.39962   2
   6  -5  -3 21.6817 4.18083   2
  -6  -5   3 17.7871 3.85110   2
  -6  -5   3 25.1474 3.88833   2
   6  -5  -3 18.5760 4.19112   2
   6   5  -3 20.5721 3.49991   2
  -6   5   3 17.7134 3.60891   2
  -6   5   3 25.5228 4.13734   2
   6   5  -3 22.6661 3.33913   2
   5  -5  -3 27.2853 4.51028   2
   5  -5  -3 23.2095 3.62066   2
  -5  -5   3 28.9312 3.67553   2
  -5  -5   3 28.3211 3.87486   2
   5   5  -3 25.1022 3.40166   2
  -5   5   3 27.9615 4.18842   2
   5   5  -3 29.7585 3.43076   2
  -5   5   3 29.1596 4.05419   2
   4  -5  -3 10.6643 3.50603   2
  -4  -5   3 14.5850 3.02998   2
  -4  -5   3 10.8578 3.11999   2
   4  -5  -3 9.75592 3.44356   2
  -4   5   3 14.4250 3.25787   2
   4   5  -3 11.8969 2.74618   2
   4   5  -3 17.5392 3.12213   2
  -4   5   3 8.85754 2.89039   2
   3  -5  -3 14.4946 3.08864   2
  -3  -5   3 18.1353 3.11699   2
  -3  -5   3 14.4798 2.94165   2
   3  -5  -3 16.4253 3.22581   2
  -3   5   3 18.4918 3.36372   2
   3   5  -3 16.0570 2.96049   2
   3   5  -3 19.1260 2.92345   2
  -3   5   3 23.6662 3.62524   2
  -2  -5   3 112.185 5.58718   2
   2  -5  -3 117.021 6.46302   2
   2  -5  -3 126.298 6.36078   2
  -2  -5   3 109.690 5.80659   2
  -2   5   3 115.437 5.99852   2
   2   5  -3 113.031 5.22288   2
  -2   5   3 122.221 6.22572   2
   2   5  -3 108.477 5.44778   2
   1  -5  -3 74.1965 5.28155   2
   1  -5  -3 66.9487 5.20597   2
  -1  -5   3 71.8118 4.59036   2
   1   5  -3 74.3507 4.75930   2
  -1   5   3 75.9032 4.99696   2
   1   5  -3 76.7839 4.35544   2
  -1   5   3 73.2261 5.22260   2
   0  -5   3 93.7319 6.23632   2
   0  -5  -3 91.4042 5.71618   2
   0  -5  -3 89.9202 5.56035   2
   0  -5   3 99.1081 5.14997   2
   0   5  -3 96.5281 4.77773   2
   0   5   3 95.2353 5.34683   2
   0   5   3 92.9797 5.54060   2
   0   5  -3 99.5197 5.01735   2
   1  -5   3 73.0078 4.98963   2
  -1  -5  -3 73.9288 5.30807   2
  -1  -5  -3 79.7865 5.36646   2
   1  -5   3 70.4713 4.74954   2
   1   5   3 68.1638 4.92767   2
   1   5   3 70.2082 4.97187   2
  -1   5  -3 81.0219 4.90261   2
  -1   5  -3 70.4763 4.40685   2
   2  -5   3 111.886 5.91238   2
  -2  -5  -3 114.179 6.27884   2
   2  -5   3 114.093 6.03127   2
  -2  -5  -3 113.977 6.36710   2
  -2   5  -3 109.457 5.42991   2
  -2   5  -3 107.089 5.63487   2
   2   5   3 113.530 6.04014   2
   2   5   3 125.553 6.26677   2
  -3  -5  -3 22.7724 3.52043   2
  -3  -5  -3 18.2533 3.49773   2
   3  -5   3 23.0110 3.64772   2
   3  -5   3 19.5679 3.53542   2
   3   5   3 19.8961 3.50741   2
   3   5   3 20.8006 3.22615   2
  -3   5  -3 22.0655 3.34833   2
  -3   5  -3 16.4508 3.18628   2
   4  -5   3 6.69046 2.87326   2
  -4  -5  -3 12.0821 3.24371   2
  -4  -5  -3 12.5035 3.50924   2
   4  -5   3 1.87557 2.96040   2
   4   5   3 8.93329 3.10524   2
   4   5   3 14.4658 3.02594   2
  -4   5  -3 10.5466 2.99739   2
  -4   5  -3 12.5327 2.99313   2
   5  -5   3 21.9276 3.81291   2
   5  -5   3 32.0538 4.92760   2
  -5  -5  -3 26.1865 3.99233   2
  -5  -5  -3 38.3280 4.67000   2
  -5   5  -3 33.8690 4.32948   2
  -5   5  -3 32.2599 4.13264   2
   5   5   3 27.0885 3.52038   2
   5   5   3 25.8935 3.75494   2
  -6  -5  -3 20.9596 4.00735   2
  -6  -5  -3 27.0968 4.49236   2
   6  -5   3 15.2329 3.84452   2
   6  -5   3 27.5431 4.21341   2
  -6   5  -3 20.1229 3.76440   2
   6   5   3 26.9012 4.11157   2
   6   5   3 20.7532 3.58015   2
  -7  -5  -3 118.222 7.22722   2
   7  -5   3 122.054 8.04700   2
   7  -5   3 112.990 7.38960   2
  -7   5  -3 122.209 7.47427   2
   7   5   3 116.027 6.79409   2
  -7   5  -3 125.909 7.68010   2
   7   5   3 122.303 7.51947   2
  -8  -5  -3 99.9592 7.76083   2
  -8  -5  -3 114.337 7.28112   2
   8  -5   3 101.329 7.13558   2
   8  -5   3 97.0726 7.76821   2
   8   5   3 103.646 7.58699   2
   8   5   3 96.5475 6.25580   2
  -8   5  -3 110.553 7.36301   2
  -9  -5  -3 13.0766 3.86187   2
  -9  -5  -3 13.4425 4.07263   2
   9  -5   3 13.9998 4.56274   2
   9  -5   3 18.8108 4.19040   2
   9   5   3 14.4704 4.19269   2
  -9   5  -3 20.1941 4.47372   2
  10  -5   3 43.6399 6.24703   2
  10  -5   3 43.9679 5.76503   2
 -10  -5  -3 32.3137 5.29862   2
 -10  -5  -3 39.4164 5.49512   2
  10   5   3 38.9271 5.33262   2
 -10   5  -3 48.1663 5.98923   2
  11  -5   3 20.5889 5.39488   2
 -11  -5  -3 9.69376 4.41271   2
 -11  -5  -3 11.2401 4.17500   2
 -11   5  -3 11.3285 4.86742   2
  11   5   3 14.7732 4.62109   2
  12  -5   3 0.29927 4.58427   2
 -12  -5  -3 7.28381 4.85037   2
 -12  -5  -3 4.40507 4.93812   2
 -12   5  -3 2.50034 5.67627   2
  12   5   3 -1.0414 4.34571   2
 -13  -5  -3 10.0340 4.68976   2
 -13  -5  -3 -2.8213 4.58439   2
  13  -5   3 15.0768 5.43310   2
  13   5   3 6.17406 5.04644   2
 -13   5  -3 12.1675 5.03190   2
 -12  -6   3 12.0539 4.38122   2
 -12  -6   3 3.16413 4.30805   2
  12  -6  -3 7.58305 5.48324   2
 -12   6   3 11.6114 5.40000   2
  12   6  -3 9.58342 4.45630   2
  11  -6  -3 12.1971 5.35481   2
 -11  -6   3 15.0712 4.94710   2
 -11  -6   3 15.9725 4.41252   2
 -10  -6   3 10.6012 3.91873   2
 -10  -6   3 18.4943 5.24136   2
  10  -6  -3 23.0236 5.51592   2
 -10   6   3 24.8368 5.63778   2
  10   6  -3 12.2018 4.26985   2
   9  -6  -3 3.76356 3.26760   2
   9  -6  -3 8.12018 4.87883   2
  -9  -6   3 13.5727 3.97710   2
  -9   6   3 13.3337 4.47692   2
   9   6  -3 17.1425 4.38678   2
  -8  -6   3 55.0015 5.53015   2
   8  -6  -3 48.3468 6.39773   2
  -8  -6   3 50.3958 5.84976   2
  -8   6   3 47.4592 5.66923   2
   8   6  -3 45.9389 5.32952   2
   8   6  -3 45.7588 4.74681   2
   7  -6  -3 28.9690 5.37100   2
  -7  -6   3 16.6726 3.84840   2
   7  -6  -3 25.3751 4.59404   2
  -7  -6   3 17.4236 4.13382   2
  -7   6   3 16.5710 4.33801   2
   7   6  -3 20.4667 4.01241   2
  -6  -6   3 57.9510 5.94023   2
  -6  -6   3 55.1879 5.33326   2
   6  -6  -3 61.2356 6.22243   2
   6  -6  -3 44.1717 5.11266   2
   6   6  -3 56.4156 5.21797   2
  -6   6   3 42.6129 4.67743   2
   6   6  -3 56.7661 4.86882   2
   5  -6  -3 44.0222 4.92224   2
  -5  -6   3 66.1836 5.66080   2
   5  -6  -3 59.4461 6.10561   2
  -5  -6   3 52.4539 5.63806   2
   5   6  -3 65.6281 5.22994   2
  -5   6   3 73.4981 6.66844   2
   5   6  -3 60.7467 4.87868   2
  -5   6   3 70.6551 6.07733   2
   4  -6  -3 60.0139 6.39659   2
  -4  -6   3 60.8032 5.59446   2
   4  -6  -3 59.6398 6.00405   2
  -4  -6   3 56.0074 5.61312   2
   4   6  -3 56.9937 4.87376   2
   4   6  -3 60.8034 4.92322   2
  -4   6   3 55.7228 6.00062   2
  -4   6   3 58.0397 5.71979   2
  -3  -6   3 49.4498 4.72133   2
   3  -6  -3 39.2696 4.59436   2
   3  -6  -3 41.6583 4.47837   2
  -3  -6   3 47.6972 4.48711   2
   3   6  -3 44.8701 4.79427   2
  -3   6   3 48.3839 4.97230   2
  -3   6   3 45.7895 4.82553   2
   3   6  -3 42.0379 4.40632   2
  -2  -6   3 43.2597 4.13544   2
  -2  -6   3 39.2820 4.47216   2
   2  -6  -3 44.8112 4.94365   2
   2   6  -3 48.3989 4.38475   2
  -2   6   3 39.7437 4.49371   2
  -2   6   3 47.8217 4.52945   2
   2   6  -3 37.5018 3.84016   2
   1  -6  -3 7.98258 3.25745   2
  -1  -6   3 -0.6720 2.88088   2
  -1  -6   3 0.54794 2.79281   2
   1  -6  -3 5.25463 3.28230   2
  -1   6   3 0.90716 2.80494   2
   1   6  -3 0.19577 2.56402   2
  -1   6   3 -0.1059 2.89130   2
   1   6  -3 1.76026 2.57802   2
   0  -6  -3 167.802 8.30471   2
   0  -6  -3 164.981 7.98756   2
   0  -6   3 171.401 7.49363   2
   0  -6   3 159.400 7.59719   2
   0   6   3 159.908 7.43402   2
   0   6  -3 147.705 7.34407   2
   0   6   3 169.434 7.90873   2
   0   6  -3 170.216 6.81728   2
  -1  -6  -3 2.70215 3.09411   2
   1  -6   3 3.00557 2.88787   2
   1  -6   3 2.23260 2.98981   2
  -1  -6  -3 6.35206 3.29733   2
  -1   6  -3 5.03196 2.74800   2
  -1   6  -3 0.23259 2.60976   2
   1   6   3 5.92446 3.13580   2
   1   6   3 5.50785 3.13392   2
   2  -6   3 38.3791 4.22858   2
  -2  -6  -3 41.2721 4.66889   2
   2  -6   3 42.0885 4.51363   2
  -2  -6  -3 41.1194 4.67380   2
  -2   6  -3 35.4401 3.75430   2
  -2   6  -3 38.9400 4.01147   2
   2   6   3 41.5807 4.56532   2
   2   6   3 35.3638 4.13325   2
   3  -6   3 44.2619 4.85593   2
  -3  -6  -3 46.7035 4.74156   2
   3  -6   3 43.0713 4.67241   2
  -3  -6  -3 56.8044 5.80352   2
  -3   6  -3 48.6079 4.66396   2
   3   6   3 55.8753 5.37909   2
  -3   6  -3 57.5491 4.96654   2
   3   6   3 44.9047 4.67578   2
   4  -6   3 74.8855 6.77746   2
  -4  -6  -3 64.6014 5.80232   2
  -4  -6  -3 69.7254 6.50155   2
   4   6   3 60.4835 5.54549   2
  -4   6  -3 54.5149 5.56044   2
   4   6   3 62.7554 5.86712   2
  -4   6  -3 60.2252 5.66395   2
  -5  -6  -3 70.2134 6.63588   2
  -5  -6  -3 59.3976 6.20438   2
   5  -6   3 57.5765 5.99595   2
   5  -6   3 65.5791 6.61089   2
  -5   6  -3 61.9349 5.65138   2
   5   6   3 59.3716 5.63187   2
  -5   6  -3 61.8745 5.70116   2
   5   6   3 64.3369 6.51684   2
   6  -6   3 60.9566 6.11956   2
   6  -6   3 67.4365 6.36964   2
  -6  -6  -3 57.0996 5.76456   2
  -6   6  -3 59.8226 5.91182   2
   6   6   3 66.1719 6.22871   2
  -6   6  -3 58.4597 5.87208   2
  -7  -6  -3 20.2421 4.87229   2
   7  -6   3 12.2622 3.44445   2
  -7  -6  -3 24.7874 4.39066   2
   7  -6   3 17.6861 4.47220   2
   7   6   3 15.0891 3.38013   2
  -7   6  -3 14.6341 3.64867   2
   7   6   3 26.7360 4.73230   2
   8  -6   3 42.1016 5.24743   2
   8  -6   3 56.5455 6.52505   2
  -8  -6  -3 49.6236 5.67829   2
  -8  -6  -3 40.2936 5.69580   2
  -8   6  -3 43.4331 5.28476   2
   8   6   3 53.9401 5.64362   2
  -9  -6  -3 16.2130 4.60543   2
  -9  -6  -3 10.0253 4.12270   2
   9  -6   3 3.69272 3.53881   2
   9  -6   3 23.9187 8.03337   2
   9   6   3 13.2334 4.30898   2
  -9   6  -3 13.4552 4.38955   2
 -10  -6  -3 23.8671 5.03542   2
  10  -6   3 13.7577 4.87343   2
 -10   6  -3 23.0872 5.17389   2
  10   6   3 13.9861 4.35711   2
 -11  -6  -3 10.0589 4.91700   2
  11  -6   3 7.89552 4.73965   2
 -11  -6  -3 17.7812 4.91515   2
  11   6   3 19.3369 5.03343   2
 -11   6  -3 2.09307 4.31807   2
 -12  -6  -3 7.15211 5.28389   2
  12  -6   3 8.63877 5.15114   2
 -12  -6  -3 14.6032 4.78085   2
  12   6   3 2.71047 4.30335   2
 -12   6  -3 9.84114 4.96533   2
 -11  -7   3 -5.1138 3.98048   2
 -11  -7   3 1.10547 3.75723   2
  11  -7  -3 5.00976 5.05863   2
 -11   7   3 -2.5584 4.48575   2
  10  -7  -3 0.95091 4.73533   2
 -10  -7   3 -3.4765 3.62332   2
 -10  -7   3 0.86466 3.56388   2
  10   7  -3 -1.2376 3.23588   2
 -10   7   3 0.20565 4.76837   2
  -9  -7   3 -2.6951 3.43278   2
   9  -7  -3 -2.3484 4.20149   2
  -9  -7   3 2.87246 3.55615   2
   9   7  -3 5.65929 3.63426   2
  -9   7   3 -2.5825 3.95089   2
   8  -7  -3 4.01186 3.96135   2
   8  -7  -3 -3.4233 3.90021   2
  -8  -7   3 4.15217 3.95936   2
  -8  -7   3 -0.5301 3.37707   2
   8   7  -3 6.42682 3.44878   2
  -8   7   3 1.67938 4.01098   2
   7  -7  -3 25.6302 5.25584   2
  -7  -7   3 13.5281 4.27847   2
  -7  -7   3 23.6662 4.47629   2
   7   7  -3 20.5918 3.93336   2
  -7   7   3 21.4180 4.24336   2
  -6  -7   3 19.5057 4.38061   2
   6  -7  -3 15.7860 4.37885   2
   6  -7  -3 11.5255 3.74659   2
  -6  -7   3 15.9803 4.07864   2
  -6   7   3 16.5881 4.16457   2
   6   7  -3 17.6338 3.62716   2
   6   7  -3 12.9542 3.25230   2
  -5  -7   3 59.9918 5.80718   2
   5  -7  -3 70.3973 6.91669   2
   5  -7  -3 67.8084 6.93810   2
  -5  -7   3 53.5123 5.87114   2
   5   7  -3 56.0372 5.45086   2
  -5   7   3 52.5495 5.46262   2
  -4  -7   3 0.43289 3.18827   2
   4  -7  -3 0.45706 3.46926   2
  -4  -7   3 3.94493 3.38971   2
   4  -7  -3 4.97822 3.57011   2
  -4   7   3 3.29453 3.55360   2
   4   7  -3 -1.8374 2.65582   2
   4   7  -3 1.64194 2.48603   2
  -4   7   3 -2.7966 2.98146   2
  -3  -7   3 15.9115 3.60533   2
   3  -7  -3 11.3668 3.99213   2
   3  -7  -3 25.2689 4.56630   2
  -3  -7   3 20.4745 3.99981   2
  -3   7   3 11.9687 3.74293   2
   3   7  -3 15.4391 3.08326   2
   3   7  -3 24.6980 3.62186   2
  -3   7   3 23.5603 3.94957   2
   2  -7  -3 48.6793 5.62157   2
  -2  -7   3 50.0128 5.18277   2
  -2  -7   3 39.0559 4.70109   2
   2  -7  -3 56.3932 6.04449   2
  -2   7   3 46.8683 4.93180   2
   2   7  -3 36.2824 4.18910   2
   2   7  -3 41.4894 4.51647   2
  -1  -7   3 16.6936 3.69232   2
   1  -7  -3 25.9508 3.90461   2
   1  -7  -3 23.7437 4.22190   2
  -1  -7   3 20.8283 4.33426   2
  -1   7   3 19.6025 3.82288   2
  -1   7   3 29.5295 4.31875   2
   1   7  -3 25.3690 3.75978   2
   1   7  -3 23.9115 3.55397   2
   0  -7   3 11.8471 3.51707   2
   0  -7  -3 9.45227 3.57658   2
   0  -7   3 6.45615 3.01773   2
   0  -7  -3 7.56224 3.73448   2
   0   7   3 10.3514 3.49875   2
   0   7   3 10.1196 3.29374   2
   0   7  -3 9.38704 3.30949   2
   0   7  -3 2.95233 2.71159   2
   1  -7   3 29.8281 4.20149   2
  -1  -7  -3 27.6834 4.43138   2
   1  -7   3 32.3353 4.79591   2
   1   7   3 33.2605 4.22670   2
  -1   7  -3 23.6869 3.78382   2
  -1   7  -3 26.4399 3.99615   2
   1   7   3 26.9661 4.17655   2
  -2  -7  -3 31.3364 5.41565   2
   2  -7   3 54.7504 5.70355   2
  -2  -7  -3 37.6710 4.67497   2
   2  -7   3 40.0725 4.64366   2
   2   7   3 47.8924 5.01453   2
   2   7   3 55.9301 5.22429   2
  -2   7  -3 51.4169 4.87609   2
  -2   7  -3 44.3971 4.69429   2
   3  -7   3 16.8601 3.94834   2
  -3  -7  -3 17.1681 4.74448   2
   3  -7   3 18.3159 4.04556   2
  -3  -7  -3 18.0722 4.16807   2
   3   7   3 16.9163 3.88339   2
  -3   7  -3 16.1087 3.69377   2
   4  -7   3 6.03646 3.61150   2
   4  -7   3 5.21920 3.39714   2
  -4  -7  -3 -0.1233 3.42233   2
   4   7   3 4.41357 2.95554   2
   4   7   3 -0.6760 2.95788   2
  -4   7  -3 2.48093 3.04043   2
  -4   7  -3 -3.2667 2.61275   2
  -5  -7  -3 60.9607 6.53925   2
   5  -7   3 65.3342 6.79858   2
  -5  -7  -3 64.1541 6.80873   2
   5  -7   3 55.7184 6.11154   2
  -5   7  -3 61.5112 6.08083   2
   5   7   3 66.5156 5.77755   2
   5   7   3 60.1578 5.62745   2
  -5   7  -3 55.5799 6.37098   2
   6  -7   3 4.09257 3.35396   2
   6  -7   3 25.0944 5.03949   2
  -6  -7  -3 11.1569 3.75662   2
  -6  -7  -3 22.9372 5.05731   2
   6   7   3 13.4927 3.95507   2
  -6   7  -3 7.72380 3.20052   2
  -7  -7  -3 26.4106 4.75201   2
   7  -7   3 32.1185 4.77214   2
  -7  -7  -3 20.3788 5.10280   2
   7  -7   3 26.1383 5.26743   2
   7   7   3 24.1357 4.64853   2
  -7   7  -3 21.5703 4.70159   2
  -8  -7  -3 -2.0126 3.71549   2
   8  -7   3 0.43872 4.18446   2
   8  -7   3 4.69952 3.88211   2
  -8   7  -3 2.13593 3.88883   2
   8   7   3 7.02936 4.09625   2
   9  -7   3 -5.0297 3.74973   2
   9  -7   3 3.26515 3.96482   2
  -9  -7  -3 3.97355 4.51848   2
  -9  -7  -3 8.18511 4.08023   2
   9   7   3 3.49515 3.65378   2
  -9   7  -3 -1.2806 3.86778   2
 -10  -7  -3 10.6128 4.54584   2
 -10  -7  -3 -5.4688 3.75501   2
  10  -7   3 12.7198 5.16155   2
  10   7   3 7.48738 3.92095   2
 -10   7  -3 2.69877 4.53912   2
  11  -7   3 7.90424 5.02041   2
 -11  -7  -3 -0.8674 4.68457   2
 -11  -7  -3 -0.4593 4.55292   2
  11   7   3 4.05122 4.21534   2
 -10  -8   3 5.46635 4.00073   2
  10  -8  -3 9.06530 5.31627   2
 -10   8   3 -1.8558 4.72687   2
  10   8  -3 2.45074 3.59485   2
  -9  -8   3 1.33669 3.97439   2
   9  -8  -3 11.1586 5.27797   2
  -9  -8   3 -1.2428 3.64819   2
   9   8  -3 5.41247 3.64773   2
  -9   8   3 -0.9780 4.74201   2
  -8  -8   3 7.57188 4.13451   2
  -8  -8   3 6.98250 4.04293   2
   8  -8  -3 7.52964 4.97049   2
  -8   8   3 15.2161 4.78179   2
   8   8  -3 5.86574 3.45434   2
  -7  -8   3 6.82550 3.80178   2
   7  -8  -3 10.2313 4.54536   2
   7  -8  -3 6.22124 4.94090   2
   7   8  -3 2.34075 3.17362   2
  -7   8   3 6.76841 4.22884   2
  -6  -8   3 18.2042 4.53414   2
   6  -8  -3 13.4585 4.86561   2
  -6  -8   3 16.3274 4.32039   2
   6  -8  -3 15.7818 5.01862   2
  -6   8   3 17.3506 4.38653   2
   6   8  -3 15.1640 3.45709   2
   5  -8  -3 21.3626 5.90510   2
   5  -8  -3 37.1954 5.69022   2
  -5  -8   3 23.8199 4.78662   2
  -5  -8   3 33.8993 5.14690   2
   5   8  -3 24.8593 4.12030   2
  -5   8   3 31.2654 4.97760   2
  -4  -8   3 3.96324 3.30661   2
   4  -8  -3 -4.6422 3.70236   2
   4  -8  -3 -0.6820 3.88659   2
  -4  -8   3 -1.2325 3.32766   2
   4   8  -3 4.34853 3.30000   2
   4   8  -3 0.81912 2.83113   2
  -4   8   3 8.34323 3.91384   2
  -3  -8   3 -0.7176 3.43386   2
   3  -8  -3 2.27762 3.86093   2
   3  -8  -3 1.38379 3.45936   2
  -3  -8   3 4.94102 3.83454   2
   3   8  -3 2.00840 3.04238   2
   3   8  -3 2.43245 2.85446   2
  -3   8   3 4.57811 3.56353   2
  -2  -8   3 38.8143 5.36328   2
   2  -8  -3 33.4587 5.29038   2
  -2  -8   3 37.0092 4.98054   2
   2  -8  -3 32.4060 5.40308   2
   2   8  -3 34.5977 4.57331   2
  -2   8   3 34.9189 4.82877   2
   2   8  -3 35.2789 4.27237   2
   1  -8  -3 56.8138 6.38862   2
   1  -8  -3 55.5335 6.31587   2
  -1  -8   3 51.5889 5.48940   2
  -1  -8   3 42.5228 5.16543   2
   1   8  -3 45.7381 5.15108   2
  -1   8   3 58.8052 5.82227   2
   1   8  -3 50.6664 5.33799   2
   0  -8  -3 -0.3475 3.40884   2
   0  -8   3 4.01811 3.82547   2
   0  -8   3 -0.1635 3.26967   2
   0  -8  -3 7.82703 3.58055   2
   0   8   3 2.69394 3.29875   2
   0   8  -3 5.76475 2.99953   2
   0   8  -3 -0.9478 2.82746   2
   1  -8   3 61.2381 6.43000   2
  -1  -8  -3 52.7119 5.82234   2
  -1  -8  -3 52.9687 6.52454   2
   1   8   3 52.7723 5.30762   2
  -1   8  -3 47.2731 5.10983   2
  -1   8  -3 52.6098 5.53000   2
   2  -8   3 31.0101 5.38403   2
   2  -8   3 29.9010 4.81986   2
  -2  -8  -3 36.7764 5.11958   2
  -2  -8  -3 36.4571 5.69684   2
   2   8   3 38.8644 4.66525   2
  -2   8  -3 32.9441 4.18535   2
   3  -8   3 -0.2111 3.58164   2
   3  -8   3 -0.3380 3.36748   2
  -3  -8  -3 3.21463 3.59053   2
  -3  -8  -3 0.44912 3.38675   2
   3   8   3 2.22816 3.49051   2
  -3   8  -3 1.39312 2.87444   2
   4  -8   3 0.53016 3.34892   2
   4  -8   3 1.45910 3.87458   2
  -4  -8  -3 -3.5271 3.55357   2
  -4  -8  -3 -0.2076 3.41618   2
   4   8   3 2.50613 3.53939   2
  -4   8  -3 -2.2351 3.00252   2
  -5  -8  -3 24.8924 5.14868   2
  -5  -8  -3 12.8591 4.63418   2
   5  -8   3 22.0799 4.83460   2
   5   8   3 30.2906 4.92269   2
  -5   8  -3 24.1313 4.14963   2
  -6  -8  -3 14.9019 4.67601   2
  -6  -8  -3 21.3773 5.57282   2
   6  -8   3 12.2769 4.35090   2
   6  -8   3 22.9722 5.09920   2
   6   8   3 21.3737 4.66754   2
  -6   8  -3 17.7029 4.55235   2
   7  -8   3 3.96833 4.66600   2
  -7  -8  -3 0.69841 3.79190   2
  -7  -8  -3 3.51816 3.81867   2
   7  -8   3 -1.9008 4.29516   2
  -7   8  -3 4.72626 4.17560   2
   7   8   3 2.34949 4.03208   2
  -8  -8  -3 14.3272 4.57348   2
  -8  -8  -3 -5.0266 3.44170   2
   8  -8   3 18.2548 5.66444   2
   8  -8   3 2.26029 3.39955   2
   8   8   3 8.24179 3.78621   2
  -8   8  -3 9.94009 4.35003   2
  -9  -8  -3 10.7312 4.96872   2
  -9  -8  -3 9.44753 4.94087   2
   9  -8   3 7.06004 5.57736   2
   9   8   3 7.94538 4.30229   2
  -9   8  -3 12.4765 4.94911   2
  10  -8   3 7.99823 5.33068   2
 -10  -8  -3 -2.6841 3.93115   2
 -10  -8  -3 -3.2625 3.80921   2
  10   8   3 3.39438 4.08169   2
 -10   8  -3 2.55325 4.38043   2
   8  -9  -3 -8.2105 4.35526   2
  -8  -9   3 2.49500 3.94398   2
  -8  -9   3 10.1840 4.70125   2
  -8   9   3 5.62071 5.06945   2
   8   9  -3 6.42039 3.44805   2
  -7  -9   3 -2.2962 4.26678   2
   7  -9  -3 2.52221 4.80846   2
  -7  -9   3 -4.0058 3.67839   2
  -7   9   3 -2.4266 4.17302   2
   7   9  -3 7.72569 3.49993   2
  -6  -9   3 0.00520 3.85441   2
   6  -9  -3 7.69344 4.69267   2
  -6  -9   3 -0.6765 3.95315   2
  -6   9   3 3.34546 4.34926   2
   6   9  -3 2.06473 3.19758   2
  -5  -9   3 7.68650 4.24748   2
   5  -9  -3 13.5028 4.63919   2
   5  -9  -3 11.2640 4.94152   2
   5   9  -3 6.08723 3.50835   2
  -5   9   3 6.37721 4.21163   2
  -4  -9   3 3.87131 4.01402   2
   4  -9  -3 2.54810 4.46694   2
  -4   9   3 -1.6986 3.80184   2
   4   9  -3 0.20931 2.89883   2
   3  -9  -3 3.10321 4.45097   2
  -3  -9   3 1.13861 4.28599   2
   3  -9  -3 4.77462 3.99452   2
   3   9  -3 3.73306 3.01704   2
  -3   9   3 -5.0532 3.49826   2
   2  -9  -3 -1.8161 4.08484   2
   2  -9  -3 2.50164 3.53451   2
  -2   9   3 9.19719 4.19113   2
   2   9  -3 2.18115 2.91825   2
   1  -9  -3 -1.0973 4.11701   2
   1  -9  -3 6.91669 4.04916   2
  -1  -9   3 4.62054 3.71810   2
   1   9  -3 0.28114 3.02913   2
  -1   9   3 7.26016 3.62572   2
   0  -9  -3 -1.0320 3.48708   2
   0  -9  -3 -0.4618 3.82720   2
   0  -9   3 -2.9136 3.48628   2
   0   9   3 1.05051 3.24648   2
   0   9  -3 3.80017 3.15441   2
  -1  -9  -3 -0.0916 3.63810   2
  -1  -9  -3 4.12908 4.18172   2
   1  -9   3 2.74429 3.79375   2
   1  -9   3 6.99495 4.17821   2
   1   9   3 7.62008 3.59241   2
  -1   9  -3 2.77298 3.22445   2
   2  -9   3 -5.8694 3.44187   2
   2  -9   3 1.50747 3.84598   2
  -2  -9  -3 -2.9557 4.03303   2
  -2  -9  -3 4.33448 4.27763   2
  -2   9  -3 5.11250 3.42845   2
   2   9   3 5.91851 3.60943   2
   3  -9   3 5.41900 4.06902   2
   3  -9   3 -1.0538 3.71830   2
  -3  -9  -3 1.58138 3.97562   2
  -3  -9  -3 0.95406 3.98128   2
  -3   9  -3 2.79447 3.35824   2
   4  -9   3 4.85229 3.78031   2
   4  -9   3 2.10462 4.07212   2
  -4  -9  -3 4.87524 4.33639   2
  -4  -9  -3 0.18874 4.18228   2
  -4   9  -3 5.46984 3.55488   2
   5  -9   3 5.71767 4.19700   2
  -5  -9  -3 12.7124 4.89109   2
  -5  -9  -3 9.30306 4.73232   2
   5  -9   3 10.4713 4.65415   2
  -5   9  -3 14.0379 4.29618   2
   5   9   3 7.00354 4.13810   2
  -6  -9  -3 17.9007 4.91166   2
  -6  -9  -3 3.78181 4.37328   2
   6  -9   3 2.48984 3.67365   2
   6  -9   3 -1.2230 4.15093   2
  -6   9  -3 3.56122 3.93905   2
   6   9   3 4.50199 4.07625   2
  -7  -9  -3 5.93855 4.32546   2
   7  -9   3 -0.0485 4.51243   2
   7  -9   3 0.90269 4.64095   2
  -7  -9  -3 3.08163 4.20068   2
   7   9   3 5.62902 4.17780   2
  -7   9  -3 -0.3540 3.82639   2
   8  -9   3 2.20224 5.14809   2
  -8  -9  -3 -6.0329 4.51609   2
  -8  -9  -3 2.79731 4.39149   2
  -8   9  -3 2.21798 4.27849   2
   8   9   3 8.89568 4.06491   2
  -4 -10   3 8.70135 4.65205   2
  -4 -10   3 3.79059 4.19193   2
   4 -10  -3 5.07415 4.65325   2
   4 -10  -3 11.9236 4.85007   2
   4  10  -3 5.36071 3.18262   2
  -4  10   3 5.51797 4.27328   2
  -3 -10   3 6.47728 4.30039   2
   3 -10  -3 14.6829 4.37826   2
   3 -10  -3 7.13418 5.12514   2
  -3 -10   3 3.93174 4.29553   2
   3  10  -3 12.8366 3.92438   2
  -3  10   3 5.13984 3.90399   2
  -2 -10   3 4.21748 4.54086   2
   2 -10  -3 -1.4494 4.56322   2
   2 -10  -3 -2.5817 4.61191   2
  -2 -10   3 2.10858 4.02825   2
   2  10  -3 0.84793 3.08130   2
  -2  10   3 3.43104 3.72990   2
   1 -10  -3 2.30199 4.59029   2
  -1 -10   3 8.00577 4.32719   2
   1 -10  -3 -2.1330 4.14638   2
  -1 -10   3 5.87540 4.48526   2
   1  10  -3 7.27329 3.27424   2
  -1  10   3 4.79810 4.09548   2
   0 -10  -3 0.39720 4.79327   2
   0 -10   3 0.04241 4.33229   2
   0 -10   3 4.65954 3.83659   2
   0 -10  -3 8.56407 4.82513   2
   0  10  -3 2.76673 3.32845   2
   0  10   3 1.77899 3.84029   2
   1 -10   3 -0.2897 4.33166   2
  -1 -10  -3 -0.0463 4.54960   2
   1 -10   3 4.08091 4.42646   2
  -1 -10  -3 5.15041 4.75713   2
  -1  10  -3 2.83584 3.90184   2
   1  10   3 7.49261 4.27872   2
  -2 -10  -3 0.89920 3.97756   2
   2 -10   3 2.81087 4.13414   2
   2 -10   3 -2.5259 3.41704   2
  -2 -10  -3 6.46972 4.54849   2
   2  10   3 4.19111 3.82864   2
  -2  10  -3 -3.2438 3.30951   2
  -3 -10  -3 3.95816 4.09346   2
   3 -10   3 -2.4056 4.10306   2
  -3 -10  -3 6.05856 5.02674   2
   3 -10   3 7.61310 4.79227   2
  -3  10  -3 5.99227 3.90506   2
   3  10   3 3.63072 3.87289   2
   4 -10   3 3.54183 4.53825   2
  -4 -10  -3 3.49839 4.44621   2
  -4 -10  -3 8.06227 5.26697   2
   4 -10   3 3.54333 4.75484   2
  -4  10  -3 4.46292 4.01617   2
   4  10   3 5.02600 4.13274   2
 -15   0   4 12.9506 4.96225   2
  15   0  -4 3.72669 5.19624   2
  14   0  -4 0.18679 4.08889   2
 -14   0   4 3.31881 4.01204   2
  13   0  -4 23.8655 5.60562   2
 -13   0   4 29.6349 5.67040   2
 -12   0   4 2.63041 3.69240   2
  12   0  -4 6.14586 3.78153   2
 -12   0   4 3.97074 3.66668   2
  11   0  -4 9.69231 3.69428   2
 -11   0   4 7.52546 3.50070   2
 -11   0   4 11.5710 3.92901   2
 -10   0   4 235.880 9.92258   2
  10   0  -4 225.925 9.22147   2
 -10   0   4 232.392 10.1616   2
   9   0  -4 14.2315 4.96375   2
  -9   0   4 11.7076 3.36685   2
  -9   0   4 14.5130 3.57246   2
   9   0  -4 13.0717 3.28094   2
   8   0  -4 4.89826 3.24731   2
  -8   0   4 5.63545 2.83310   2
   8   0  -4 4.40369 2.50969   2
  -8   0   4 1.27581 3.29576   2
  -7   0   4 1036.78 24.8337   2
   7   0  -4 1029.68 24.9398   2
   7   0  -4 961.375 23.8595   2
  -7   0   4 971.534 24.5257   2
   6   0  -4 183.331 6.48593   2
  -6   0   4 175.866 6.65195   2
   6   0  -4 198.841 7.44015   2
  -6   0   4 204.276 7.09050   2
   5   0  -4 49.9728 3.66870   2
  -5   0   4 56.2843 3.66514   2
   5   0  -4 53.7274 3.33451   2
  -5   0   4 55.2752 3.46267   2
  -4   0   4 123.280 4.41561   2
   4   0  -4 120.257 4.62013   2
   4   0  -4 120.576 4.33768   2
  -4   0   4 123.376 4.60846   2
  -3   0   4 1373.86 30.4641   2
   3   0  -4 1385.19 30.4975   2
  -3   0   4 1388.44 30.3047   2
   3   0  -4 1384.75 30.2419   2
  -2   0   4 20.8195 1.68552   2
   2   0  -4 19.2786 1.60883   2
   2   0  -4 21.2944 1.76609   2
  -2   0   4 18.6810 1.71756   2
   2   0   4 19.5386 2.12196   2
  -2   0  -4 23.6282 1.95924   2
  -2   0  -4 24.6466 2.00547   2
  -3   0  -4 1348.63 29.6799   2
   3   0   4 1329.54 30.0453   2
   3   0   4 1380.72 29.7396   2
  -3   0  -4 1319.89 29.9130   2
  -4   0  -4 125.674 4.89829   2
  -4   0  -4 123.638 4.66471   2
   5   0   4 56.6499 3.48077   2
  -5   0  -4 51.5623 3.54845   2
  -6   0  -4 184.699 7.18634   2
   6   0   4 190.571 6.73148   2
  -6   0  -4 195.010 7.07527   2
   6   0   4 194.979 7.48547   2
  -7   0  -4 981.067 25.7399   2
   7   0   4 973.594 24.2926   2
   7   0   4 1067.18 25.5836   2
  -8   0  -4 1.99649 2.88677   2
  -8   0  -4 2.26551 2.98236   2
   8   0   4 5.00246 3.14528   2
   8   0   4 2.10410 2.67687   2
  -9   0  -4 13.0267 3.59797   2
   9   0   4 16.3444 4.25087   2
   9   0   4 12.0703 3.37867   2
  -9   0  -4 17.6655 3.89886   2
 -10   0  -4 244.116 10.3127   2
 -10   0  -4 261.585 11.3096   2
  10   0   4 266.205 11.5024   2
  10   0   4 244.827 10.0072   2
 -11   0  -4 4.31178 3.45918   2
 -11   0  -4 4.47134 3.64385   2
  11   0   4 9.89841 3.37329   2
  11   0   4 10.9186 4.14143   2
  12   0   4 2.45258 4.25397   2
 -12   0  -4 10.4778 4.22040   2
 -12   0  -4 -0.0112 3.51840   2
  13   0   4 18.5531 5.27490   2
  14   0   4 0.74275 4.27440   2
 -14   0  -4 12.4714 4.96162   2
 -15   0  -4 15.0507 4.72488   2
  15   0   4 5.79013 5.72102   2
 -15  -1   4 -2.9327 3.91129   2
  15  -1  -4 0.49842 4.23450   2
  15   1  -4 9.64344 5.23305   2
 -15   1   4 -1.9950 3.90649   2
 -14  -1   4 7.14282 4.51567   2
 -14  -1   4 -3.7528 3.66796   2
  14  -1  -4 0.51611 4.11148   2
  14   1  -4 0.93661 4.04798   2
 -14   1   4 -0.2636 4.15831   2
 -13  -1   4 7.14793 4.03118   2
 -13  -1   4 11.3169 5.14660   2
 -13   1   4 1.16302 3.69107   2
 -13   1   4 1.64048 3.98347   2
  13   1  -4 10.5712 4.68437   2
  12  -1  -4 -2.3262 3.93372   2
 -12  -1   4 1.81061 3.75562   2
 -12  -1   4 -3.7188 3.34089   2
 -12   1   4 -1.3585 3.99380   2
  12   1  -4 0.82282 3.73690   2
 -12   1   4 4.73605 3.97727   2
  11  -1  -4 70.3212 6.92830   2
 -11  -1   4 61.7510 6.20821   2
 -11  -1   4 53.8908 5.69125   2
  11   1  -4 64.9190 6.57757   2
 -11   1   4 44.3599 4.90035   2
 -11   1   4 62.3208 6.23839   2
 -10  -1   4 57.7244 5.89961   2
  10  -1  -4 44.3186 4.99250   2
 -10  -1   4 62.1535 5.89560   2
  10  -1  -4 52.0370 5.19814   2
 -10   1   4 65.1690 6.27764   2
  10   1  -4 52.2719 5.24276   2
  10   1  -4 54.8970 5.69561   2
 -10   1   4 46.8689 5.15086   2
   9  -1  -4 8.42604 3.54800   2
   9  -1  -4 2.64955 2.76714   2
  -9  -1   4 4.68399 3.33084   2
  -9  -1   4 7.96617 2.92061   2
  -9   1   4 8.46071 3.53752   2
   9   1  -4 8.40098 2.93617   2
   9   1  -4 5.39690 3.38204   2
  -9   1   4 3.67723 3.19463   2
  -8  -1   4 29.8630 3.61916   2
  -8  -1   4 32.1896 3.71830   2
   8  -1  -4 41.7083 4.47662   2
   8   1  -4 33.9344 3.61000   2
  -8   1   4 37.9727 4.08748   2
   8   1  -4 35.1006 3.78948   2
  -8   1   4 52.3104 5.02748   2
   7  -1  -4 -0.1078 2.15074   2
   7  -1  -4 -0.8407 2.46843   2
  -7  -1   4 3.34633 2.22011   2
  -7  -1   4 1.60692 2.29129   2
  -7   1   4 4.24846 2.32218   2
   7   1  -4 2.05461 1.97625   2
   7   1  -4 5.05756 2.30612   2
  -7   1   4 0.59954 2.57984   2
   6  -1  -4 14.5823 2.59745   2
  -6  -1   4 22.1512 2.64880   2
   6  -1  -4 19.5685 2.64881   2
  -6  -1   4 23.0919 2.81619   2
  -6   1   4 20.2976 2.59744   2
  -6   1   4 18.1967 2.59212   2
   6   1  -4 23.4390 2.46822   2
   6   1  -4 28.4206 3.38213   2
  -5  -1   4 907.164 21.7933   2
   5  -1  -4 907.615 21.6874   2
   5  -1  -4 934.082 22.1809   2
  -5  -1   4 915.567 21.5542   2
   5   1  -4 885.152 21.2235   2
  -5   1   4 933.448 22.0900   2
   5   1  -4 926.588 21.7883   2
  -5   1   4 958.359 21.8683   2
   4  -1  -4 792.015 18.8902   2
  -4  -1   4 791.358 18.2654   2
   4  -1  -4 806.374 18.5667   2
  -4  -1   4 791.307 18.4970   2
   4   1  -4 785.800 18.7010   2
   4   1  -4 788.203 18.1188   2
  -4   1   4 793.523 18.8739   2
  -4   1   4 776.847 18.5616   2
   3  -1  -4 265.530 7.38594   2
   3  -1  -4 257.022 7.04014   2
  -3  -1   4 253.645 6.81802   2
  -3  -1   4 251.269 6.63746   2
   3   1  -4 256.845 6.58183   2
  -3   1   4 252.169 7.27662   2
   3   1  -4 260.714 6.97386   2
  -3   1   4 260.945 7.21302   2
  -2  -1   4 1584.52 34.2470   2
   2  -1  -4 1553.36 34.6854   2
  -2  -1   4 1561.69 34.2634   2
   2  -1  -4 1633.32 34.9076   2
  -2   1   4 1591.52 34.7945   2
   2   1  -4 1582.68 34.2699   2
  -2   1   4 1641.00 34.7804   2
   2   1  -4 1617.52 34.1458   2
  -1  -1   4 388.090 8.47562   2
   1  -1  -4 377.987 9.15221   2
  -1  -1   4 375.344 8.50833   2
   1  -1  -4 390.766 9.32014   2
  -1   1   4 379.566 9.18607   2
  -1   1   4 397.875 9.21695   2
   1   1  -4 398.870 8.41365   2
   0  -1  -4 1652.27 35.9290   2
   0   1  -4 1636.29 35.1731   2
   0   1   4 1705.04 35.9756   2
  -1  -1  -4 381.303 9.49429   2
   1  -1   4 401.205 9.10009   2
   1  -1   4 393.857 9.01152   2
  -1  -1  -4 375.790 9.34235   2
  -1   1  -4 395.804 8.99455   2
  -1   1  -4 399.103 9.11559   2
   1   1   4 421.618 9.49445   2
  -2  -1  -4 1646.59 34.8967   2
  -2  -1  -4 1599.24 34.7965   2
   2  -1   4 1624.25 34.4698   2
   2  -1   4 1598.31 34.5906   2
   2   1   4 1559.64 34.6526   2
   2   1   4 1582.85 34.7769   2
  -2   1  -4 1572.97 34.4344   2
  -2   1  -4 1535.75 34.5482   2
  -3  -1  -4 262.407 7.75379   2
   3  -1   4 263.354 7.16949   2
   3  -1   4 266.411 7.55742   2
  -3  -1  -4 253.900 7.40857   2
  -3   1  -4 271.593 7.50799   2
   3   1   4 259.907 7.25647   2
  -3   1  -4 268.824 7.26302   2
   3   1   4 266.599 7.53191   2
   4  -1   4 769.339 18.4178   2
   4  -1   4 804.770 18.8491   2
  -4  -1  -4 777.949 18.5005   2
  -4  -1  -4 798.783 19.0404   2
   4   1   4 788.563 18.6303   2
  -4   1  -4 771.597 18.8297   2
   4   1   4 808.385 18.9953   2
   5  -1   4 930.536 21.8856   2
  -5  -1  -4 915.507 22.2672   2
  -5  -1  -4 926.200 21.7840   2
   5  -1   4 937.885 22.2715   2
  -5   1  -4 919.341 21.8109   2
   5   1   4 926.687 21.7179   2
  -5   1  -4 902.166 22.2737   2
   5   1   4 929.078 22.6045   2
  -6  -1  -4 19.2814 2.47885   2
  -6  -1  -4 28.7455 3.49255   2
   6  -1   4 17.8708 2.87081   2
   6  -1   4 25.6175 3.02262   2
  -6   1  -4 26.9671 3.32993   2
   6   1   4 32.4708 3.81794   2
  -6   1  -4 17.6416 2.54762   2
   6   1   4 13.8811 3.62203   2
  -7  -1  -4 2.42328 2.58750   2
   7  -1   4 2.68061 3.33860   2
  -7  -1  -4 0.68516 2.39845   2
   7  -1   4 3.27014 2.09975   2
   7   1   4 2.91088 2.61584   2
   7   1   4 3.82964 2.38057   2
  -7   1  -4 1.04121 2.53556   2
  -7   1  -4 5.72093 2.45882   2
   8  -1   4 27.2586 3.79818   2
   8  -1   4 40.9982 4.09476   2
  -8  -1  -4 34.5725 4.04335   2
  -8  -1  -4 47.8666 4.59868   2
  -8   1  -4 44.5789 4.66474   2
   8   1   4 41.1804 4.62412   2
   8   1   4 44.9451 4.60503   2
  -8   1  -4 42.9779 4.66351   2
   9  -1   4 4.51596 3.44193   2
  -9  -1  -4 8.01235 3.21228   2
   9  -1   4 4.56797 2.90620   2
  -9  -1  -4 -0.3197 3.62675   2
   9   1   4 7.87941 4.00147   2
  -9   1  -4 5.26052 3.38474   2
   9   1   4 5.75153 2.95900   2
  -9   1  -4 3.61920 3.37159   2
 -10  -1  -4 49.8978 5.18328   2
 -10  -1  -4 60.4611 6.12939   2
  10  -1   4 56.9954 5.81802   2
 -10   1  -4 62.6437 6.69180   2
  10   1   4 57.9684 6.38249   2
 -10   1  -4 54.9598 5.31498   2
  10   1   4 61.7526 5.84102   2
 -11  -1  -4 62.0399 6.60537   2
 -11  -1  -4 47.6645 5.59036   2
  11  -1   4 68.7066 6.17901   2
  11   1   4 73.1673 7.55301   2
 -11   1  -4 51.8771 5.41689   2
 -11   1  -4 82.1078 8.41396   2
 -12  -1  -4 -0.0067 5.25319   2
 -12  -1  -4 -1.1019 3.16730   2
  12  -1   4 3.03820 4.37939   2
 -12   1  -4 -6.2561 3.36561   2
 -12   1  -4 1.11943 3.64981   2
  12   1   4 7.53255 4.64132   2
 -13  -1  -4 3.09245 4.01286   2
 -13  -1  -4 10.5883 4.54198   2
  13  -1   4 1.64349 4.64261   2
  13   1   4 2.13749 4.07313   2
  14  -1   4 -3.4903 4.30740   2
 -14  -1  -4 1.79766 4.24785   2
 -14   1  -4 2.89008 4.28787   2
  14   1   4 1.97534 4.42126   2
  15  -1   4 -1.3572 4.94372   2
 -15  -1  -4 -1.5002 4.50421   2
 -15   1  -4 -2.2337 4.27645   2
  15   1   4 3.27446 4.74520   2
 -15  -2   4 3.41977 4.14125   2
  15   2  -4 8.85894 5.55317   2
 -15   2   4 5.07831 4.43640   2
 -14  -2   4 5.47205 4.22056   2
  14  -2  -4 -2.0941 5.28712   2
 -14  -2   4 10.7769 4.86895   2
 -14   2   4 1.80327 4.55516   2
  14   2  -4 1.84202 4.05134   2
  13  -2  -4 1.84001 4.15176   2
 -13  -2   4 -0.2388 3.44368   2
 -13  -2   4 -4.8867 3.72185   2
  13   2  -4 -2.5177 3.64997   2
 -13   2   4 1.09150 3.90935   2
  12  -2  -4 -1.6005 3.84526   2
 -12  -2   4 3.16109 3.69555   2
 -12  -2   4 -4.1374 3.18977   2
 -12   2   4 -0.1324 3.55385   2
 -12   2   4 -1.0404 3.74679   2
  12   2  -4 0.78906 3.73861   2
 -11  -2   4 40.4986 5.36110   2
 -11  -2   4 46.0558 5.38337   2
  11  -2  -4 39.3188 4.52493   2
  11  -2  -4 31.1999 5.05234   2
 -11   2   4 37.1832 5.08961   2
 -11   2   4 36.4749 6.49509   2
  11   2  -4 43.5207 5.80122   2
 -10  -2   4 13.2892 3.54724   2
 -10  -2   4 13.5744 3.87732   2
  10  -2  -4 15.1539 5.33470   2
  10  -2  -4 21.8306 4.60561   2
  10   2  -4 15.3641 4.63635   2
 -10   2   4 17.6140 4.21299   2
 -10   2   4 10.7238 3.48560   2
   9  -2  -4 23.3796 4.66915   2
   9  -2  -4 15.7693 3.24191   2
  -9  -2   4 29.8400 4.45059   2
  -9  -2   4 20.4316 4.11992   2
   9   2  -4 18.8497 3.50578   2
  -9   2   4 32.6834 4.74019   2
   9   2  -4 27.1515 4.41317   2
  -9   2   4 19.4158 3.98714   2
  -8  -2   4 137.156 6.93365   2
  -8  -2   4 144.659 7.28041   2
   8  -2  -4 136.415 6.87823   2
   8  -2  -4 138.273 7.73727   2
   8   2  -4 144.380 7.62579   2
   8   2  -4 131.525 6.23293   2
  -8   2   4 147.608 7.61699   2
  -8   2   4 144.846 7.48273   2
  -7  -2   4 101.885 5.70913   2
  -7  -2   4 116.928 5.70361   2
   7  -2  -4 99.4496 5.68539   2
   7   2  -4 101.463 5.08191   2
   7   2  -4 110.325 6.17278   2
  -7   2   4 107.701 6.22221   2
  -7   2   4 112.470 6.21164   2
   6  -2  -4 248.604 8.28779   2
   6  -2  -4 240.257 8.63940   2
  -6  -2   4 245.886 8.14094   2
  -6  -2   4 240.317 7.92433   2
   6   2  -4 240.585 7.62073   2
  -6   2   4 230.762 8.69193   2
  -6   2   4 239.892 8.37933   2
   6   2  -4 244.442 8.16214   2
  -5  -2   4 543.281 13.5988   2
   5  -2  -4 525.373 13.9289   2
   5  -2  -4 546.421 14.4242   2
  -5  -2   4 538.439 13.8227   2
   5   2  -4 535.980 13.2817   2
  -5   2   4 546.823 14.1492   2
  -5   2   4 522.339 14.1137   2
   5   2  -4 525.095 13.7636   2
  -4  -2   4 259.818 7.58923   2
   4  -2  -4 269.818 8.00763   2
   4  -2  -4 257.447 8.22879   2
  -4  -2   4 274.915 7.54077   2
  -4   2   4 269.243 8.16918   2
  -4   2   4 266.173 8.18100   2
   4   2  -4 270.805 7.25885   2
   4   2  -4 261.788 7.55771   2
   3  -2  -4 883.637 20.6200   2
  -3  -2   4 840.201 19.8559   2
   3  -2  -4 863.330 20.3505   2
  -3  -2   4 883.316 19.7814   2
  -3   2   4 879.944 20.4575   2
  -3   2   4 878.762 20.4675   2
   3   2  -4 874.837 20.0447   2
   3   2  -4 879.406 19.5378   2
   2  -2  -4 962.600 22.1215   2
  -2  -2   4 982.282 21.6101   2
  -2  -2   4 971.432 21.3523   2
   2  -2  -4 983.607 22.2094   2
  -2   2   4 963.410 22.2185   2
   2   2  -4 956.571 21.3238   2
  -2   2   4 983.540 22.1738   2
   2   2  -4 948.242 21.2765   2
  -1  -2   4 384.854 9.17101   2
   1  -2  -4 393.307 9.96246   2
   1  -2  -4 378.571 9.89265   2
  -1  -2   4 404.881 9.20512   2
  -1   2   4 387.330 9.89534   2
  -1   2   4 398.609 10.0698   2
   1   2  -4 384.457 9.05118   2
   0  -2   4 3401.92 70.4541   2
   0  -2  -4 3297.37 71.1084   2
   0  -2  -4 3346.00 70.9519   2
   0  -2   4 3454.35 70.3761   2
   0   2  -4 3369.52 70.3756   2
   0   2   4 3351.41 70.9150   2
   0   2   4 3280.13 71.0444   2
   0   2  -4 2997.33 70.1089   2
  -1  -2  -4 416.496 10.2006   2
   1  -2   4 385.248 9.39068   2
   1  -2   4 386.929 9.47017   2
  -1  -2  -4 407.590 10.2955   2
  -1   2  -4 382.985 9.29647   2
   1   2   4 387.080 9.93592   2
  -1   2  -4 374.112 9.42400   2
   1   2   4 403.174 10.0966   2
  -2  -2  -4 990.787 22.3495   2
  -2  -2  -4 960.019 22.0967   2
   2  -2   4 974.900 21.9438   2
   2  -2   4 991.615 21.8652   2
  -2   2  -4 953.419 21.7193   2
   2   2   4 930.089 22.1713   2
  -2   2  -4 995.713 21.9541   2
   2   2   4 969.323 22.6487   2
   3  -2   4 872.781 20.0542   2
  -3  -2  -4 883.978 20.4386   2
   3  -2   4 890.312 20.2813   2
  -3  -2  -4 865.534 20.5196   2
  -3   2  -4 842.710 20.1586   2
  -3   2  -4 874.275 20.0080   2
   3   2   4 878.602 20.3068   2
   3   2   4 847.438 20.4808   2
   4  -2   4 262.468 7.77905   2
  -4  -2  -4 250.554 8.15986   2
   4  -2   4 285.437 8.23163   2
  -4  -2  -4 266.949 7.91808   2
   4   2   4 251.982 7.73810   2
  -4   2  -4 275.699 7.90958   2
   4   2   4 265.132 8.52084   2
  -4   2  -4 253.694 7.98640   2
   5  -2   4 536.032 13.9598   2
  -5  -2  -4 514.342 14.3751   2
  -5  -2  -4 538.734 13.9455   2
   5  -2   4 545.798 14.3637   2
   5   2   4 522.203 13.9624   2
   5   2   4 533.528 14.7607   2
  -5   2  -4 550.395 14.4605   2
  -5   2  -4 558.357 14.0675   2
  -6  -2  -4 234.186 8.69429   2
   6  -2   4 238.140 8.56598   2
  -6  -2  -4 237.025 8.39395   2
   6  -2   4 232.937 8.00453   2
   6   2   4 242.945 9.03946   2
  -6   2  -4 229.025 8.43928   2
   6   2   4 239.585 7.86338   2
  -6   2  -4 233.819 8.14111   2
  -7  -2  -4 112.873 6.43809   2
  -7  -2  -4 101.351 6.01274   2
   7  -2   4 102.584 6.39390   2
   7  -2   4 96.2595 5.62874   2
  -7   2  -4 99.5938 6.04235   2
   7   2   4 112.668 6.61891   2
  -7   2  -4 110.843 6.06377   2
   7   2   4 100.564 5.51122   2
  -8  -2  -4 140.573 7.75435   2
  -8  -2  -4 136.935 7.28811   2
   8  -2   4 140.404 6.99594   2
   8  -2   4 151.126 7.84312   2
   8   2   4 141.805 6.86543   2
  -8   2  -4 137.359 7.55360   2
   8   2   4 140.227 7.71582   2
  -8   2  -4 147.902 7.44216   2
  -9  -2  -4 28.1993 4.40407   2
  -9  -2  -4 21.0575 4.41496   2
   9  -2   4 18.2605 4.07213   2
   9  -2   4 13.3762 3.46477   2
   9   2   4 25.1488 4.13211   2
  -9   2  -4 29.8532 4.39806   2
  -9   2  -4 24.8367 4.52267   2
   9   2   4 25.3474 5.16468   2
  10  -2   4 18.7263 3.92248   2
 -10  -2  -4 9.90378 3.38033   2
 -10  -2  -4 10.9293 3.80278   2
  10  -2   4 19.3247 4.41120   2
 -10   2  -4 8.92744 3.76139   2
  10   2   4 16.5007 4.17126   2
 -10   2  -4 22.1576 4.67115   2
  11  -2   4 49.3598 6.70666   2
  11  -2   4 28.5322 4.39132   2
 -11  -2  -4 49.9124 6.04121   2
 -11  -2  -4 37.9557 5.40969   2
 -11   2  -4 36.7465 5.30916   2
 -11   2  -4 47.8897 6.08478   2
  11   2   4 39.2141 5.88296   2
  12  -2   4 0.31504 4.10421   2
 -12  -2  -4 0.76460 4.12266   2
 -12  -2  -4 1.97966 3.95140   2
 -12   2  -4 2.08386 3.86540   2
  12   2   4 4.05185 4.09081   2
 -13  -2  -4 0.64071 3.29691   2
 -13  -2  -4 -3.0378 3.74610   2
  13   2   4 -1.9424 3.58291   2
 -14  -2  -4 -1.6446 3.50534   2
  14  -2   4 7.77862 4.99911   2
 -14   2  -4 0.29029 4.29455   2
  14   2   4 2.75256 4.37461   2
  15  -2   4 6.84182 4.98314   2
 -15  -2  -4 5.13497 4.57576   2
 -15   2  -4 2.44992 4.34613   2
 -14  -3   4 2.37803 4.90059   2
 -14  -3   4 -0.9011 3.89111   2
  14  -3  -4 10.4716 5.13052   2
  14   3  -4 -6.0105 3.73249   2
 -14   3   4 1.54099 4.78797   2
 -13  -3   4 -3.1557 3.88201   2
 -13  -3   4 4.95850 3.77306   2
  13   3  -4 -0.2021 3.34096   2
 -13   3   4 3.37765 4.34793   2
 -12  -3   4 2.44495 4.03371   2
 -12  -3   4 7.17517 3.97153   2
  12  -3  -4 11.9220 4.78807   2
  12   3  -4 7.76107 3.90722   2
 -12   3   4 -0.3709 4.16303   2
  11  -3  -4 25.1375 5.31438   2
 -11  -3   4 17.0602 4.16534   2
  11  -3  -4 21.7126 5.09484   2
 -11  -3   4 13.3934 3.57169   2
 -11   3   4 35.1264 5.49698   2
  11   3  -4 21.6927 4.93841   2
 -11   3   4 22.8196 4.81230   2
 -10  -3   4 25.2908 4.37470   2
  10  -3  -4 20.3105 4.20816   2
  10  -3  -4 21.4917 5.18099   2
 -10  -3   4 24.6155 4.18426   2
  10   3  -4 23.1982 3.69145   2
 -10   3   4 28.9057 5.01129   2
 -10   3   4 25.8230 5.53904   2
  10   3  -4 19.6058 4.14141   2
  -9  -3   4 131.019 7.28164   2
  -9  -3   4 132.956 7.65390   2
   9  -3  -4 136.035 7.59915   2
   9  -3  -4 156.567 8.88937   2
   9   3  -4 133.637 6.67463   2
  -9   3   4 139.802 8.02586   2
  -9   3   4 128.334 8.26645   2
   9   3  -4 139.850 8.26080   2
  -8  -3   4 27.8448 3.63125   2
   8  -3  -4 29.3036 3.91907   2
   8  -3  -4 20.9748 4.36919   2
  -8  -3   4 29.1447 4.15065   2
  -8   3   4 35.0066 4.76822   2
   8   3  -4 31.0622 4.77166   2
  -8   3   4 28.3030 4.67695   2
   8   3  -4 32.5176 3.70683   2
   7  -3  -4 25.0316 3.83035   2
   7  -3  -4 24.5075 4.37905   2
  -7  -3   4 18.2686 3.17878   2
  -7  -3   4 16.6175 3.04679   2
  -7   3   4 22.6744 3.78506   2
   7   3  -4 15.1546 3.34285   2
  -7   3   4 20.1118 3.56563   2
   7   3  -4 22.0996 2.94947   2
   6  -3  -4 136.540 6.54973   2
   6  -3  -4 146.266 7.16032   2
  -6  -3   4 129.560 6.04484   2
   6   3  -4 135.463 6.36760   2
  -6   3   4 125.327 6.59792   2
   6   3  -4 139.934 5.55663   2
  -5  -3   4 704.836 17.1328   2
   5  -3  -4 693.579 17.8865   2
   5  -3  -4 684.789 17.7664   2
  -5  -3   4 673.047 16.8579   2
   5   3  -4 675.515 16.8657   2
  -5   3   4 646.871 17.6382   2
  -5   3   4 672.893 17.5215   2
   5   3  -4 688.087 16.6931   2
   4  -3  -4 38.4950 3.97430   2
  -4  -3   4 31.0454 3.21708   2
   4  -3  -4 37.2126 3.57187   2
  -4  -3   4 34.9258 3.11561   2
   4   3  -4 33.5030 3.12470   2
   4   3  -4 35.3125 2.82086   2
  -4   3   4 36.2807 3.73375   2
  -4   3   4 41.2635 3.81827   2
  -3  -3   4 334.507 8.99236   2
   3  -3  -4 333.290 9.63703   2
  -3  -3   4 337.817 9.04787   2
   3  -3  -4 314.483 9.40946   2
   3   3  -4 328.082 8.49991   2
  -3   3   4 330.477 9.52028   2
   3   3  -4 319.103 8.82127   2
  -3   3   4 323.417 9.54183   2
  -2  -3   4 358.790 9.26179   2
   2  -3  -4 354.290 10.0031   2
   2  -3  -4 355.489 10.0672   2
  -2  -3   4 361.986 9.43708   2
   2   3  -4 377.255 9.23342   2
  -2   3   4 370.919 10.0901   2
  -2   3   4 355.283 9.98366   2
   2   3  -4 371.043 9.11117   2
  -1  -3   4 812.523 19.0236   2
   1  -3  -4 825.462 19.8040   2
  -1  -3   4 837.921 18.9722   2
   1  -3  -4 875.811 19.9947   2
   1   3  -4 815.712 18.8885   2
  -1   3   4 815.781 19.6437   2
  -1   3   4 824.612 19.6077   2
   1   3  -4 837.440 18.7426   2
   0  -3   4 289.041 7.61372   2
   0  -3   4 281.355 7.48803   2
   0  -3  -4 276.571 8.04128   2
   0  -3  -4 288.694 8.10557   2
   0   3   4 275.850 7.97522   2
   0   3  -4 275.000 7.24724   2
   0   3  -4 276.198 7.43596   2
   0   3   4 273.622 8.00679   2
  -1  -3  -4 809.651 19.4923   2
   1  -3   4 846.204 19.0828   2
  -1  -3  -4 815.202 19.6693   2
   1  -3   4 853.653 19.1815   2
  -1   3  -4 846.065 18.8653   2
   1   3   4 796.990 19.6188   2
  -1   3  -4 814.662 19.0481   2
   1   3   4 834.402 19.6896   2
  -2  -3  -4 369.861 10.2898   2
  -2  -3  -4 372.586 10.0359   2
   2  -3   4 356.416 9.57920   2
   2  -3   4 362.362 9.56103   2
  -2   3  -4 371.533 9.63878   2
  -2   3  -4 364.208 9.42158   2
   2   3   4 348.997 9.88847   2
   2   3   4 349.642 9.99768   2
  -3  -3  -4 316.119 9.30284   2
   3  -3   4 332.397 9.26234   2
   3  -3   4 322.442 9.16011   2
  -3  -3  -4 325.863 9.94453   2
   3   3   4 315.637 9.22179   2
  -3   3  -4 320.873 8.90493   2
  -3   3  -4 320.311 9.19918   2
   3   3   4 316.325 9.34118   2
  -4  -3  -4 38.2147 3.75046   2
   4  -3   4 40.3643 3.77005   2
  -4  -3  -4 37.2608 3.76853   2
   4  -3   4 35.1663 3.30335   2
   4   3   4 40.1965 3.40483   2
   4   3   4 36.9315 4.03776   2
  -4   3  -4 38.1525 3.44720   2
  -4   3  -4 32.9987 3.37860   2
   5  -3   4 679.195 17.4362   2
  -5  -3  -4 705.276 18.4027   2
   5  -3   4 747.143 19.9548   2
  -5  -3  -4 666.059 17.8325   2
  -5   3  -4 678.331 17.6768   2
   5   3   4 644.975 17.9245   2
  -5   3  -4 690.645 17.3793   2
   5   3   4 672.610 17.2933   2
   6  -3   4 130.766 6.59786   2
  -6  -3  -4 145.817 6.63969   2
  -6  -3  -4 132.878 6.88707   2
   6  -3   4 142.060 7.13972   2
  -6   3  -4 133.296 6.37533   2
  -6   3  -4 143.198 6.77208   2
   6   3   4 137.849 7.00616   2
   6   3   4 143.110 6.24702   2
   7  -3   4 23.7198 3.84837   2
  -7  -3  -4 19.6835 3.28277   2
   7  -3   4 16.1526 3.21663   2
  -7  -3  -4 22.7306 4.22075   2
   7   3   4 17.7111 2.87148   2
   7   3   4 24.5726 4.62141   2
  -7   3  -4 19.0887 3.67513   2
  -8  -3  -4 35.2650 5.02663   2
   8  -3   4 20.9061 3.44228   2
  -8  -3  -4 24.6143 3.64108   2
   8  -3   4 33.5200 5.06066   2
   8   3   4 24.6481 3.92790   2
  -8   3  -4 31.1452 4.65780   2
   8   3   4 33.0727 4.05618   2
  -8   3  -4 29.2005 4.30358   2
   9  -3   4 127.295 7.34847   2
   9  -3   4 132.136 8.45781   2
  -9  -3  -4 116.009 7.41284   2
  -9  -3  -4 137.674 8.85474   2
  -9   3  -4 143.097 8.16019   2
   9   3   4 139.337 7.36545   2
   9   3   4 120.276 8.33299   2
  -9   3  -4 125.867 7.80749   2
 -10  -3  -4 25.7756 4.76781   2
  10  -3   4 25.6541 4.50032   2
 -10  -3  -4 18.6351 4.13548   2
  10  -3   4 18.5604 4.38120   2
 -10   3  -4 25.2104 4.54498   2
 -10   3  -4 19.9345 4.20010   2
  10   3   4 34.3041 5.67488   2
 -11  -3  -4 21.6956 4.24350   2
 -11  -3  -4 18.0735 4.70517   2
  11  -3   4 26.1751 4.57179   2
  11  -3   4 18.5907 4.84774   2
 -11   3  -4 21.7449 5.33024   2
  11   3   4 17.7726 4.93532   2
 -11   3  -4 15.1790 4.37603   2
 -12  -3  -4 6.17012 6.74182   2
 -12  -3  -4 3.58487 4.00655   2
  12  -3   4 9.74886 5.04394   2
  12   3   4 9.16922 4.65179   2
 -12   3  -4 8.51571 4.27172   2
 -13  -3  -4 -2.1699 4.15715   2
 -13  -3  -4 1.41250 4.13640   2
  13  -3   4 -4.0915 4.31231   2
  13   3   4 -1.8382 3.89551   2
 -13   3  -4 10.3880 4.96511   2
 -14  -3  -4 4.88212 4.28179   2
  14   3   4 4.47333 4.66485   2
 -14   3  -4 2.23898 4.48654   2
 -14  -4   4 0.86337 4.67094   2
 -14  -4   4 5.09817 4.17881   2
  14  -4  -4 10.3822 5.76836   2
 -14   4   4 0.04147 4.25926   2
  14   4  -4 0.80820 4.02076   2
  13  -4  -4 1.42264 4.89169   2
 -13  -4   4 4.24863 3.91839   2
 -13  -4   4 2.42718 4.50518   2
  13   4  -4 7.67689 4.30142   2
 -13   4   4 4.42772 3.89975   2
 -12  -4   4 7.41994 3.91573   2
 -12  -4   4 3.99578 3.70817   2
  12   4  -4 7.25826 4.18945   2
  11  -4  -4 6.02775 3.94755   2
 -11  -4   4 5.05768 3.48994   2
 -11  -4   4 4.00842 3.99669   2
  11   4  -4 0.97302 3.83964   2
 -11   4   4 11.2993 4.38378   2
  10  -4  -4 68.9723 6.72729   2
 -10  -4   4 61.9350 6.27915   2
 -10  -4   4 76.8344 6.95191   2
  10  -4  -4 71.2939 7.02869   2
 -10   4   4 70.0311 7.62268   2
 -10   4   4 70.1013 7.19724   2
  10   4  -4 74.5099 6.48299   2
   9  -4  -4 5.14331 3.13733   2
   9  -4  -4 5.73991 3.56649   2
  -9  -4   4 4.40551 3.27588   2
  -9  -4   4 1.80277 3.27345   2
   9   4  -4 1.87172 2.95686   2
  -9   4   4 -0.8520 3.27919   2
   9   4  -4 7.91157 3.45535   2
   8  -4  -4 13.0764 3.93417   2
  -8  -4   4 15.0818 3.42871   2
   8  -4  -4 16.8662 4.40820   2
  -8  -4   4 16.6278 3.42195   2
  -8   4   4 12.9036 3.76993   2
   8   4  -4 18.1418 3.10655   2
   8   4  -4 14.9807 3.52335   2
  -8   4   4 10.0123 3.54491   2
   7  -4  -4 190.547 9.24653   2
   7  -4  -4 170.418 8.41692   2
  -7  -4   4 187.679 7.95184   2
   7   4  -4 180.276 8.11239   2
  -7   4   4 178.087 8.46148   2
  -7   4   4 183.548 8.85472   2
   7   4  -4 182.228 7.20198   2
  -6  -4   4 82.0953 5.65256   2
   6  -4  -4 87.8430 6.53741   2
  -6  -4   4 80.4464 5.36561   2
   6  -4  -4 79.7706 6.07632   2
   6   4  -4 86.1783 4.84593   2
  -6   4   4 79.1606 6.10252   2
  -6   4   4 86.6212 6.04050   2
   6   4  -4 93.3854 5.88270   2
   5  -4  -4 27.7274 3.42323   2
   5  -4  -4 38.5410 4.29973   2
  -5  -4   4 38.0515 3.64217   2
  -5  -4   4 38.6587 3.84245   2
  -5   4   4 33.3807 3.68910   2
   5   4  -4 39.1076 4.02133   2
  -5   4   4 47.0213 4.58210   2
   5   4  -4 35.9285 3.42269   2
   4  -4  -4 55.6110 4.96441   2
  -4  -4   4 55.1794 4.07300   2
   4  -4  -4 56.1676 4.74637   2
  -4  -4   4 55.0677 4.22991   2
  -4   4   4 58.3362 4.81544   2
   4   4  -4 58.5952 4.11925   2
  -4   4   4 55.9037 4.54909   2
  -3  -4   4 210.678 6.83246   2
   3  -4  -4 198.392 7.97592   2
  -3  -4   4 204.033 6.78208   2
   3  -4  -4 200.080 7.37687   2
  -3   4   4 197.460 7.41476   2
   3   4  -4 196.251 6.35083   2
   3   4  -4 187.046 6.49972   2
  -3   4   4 199.722 7.31161   2
  -2  -4   4 84.6797 4.10704   2
   2  -4  -4 70.7523 4.89846   2
   2  -4  -4 67.5538 4.56371   2
  -2  -4   4 77.1792 4.06162   2
   2   4  -4 70.6891 3.90144   2
  -2   4   4 73.5500 4.61262   2
   2   4  -4 75.1267 3.80024   2
  -1  -4   4 214.246 6.80872   2
   1  -4  -4 214.647 7.55284   2
  -1  -4   4 216.122 6.83659   2
   1  -4  -4 213.683 7.55170   2
   1   4  -4 221.448 6.54017   2
  -1   4   4 218.641 7.52640   2
  -1   4   4 221.855 7.52718   2
   1   4  -4 216.736 6.80880   2
   0  -4   4 77.0175 4.06373   2
   0  -4  -4 74.6757 4.47987   2
   0  -4  -4 89.7617 5.15932   2
   0  -4   4 80.5117 4.03318   2
   0   4  -4 85.5740 3.98088   2
   0   4   4 80.1107 4.52032   2
   0   4  -4 76.2138 3.69273   2
   0   4   4 84.1034 4.70367   2
   1  -4   4 235.724 7.37830   2
  -1  -4  -4 211.962 7.41024   2
   1  -4   4 226.978 7.10337   2
  -1  -4  -4 215.344 7.56105   2
   1   4   4 212.970 7.41586   2
  -1   4  -4 215.516 6.62507   2
  -1   4  -4 209.083 6.80940   2
   1   4   4 214.875 7.62772   2
   2  -4   4 67.1407 4.10179   2
  -2  -4  -4 72.0445 4.63870   2
   2  -4   4 69.3541 4.32754   2
  -2  -4  -4 77.7162 4.62541   2
   2   4   4 76.9116 5.64934   2
  -2   4  -4 71.8809 3.93182   2
  -2   4  -4 66.4333 4.05454   2
   2   4   4 73.5513 4.59484   2
   3  -4   4 195.518 7.18939   2
  -3  -4  -4 194.395 7.60728   2
  -3  -4  -4 195.591 7.82580   2
   3  -4   4 203.921 7.14678   2
  -3   4  -4 191.844 7.08305   2
   3   4   4 195.731 7.22169   2
   3   4   4 194.035 7.18054   2
  -3   4  -4 200.018 6.83694   2
  -4  -4  -4 53.2895 4.96000   2
   4  -4   4 62.1406 4.77310   2
   4  -4   4 56.9587 4.40499   2
  -4  -4  -4 55.0400 4.61727   2
   4   4   4 56.7791 4.82220   2
   4   4   4 58.1768 4.40246   2
  -4   4  -4 48.4777 4.31863   2
  -4   4  -4 58.7048 4.33793   2
   5  -4   4 40.9143 4.05919   2
  -5  -4  -4 36.8915 3.78644   2
  -5  -4  -4 41.4939 4.64739   2
   5  -4   4 41.6251 4.29703   2
  -5   4  -4 44.8830 4.27611   2
  -5   4  -4 39.6216 3.95620   2
   5   4   4 36.8574 3.63708   2
   5   4   4 38.5374 4.36923   2
  -6  -4  -4 84.7325 5.98320   2
   6  -4   4 84.9767 6.25989   2
   6  -4   4 88.7838 5.86457   2
  -6  -4  -4 93.5829 6.28202   2
  -6   4  -4 84.4771 5.88329   2
  -6   4  -4 72.3326 5.75472   2
   6   4   4 82.4706 6.19703   2
   6   4   4 89.6810 5.58478   2
  -7  -4  -4 206.552 9.50792   2
  -7  -4  -4 185.828 8.77089   2
   7  -4   4 164.853 8.08481   2
   7  -4   4 185.420 8.79404   2
  -7   4  -4 190.323 8.50853   2
  -7   4  -4 172.199 8.54272   2
   7   4   4 183.245 9.33277   2
   7   4   4 181.866 8.05278   2
  -8  -4  -4 9.03305 3.85194   2
   8  -4   4 14.1657 4.07399   2
   8  -4   4 14.9795 3.64591   2
  -8  -4  -4 12.2363 3.63615   2
   8   4   4 11.3648 3.09015   2
  -8   4  -4 13.3003 3.79846   2
   8   4   4 15.0875 3.61516   2
  -8   4  -4 12.8079 3.93844   2
   9  -4   4 4.86585 3.34675   2
  -9  -4  -4 3.96354 3.60691   2
   9  -4   4 4.91295 3.79579   2
  -9  -4  -4 2.41375 3.24661   2
  -9   4  -4 6.40974 3.21160   2
  -9   4  -4 10.5429 3.57978   2
   9   4   4 5.87024 3.50690   2
   9   4   4 5.11707 2.88784   2
 -10  -4  -4 54.8915 5.98033   2
  10  -4   4 74.6667 7.75709   2
 -10  -4  -4 72.0949 6.80472   2
  10  -4   4 76.7484 7.90657   2
 -10   4  -4 85.0078 7.14639   2
 -10   4  -4 66.7200 7.00747   2
  10   4   4 72.0613 7.75326   2
 -11  -4  -4 5.50505 4.20349   2
  11  -4   4 13.6143 4.61469   2
  11  -4   4 9.71886 4.05996   2
 -11  -4  -4 4.99494 3.55913   2
  11   4   4 1.88871 3.79618   2
 -11   4  -4 2.47343 4.13786   2
  12  -4   4 7.58532 4.62944   2
 -12  -4  -4 4.27014 4.66131   2
 -12  -4  -4 9.40253 3.96874   2
  12   4   4 8.46553 3.95873   2
 -12   4  -4 8.14088 4.36125   2
  13  -4   4 11.8665 5.30723   2
 -13  -4  -4 5.76639 4.16398   2
 -13  -4  -4 10.3775 5.12289   2
 -13   4  -4 12.8795 5.23173   2
  13   4   4 8.28073 4.48004   2
  14  -4   4 0.33826 5.08929   2
 -14  -4  -4 11.0777 4.76750   2
 -14   4  -4 2.24378 4.82215   2
  14   4   4 5.08385 4.43680   2
 -13  -5   4 9.30337 4.69706   2
 -13  -5   4 9.65788 4.77040   2
  13  -5  -4 9.34461 4.95544   2
  13   5  -4 17.9617 5.19172   2
 -13   5   4 20.8433 5.83842   2
  12  -5  -4 15.0535 6.19165   2
 -12  -5   4 16.3121 4.36446   2
  12   5  -4 12.4901 4.19580   2
 -12   5   4 14.2696 5.07377   2
  11  -5  -4 39.2268 7.22096   2
 -11  -5   4 42.6758 7.30389   2
 -11  -5   4 26.7103 5.19586   2
  11   5  -4 40.9092 7.10094   2
 -11   5   4 37.2849 6.02720   2
 -10  -5   4 -0.0927 3.33561   2
  10  -5  -4 0.98227 3.86112   2
 -10  -5   4 4.87702 3.50029   2
 -10   5   4 -0.0302 3.81480   2
  10   5  -4 2.75885 3.40702   2
  -9  -5   4 51.4427 5.38355   2
  -9  -5   4 54.6932 5.52626   2
   9  -5  -4 65.5495 6.81339   2
   9  -5  -4 40.7767 5.41543   2
  -9   5   4 62.6679 6.47040   2
   9   5  -4 54.1908 5.47576   2
   9   5  -4 54.7534 5.17349   2
  -9   5   4 59.3947 6.10100   2
   8  -5  -4 52.0384 6.02627   2
  -8  -5   4 54.0375 5.70759   2
   8  -5  -4 51.3519 5.89341   2
  -8   5   4 56.0703 5.76063   2
  -8   5   4 38.3892 5.37437   2
   8   5  -4 48.9075 4.63349   2
   8   5  -4 48.1572 5.03487   2
  -7  -5   4 6.43903 3.21500   2
  -7  -5   4 10.9478 3.67984   2
   7  -5  -4 12.3628 3.79931   2
   7  -5  -4 4.21801 3.72549   2
   7   5  -4 9.07398 3.22100   2
  -7   5   4 6.94564 3.38711   2
  -7   5   4 6.59227 3.63460   2
   7   5  -4 11.9665 2.92155   2
  -6  -5   4 33.1029 4.25127   2
   6  -5  -4 26.2830 4.62995   2
   6  -5  -4 35.5286 4.67870   2
  -6  -5   4 35.5744 4.27517   2
  -6   5   4 31.7085 4.76199   2
  -6   5   4 17.2562 3.84313   2
   6   5  -4 37.0044 4.05963   2
   6   5  -4 26.4264 3.25094   2
   5  -5  -4 -1.2441 3.18094   2
  -5  -5   4 9.75860 2.93845   2
  -5  -5   4 10.2648 3.02319   2
   5  -5  -4 4.06992 3.14219   2
  -5   5   4 13.8575 3.60573   2
  -5   5   4 8.62122 3.41813   2
   5   5  -4 7.30597 2.87434   2
   5   5  -4 3.41173 2.30955   2
   4  -5  -4 55.7244 5.45223   2
  -4  -5   4 54.7377 4.86860   2
   4  -5  -4 52.0748 5.66474   2
  -4  -5   4 53.6632 4.91211   2
  -4   5   4 55.3750 5.47914   2
   4   5  -4 60.8649 4.30236   2
  -4   5   4 56.5575 5.30131   2
   4   5  -4 56.7732 4.39671   2
  -3  -5   4 54.1816 4.68415   2
   3  -5  -4 56.9086 5.12316   2
  -3  -5   4 50.4033 4.64508   2
   3  -5  -4 54.7975 5.35444   2
   3   5  -4 53.7774 4.02297   2
  -3   5   4 50.7633 4.91920   2
   3   5  -4 44.7068 3.98197   2
  -3   5   4 55.3020 5.19489   2
   2  -5  -4 33.7995 4.13605   2
  -2  -5   4 38.0188 3.87120   2
   2  -5  -4 43.0838 4.46233   2
   2   5  -4 35.0640 3.66185   2
   2   5  -4 33.3203 3.26283   2
  -2   5   4 42.7100 4.08782   2
  -2   5   4 44.1869 4.15856   2
   1  -5  -4 58.9732 4.85737   2
   1  -5  -4 65.8085 5.25904   2
  -1  -5   4 55.7156 4.45859   2
   1   5  -4 56.0289 4.30509   2
  -1   5   4 54.9824 4.63362   2
  -1   5   4 50.9223 4.65425   2
   1   5  -4 61.6606 3.96226   2
   0  -5   4 48.3956 4.00597   2
   0  -5  -4 54.7386 4.83363   2
   0  -5  -4 46.7771 4.99097   2
   0   5  -4 48.4198 3.99325   2
   0   5   4 54.3783 4.62867   2
   0   5  -4 45.0690 3.71423   2
   0   5   4 53.9499 5.03724   2
  -1  -5  -4 51.9746 4.89228   2
  -1  -5  -4 50.2707 4.78391   2
   1  -5   4 59.1764 4.46057   2
   1  -5   4 60.6621 4.59453   2
   1   5   4 64.2583 4.94332   2
  -1   5  -4 55.0302 4.17785   2
  -1   5  -4 63.0655 4.11758   2
   1   5   4 60.5079 5.14605   2
   2  -5   4 34.6192 3.69664   2
   2  -5   4 33.4059 3.71406   2
  -2  -5  -4 39.8106 4.40422   2
  -2  -5  -4 30.8233 3.80834   2
  -2   5  -4 35.4918 3.84223   2
  -2   5  -4 39.6630 3.75404   2
   2   5   4 28.6953 3.54940   2
   2   5   4 39.0204 4.15077   2
  -3  -5  -4 47.6349 5.05387   2
   3  -5   4 54.3389 4.91703   2
  -3  -5  -4 52.1165 4.75300   2
   3  -5   4 52.3111 4.60874   2
   3   5   4 49.7441 4.90731   2
  -3   5  -4 51.5779 4.55975   2
  -3   5  -4 45.2910 4.54887   2
   3   5   4 53.6301 4.85454   2
   4  -5   4 53.8041 4.91628   2
  -4  -5  -4 57.0328 5.78382   2
   4  -5   4 57.7802 5.45089   2
  -4  -5  -4 51.9243 5.28321   2
   4   5   4 50.7202 5.16331   2
  -4   5  -4 54.1038 4.81894   2
  -4   5  -4 48.8628 4.68956   2
   4   5   4 46.3904 4.85913   2
  -5  -5  -4 6.08215 3.14775   2
  -5  -5  -4 6.48592 3.29435   2
   5  -5   4 1.61393 3.41235   2
   5   5   4 8.01676 2.95817   2
  -5   5  -4 6.22572 2.97696   2
  -5   5  -4 5.78560 2.81574   2
   5   5   4 8.50557 3.31556   2
  -6  -5  -4 42.5862 5.00561   2
   6  -5   4 34.2286 4.79042   2
  -6  -5  -4 31.8482 5.01816   2
   6  -5   4 22.9474 4.32824   2
   6   5   4 25.1269 4.18878   2
  -6   5  -4 32.1288 4.63455   2
   6   5   4 31.7202 3.96841   2
  -6   5  -4 29.2243 5.10289   2
  -7  -5  -4 14.9503 4.20653   2
   7  -5   4 6.96775 3.61647   2
   7  -5   4 14.4161 3.57870   2
  -7  -5  -4 8.86063 3.31981   2
  -7   5  -4 13.7345 3.46332   2
  -7   5  -4 13.2583 3.48682   2
   7   5   4 11.3106 3.52096   2
   7   5   4 11.0066 3.13586   2
   8  -5   4 51.6593 5.69661   2
   8  -5   4 39.1687 4.52884   2
  -8  -5  -4 42.4651 4.93053   2
  -8  -5  -4 40.5453 5.37784   2
   8   5   4 40.3371 4.44950   2
  -8   5  -4 41.1551 4.83807   2
   8   5   4 42.2916 5.25423   2
  -9  -5  -4 54.8128 5.54411   2
   9  -5   4 68.7859 6.98483   2
   9  -5   4 60.8888 6.55110   2
  -9  -5  -4 54.6670 6.59897   2
   9   5   4 63.2004 6.87778   2
  -9   5  -4 59.3550 6.04955   2
  10  -5   4 0.17219 3.92409   2
 -10  -5  -4 3.30346 3.72949   2
 -10  -5  -4 1.37925 3.94933   2
  10  -5   4 1.52029 3.56003   2
  10   5   4 0.93091 3.62713   2
 -10   5  -4 3.53320 3.68721   2
  11  -5   4 27.2082 5.06001   2
 -11  -5  -4 40.0856 5.50694   2
 -11  -5  -4 36.7211 6.56092   2
  11   5   4 40.1103 6.24627   2
 -11   5  -4 32.2698 5.58988   2
 -12  -5  -4 3.04094 4.47551   2
 -12  -5  -4 6.89234 4.45549   2
  12  -5   4 2.52514 4.68133   2
 -12   5  -4 0.13682 4.26811   2
  12   5   4 9.04947 4.66877   2
 -13  -5  -4 -3.3755 5.13650   2
  13  -5   4 8.91432 5.25507   2
 -13  -5  -4 20.2233 5.49964   2
  13   5   4 8.86463 4.99271   2
 -13   5  -4 8.00428 4.71854   2
 -12  -6   4 -2.2896 4.10413   2
  12  -6  -4 2.95382 4.88561   2
 -12  -6   4 7.54504 4.25173   2
  12   6  -4 9.13111 4.46622   2
 -12   6   4 11.8788 5.22222   2
  11  -6  -4 21.0780 5.98210   2
 -11  -6   4 21.3534 4.93442   2
 -11  -6   4 17.4036 4.45745   2
  11   6  -4 16.9949 4.15857   2
  10  -6  -4 19.6292 5.44632   2
 -10  -6   4 20.8733 4.63356   2
 -10   6   4 16.9677 5.02073   2
  10   6  -4 17.0631 4.43445   2
  -9  -6   4 4.47328 3.21615   2
   9  -6  -4 -2.9562 3.67167   2
   9  -6  -4 2.35078 3.34654   2
  -9   6   4 3.03873 4.05329   2
   9   6  -4 3.67700 3.15703   2
  -8  -6   4 2.24304 3.37108   2
  -8  -6   4 5.25857 3.47469   2
   8  -6  -4 3.16807 2.88064   2
   8  -6  -4 1.65889 4.05712   2
   8   6  -4 6.94983 3.43881   2
  -8   6   4 6.51242 3.89372   2
   8   6  -4 5.74968 2.74892   2
  -7  -6   4 46.5734 5.12872   2
   7  -6  -4 36.3890 5.09121   2
  -7  -6   4 42.4265 4.91762   2
   7  -6  -4 42.8635 5.22186   2
   7   6  -4 44.6535 5.07476   2
   7   6  -4 50.6586 5.01939   2
  -7   6   4 44.6443 5.63222   2
   6  -6  -4 9.67994 3.91303   2
  -6  -6   4 4.62126 2.83498   2
  -6  -6   4 9.34761 3.15206   2
   6  -6  -4 7.14592 3.74333   2
  -6   6   4 6.51544 3.63339   2
   6   6  -4 7.69385 2.60903   2
   6   6  -4 5.86090 2.80072   2
  -5  -6   4 35.7753 4.26192   2
  -5  -6   4 33.4072 4.38225   2
   5  -6  -4 26.7284 4.32564   2
   5  -6  -4 31.3017 4.42821   2
   5   6  -4 32.4348 3.89537   2
   5   6  -4 39.4422 3.88524   2
  -5   6   4 34.0307 4.79354   2
  -5   6   4 29.7024 4.49777   2
  -4  -6   4 22.6201 3.72435   2
  -4  -6   4 25.3231 3.65506   2
   4  -6  -4 28.1369 4.42783   2
   4  -6  -4 25.5651 4.30677   2
  -4   6   4 25.4313 4.24025   2
  -4   6   4 22.9043 4.01887   2
   4   6  -4 33.7438 3.80577   2
   4   6  -4 21.6057 3.23688   2
  -3  -6   4 16.1801 3.42254   2
   3  -6  -4 10.2630 3.83015   2
   3  -6  -4 8.55373 3.69693   2
  -3  -6   4 14.9992 3.41389   2
  -3   6   4 12.7492 3.54183   2
   3   6  -4 14.6572 2.98171   2
   3   6  -4 16.8450 3.13717   2
  -3   6   4 14.8553 3.64199   2
   2  -6  -4 59.0150 6.25633   2
   2  -6  -4 62.6106 6.36458   2
  -2  -6   4 65.0442 5.53977   2
  -2  -6   4 63.9008 5.34484   2
  -2   6   4 60.1088 5.76569   2
   2   6  -4 63.4372 4.83684   2
   2   6  -4 62.9811 4.64962   2
  -2   6   4 59.8786 5.66555   2
  -1  -6   4 29.2841 3.85754   2
  -1  -6   4 34.3086 3.91036   2
   1  -6  -4 29.6463 4.17413   2
   1  -6  -4 34.8892 4.77708   2
   1   6  -4 28.8485 3.40934   2
  -1   6   4 29.0335 3.98254   2
  -1   6   4 33.2005 4.29844   2
   1   6  -4 32.8751 3.98744   2
   0  -6   4 -0.6675 2.81652   2
   0  -6   4 -0.4765 2.86806   2
   0  -6  -4 3.28095 3.30439   2
   0  -6  -4 1.16889 3.09938   2
   0   6   4 1.49286 2.84116   2
   0   6  -4 0.21239 2.51284   2
   0   6   4 2.55771 2.92834   2
   0   6  -4 -1.6369 2.46273   2
  -1  -6  -4 37.0253 4.73527   2
  -1  -6  -4 34.3853 4.46267   2
   1  -6   4 29.0638 3.83790   2
   1  -6   4 32.7887 4.36870   2
  -1   6  -4 32.8594 3.88574   2
   1   6   4 31.1066 4.20665   2
  -1   6  -4 29.8871 3.65290   2
   1   6   4 26.4076 3.91910   2
  -2  -6  -4 57.0360 6.07570   2
  -2  -6  -4 67.0984 5.90145   2
   2  -6   4 64.0783 6.06761   2
   2  -6   4 70.2920 5.66434   2
   2   6   4 57.3497 5.73624   2
  -2   6  -4 63.9957 4.99051   2
   2   6   4 57.2838 5.77702   2
  -2   6  -4 71.0419 5.42311   2
  -3  -6  -4 10.8637 3.54278   2
   3  -6   4 18.7677 3.90577   2
  -3  -6  -4 11.5284 3.56143   2
   3  -6   4 12.3137 3.32477   2
  -3   6  -4 9.83456 2.88191   2
  -3   6  -4 19.3275 3.35170   2
   3   6   4 15.6741 3.80196   2
   3   6   4 20.9795 3.81659   2
  -4  -6  -4 20.7859 4.05037   2
  -4  -6  -4 30.9818 4.35974   2
   4  -6   4 14.9819 3.79254   2
   4  -6   4 24.4383 4.05673   2
  -4   6  -4 29.3057 4.12177   2
   4   6   4 24.5238 3.90498   2
   4   6   4 19.8535 3.91257   2
  -4   6  -4 18.2467 3.49227   2
  -5  -6  -4 30.9011 5.04184   2
   5  -6   4 29.7586 4.43084   2
   5  -6   4 26.0506 4.65311   2
  -5  -6  -4 42.9025 5.13133   2
  -5   6  -4 27.5718 4.11857   2
  -5   6  -4 39.2862 4.33603   2
   5   6   4 42.4380 4.79265   2
   5   6   4 34.6483 4.10050   2
   6  -6   4 9.90404 3.69272   2
  -6  -6  -4 1.95999 3.33003   2
  -6  -6  -4 5.51485 3.35309   2
   6  -6   4 2.75431 3.04194   2
  -6   6  -4 6.99482 3.16877   2
   6   6   4 4.19071 3.19050   2
  -6   6  -4 4.98832 3.18395   2
  -7  -6  -4 48.2530 5.48028   2
   7  -6   4 46.3274 5.88982   2
  -7  -6  -4 44.2946 5.61823   2
   7  -6   4 39.7812 5.15774   2
  -7   6  -4 49.4575 5.48551   2
   7   6   4 42.0237 4.64227   2
   7   6   4 51.7673 5.61137   2
  -8  -6  -4 0.81624 3.60879   2
   8  -6   4 7.87011 4.18792   2
  -8  -6  -4 6.57705 3.68160   2
   8  -6   4 7.05891 3.46713   2
   8   6   4 2.62512 4.02285   2
  -8   6  -4 2.51476 3.70574   2
  -9  -6  -4 0.53678 3.59247   2
  -9  -6  -4 2.72050 4.19605   2
   9  -6   4 -0.8360 3.43196   2
  -9   6  -4 0.33505 3.71974   2
   9   6   4 3.80059 4.40916   2
  10  -6   4 24.2751 5.34280   2
  10  -6   4 14.3382 4.42149   2
 -10  -6  -4 18.2664 4.50949   2
 -10   6  -4 14.6937 4.71810   2
  10   6   4 21.5500 4.65857   2
 -11  -6  -4 18.9325 5.42543   2
  11  -6   4 21.0275 6.03300   2
 -11  -6  -4 21.6970 4.91210   2
  11   6   4 17.0457 4.45231   2
 -11   6  -4 21.8104 5.34291   2
  12  -6   4 0.25463 4.77777   2
 -12  -6  -4 4.71028 4.29710   2
 -12  -6  -4 8.86773 5.77385   2
 -12   6  -4 1.92704 4.30472   2
  12   6   4 8.02203 4.38705   2
 -11  -7   4 9.49405 4.71371   2
  11  -7  -4 7.90094 4.91576   2
 -11  -7   4 4.77218 4.03891   2
  11   7  -4 13.5519 4.56752   2
 -11   7   4 2.13676 4.49864   2
 -10  -7   4 -7.7559 3.71898   2
  10  -7  -4 0.51629 4.70774   2
 -10  -7   4 4.37171 3.74297   2
 -10   7   4 2.55267 5.34887   2
  10   7  -4 3.50941 3.46190   2
   9  -7  -4 9.45075 5.03349   2
  -9  -7   4 18.1722 4.35853   2
   9   7  -4 9.56474 3.81736   2
  -9   7   4 9.89802 4.75740   2
   8  -7  -4 8.95162 3.30776   2
  -8  -7   4 10.5667 3.84750   2
  -8  -7   4 6.75875 3.72635   2
   8  -7  -4 7.76856 4.77644   2
   8   7  -4 7.53565 3.56683   2
  -8   7   4 8.45839 3.97337   2
  -7  -7   4 21.2157 4.09569   2
   7  -7  -4 17.0970 4.46965   2
   7  -7  -4 17.1728 4.51072   2
  -7  -7   4 2.28323 3.62853   2
  -7   7   4 14.8690 4.01171   2
   7   7  -4 8.27869 3.43920   2
   7   7  -4 13.0245 3.40073   2
  -6  -7   4 2.41378 3.40902   2
   6  -7  -4 8.65807 4.37577   2
   6  -7  -4 11.0491 3.94948   2
  -6  -7   4 5.16390 3.46921   2
  -6   7   4 9.56754 3.91092   2
   6   7  -4 5.11894 2.87176   2
   6   7  -4 5.48787 2.95897   2
   5  -7  -4 12.9231 3.80135   2
   5  -7  -4 18.5247 4.52290   2
  -5  -7   4 21.4674 4.31372   2
  -5  -7   4 22.3811 4.18710   2
  -5   7   4 15.2706 3.75197   2
   5   7  -4 13.6494 3.45267   2
   5   7  -4 16.3510 4.06530   2
  -4  -7   4 16.6102 3.99965   2
   4  -7  -4 16.2203 4.28317   2
  -4  -7   4 21.9924 3.83159   2
   4  -7  -4 18.2684 4.40184   2
  -4   7   4 17.6621 3.96922   2
   4   7  -4 24.7105 3.50997   2
   4   7  -4 20.7385 3.49337   2
   3  -7  -4 16.0305 4.34083   2
  -3  -7   4 13.9331 3.58137   2
   3  -7  -4 17.5954 4.06822   2
  -3  -7   4 18.7385 3.76188   2
  -3   7   4 18.2774 3.76209   2
   3   7  -4 21.3662 3.23277   2
   3   7  -4 20.3670 3.49012   2
  -3   7   4 16.0871 3.69052   2
   2  -7  -4 18.8099 4.06829   2
  -2  -7   4 31.8416 4.40283   2
  -2  -7   4 24.1532 3.96827   2
   2  -7  -4 32.1017 4.92232   2
   2   7  -4 24.7613 3.52357   2
   2   7  -4 28.9409 3.91031   2
  -2   7   4 31.0961 5.00600   2
   1  -7  -4 56.9368 5.80366   2
  -1  -7   4 46.5815 4.66060   2
  -1  -7   4 40.1335 4.90560   2
   1  -7  -4 39.9607 5.01738   2
   1   7  -4 37.5740 4.20333   2
  -1   7   4 52.3307 6.28513   2
  -1   7   4 42.6546 4.69413   2
   1   7  -4 41.4065 4.43879   2
   0  -7  -4 5.56398 3.67637   2
   0  -7  -4 12.5582 4.02238   2
   0  -7   4 4.56371 3.28264   2
   0  -7   4 6.31486 3.46176   2
   0   7   4 3.74345 3.19912   2
   0   7   4 5.94530 3.38826   2
   0   7  -4 7.08491 2.94110   2
   0   7  -4 7.29192 2.91018   2
   1  -7   4 41.7002 4.66753   2
  -1  -7  -4 45.9639 5.69726   2
  -1  -7  -4 44.9536 5.40185   2
   1  -7   4 42.8502 5.00894   2
   1   7   4 49.3383 4.98981   2
  -1   7  -4 48.5339 4.70947   2
  -1   7  -4 35.5646 3.97121   2
   1   7   4 37.2004 4.59887   2
   2  -7   4 36.3438 4.83149   2
  -2  -7  -4 20.9599 3.96658   2
  -2  -7  -4 27.7422 5.65630   2
   2  -7   4 39.5824 5.03375   2
  -2   7  -4 24.1543 3.74949   2
  -2   7  -4 30.4165 4.00195   2
   2   7   4 32.1509 4.61354   2
   2   7   4 25.1166 4.63175   2
   3  -7   4 17.3851 4.23274   2
  -3  -7  -4 20.8042 4.47404   2
  -3  -7  -4 13.4869 3.91673   2
   3   7   4 15.9769 4.36484   2
   3   7   4 22.1530 4.11732   2
  -3   7  -4 15.9332 3.69882   2
   4  -7   4 25.1246 4.65590   2
  -4  -7  -4 14.7877 3.90571   2
  -4  -7  -4 13.4119 3.93696   2
   4  -7   4 10.5910 3.66665   2
  -4   7  -4 19.3070 3.68304   2
   4   7   4 19.5887 3.73983   2
  -4   7  -4 19.2691 3.99817   2
   4   7   4 20.7862 4.25031   2
  -5  -7  -4 22.6719 4.73466   2
  -5  -7  -4 10.7867 3.78333   2
   5  -7   4 21.2570 4.56088   2
   5  -7   4 20.0754 4.55029   2
   5   7   4 25.6301 4.27996   2
   5   7   4 15.3210 3.65258   2
  -5   7  -4 20.1718 3.78492   2
  -5   7  -4 12.5443 3.59322   2
   6  -7   4 3.54637 3.37740   2
   6  -7   4 5.41177 4.07814   2
  -6  -7  -4 3.68953 3.88664   2
  -6  -7  -4 9.42983 3.81844   2
  -6   7  -4 2.06624 3.57410   2
   6   7   4 5.36468 3.65703   2
   7  -7   4 13.8369 4.18137   2
  -7  -7  -4 17.6142 4.44956   2
   7  -7   4 10.0201 4.23923   2
  -7  -7  -4 22.1347 5.11999   2
  -7   7  -4 11.1121 3.91225   2
  -8  -7  -4 5.09829 4.75911   2
  -8  -7  -4 14.3016 4.63424   2
   8  -7   4 8.87465 4.63596   2
   8   7   4 10.0538 4.27674   2
  -8   7  -4 6.86921 3.99561   2
  -9  -7  -4 14.3907 4.42824   2
  -9  -7  -4 11.4309 4.37860   2
   9  -7   4 5.96158 4.74235   2
   9  -7   4 14.5090 4.29164   2
  -9   7  -4 12.9977 4.54749   2
   9   7   4 12.4854 4.24629   2
 -10  -7  -4 11.3264 4.95708   2
  10  -7   4 12.5537 5.20167   2
 -10  -7  -4 2.28370 3.66198   2
 -10   7  -4 6.55097 4.34456   2
  10   7   4 13.4803 4.29247   2
  11  -7   4 17.4397 5.83689   2
 -11  -7  -4 10.5985 4.49032   2
 -11   7  -4 7.40319 5.43695   2
  11   7   4 10.3913 4.56135   2
 -10  -8   4 -3.2949 3.53761   2
 -10  -8   4 8.46281 4.53546   2
  10  -8  -4 -1.2413 4.41326   2
  10   8  -4 2.27960 3.40857   2
 -10   8   4 5.15951 4.67101   2
  -9  -8   4 4.05609 3.88415   2
   9  -8  -4 -1.9558 4.74744   2
  -9  -8   4 1.10595 4.03569   2
  -9   8   4 -2.2678 4.49156   2
   9   8  -4 -2.7832 3.29319   2
   8  -8  -4 9.97397 4.94702   2
  -8  -8   4 0.01281 4.04684   2
  -8  -8   4 3.96406 3.95495   2
   8   8  -4 9.04176 3.80672   2
  -8   8   4 4.86812 4.28266   2
  -7  -8   4 35.3614 5.32741   2
   7  -8  -4 27.4011 5.36645   2
   7  -8  -4 36.9267 5.51206   2
  -7  -8   4 34.9999 6.32093   2
  -7   8   4 34.7435 5.46016   2
   7   8  -4 47.7785 5.03181   2
  -6  -8   4 23.5412 4.73940   2
   6  -8  -4 22.5460 5.01935   2
   6  -8  -4 25.0223 5.65356   2
  -6  -8   4 14.4751 4.30720   2
   6   8  -4 13.1418 3.53487   2
  -6   8   4 19.2970 4.58426   2
   5  -8  -4 6.97572 4.39958   2
  -5  -8   4 5.94230 3.74688   2
   5  -8  -4 7.83507 4.48403   2
  -5  -8   4 0.90469 3.37267   2
  -5   8   4 6.09336 3.85117   2
   5   8  -4 5.32841 3.02828   2
   4  -8  -4 4.48120 4.29534   2
  -4  -8   4 9.50226 3.85038   2
  -4  -8   4 8.23387 3.80631   2
   4  -8  -4 5.56511 3.97226   2
  -4   8   4 7.58653 3.94406   2
   4   8  -4 5.29222 3.06922   2
   4   8  -4 4.46986 2.72191   2
  -3  -8   4 19.1515 4.51058   2
   3  -8  -4 18.8301 4.90485   2
  -3  -8   4 28.7091 4.61336   2
   3  -8  -4 25.3924 4.59460   2
   3   8  -4 23.4474 3.75706   2
   3   8  -4 29.1265 3.88439   2
  -3   8   4 22.7657 4.47033   2
   2  -8  -4 41.2850 5.48349   2
  -2  -8   4 31.0339 4.91035   2
   2  -8  -4 39.3088 5.69717   2
  -2  -8   4 40.8670 5.22252   2
   2   8  -4 36.6870 4.16355   2
  -2   8   4 40.3317 5.04650   2
   2   8  -4 38.8765 4.56878   2
   1  -8  -4 80.3510 7.67597   2
   1  -8  -4 90.1681 8.05027   2
  -1  -8   4 77.0533 6.74952   2
  -1  -8   4 90.9612 6.83380   2
  -1   8   4 89.8197 7.41299   2
   1   8  -4 84.6067 5.89055   2
   1   8  -4 85.4701 6.51756   2
   0  -8   4 5.32306 3.50603   2
   0  -8  -4 10.8561 4.49128   2
   0  -8  -4 5.01599 3.92357   2
   0  -8   4 5.71223 3.50745   2
   0   8  -4 10.3476 3.06122   2
   0   8   4 2.93141 3.58910   2
   0   8  -4 0.49125 2.87698   2
  -1  -8  -4 76.2700 7.60062   2
   1  -8   4 93.9788 7.29663   2
   1  -8   4 89.6216 6.99450   2
  -1  -8  -4 91.4466 7.50012   2
  -1   8  -4 92.4742 6.69786   2
   1   8   4 92.5542 8.56490   2
  -1   8  -4 84.7534 6.01159   2
   2  -8   4 37.9024 5.41025   2
   2  -8   4 34.9008 4.95862   2
  -2  -8  -4 30.2771 5.04876   2
  -2  -8  -4 38.9909 6.20915   2
   2   8   4 48.7822 5.56990   2
  -2   8  -4 40.8045 4.54023   2
   3  -8   4 22.1512 4.68442   2
   3  -8   4 23.5996 4.41987   2
  -3  -8  -4 23.3475 4.68607   2
  -3  -8  -4 18.1754 4.43029   2
   3   8   4 42.3387 4.87312   2
  -3   8  -4 24.4045 4.09186   2
   4  -8   4 10.8565 4.35797   2
  -4  -8  -4 4.64838 4.01477   2
  -4  -8  -4 10.6714 4.22701   2
   4  -8   4 4.25518 3.81740   2
   4   8   4 6.31415 3.67629   2
  -4   8  -4 4.25762 3.62638   2
   5  -8   4 10.2954 3.93834   2
  -5  -8  -4 2.57824 3.89236   2
  -5  -8  -4 3.86450 4.00036   2
  -5   8  -4 7.96640 3.66062   2
   6  -8   4 15.0776 4.54883   2
  -6  -8  -4 19.4287 4.75859   2
   6  -8   4 24.0992 5.25870   2
  -6  -8  -4 17.9974 5.06831   2
   6   8   4 19.5135 5.24671   2
  -6   8  -4 13.1299 4.10101   2
  -7  -8  -4 44.0968 5.99494   2
   7  -8   4 38.6685 6.05427   2
  -7  -8  -4 38.8412 6.26086   2
   7   8   4 52.7050 6.32991   2
  -7   8  -4 36.3398 5.22238   2
   8  -8   4 10.9656 4.83856   2
   8  -8   4 3.55294 3.74092   2
  -8  -8  -4 -0.8031 4.03307   2
  -8  -8  -4 3.58134 4.20846   2
  -8   8  -4 4.64550 4.29098   2
   8   8   4 6.06291 4.00441   2
  -9  -8  -4 -0.7147 4.14040   2
  -9  -8  -4 1.69763 4.32324   2
   9  -8   4 -2.5763 4.30580   2
  -9   8  -4 1.66878 4.35783   2
   9   8   4 0.16072 4.19341   2
 -10  -8  -4 3.06317 4.14219   2
  10  -8   4 -2.5828 4.98219   2
  10   8   4 3.24667 4.67422   2
 -10   8  -4 4.56448 4.59516   2
   8  -9  -4 3.77770 4.82648   2
  -8  -9   4 0.01820 3.88777   2
  -8  -9   4 2.37075 4.14565   2
   7  -9  -4 6.06623 4.74460   2
  -7  -9   4 9.46107 4.42753   2
  -7  -9   4 11.9384 4.71765   2
  -7   9   4 4.80402 4.29906   2
   7   9  -4 2.75335 3.21844   2
  -6  -9   4 10.7006 4.23564   2
   6  -9  -4 12.6759 5.13056   2
   6   9  -4 10.0310 3.33486   2
  -6   9   4 9.24121 4.78548   2
  -5  -9   4 -0.7831 3.80189   2
   5  -9  -4 8.75301 4.44010   2
  -5  -9   4 6.29905 4.00200   2
   5  -9  -4 2.54491 4.39973   2
  -5   9   4 1.79603 4.12258   2
   5   9  -4 8.25404 3.24578   2
  -4  -9   4 22.6113 5.50638   2
  -4  -9   4 18.1618 4.76660   2
   4  -9  -4 20.2271 5.49464   2
   4  -9  -4 9.28841 4.88026   2
   4   9  -4 21.9739 3.69799   2
  -4   9   4 18.8730 4.96378   2
   3  -9  -4 9.31206 4.40513   2
  -3  -9   4 2.13777 3.50787   2
   3  -9  -4 6.26409 4.62055   2
  -3   9   4 -3.5630 3.26034   2
   3   9  -4 8.97447 2.85701   2
   2  -9  -4 3.94525 4.47353   2
  -2  -9   4 10.1087 4.08566   2
   2  -9  -4 4.26741 4.31792   2
   2   9  -4 -0.9515 2.69438   2
  -2   9   4 8.84147 4.12983   2
   1  -9  -4 2.99125 4.24687   2
   1  -9  -4 15.8076 4.72029   2
  -1  -9   4 9.41312 5.04899   2
   1   9  -4 10.8296 3.25295   2
  -1   9   4 2.75197 3.42844   2
   0  -9  -4 -0.8135 3.81513   2
   0  -9   4 -1.0139 3.71161   2
   0  -9  -4 6.31743 3.95648   2
   0   9  -4 -1.6908 2.80633   2
   0   9   4 -1.7081 3.31499   2
   1  -9   4 8.95929 4.10748   2
   1  -9   4 5.40962 4.79381   2
  -1  -9  -4 0.57360 3.87497   2
  -1  -9  -4 9.24863 4.59543   2
  -1   9  -4 2.49898 3.11296   2
   1   9   4 6.76458 3.53387   2
  -2  -9  -4 -0.1195 3.87856   2
   2  -9   4 -0.7576 3.58166   2
  -2  -9  -4 -2.4078 3.70572   2
   2  -9   4 3.94478 4.14936   2
   2   9   4 1.37135 3.38649   2
  -2   9  -4 -3.3673 2.82172   2
   3  -9   4 6.79610 3.93288   2
  -3  -9  -4 5.30237 4.00740   2
   3  -9   4 0.10414 3.85859   2
  -3  -9  -4 -0.4189 4.10671   2
  -3   9  -4 11.7159 4.77509   2
   3   9   4 6.07507 4.02994   2
   4  -9   4 14.8367 4.73840   2
  -4  -9  -4 17.8811 5.13776   2
   4  -9   4 26.0491 5.26560   2
  -4  -9  -4 18.2570 5.13629   2
  -4   9  -4 14.7691 4.09240   2
   4   9   4 25.0559 4.86660   2
   5  -9   4 3.94189 3.83706   2
  -5  -9  -4 2.91538 4.17425   2
  -5  -9  -4 6.12019 4.42842   2
   5  -9   4 7.36080 4.43098   2
   5   9   4 -0.4954 3.54037   2
  -5   9  -4 1.32871 3.29070   2
  -6  -9  -4 8.92290 4.79130   2
   6  -9   4 10.9874 4.88123   2
  -6  -9  -4 10.8824 4.69289   2
   6   9   4 11.9198 4.43753   2
  -6   9  -4 11.6825 4.43331   2
   7  -9   4 13.6671 4.98483   2
   7  -9   4 1.79072 4.26744   2
  -7  -9  -4 15.8373 5.57292   2
  -7  -9  -4 9.42180 4.59872   2
  -7   9  -4 6.78214 4.09665   2
   7   9   4 9.34639 4.59879   2
  -8  -9  -4 -1.1634 4.50838   2
   8  -9   4 0.76854 4.70405   2
  -8  -9  -4 -7.6549 4.29140   2
  -4 -10   4 6.34541 4.55282   2
   4 -10  -4 -4.8433 4.56351   2
  -4 -10   4 2.62970 4.46058   2
  -4  10   4 -0.7034 4.15776   2
   4  10  -4 1.27285 3.12769   2
  -3 -10   4 4.90464 4.26880   2
   3 -10  -4 5.56271 4.76963   2
  -3 -10   4 2.49848 4.00830   2
   3  10  -4 2.04057 3.28157   2
  -3  10   4 2.88870 4.50033   2
  -2 -10   4 2.08903 4.18418   2
   2 -10  -4 9.01668 4.67275   2
  -2 -10   4 8.47960 4.07435   2
   2 -10  -4 6.80175 5.46646   2
  -2  10   4 2.51774 3.79992   2
   2  10  -4 3.94912 2.92239   2
  -1 -10   4 -2.2698 3.91777   2
   1 -10  -4 8.67931 5.36068   2
  -1 -10   4 3.66651 4.31051   2
  -1  10   4 11.3513 4.24391   2
   1  10  -4 11.6645 3.42904   2
   0 -10   4 -5.3089 3.88559   2
   0 -10  -4 2.44216 4.37457   2
   0 -10   4 3.15095 3.84247   2
   0 -10  -4 1.96639 4.40112   2
   0  10  -4 3.33103 3.24656   2
   0  10   4 4.80682 4.13559   2
  -1 -10  -4 3.70596 4.98750   2
   1 -10   4 6.95167 4.60363   2
  -1 -10  -4 8.20039 4.67720   2
   1 -10   4 4.21297 3.73906   2
   1  10   4 9.72779 4.38017   2
  -1  10  -4 9.87335 3.87057   2
   2 -10   4 -2.3697 4.16575   2
  -2 -10  -4 0.15976 4.05275   2
  -2 -10  -4 1.92313 4.64117   2
   2 -10   4 5.28528 4.04903   2
  -2  10  -4 0.53218 3.91391   2
   2  10   4 5.75018 4.00235   2
  -3 -10  -4 8.48085 4.85395   2
  -3 -10  -4 1.72914 4.48693   2
   3 -10   4 4.29042 4.30188   2
   3 -10   4 2.48009 4.05233   2
   3  10   4 8.56218 4.23647   2
  -3  10  -4 5.64923 3.63012   2
  -4 -10  -4 0.23299 4.15967   2
   4 -10   4 2.98306 4.36949   2
   4 -10   4 6.10892 4.01666   2
  -4 -10  -4 16.0301 5.25877   2
   4  10   4 1.02906 4.16169   2
  -4  10  -4 1.44273 3.64152   2
  15   0  -5 -4.5526 4.49488   2
 -15   0   5 1.34814 4.29771   2
 -14   0   5 0.86922 4.04239   2
  14   0  -5 2.31987 4.37970   2
 -13   0   5 -0.4472 3.64931   2
  13   0  -5 -1.7616 4.04560   2
 -13   0   5 -0.5380 3.49843   2
 -12   0   5 9.35359 4.24890   2
  12   0  -5 9.29944 3.90174   2
 -12   0   5 14.1825 4.35100   2
 -11   0   5 89.9368 7.12160   2
 -11   0   5 86.6216 7.26497   2
  10   0  -5 2.77139 3.52811   2
 -10   0   5 -0.6493 3.16221   2
  10   0  -5 -0.0388 2.60305   2
 -10   0   5 -1.9070 2.95695   2
  -9   0   5 74.0937 5.83908   2
  -9   0   5 84.3554 6.65891   2
   9   0  -5 89.5515 5.73239   2
  -8   0   5 16.9152 3.56754   2
   8   0  -5 17.5094 2.93292   2
   8   0  -5 18.2306 3.63679   2
  -8   0   5 15.8733 3.02740   2
  -7   0   5 303.841 9.77333   2
   7   0  -5 298.408 9.28387   2
   7   0  -5 312.149 10.7350   2
  -7   0   5 294.575 9.89298   2
  -6   0   5 72.0018 4.30922   2
   6   0  -5 75.7198 4.67222   2
  -6   0   5 75.7762 4.51256   2
   6   0  -5 70.7420 4.12855   2
   5   0  -5 4.91944 1.62830   2
  -5   0   5 6.79932 1.96718   2
   5   0  -5 4.63049 1.94964   2
  -5   0   5 7.34298 2.00447   2
   4   0  -5 164.283 5.55393   2
  -4   0   5 167.849 5.39843   2
   4   0  -5 165.955 5.21134   2
  -4   0   5 164.807 5.47309   2
   3   0  -5 893.161 20.0950   2
  -3   0   5 853.018 19.8640   2
   3   0  -5 898.056 19.8372   2
  -3   0   5 894.599 20.0124   2
   2   0  -5 2005.96 43.3828   2
   2   0  -5 2012.24 43.2408   2
  -2   0   5 2035.97 43.3133   2
  -2   0   5 2037.91 43.3637   2
   1   0  -5 201.186 5.33360   2
   1   0  -5 207.441 4.96874   2
  -1   0  -5 208.078 5.35826   2
   1   0   5 210.526 5.68638   2
   2   0   5 2021.64 43.2616   2
  -2   0  -5 1996.42 42.9968   2
   2   0   5 1979.87 43.0484   2
  -3   0  -5 877.425 20.3556   2
  -3   0  -5 869.619 20.6872   2
   3   0   5 944.765 20.9322   2
   3   0   5 904.294 20.4208   2
   4   0   5 166.872 5.40552   2
   4   0   5 158.476 5.76454   2
  -4   0  -5 158.094 5.72361   2
  -4   0  -5 166.405 5.46418   2
   5   0   5 5.54793 1.94322   2
  -5   0  -5 3.63918 1.73621   2
   5   0   5 2.24152 2.12619   2
  -5   0  -5 6.23503 2.15886   2
  -6   0  -5 71.3763 4.79696   2
   6   0   5 74.1619 4.37283   2
   6   0   5 79.5821 5.04669   2
  -6   0  -5 79.1185 4.65040   2
  -7   0  -5 312.044 11.0402   2
  -7   0  -5 305.266 11.4719   2
   7   0   5 315.838 10.6868   2
   7   0   5 306.555 9.78034   2
   8   0   5 21.9149 3.83960   2
  -8   0  -5 21.7477 3.96023   2
  -8   0  -5 19.5837 3.45135   2
   8   0   5 17.6854 3.29870   2
   9   0   5 80.4016 5.99183   2
  -9   0  -5 75.9150 6.52023   2
   9   0   5 96.9025 7.15326   2
  -9   0  -5 81.1633 6.41907   2
 -10   0  -5 -0.7307 3.29311   2
  10   0   5 -0.7745 3.13223   2
 -10   0  -5 -3.3350 3.33787   2
  10   0   5 -2.3209 2.62151   2
  11   0   5 86.1198 7.57205   2
 -11   0  -5 75.5572 7.22643   2
 -11   0  -5 96.4769 7.80483   2
  11   0   5 76.1038 6.49527   2
 -12   0  -5 16.3097 4.79135   2
  12   0   5 9.09566 4.58018   2
 -12   0  -5 12.9987 4.09704   2
  13   0   5 0.10768 4.04365   2
  14   0   5 6.32705 4.93085   2
 -14   0  -5 -3.2889 3.90540   2
  15   0   5 -0.3481 4.66601   2
 -15   0  -5 6.20867 4.79772   2
 -15  -1   5 -2.3295 3.74910   2
  15  -1  -5 0.15024 4.22528   2
 -15   1   5 -6.2758 3.86875   2
  15   1  -5 3.55905 4.65764   2
 -14  -1   5 3.10368 4.27051   2
  14  -1  -5 16.0547 5.20305   2
 -14  -1   5 12.9782 4.57795   2
 -14   1   5 13.7722 4.73326   2
  14   1  -5 8.86114 5.22774   2
 -13  -1   5 4.60019 4.08589   2
  13   1  -5 7.50546 4.61527   2
 -13   1   5 -1.4858 3.93370   2
 -13   1   5 1.33976 4.16190   2
 -12  -1   5 2.49966 3.40757   2
  12  -1  -5 3.19500 3.97560   2
 -12  -1   5 2.52268 3.77828   2
  12   1  -5 5.54295 4.13681   2
 -12   1   5 6.86226 4.05540   2
 -11  -1   5 26.3446 4.48809   2
  11  -1  -5 17.7938 4.31019   2
 -11  -1   5 18.2129 4.12660   2
  11   1  -5 17.7688 4.16833   2
 -11   1   5 22.2012 4.27032   2
 -11   1   5 22.0527 4.22265   2
 -10  -1   5 2.30725 3.02574   2
 -10  -1   5 6.00710 3.38561   2
  10  -1  -5 9.89647 3.86352   2
  10  -1  -5 4.60482 2.98347   2
 -10   1   5 5.20630 3.56041   2
  10   1  -5 4.46553 2.73202   2
 -10   1   5 7.97934 3.60813   2
  10   1  -5 7.28606 3.65009   2
  -9  -1   5 10.5556 4.01786   2
  -9  -1   5 8.80516 3.03264   2
   9  -1  -5 7.13776 3.60625   2
   9  -1  -5 10.8780 3.18802   2
  -9   1   5 16.8114 4.14417   2
   9   1  -5 8.29784 2.97723   2
   9   1  -5 11.4306 3.57689   2
  -9   1   5 9.19938 3.43796   2
  -8  -1   5 6.01982 2.81250   2
  -8  -1   5 6.58273 2.81630   2
   8  -1  -5 6.37566 3.72602   2
   8  -1  -5 2.30596 2.42907   2
  -8   1   5 4.98736 3.06816   2
  -8   1   5 3.00314 2.74049   2
   8   1  -5 3.23836 2.89399   2
   8   1  -5 6.30757 2.48805   2
   7  -1  -5 396.639 11.5818   2
   7  -1  -5 399.201 12.3445   2
  -7  -1   5 404.389 11.4569   2
  -7  -1   5 389.342 11.7563   2
  -7   1   5 388.648 11.9998   2
   7   1  -5 408.417 12.0824   2
  -7   1   5 409.576 11.9025   2
   7   1  -5 384.615 11.1359   2
  -6  -1   5 145.474 5.96447   2
  -6  -1   5 145.839 5.70662   2
   6  -1  -5 150.285 6.47673   2
  -6   1   5 140.686 6.10639   2
   6   1  -5 157.840 6.30080   2
  -6   1   5 133.660 6.06148   2
   6   1  -5 153.031 6.30798   2
  -5  -1   5 113.026 4.52591   2
  -5  -1   5 102.871 4.57998   2
   5  -1  -5 112.904 4.70914   2
   5  -1  -5 106.386 5.13732   2
   5   1  -5 106.978 4.27997   2
  -5   1   5 102.109 4.92716   2
  -5   1   5 103.703 4.89016   2
  -4  -1   5 470.080 11.6332   2
   4  -1  -5 447.545 11.9986   2
   4  -1  -5 459.375 11.7022   2
  -4  -1   5 469.333 11.5220   2
  -4   1   5 483.801 11.8917   2
  -4   1   5 459.982 11.9941   2
   4   1  -5 459.947 11.2809   2
   4   1  -5 472.261 11.7152   2
   3  -1  -5 1536.81 35.1309   2
  -3  -1   5 1571.11 34.5747   2
   3  -1  -5 1563.66 34.8431   2
  -3  -1   5 1583.13 34.3870   2
  -3   1   5 1636.52 35.1117   2
   3   1  -5 1610.45 34.3546   2
   3   1  -5 1607.92 34.8399   2
   2  -1  -5 7196.44 154.429   1
  -2  -1   5 6659.89 150.381   1
  -2  -1   5 6930.68 150.013   1
  -2   1   5 6930.09 153.811   1
  -1  -1   5 243.177 5.24628   2
   1  -1  -5 239.438 6.25879   2
   1  -1  -5 238.529 6.13874   2
  -1  -1   5 237.464 5.26660   2
  -1   1   5 227.468 6.18088   2
  -1   1   5 224.716 6.15486   2
   0  -1   5 1553.47 32.8189   2
   0  -1  -5 1554.60 33.6306   2
   0  -1   5 1583.45 32.8409   2
   0  -1  -5 1514.43 33.5904   2
   0   1   5 1525.07 33.5715   2
   0   1  -5 1580.68 32.8078   2
   1  -1   5 233.967 5.88997   2
  -1  -1  -5 251.212 6.57699   2
   1  -1   5 237.609 5.79204   2
  -1  -1  -5 232.100 6.52245   2
   1   1   5 240.201 6.41635   2
  -1   1  -5 245.547 5.78389   2
  -1   1  -5 234.398 5.83627   2
   1   1   5 245.604 6.44382   2
   2  -1   5 6942.91 152.888   1
  -2  -1  -5 7022.07 154.373   1
   2   1   5 6822.59 154.127   1
   3  -1   5 1658.13 35.2799   2
   3  -1   5 1592.89 35.5006   2
  -3  -1  -5 1589.91 35.3621   2
   3   1   5 1579.17 35.6206   2
   3   1   5 1632.55 35.4406   2
  -3   1  -5 1583.67 35.5289   2
  -3   1  -5 1602.49 35.2646   2
  -4  -1  -5 480.774 12.4652   2
  -4  -1  -5 469.394 12.1124   2
   4  -1   5 476.303 11.9712   2
   4   1   5 463.059 11.8375   2
  -4   1  -5 463.160 11.8670   2
  -4   1  -5 462.215 12.2485   2
   4   1   5 473.521 12.3393   2
   5  -1   5 110.297 5.20710   2
  -5  -1  -5 103.394 4.80846   2
   5  -1   5 109.189 4.72061   2
  -5  -1  -5 112.810 5.22283   2
   5   1   5 102.922 4.58194   2
  -5   1  -5 103.713 5.04041   2
   5   1   5 98.6092 5.06761   2
  -6  -1  -5 138.531 6.07787   2
   6  -1   5 146.009 6.43883   2
   6   1   5 145.261 6.81152   2
  -6   1  -5 145.659 6.33442   2
  -6   1  -5 139.320 6.00552   2
  -7  -1  -5 382.965 12.4194   2
   7  -1   5 413.441 11.9503   2
  -7  -1  -5 390.724 11.9196   2
   7   1   5 406.188 12.5770   2
   7   1   5 406.121 11.7646   2
  -7   1  -5 389.133 11.9776   2
  -7   1  -5 412.688 12.5117   2
  -8  -1  -5 2.34326 3.09666   2
   8  -1   5 11.0011 3.60120   2
   8  -1   5 1.32154 2.66479   2
  -8  -1  -5 5.30769 2.65222   2
  -8   1  -5 5.21065 2.87253   2
  -8   1  -5 5.50715 2.94778   2
   8   1   5 2.03559 2.37325   2
   9  -1   5 11.4784 3.47520   2
  -9  -1  -5 11.8572 3.47864   2
  -9  -1  -5 10.2981 4.03662   2
   9  -1   5 14.4757 3.93149   2
   9   1   5 8.91905 3.85748   2
  -9   1  -5 7.04050 3.53940   2
  -9   1  -5 12.5713 3.66873   2
   9   1   5 7.24631 3.07191   2
 -10  -1  -5 8.78962 3.72251   2
 -10  -1  -5 4.07576 3.26324   2
  10  -1   5 5.28231 3.01930   2
 -10   1  -5 3.12961 3.47644   2
  10   1   5 7.68904 2.95526   2
 -10   1  -5 3.88730 3.53443   2
  10   1   5 3.60870 3.75140   2
  11  -1   5 18.5161 4.21543   2
 -11  -1  -5 25.4291 4.57323   2
 -11  -1  -5 29.0537 5.20919   2
  11  -1   5 19.0147 4.20996   2
  11   1   5 16.9231 4.22527   2
 -11   1  -5 18.9510 4.03317   2
 -12  -1  -5 11.7674 4.40166   2
  12  -1   5 8.34711 3.91946   2
 -12  -1  -5 13.1596 4.81241   2
  12   1   5 9.84159 4.26999   2
 -12   1  -5 2.10531 3.80059   2
 -12   1  -5 10.8809 4.09883   2
 -13  -1  -5 0.51583 3.99329   2
 -13  -1  -5 1.39791 4.32827   2
  13  -1   5 6.46958 3.96027   2
  13   1   5 2.57573 4.22369   2
  14  -1   5 7.07759 4.65169   2
 -14  -1  -5 6.96561 4.52290   2
 -14   1  -5 16.5767 4.97771   2
  14   1   5 9.10585 5.05382   2
 -15  -1  -5 1.78305 3.86338   2
  15  -1   5 -0.0255 5.17672   2
 -15   1  -5 1.80379 4.75211   2
  15   1   5 -6.8430 4.33061   2
 -15  -2   5 10.8599 4.88279   2
  15   2  -5 1.27906 4.36581   2
 -15   2   5 10.3906 5.10454   2
 -14  -2   5 -4.0634 4.18972   2
 -14  -2   5 4.59400 4.10935   2
  14   2  -5 -2.0483 3.84860   2
 -14   2   5 9.63495 4.75507   2
 -13  -2   5 1.22941 3.43874   2
  13  -2  -5 6.37660 4.59690   2
 -13  -2   5 3.48352 3.96704   2
  13   2  -5 4.25332 3.91701   2
 -13   2   5 0.90146 4.00418   2
 -12  -2   5 4.97984 3.64405   2
  12  -2  -5 -1.3926 4.28309   2
 -12  -2   5 -1.3396 3.26114   2
 -12   2   5 0.79181 3.78273   2
  12   2  -5 3.85694 3.70420   2
 -12   2   5 3.88503 4.25386   2
  11  -2  -5 19.1710 4.83164   2
 -11  -2   5 11.8218 3.43232   2
 -11  -2   5 16.9542 4.22967   2
  11  -2  -5 16.2576 3.39506   2
 -11   2   5 25.1667 4.83757   2
  11   2  -5 8.63468 3.81780   2
 -11   2   5 11.6789 4.36738   2
  11   2  -5 4.85614 2.62225   2
 -10  -2   5 145.174 8.30168   2
 -10  -2   5 135.456 7.71918   2
  10  -2  -5 148.701 8.79085   2
 -10   2   5 170.833 9.30764   2
  10   2  -5 156.656 8.73812   2
 -10   2   5 139.900 8.23122   2
  -9  -2   5 55.4220 5.67749   2
  -9  -2   5 55.2970 5.49381   2
   9  -2  -5 61.4508 5.54279   2
   9  -2  -5 64.6069 6.75808   2
  -9   2   5 62.3842 6.53959   2
   9   2  -5 54.1738 5.42021   2
   9   2  -5 55.2760 4.98744   2
  -9   2   5 68.8316 6.37525   2
  -8  -2   5 59.3261 5.21997   2
  -8  -2   5 54.3702 5.28878   2
   8  -2  -5 57.2883 5.11603   2
   8  -2  -5 63.0181 6.34998   2
  -8   2   5 64.8648 5.94103   2
   8   2  -5 62.0174 5.79291   2
   8   2  -5 59.5615 4.71468   2
  -8   2   5 60.6514 5.67923   2
  -7  -2   5 19.3956 3.08226   2
  -7  -2   5 36.9776 3.48345   2
   7  -2  -5 22.7673 3.47628   2
   7   2  -5 26.5462 3.32745   2
   7   2  -5 22.4649 2.97117   2
  -7   2   5 25.7341 3.65388   2
  -7   2   5 16.2609 3.21200   2
  -6  -2   5 426.676 11.8001   2
  -6  -2   5 444.613 12.3551   2
   6  -2  -5 432.104 12.3526   2
   6   2  -5 436.375 12.5083   2
  -6   2   5 451.920 12.7221   2
   6   2  -5 449.432 11.7434   2
  -5  -2   5 63.1631 3.66052   2
  -5  -2   5 57.5644 3.66127   2
   5  -2  -5 55.6186 3.95497   2
   5  -2  -5 86.5704 6.67790   2
  -5   2   5 52.2951 4.15526   2
  -5   2   5 60.6082 4.07028   2
   5   2  -5 61.0018 3.31823   2
   5   2  -5 64.9836 3.90258   2
   4  -2  -5 248.395 8.01985   2
   4  -2  -5 245.024 7.63515   2
  -4  -2   5 257.623 7.16798   2
  -4   2   5 257.382 8.02430   2
   4   2  -5 255.992 6.86916   2
  -4   2   5 252.256 7.77092   2
   4   2  -5 244.442 7.26373   2
  -3  -2   5 94.9831 3.67070   2
  -3  -2   5 100.185 3.55611   2
   3  -2  -5 93.0247 4.21406   2
  -3   2   5 95.4332 4.39459   2
   3   2  -5 99.1762 3.37072   2
  -3   2   5 100.439 4.36853   2
   3   2  -5 107.264 3.81844   2
   2  -2  -5 1332.54 29.3897   2
   2  -2  -5 1338.15 29.3762   2
  -2  -2   5 1297.17 28.4103   2
  -2  -2   5 1274.45 28.4922   2
  -2   2   5 1357.17 29.3094   2
  -2   2   5 1261.21 29.3697   2
   2   2  -5 1297.83 28.2782   2
   1  -2  -5 3862.08 83.3696   2
  -1  -2   5 4009.28 82.5864   2
   1  -2  -5 3828.80 83.4028   2
  -1  -2   5 3823.45 82.7532   2
  -1   2   5 3973.30 83.4370   2
  -1   2   5 3837.26 83.4284   2
   1   2  -5 3947.09 82.4244   2
   0  -2   5 2180.45 47.1090   2
   0  -2  -5 2220.20 47.9276   2
   0  -2   5 2241.85 47.0344   2
   0  -2  -5 2230.03 47.9061   2
   0   2  -5 2206.55 47.1079   2
   0   2   5 2227.88 47.8284   2
   0   2   5 2137.82 48.0310   2
   1  -2   5 3951.15 82.9333   2
   1  -2   5 3993.78 82.9328   2
  -1  -2  -5 3836.93 83.6760   2
  -1  -2  -5 4008.17 83.5225   2
   1   2   5 3849.91 83.9082   2
   1   2   5 3678.61 83.6154   2
  -1   2  -5 3973.80 82.8115   2
  -1   2  -5 3934.63 82.9723   2
  -2  -2  -5 1316.57 29.4381   2
   2  -2   5 1309.79 28.8472   2
   2  -2   5 1328.87 28.9585   2
  -2  -2  -5 1306.11 29.5985   2
  -2   2  -5 1326.25 28.7580   2
   2   2   5 1316.41 29.3820   2
  -2   2  -5 1303.98 28.8969   2
   2   2   5 1238.65 29.2960   2
   3  -2   5 101.665 4.09579   2
  -3  -2  -5 99.2561 4.41280   2
  -3  -2  -5 100.785 4.52590   2
   3  -2   5 106.249 4.35087   2
  -3   2  -5 97.8795 4.20827   2
   3   2   5 93.2721 4.21833   2
  -3   2  -5 105.232 4.11004   2
   3   2   5 109.323 4.89039   2
   4  -2   5 256.077 7.68529   2
  -4  -2  -5 262.572 8.22114   2
   4  -2   5 269.589 8.08441   2
  -4  -2  -5 260.822 8.10716   2
  -4   2  -5 255.762 7.67812   2
   4   2   5 263.160 8.32839   2
  -4   2  -5 248.798 7.88475   2
   4   2   5 256.060 7.72792   2
   5  -2   5 60.2524 3.93694   2
   5  -2   5 64.6885 4.36673   2
  -5  -2  -5 65.8494 4.52084   2
  -5  -2  -5 56.6120 4.24738   2
   5   2   5 63.0247 4.62962   2
   5   2   5 60.8076 3.88534   2
  -5   2  -5 58.7069 4.14447   2
  -5   2  -5 64.0987 4.07152   2
   6  -2   5 466.974 14.4370   2
  -6  -2  -5 420.817 13.3491   2
  -6  -2  -5 455.765 13.1905   2
   6  -2   5 426.575 12.4098   2
   6   2   5 452.075 12.3968   2
  -6   2  -5 422.288 12.7976   2
   6   2   5 441.294 12.9118   2
  -6   2  -5 432.701 12.3855   2
  -7  -2  -5 30.3613 4.05409   2
   7  -2   5 23.1093 3.48769   2
  -7  -2  -5 18.3119 3.19719   2
   7  -2   5 16.9254 2.89913   2
  -7   2  -5 24.1039 3.63052   2
   7   2   5 22.0341 3.24599   2
   7   2   5 15.6714 3.09351   2
  -7   2  -5 21.3144 3.88258   2
   8  -2   5 66.4625 5.43925   2
  -8  -2  -5 59.3536 5.71419   2
   8  -2   5 67.6481 6.37062   2
  -8  -2  -5 68.5938 6.44326   2
  -8   2  -5 59.4831 5.47423   2
   8   2   5 63.7469 6.01476   2
  -8   2  -5 54.5398 5.35953   2
   8   2   5 60.3318 5.18774   2
  -9  -2  -5 64.9245 6.02221   2
   9  -2   5 57.5900 5.58410   2
   9  -2   5 70.9109 6.75758   2
  -9  -2  -5 68.5832 6.61061   2
  -9   2  -5 65.1761 6.19655   2
  -9   2  -5 59.0077 6.41829   2
   9   2   5 60.1590 5.57321   2
   9   2   5 45.6785 5.00396   2
 -10  -2  -5 154.095 8.64703   2
  10  -2   5 161.306 9.05532   2
 -10  -2  -5 145.810 9.09963   2
  10  -2   5 152.840 8.14879   2
 -10   2  -5 163.768 8.92914   2
 -10   2  -5 145.789 8.67021   2
  10   2   5 161.808 8.95650   2
  11  -2   5 9.91453 3.46735   2
  11  -2   5 18.6432 4.77915   2
 -11  -2  -5 15.0092 4.23484   2
 -11  -2  -5 16.7945 4.22159   2
  11   2   5 14.7073 3.76439   2
 -11   2  -5 19.6368 4.43515   2
 -11   2  -5 14.4907 4.35311   2
 -12  -2  -5 -4.4308 3.25236   2
  12   2   5 6.04438 3.71171   2
 -12   2  -5 5.61952 4.08044   2
 -13  -2  -5 1.81865 4.31690   2
 -13  -2  -5 8.35302 4.71662   2
  13   2   5 0.43622 4.14181   2
 -14  -2  -5 8.86815 4.79621   2
  14  -2   5 3.44309 4.20082   2
  14   2   5 -1.4556 4.11488   2
 -14   2  -5 10.3254 4.83617   2
  15  -2   5 8.03957 5.41362   2
 -15  -2  -5 0.35474 4.54348   2
  15   2   5 11.0505 4.77778   2
 -15   2  -5 9.76109 5.32825   2
 -14  -3   5 6.85058 3.97119   2
 -14  -3   5 -1.2171 4.39337   2
  14  -3  -5 1.49912 4.45481   2
 -14   3   5 6.63265 4.37755   2
  14   3  -5 7.45582 4.38162   2
 -13  -3   5 13.1989 4.06097   2
  13  -3  -5 19.3041 6.29689   2
 -13  -3   5 17.2507 4.84040   2
 -13   3   5 17.5870 4.96696   2
  13   3  -5 14.7198 4.82971   2
  12  -3  -5 21.4136 5.06891   2
 -12  -3   5 17.6117 4.33617   2
 -12  -3   5 11.9948 5.17030   2
  12   3  -5 20.8535 4.71919   2
 -12   3   5 12.6461 3.92370   2
  11  -3  -5 86.7205 8.33140   2
 -11  -3   5 76.6235 6.96223   2
 -11  -3   5 89.5407 6.94155   2
 -11   3   5 90.7685 8.06306   2
 -11   3   5 84.1238 7.21261   2
  11   3  -5 76.3386 7.45579   2
 -10  -3   5 56.9913 5.92824   2
 -10  -3   5 46.4084 5.03480   2
  10  -3  -5 48.1552 5.09562   2
  10  -3  -5 37.9045 4.59779   2
  10   3  -5 49.2967 5.30300   2
  10   3  -5 47.5369 5.05894   2
 -10   3   5 64.9505 6.61455   2
 -10   3   5 51.4121 6.20192   2
   9  -3  -5 86.1508 7.56347   2
  -9  -3   5 90.3678 6.40706   2
  -9  -3   5 92.7934 6.40903   2
   9  -3  -5 83.1068 6.45259   2
   9   3  -5 96.8829 5.70849   2
   9   3  -5 83.8308 6.98334   2
  -9   3   5 104.712 7.64782   2
  -9   3   5 86.9861 7.09183   2
   8  -3  -5 70.7482 5.91715   2
  -8  -3   5 74.1916 5.44287   2
  -8  -3   5 70.0983 5.63324   2
   8  -3  -5 74.6874 6.85435   2
  -8   3   5 71.7466 6.37374   2
   8   3  -5 76.1298 6.08606   2
   8   3  -5 72.3175 4.98806   2
  -8   3   5 65.3586 6.49887   2
   7  -3  -5 209.035 8.43481   2
  -7  -3   5 221.976 8.36161   2
   7  -3  -5 216.652 9.30285   2
  -7  -3   5 208.418 8.11597   2
   7   3  -5 227.655 8.93395   2
   7   3  -5 227.233 7.62313   2
  -7   3   5 218.075 8.98611   2
  -7   3   5 218.869 9.12802   2
   6  -3  -5 16.6945 2.93688   2
   6  -3  -5 13.7294 3.30580   2
  -6  -3   5 15.5422 2.73010   2
  -6  -3   5 15.6279 2.68248   2
  -6   3   5 19.5550 3.33066   2
  -6   3   5 15.3620 3.69638   2
   6   3  -5 13.1766 2.34266   2
   6   3  -5 19.5935 2.94344   2
   5  -3  -5 46.5503 4.50511   2
  -5  -3   5 33.6523 3.60479   2
  -5  -3   5 38.6196 3.47785   2
  -5   3   5 38.6049 3.82360   2
   5   3  -5 39.2697 3.86272   2
  -5   3   5 38.3599 4.17519   2
   5   3  -5 35.2563 2.98465   2
   4  -3  -5 40.5796 4.07767   2
   4  -3  -5 33.8753 3.59892   2
  -4  -3   5 34.7816 3.22299   2
  -4  -3   5 38.6388 3.24093   2
  -4   3   5 38.1973 3.78782   2
   4   3  -5 37.6441 2.70808   2
   4   3  -5 36.9209 3.11813   2
  -4   3   5 34.6254 3.78302   2
  -3  -3   5 272.252 7.63544   2
  -3  -3   5 271.089 7.54671   2
   3  -3  -5 253.402 8.23719   2
   3  -3  -5 252.266 8.30675   2
   3   3  -5 272.665 7.51674   2
  -3   3   5 272.404 8.40869   2
   3   3  -5 282.775 7.27505   2
   2  -3  -5 332.314 9.66384   2
  -2  -3   5 332.329 8.61470   2
  -2  -3   5 338.530 8.72616   2
   2  -3  -5 325.344 9.72743   2
  -2   3   5 352.819 9.57718   2
   2   3  -5 345.588 8.46634   2
   2   3  -5 343.977 8.45402   2
  -2   3   5 326.128 9.60872   2
  -1  -3   5 473.849 11.1264   2
   1  -3  -5 483.916 12.1395   2
   1  -3  -5 464.885 12.2137   2
  -1  -3   5 458.233 11.1363   2
   1   3  -5 457.600 10.8856   2
  -1   3   5 436.395 11.9499   2
  -1   3   5 470.954 12.1453   2
   1   3  -5 449.855 11.1292   2
   0  -3   5 1166.05 25.6576   2
   0  -3  -5 1181.16 26.8424   2
   0  -3   5 1149.61 25.7193   2
   0  -3  -5 1134.20 26.5515   2
   0   3   5 1167.95 26.7269   2
   0   3   5 1115.15 26.3678   2
   0   3  -5 1138.68 25.6534   2
   0   3  -5 1174.30 25.3997   2
   1  -3   5 471.049 11.5399   2
   1  -3   5 465.342 11.4633   2
  -1  -3  -5 459.440 12.2386   2
  -1  -3  -5 458.516 12.1684   2
  -1   3  -5 453.936 11.4266   2
   1   3   5 479.087 12.2049   2
  -1   3  -5 477.600 11.2858   2
   1   3   5 474.072 12.2465   2
   2  -3   5 345.171 9.12967   2
  -2  -3  -5 343.324 10.0668   2
   2  -3   5 342.473 8.99051   2
  -2  -3  -5 338.900 9.40547   2
   2   3   5 338.768 9.73858   2
  -2   3  -5 331.336 8.80056   2
  -2   3  -5 329.285 9.03916   2
   2   3   5 319.686 9.55800   2
  -3  -3  -5 273.929 8.61125   2
  -3  -3  -5 278.033 8.66874   2
   3  -3   5 283.554 8.19632   2
   3  -3   5 273.252 7.95576   2
   3   3   5 266.264 8.66494   2
   3   3   5 250.983 8.34519   2
  -3   3  -5 256.189 7.69936   2
  -3   3  -5 269.274 8.06885   2
  -4  -3  -5 36.3362 3.64331   2
   4  -3   5 34.4861 3.36471   2
  -4  -3  -5 40.6042 3.73233   2
   4  -3   5 32.5507 3.30287   2
  -4   3  -5 32.9130 3.42503   2
   4   3   5 35.0460 3.82616   2
  -4   3  -5 33.7805 3.29384   2
   4   3   5 39.2434 3.61683   2
   5  -3   5 37.6311 3.64718   2
  -5  -3  -5 35.4047 3.91179   2
  -5  -3  -5 39.8027 4.28619   2
  -5   3  -5 38.1485 3.93836   2
   5   3   5 35.9932 3.74445   2
  -5   3  -5 39.2514 3.94003   2
   5   3   5 45.0216 4.47834   2
   6  -3   5 16.7828 3.25693   2
  -6  -3  -5 13.7864 2.78957   2
  -6  -3  -5 22.0370 3.80347   2
   6  -3   5 17.0546 2.83379   2
   6   3   5 20.8274 3.21853   2
  -6   3  -5 17.4569 3.19976   2
   6   3   5 15.1613 3.00160   2
  -6   3  -5 18.2839 3.47668   2
  -7  -3  -5 200.560 9.24831   2
   7  -3   5 222.209 9.35439   2
   7  -3   5 218.288 8.60956   2
  -7  -3  -5 231.785 8.93229   2
   7   3   5 215.992 8.30000   2
  -7   3  -5 190.034 11.4566   2
   7   3   5 218.008 9.35002   2
  -7   3  -5 212.978 9.19529   2
   8  -3   5 76.2301 6.91582   2
  -8  -3  -5 61.8560 6.03764   2
   8  -3   5 61.8606 5.53759   2
  -8   3  -5 81.6222 6.52629   2
  -8   3  -5 75.8847 6.61548   2
   8   3   5 72.5202 5.69783   2
   8   3   5 71.2627 6.74912   2
   9  -3   5 93.5164 7.65340   2
  -9  -3  -5 103.204 7.12072   2
   9  -3   5 89.4877 6.50535   2
  -9  -3  -5 100.659 7.69766   2
  -9   3  -5 90.9900 6.87712   2
   9   3   5 102.099 6.55070   2
   9   3   5 96.7308 7.74346   2
  -9   3  -5 84.6432 6.91557   2
  10  -3   5 43.9190 5.46100   2
 -10  -3  -5 52.4941 5.64902   2
  10  -3   5 52.9202 5.79888   2
 -10  -3  -5 42.4853 5.73861   2
 -10   3  -5 47.7316 5.22996   2
 -10   3  -5 43.0544 5.45728   2
  10   3   5 50.8386 6.71500   2
  11  -3   5 81.1071 6.97538   2
 -11  -3  -5 90.1776 7.62106   2
 -11  -3  -5 82.9139 8.25249   2
  11  -3   5 85.5048 8.05952   2
  11   3   5 85.6500 8.01314   2
 -11   3  -5 67.1399 7.85036   2
 -11   3  -5 84.3190 7.57986   2
  12  -3   5 17.6352 4.95834   2
 -12   3  -5 11.5957 4.56089   2
  12   3   5 25.2516 6.00431   2
 -13  -3  -5 19.0628 5.44136   2
 -13  -3  -5 7.25853 4.19614   2
  13  -3   5 13.2674 5.37276   2
  13   3   5 16.8505 4.60073   2
 -13   3  -5 13.2330 5.68047   2
 -14  -3  -5 15.2812 5.03298   2
 -14   3  -5 8.71533 5.09826   2
  14   3   5 9.59331 5.16833   2
 -14  -4   5 0.05231 4.01917   2
  14  -4  -5 0.27474 4.95374   2
 -14  -4   5 4.74307 4.05242   2
  14   4  -5 2.20081 4.25137   2
 -14   4   5 4.47739 5.26272   2
  13  -4  -5 4.28562 4.99810   2
 -13  -4   5 2.04199 3.71395   2
 -13  -4   5 -4.0797 4.08038   2
 -13   4   5 4.72383 4.60461   2
  13   4  -5 9.43212 4.11719   2
 -12  -4   5 13.7312 4.45040   2
 -12  -4   5 8.02445 3.77219   2
  12   4  -5 7.46042 3.91704   2
  11  -4  -5 45.6664 6.41769   2
 -11  -4   5 40.3630 5.34390   2
 -11  -4   5 44.2887 5.10109   2
  11   4  -5 38.1069 5.90482   2
 -11   4   5 39.3251 5.78477   2
 -10  -4   5 55.8095 5.89495   2
 -10  -4   5 60.1568 6.21423   2
  10  -4  -5 60.6493 5.81637   2
  10  -4  -5 55.1959 6.60235   2
 -10   4   5 61.8482 6.49230   2
  10   4  -5 63.0757 6.50642   2
 -10   4   5 50.3944 5.66826   2
  10   4  -5 45.6338 4.68597   2
   9  -4  -5 56.5563 6.58840   2
  -9  -4   5 37.8938 4.30220   2
   9  -4  -5 42.4521 5.46806   2
  -9  -4   5 37.0474 4.68708   2
   9   4  -5 39.4465 4.04795   2
   9   4  -5 39.4691 4.77061   2
  -9   4   5 43.7245 5.41119   2
   8  -4  -5 24.3023 5.08083   2
   8  -4  -5 22.0971 3.93050   2
  -8  -4   5 23.1458 3.63357   2
  -8  -4   5 22.2034 3.91203   2
  -8   4   5 17.9495 3.99734   2
   8   4  -5 22.3314 4.14780   2
  -8   4   5 23.6402 4.54535   2
   8   4  -5 24.3289 3.30722   2
   7  -4  -5 100.024 7.47451   2
  -7  -4   5 90.0923 6.23132   2
   7  -4  -5 93.1185 6.49174   2
  -7   4   5 103.154 7.03017   2
   7   4  -5 99.9954 6.26635   2
  -7   4   5 101.415 6.83793   2
   7   4  -5 97.2410 5.29002   2
  -6  -4   5 280.069 9.38817   2
  -6  -4   5 269.754 9.48339   2
   6  -4  -5 290.846 10.8153   2
   6  -4  -5 257.911 9.80151   2
  -6   4   5 275.690 10.1499   2
  -6   4   5 269.687 10.3048   2
   6   4  -5 282.258 8.72779   2
   6   4  -5 272.882 9.35146   2
  -5  -4   5 4.11528 2.45304   2
   5  -4  -5 1.41303 2.50198   2
   5  -4  -5 8.50613 3.03450   2
  -5  -4   5 1.70690 2.34010   2
  -5   4   5 5.17228 2.87262   2
   5   4  -5 1.56175 2.27191   2
   5   4  -5 0.07674 1.91418   2
  -5   4   5 3.42384 2.72031   2
   4  -4  -5 15.2161 2.88585   2
  -4  -4   5 22.1168 2.72206   2
   4  -4  -5 20.1911 3.54573   2
  -4  -4   5 19.7953 2.82050   2
   4   4  -5 21.5802 2.72061   2
  -4   4   5 20.0230 3.23503   2
  -4   4   5 21.8190 3.46566   2
   4   4  -5 25.5767 3.11986   2
  -3  -4   5 293.283 8.98849   2
   3  -4  -5 298.153 10.8773   2
  -3  -4   5 298.852 8.64254   2
   3  -4  -5 294.846 9.61227   2
  -3   4   5 291.407 9.47515   2
   3   4  -5 308.776 8.41315   2
  -3   4   5 292.730 9.44590   2
   3   4  -5 291.858 8.43068   2
   2  -4  -5 168.072 6.71727   2
  -2  -4   5 171.038 5.89414   2
  -2  -4   5 164.626 5.94780   2
   2  -4  -5 165.415 6.85600   2
  -2   4   5 173.696 8.77674   2
   2   4  -5 172.677 5.74016   2
  -2   4   5 164.118 6.46921   2
   2   4  -5 172.266 5.60809   2
  -1  -4   5 85.8120 4.10102   2
   1  -4  -5 78.6084 4.74169   2
  -1  -4   5 83.2538 4.13818   2
   1  -4  -5 81.8742 5.15998   2
   1   4  -5 85.9218 4.05078   2
  -1   4   5 79.3209 4.77295   2
  -1   4   5 84.6153 4.72309   2
   1   4  -5 79.1363 3.62773   2
   0  -4  -5 490.907 13.5918   2
   0  -4   5 496.697 12.9517   2
   0  -4  -5 509.240 14.0187   2
   0  -4   5 530.781 12.9226   2
   0   4   5 523.229 13.7919   2
   0   4   5 515.694 13.6591   2
   0   4  -5 509.491 12.5792   2
   0   4  -5 512.173 12.9043   2
  -1  -4  -5 76.8809 4.96992   2
   1  -4   5 73.6214 4.20276   2
  -1  -4  -5 76.0048 4.51179   2
   1  -4   5 81.5923 4.14258   2
  -1   4  -5 84.9634 4.05646   2
   1   4   5 71.6576 4.56247   2
  -1   4  -5 77.5769 3.72892   2
   1   4   5 73.4985 4.71157   2
  -2  -4  -5 165.681 6.96367   2
  -2  -4  -5 177.179 7.21467   2
   2  -4   5 176.471 6.31294   2
   2  -4   5 162.762 6.12597   2
  -2   4  -5 167.496 6.15153   2
   2   4   5 163.036 6.77982   2
  -2   4  -5 173.214 5.87574   2
   3  -4   5 308.504 9.33054   2
  -3  -4  -5 308.057 10.1621   2
  -3  -4  -5 308.036 10.2470   2
   3  -4   5 305.134 9.43449   2
   3   4   5 314.135 9.93961   2
  -3   4  -5 301.923 9.42727   2
  -3   4  -5 305.799 9.00154   2
   3   4   5 308.587 9.70934   2
  -4  -4  -5 17.4088 3.05466   2
  -4  -4  -5 18.1007 3.11320   2
   4  -4   5 19.8570 3.01540   2
   4  -4   5 24.7790 3.19743   2
  -4   4  -5 22.6407 3.15645   2
  -4   4  -5 14.9585 2.55560   2
   4   4   5 16.6215 2.55558   2
   4   4   5 21.8997 3.51391   2
  -5  -4  -5 4.46766 3.22361   2
   5  -4   5 3.19866 2.57894   2
   5  -4   5 -0.3691 2.26170   2
  -5  -4  -5 0.90208 2.44711   2
   5   4   5 4.43391 2.60357   2
   5   4   5 -0.2451 2.31010   2
  -5   4  -5 2.63349 2.54880   2
  -5   4  -5 4.55260 2.71505   2
  -6  -4  -5 269.668 9.78172   2
  -6  -4  -5 286.085 10.6684   2
   6  -4   5 266.916 10.0334   2
   6  -4   5 268.381 9.84566   2
   6   4   5 261.484 10.3822   2
  -6   4  -5 254.423 9.70525   2
  -6   4  -5 282.065 9.76908   2
   6   4   5 258.559 9.62594   2
   7  -4   5 97.7333 7.26428   2
  -7  -4  -5 97.6446 6.75853   2
   7  -4   5 95.2684 6.46913   2
  -7   4  -5 100.285 6.72391   2
   7   4   5 106.593 7.30895   2
  -7   4  -5 94.2438 6.69636   2
   7   4   5 99.5633 6.29029   2
   8  -4   5 17.0726 4.38164   2
  -8  -4  -5 22.6704 4.55826   2
  -8  -4  -5 22.7906 4.51384   2
   8  -4   5 20.5362 3.88933   2
  -8   4  -5 25.1328 4.24089   2
   8   4   5 16.6427 3.28162   2
  -8   4  -5 25.2319 4.55154   2
   8   4   5 24.0813 5.69248   2
   9  -4   5 49.3102 6.15375   2
  -9  -4  -5 48.0632 5.44031   2
   9  -4   5 46.0967 5.11873   2
   9   4   5 43.9857 5.98363   2
   9   4   5 50.2638 5.09025   2
  -9   4  -5 44.7359 5.39064   2
  -9   4  -5 50.5788 5.60746   2
  10  -4   5 73.3216 7.53505   2
 -10  -4  -5 62.1912 6.74254   2
 -10  -4  -5 54.3961 5.66909   2
 -10   4  -5 59.6697 6.30082   2
  10   4   5 55.9998 6.52879   2
 -10   4  -5 50.9141 6.90022   2
  11  -4   5 39.2402 5.84340   2
  11  -4   5 30.9205 4.44091   2
 -11  -4  -5 35.0024 5.16741   2
 -11  -4  -5 29.2975 5.28991   2
  11   4   5 42.5359 5.64223   2
 -11   4  -5 30.9215 5.18662   2
  12  -4   5 13.2465 5.09280   2
 -12  -4  -5 6.70208 4.04512   2
 -12   4  -5 11.6323 4.48207   2
  12   4   5 7.89364 4.28433   2
 -13  -4  -5 -2.7803 4.04567   2
 -13  -4  -5 11.4192 4.22675   2
  13  -4   5 9.11842 5.31544   2
 -13   4  -5 6.36948 4.52240   2
  13   4   5 3.84732 4.72444   2
  14  -4   5 -3.8870 5.19530   2
 -14  -4  -5 0.77533 4.24089   2
  14   4   5 2.84180 4.86005   2
 -14   4  -5 0.15660 4.82712   2
  13  -5  -5 20.0939 5.35273   2
 -13  -5   5 15.9397 4.67478   2
 -13  -5   5 6.79495 4.26349   2
 -13   5   5 18.9146 5.67231   2
  13   5  -5 20.1904 5.31900   2
 -12  -5   5 11.1716 4.58159   2
 -12  -5   5 0.79774 3.44745   2
  12  -5  -5 -0.5972 3.87797   2
  12   5  -5 -0.9507 3.74801   2
 -12   5   5 2.65589 4.01606   2
 -11  -5   5 3.78969 3.86226   2
  11  -5  -5 -6.1878 4.47710   2
 -11  -5   5 4.95776 4.22205   2
 -11   5   5 4.26685 3.83495   2
  11   5  -5 2.62558 3.50737   2
 -10  -5   5 18.8186 4.17613   2
  10  -5  -5 24.5061 5.78112   2
 -10  -5   5 16.1853 4.03369   2
  10   5  -5 19.2434 4.22705   2
 -10   5   5 21.4933 4.83230   2
  -9  -5   5 7.24354 3.26071   2
  -9  -5   5 6.17770 3.37364   2
   9  -5  -5 8.74617 4.64223   2
   9  -5  -5 6.70979 3.65559   2
  -9   5   5 7.34824 3.95817   2
   9   5  -5 10.2669 3.53016   2
  -9   5   5 11.6899 4.04695   2
   9   5  -5 7.01938 2.87261   2
   8  -5  -5 127.618 7.90466   2
  -8  -5   5 132.800 7.24677   2
   8  -5  -5 138.877 8.97866   2
  -8   5   5 123.360 8.09768   2
   8   5  -5 128.126 7.40535   2
   8   5  -5 135.504 6.43192   2
  -8   5   5 113.792 8.01150   2
  -7  -5   5 66.1129 5.45903   2
  -7  -5   5 68.0494 5.98989   2
   7  -5  -5 65.5022 6.94084   2
   7  -5  -5 64.6021 6.02624   2
   7   5  -5 59.2341 4.71388   2
  -7   5   5 62.7180 6.34207   2
  -7   5   5 73.6146 6.47615   2
   7   5  -5 60.1120 5.57192   2
   6  -5  -5 39.9402 4.52949   2
  -6  -5   5 50.5167 4.84216   2
  -6  -5   5 41.6441 4.46844   2
   6  -5  -5 52.0669 5.89202   2
  -6   5   5 50.3945 5.20315   2
   6   5  -5 53.8830 5.03069   2
  -6   5   5 47.9487 5.16699   2
   6   5  -5 56.7269 4.37170   2
  -5  -5   5 143.461 6.89923   2
   5  -5  -5 143.539 7.72396   2
  -5  -5   5 146.715 7.06850   2
   5  -5  -5 151.336 8.10194   2
   5   5  -5 149.588 6.20259   2
   5   5  -5 151.447 6.80960   2
  -5   5   5 137.095 7.43771   2
  -5   5   5 146.938 7.82166   2
   4  -5  -5 33.5619 3.83012   2
  -4  -5   5 58.1018 4.89859   2
   4  -5  -5 48.9269 5.01436   2
  -4  -5   5 48.5939 4.71736   2
  -4   5   5 51.2205 5.41045   2
   4   5  -5 49.7910 3.86985   2
   4   5  -5 44.2098 4.06041   2
  -4   5   5 54.6986 5.02002   2
  -3  -5   5 66.4721 4.73134   2
   3  -5  -5 63.1787 5.80832   2
  -3  -5   5 63.7849 4.74345   2
  -3   5   5 64.4101 5.43014   2
   3   5  -5 67.0080 4.21946   2
   3   5  -5 70.8617 4.29765   2
  -3   5   5 64.9864 5.51907   2
   2  -5  -5 89.2797 5.81886   2
  -2  -5   5 87.1422 4.91458   2
   2  -5  -5 96.0157 6.11608   2
   2   5  -5 104.000 4.99123   2
  -2   5   5 106.271 5.94189   2
   2   5  -5 100.394 4.67879   2
  -2   5   5 96.1793 5.89602   2
  -1  -5   5 84.6866 4.89163   2
   1  -5  -5 82.4761 5.54067   2
   1  -5  -5 72.2037 5.41775   2
  -1  -5   5 77.9155 5.41360   2
   1   5  -5 78.5058 4.22705   2
   1   5  -5 77.0168 4.58051   2
  -1   5   5 79.3746 5.30052   2
  -1   5   5 80.0448 5.37871   2
   0  -5   5 211.600 7.46116   2
   0  -5  -5 205.287 8.27976   2
   0  -5  -5 222.292 8.51578   2
   0   5  -5 208.282 6.87888   2
   0   5   5 206.776 8.16483   2
   0   5   5 197.444 7.81493   2
   0   5  -5 211.338 7.33039   2
   1  -5   5 72.9744 4.77601   2
  -1  -5  -5 82.3280 5.46314   2
  -1  -5  -5 79.1393 5.75311   2
   1  -5   5 82.3166 4.89754   2
   1   5   5 81.7969 5.42615   2
   1   5   5 87.5275 5.85723   2
  -1   5  -5 79.9546 4.55604   2
  -1   5  -5 80.4643 4.34546   2
   2  -5   5 94.2651 5.26236   2
  -2  -5  -5 99.4565 6.27349   2
  -2  -5  -5 94.8181 5.88730   2
   2  -5   5 100.165 5.59128   2
   2   5   5 99.9923 6.18981   2
   2   5   5 89.5802 5.84554   2
  -2   5  -5 93.2560 4.93992   2
  -2   5  -5 92.2716 5.17404   2
   3  -5   5 65.3347 5.11770   2
  -3  -5  -5 62.0839 5.47849   2
  -3  -5  -5 65.9506 5.54142   2
   3  -5   5 67.6673 5.10058   2
   3   5   5 60.8640 5.30581   2
  -3   5  -5 61.7538 4.70865   2
   3   5   5 65.0657 5.40734   2
  -3   5  -5 70.4927 4.92227   2
  -4  -5  -5 44.6092 4.63138   2
   4  -5   5 48.3266 4.79232   2
  -4  -5  -5 38.9098 4.58408   2
   4  -5   5 49.4162 4.79515   2
   4   5   5 66.5233 5.71763   2
  -4   5  -5 57.4477 5.04688   2
  -4   5  -5 47.8314 4.66998   2
   4   5   5 47.9781 4.47976   2
   5  -5   5 158.478 7.89404   2
  -5  -5  -5 157.874 7.90454   2
   5  -5   5 152.894 7.80957   2
  -5  -5  -5 148.514 8.47413   2
  -5   5  -5 144.447 7.23646   2
   5   5   5 144.324 7.33253   2
  -5   5  -5 152.403 7.22563   2
   5   5   5 149.696 7.88970   2
  -6  -5  -5 47.2965 4.93377   2
   6  -5   5 57.8450 5.71686   2
  -6  -5  -5 55.0605 6.55208   2
   6  -5   5 43.4247 4.67323   2
   6   5   5 53.9099 4.99564   2
  -6   5  -5 60.5218 5.80677   2
  -6   5  -5 58.5958 5.71051   2
   6   5   5 47.7128 5.09177   2
  -7  -5  -5 53.0651 5.52257   2
   7  -5   5 63.0020 6.04005   2
  -7  -5  -5 63.2296 6.28925   2
   7  -5   5 62.0122 6.50756   2
  -7   5  -5 64.5312 6.19886   2
  -7   5  -5 57.4969 5.94219   2
   7   5   5 74.4285 6.05453   2
   7   5   5 64.3493 6.40840   2
  -8  -5  -5 131.826 7.97844   2
  -8  -5  -5 140.886 8.97540   2
   8  -5   5 146.707 8.21558   2
   8  -5   5 130.553 8.35020   2
   8   5   5 130.757 7.34834   2
  -8   5  -5 138.780 8.00364   2
   8   5   5 139.461 9.54119   2
   9  -5   5 11.0312 3.72344   2
   9  -5   5 12.5367 4.34282   2
  -9  -5  -5 1.25540 3.81595   2
  -9  -5  -5 8.91892 3.54347   2
   9   5   5 14.7622 4.40546   2
  -9   5  -5 9.50914 3.91156   2
 -10  -5  -5 12.0124 4.33850   2
  10  -5   5 22.0996 4.43823   2
 -10  -5  -5 28.6041 5.42027   2
  10  -5   5 25.4877 5.80576   2
  10   5   5 20.2837 4.99745   2
 -10   5  -5 21.5322 4.79355   2
  11  -5   5 5.20363 4.53401   2
 -11  -5  -5 -2.4903 3.24233   2
 -11  -5  -5 7.46760 4.04522   2
  11   5   5 3.54493 3.81551   2
 -11   5  -5 5.06553 4.04488   2
  12  -5   5 11.6222 5.14201   2
 -12  -5  -5 3.14028 4.20548   2
 -12  -5  -5 -2.0426 4.24101   2
 -12   5  -5 0.85686 4.51552   2
  12   5   5 -0.3549 3.78736   2
 -13  -5  -5 9.62275 5.01095   2
  13  -5   5 18.0484 5.91321   2
  13   5   5 15.6448 4.86771   2
 -13   5  -5 19.3859 5.67599   2
 -12  -6   5 -1.5144 4.00658   2
  12  -6  -5 22.2646 5.96475   2
 -12  -6   5 12.8190 4.47013   2
 -12   6   5 12.9763 5.34243   2
  12   6  -5 6.30205 4.16227   2
 -11  -6   5 4.65139 3.72599   2
 -11  -6   5 5.13726 3.77845   2
  11  -6  -5 11.6061 5.22030   2
 -11   6   5 -1.2492 4.10541   2
  11   6  -5 9.16934 3.84786   2
 -10  -6   5 29.9042 5.24793   2
  10  -6  -5 25.7263 5.72622   2
 -10   6   5 29.1547 5.24566   2
  10   6  -5 34.3000 4.97964   2
   9  -6  -5 19.8258 4.90351   2
   9  -6  -5 17.8914 5.42727   2
  -9  -6   5 14.0378 4.02442   2
  -9  -6   5 11.3311 3.73815   2
  -9   6   5 7.62862 4.42981   2
   9   6  -5 19.7610 4.36817   2
   8  -6  -5 -0.1794 3.11595   2
   8  -6  -5 1.68953 3.87872   2
  -8  -6   5 0.24586 3.04493   2
  -8  -6   5 -1.0843 3.05757   2
   8   6  -5 3.76694 2.92152   2
   8   6  -5 8.39736 2.94521   2
  -8   6   5 4.92225 3.49873   2
  -7  -6   5 8.03939 3.49398   2
   7  -6  -5 3.35966 3.57735   2
  -7  -6   5 0.97108 2.85184   2
   7  -6  -5 6.72383 3.18116   2
  -7   6   5 5.74575 3.89588   2
   7   6  -5 6.23797 2.38195   2
   7   6  -5 3.61016 2.71487   2
  -6  -6   5 86.8428 6.28406   2
  -6  -6   5 88.6182 6.28724   2
   6  -6  -5 96.2514 7.57985   2
   6  -6  -5 92.1141 6.93303   2
  -6   6   5 100.029 7.27002   2
   6   6  -5 93.2410 5.33658   2
   6   6  -5 95.0491 5.78988   2
   5  -6  -5 7.39976 3.29915   2
  -5  -6   5 3.32273 3.14011   2
  -5  -6   5 13.0751 3.33239   2
   5  -6  -5 5.23224 3.81836   2
  -5   6   5 -1.1751 3.11813   2
   5   6  -5 11.4943 2.96938   2
  -5   6   5 10.0402 3.95517   2
   5   6  -5 4.60392 2.42721   2
   4  -6  -5 131.132 8.00196   2
  -4  -6   5 141.979 7.31376   2
   4  -6  -5 122.763 7.91380   2
  -4  -6   5 131.429 7.00164   2
   4   6  -5 134.084 6.50402   2
   4   6  -5 142.336 6.27899   2
  -4   6   5 129.072 7.51667   2
  -4   6   5 148.902 7.85723   2
   3  -6  -5 62.1046 6.40001   2
  -3  -6   5 61.6178 5.30082   2
  -3  -6   5 71.3576 5.37042   2
   3  -6  -5 57.5599 6.04463   2
   3   6  -5 63.7264 4.81854   2
  -3   6   5 61.5925 6.04484   2
   3   6  -5 61.2376 4.71667   2
  -2  -6   5 36.8331 3.80880   2
  -2  -6   5 26.4874 3.81352   2
   2  -6  -5 30.6696 4.22792   2
   2  -6  -5 37.9146 4.96174   2
   2   6  -5 26.9098 3.26059   2
  -2   6   5 33.9275 4.26919   2
  -2   6   5 27.3943 4.11860   2
   2   6  -5 32.2566 3.69319   2
   1  -6  -5 187.006 8.81491   2
  -1  -6   5 182.587 8.13817   2
  -1  -6   5 204.852 8.09429   2
  -1   6   5 204.675 8.49928   2
   1   6  -5 203.184 7.28098   2
   1   6  -5 201.208 7.71504   2
  -1   6   5 193.673 8.57887   2
   0  -6   5 8.53025 3.10248   2
   0  -6  -5 8.26130 3.23586   2
   0  -6   5 7.25522 3.01970   2
   0  -6  -5 7.08524 3.36325   2
   0   6  -5 10.0835 2.69628   2
   0   6  -5 2.33137 2.50687   2
   0   6   5 1.82984 2.93330   2
   0   6   5 7.16354 3.18326   2
   1  -6   5 200.208 8.27766   2
   1  -6   5 193.410 8.36027   2
  -1  -6  -5 193.665 8.79410   2
  -1  -6  -5 222.304 9.50397   2
  -1   6  -5 207.796 7.60238   2
   1   6   5 200.625 8.76052   2
  -1   6  -5 194.882 8.10686   2
   1   6   5 199.868 8.72706   2
  -2  -6  -5 39.9285 4.74855   2
   2  -6   5 33.8819 4.07503   2
   2  -6   5 33.9222 4.18363   2
  -2  -6  -5 32.0256 4.11117   2
  -2   6  -5 28.0814 3.61960   2
   2   6   5 30.1828 4.20818   2
  -2   6  -5 39.6375 4.06250   2
   2   6   5 32.6849 4.22596   2
  -3  -6  -5 62.1209 6.21589   2
  -3  -6  -5 69.6799 6.39108   2
   3  -6   5 65.2349 5.81465   2
   3  -6   5 69.0194 5.86027   2
  -3   6  -5 60.3584 5.21372   2
   3   6   5 61.0423 5.72473   2
   3   6   5 76.0211 6.43477   2
  -3   6  -5 63.0739 5.40115   2
   4  -6   5 134.056 7.39037   2
   4  -6   5 148.642 7.76461   2
  -4  -6  -5 145.510 8.37616   2
  -4  -6  -5 136.210 8.31217   2
   4   6   5 134.079 7.77974   2
  -4   6  -5 136.387 6.94752   2
  -4   6  -5 130.262 7.09763   2
   4   6   5 135.780 7.70165   2
   5  -6   5 0.78105 2.95517   2
   5  -6   5 5.87420 3.11516   2
  -5  -6  -5 6.66735 4.41383   2
  -5  -6  -5 10.8680 3.61124   2
  -5   6  -5 3.83085 2.72804   2
  -5   6  -5 6.71936 2.94033   2
   5   6   5 8.23687 3.70015   2
   5   6   5 7.04534 2.97553   2
   6  -6   5 95.8549 7.41596   2
  -6  -6  -5 93.3175 7.45892   2
   6  -6   5 90.2345 7.22488   2
  -6  -6  -5 88.4365 6.88151   2
   6   6   5 97.1583 6.29855   2
  -6   6  -5 96.7474 6.52364   2
   6   6   5 87.8909 6.74990   2
  -6   6  -5 112.298 6.92104   2
  -7  -6  -5 5.30554 3.33763   2
  -7  -6  -5 -0.0588 3.55158   2
   7  -6   5 4.88142 3.34834   2
   7  -6   5 2.33943 3.58016   2
   7   6   5 4.20013 2.90166   2
   7   6   5 3.60450 3.94012   2
  -7   6  -5 3.12721 3.38400   2
   8  -6   5 7.30021 4.12519   2
  -8  -6  -5 0.10817 3.28394   2
   8  -6   5 2.72773 3.21170   2
  -8  -6  -5 1.90797 3.88210   2
   8   6   5 4.11524 3.79654   2
  -8   6  -5 4.35003 3.29766   2
  -9  -6  -5 18.4708 4.73922   2
   9  -6   5 14.9483 4.98193   2
  -9  -6  -5 10.1612 4.39125   2
   9   6   5 13.8160 4.65482   2
  -9   6  -5 14.5248 4.62306   2
  10  -6   5 43.0343 5.94467   2
  10  -6   5 32.3895 5.90047   2
 -10  -6  -5 24.9373 5.08863   2
  10   6   5 37.7132 5.77562   2
 -10   6  -5 38.0888 5.98622   2
  11  -6   5 -1.4754 4.23868   2
 -11  -6  -5 2.14314 4.37588   2
 -11  -6  -5 10.0781 4.29066   2
 -11   6  -5 5.10237 4.55539   2
  11   6   5 14.6476 4.79466   2
  12  -6   5 18.9612 5.96604   2
 -12  -6  -5 7.77380 4.92611   2
 -12  -6  -5 9.16320 4.97159   2
 -12   6  -5 2.20090 4.26217   2
  12   6   5 9.40049 4.66383   2
  11  -7  -5 10.0874 4.98672   2
 -11  -7   5 8.86325 4.15869   2
 -11  -7   5 2.71383 4.21485   2
  11   7  -5 10.6717 4.08999   2
 -11   7   5 17.8088 5.77308   2
 -10  -7   5 8.21407 4.48686   2
  10  -7  -5 5.05771 4.81285   2
 -10  -7   5 10.7615 3.97694   2
  10   7  -5 5.27318 3.48864   2
  -9  -7   5 24.4891 4.65723   2
   9  -7  -5 14.1853 5.26319   2
  -9   7   5 17.6330 5.35368   2
   9   7  -5 26.2861 4.30685   2
   8  -7  -5 -2.5730 4.09557   2
   8  -7  -5 0.15868 3.72328   2
  -8  -7   5 1.34894 3.48015   2
  -8  -7   5 -0.9651 3.29111   2
  -8   7   5 1.67026 3.58550   2
   8   7  -5 1.48522 2.81177   2
  -7  -7   5 5.26893 3.46130   2
  -7  -7   5 4.20744 3.52000   2
   7  -7  -5 10.2615 4.96263   2
   7  -7  -5 6.45185 3.47232   2
   7   7  -5 10.2286 3.32177   2
   7   7  -5 4.96568 2.55352   2
  -7   7   5 12.4143 4.21581   2
   6  -7  -5 12.3381 4.67335   2
   6  -7  -5 21.7212 4.33448   2
  -6  -7   5 8.82140 3.52649   2
  -6  -7   5 16.7100 3.96477   2
   6   7  -5 16.6135 3.29109   2
  -6   7   5 18.9481 4.53662   2
   6   7  -5 16.1939 3.30329   2
   5  -7  -5 18.7123 4.45505   2
   5  -7  -5 14.5475 4.14762   2
  -5  -7   5 21.9237 4.06810   2
  -5  -7   5 17.6181 3.99435   2
   5   7  -5 21.6764 3.57573   2
  -5   7   5 11.0237 3.51018   2
   5   7  -5 21.1193 3.48428   2
   4  -7  -5 32.6100 5.01806   2
   4  -7  -5 28.1064 4.71109   2
  -4  -7   5 31.8213 4.37087   2
  -4  -7   5 29.7021 4.20750   2
   4   7  -5 32.7656 3.74775   2
  -4   7   5 26.4609 4.49346   2
   4   7  -5 31.8948 3.75006   2
  -3  -7   5 38.1154 4.64860   2
  -3  -7   5 36.5115 4.49824   2
   3  -7  -5 39.0389 5.52322   2
   3  -7  -5 41.0623 4.95925   2
   3   7  -5 42.6827 4.28974   2
  -3   7   5 36.6775 4.66893   2
  -3   7   5 43.1046 4.76057   2
   3   7  -5 42.3986 4.13452   2
  -2  -7   5 7.28936 3.18905   2
   2  -7  -5 6.84313 3.70352   2
  -2  -7   5 5.15709 3.06652   2
   2  -7  -5 5.22861 3.50522   2
   2   7  -5 4.33288 2.51171   2
  -2   7   5 5.60830 3.37027   2
   2   7  -5 5.78903 2.69574   2
  -2   7   5 9.50827 3.43249   2
  -1  -7   5 101.356 6.66326   2
  -1  -7   5 105.002 6.44387   2
   1  -7  -5 96.1112 7.37357   2
   1  -7  -5 98.9747 7.48795   2
   1   7  -5 106.670 6.14239   2
   1   7  -5 102.332 5.57516   2
  -1   7   5 105.754 8.35665   2
   0  -7   5 56.3388 5.75878   2
   0  -7   5 71.4166 5.82024   2
   0  -7  -5 73.3491 6.72417   2
   0  -7  -5 71.7041 7.04104   2
   0   7   5 72.9141 7.66270   2
   0   7  -5 71.5365 5.52823   2
   0   7   5 58.3462 6.05159   2
   0   7  -5 68.6647 4.91387   2
  -1  -7  -5 107.771 7.68373   2
   1  -7   5 101.856 6.77321   2
  -1  -7  -5 108.738 7.75829   2
   1  -7   5 105.509 7.09408   2
  -1   7  -5 107.609 5.88318   2
  -1   7  -5 96.6952 6.24937   2
   1   7   5 103.571 8.57257   2
   1   7   5 111.997 7.37595   2
  -2  -7  -5 4.75091 3.31819   2
   2  -7   5 2.31345 3.13242   2
   2  -7   5 2.25353 3.27343   2
  -2  -7  -5 5.96458 3.75677   2
   2   7   5 0.70124 3.32744   2
  -2   7  -5 1.82373 2.69979   2
  -2   7  -5 3.66666 2.71937   2
  -3  -7  -5 38.0999 4.70859   2
   3  -7   5 40.6512 4.93379   2
  -3  -7  -5 34.8018 4.86837   2
   3  -7   5 43.3490 4.75810   2
   3   7   5 54.7834 5.41080   2
  -3   7  -5 44.2710 4.39816   2
   3   7   5 44.1058 4.99075   2
   4  -7   5 32.4297 4.79253   2
   4  -7   5 25.0949 4.13178   2
  -4  -7  -5 35.0079 5.11253   2
  -4  -7  -5 32.0929 5.35179   2
   4   7   5 33.0591 4.44030   2
  -4   7  -5 33.4857 4.40203   2
   4   7   5 38.2567 4.91968   2
  -4   7  -5 27.4465 4.06421   2
  -5  -7  -5 17.9870 4.65250   2
  -5  -7  -5 17.8765 4.04736   2
   5  -7   5 18.9263 3.68461   2
   5  -7   5 17.7531 3.91011   2
   5   7   5 19.7937 4.23606   2
   5   7   5 13.1462 3.18197   2
  -5   7  -5 10.9507 3.71755   2
   6  -7   5 13.0340 4.17413   2
  -6  -7  -5 14.1215 4.49464   2
  -6  -7  -5 13.0927 4.17690   2
   6  -7   5 12.5092 4.34829   2
  -6   7  -5 19.4405 4.30926   2
   7  -7   5 5.53134 4.12330   2
  -7  -7  -5 -1.0449 3.45627   2
  -7  -7  -5 9.06275 4.59127   2
   7  -7   5 7.01715 3.49195   2
   7   7   5 6.79776 3.95096   2
  -7   7  -5 8.08410 3.96426   2
   8  -7   5 5.06984 4.47090   2
  -8  -7  -5 0.06420 3.90396   2
  -8  -7  -5 4.55943 3.86265   2
   8  -7   5 2.35861 3.67840   2
   8   7   5 -0.3688 3.44165   2
  -8   7  -5 0.75562 3.63535   2
  -9  -7  -5 21.2483 4.98395   2
   9  -7   5 12.2541 5.07814   2
   9  -7   5 14.8194 4.00108   2
  -9  -7  -5 18.8432 4.74812   2
   9   7   5 23.5940 5.14819   2
  -9   7  -5 26.1464 5.17553   2
 -10  -7  -5 1.93571 4.44093   2
 -10  -7  -5 -0.9327 3.90705   2
  10  -7   5 10.1668 5.13618   2
  10   7   5 0.31368 3.74655   2
 -10   7  -5 8.75646 5.05524   2
 -11  -7  -5 17.2917 5.04956   2
  11  -7   5 1.90315 4.14815   2
 -11   7  -5 15.2003 5.22307   2
  11   7   5 16.6856 4.96049   2
  10  -8  -5 11.4012 5.41333   2
 -10  -8   5 0.01106 3.96633   2
 -10  -8   5 1.91436 4.13989   2
  10   8  -5 8.60182 3.64014   2
 -10   8   5 4.95522 4.96513   2
  -9  -8   5 5.95840 4.09185   2
   9  -8  -5 4.82776 5.09647   2
   9   8  -5 7.32586 3.78495   2
   8  -8  -5 0.59819 4.85688   2
  -8  -8   5 -1.0367 3.49154   2
  -8  -8   5 0.81291 3.57958   2
   8   8  -5 -1.2769 2.91287   2
  -8   8   5 -3.4055 4.25756   2
   7  -8  -5 6.79341 5.30185   2
  -7  -8   5 3.28163 3.58898   2
  -7   8   5 6.61876 3.93216   2
   7   8  -5 2.45743 3.03345   2
   6  -8  -5 4.08559 4.15500   2
  -6  -8   5 11.8340 3.87854   2
   6  -8  -5 2.31050 4.33082   2
  -6  -8   5 5.20608 3.62503   2
  -6   8   5 8.98717 4.43459   2
   6   8  -5 4.74037 3.21332   2
   5  -8  -5 10.5094 4.87008   2
  -5  -8   5 16.3026 4.29113   2
   5  -8  -5 4.94211 4.48797   2
  -5  -8   5 10.0821 3.74377   2
   5   8  -5 14.0563 3.16665   2
   5   8  -5 0.56533 2.99399   2
  -5   8   5 4.71305 3.95626   2
  -4  -8   5 11.5962 3.98218   2
   4  -8  -5 10.9068 3.96092   2
   4  -8  -5 4.74909 4.25271   2
  -4  -8   5 8.52518 3.60728   2
   4   8  -5 11.1576 3.04006   2
   4   8  -5 5.69336 2.94254   2
  -4   8   5 2.40655 3.64587   2
  -3  -8   5 16.4140 3.95216   2
   3  -8  -5 27.1445 5.19033   2
  -3  -8   5 18.3995 4.03488   2
   3  -8  -5 10.9814 3.76488   2
  -3   8   5 14.4112 4.21665   2
   3   8  -5 14.8224 3.43623   2
   3   8  -5 17.6821 3.21817   2
  -2  -8   5 10.6276 3.81320   2
   2  -8  -5 19.7399 4.63304   2
  -2  -8   5 15.5660 4.03379   2
   2  -8  -5 11.0102 4.18270   2
   2   8  -5 10.7728 3.01248   2
  -2   8   5 9.01167 3.93432   2
   2   8  -5 11.1720 3.21186   2
  -1  -8   5 26.3689 4.53729   2
   1  -8  -5 27.7057 5.18847   2
   1  -8  -5 28.6694 5.37405   2
  -1  -8   5 31.0396 4.60150   2
   1   8  -5 21.7003 3.78221   2
   1   8  -5 31.8418 3.80256   2
  -1   8   5 27.9701 4.95186   2
   0  -8   5 117.696 7.39927   2
   0  -8  -5 106.992 8.73995   2
   0  -8  -5 133.570 8.48953   2
   0  -8   5 125.437 7.89102   2
   0   8  -5 117.011 7.68089   2
   0   8   5 118.959 7.94627   2
   0   8  -5 119.184 6.35703   2
  -1  -8  -5 37.3180 5.55263   2
  -1  -8  -5 19.3422 4.59089   2
   1  -8   5 24.4375 4.21331   2
   1  -8   5 23.2171 4.61419   2
  -1   8  -5 27.5496 4.22029   2
  -1   8  -5 26.5268 4.01207   2
   1   8   5 29.9436 4.62210   2
   2  -8   5 6.31147 3.73095   2
  -2  -8  -5 11.9793 4.37152   2
  -2  -8  -5 14.0304 4.72922   2
  -2   8  -5 7.39632 3.18899   2
  -2   8  -5 5.24666 3.23191   2
   3  -8   5 19.0221 4.44344   2
   3  -8   5 19.2727 4.16447   2
  -3  -8  -5 21.2561 5.02009   2
  -3  -8  -5 23.3243 4.70853   2
  -3   8  -5 13.6212 3.51478   2
  -4  -8  -5 2.04896 3.77319   2
   4  -8   5 3.43052 3.39834   2
  -4  -8  -5 12.4080 4.07283   2
   4  -8   5 5.91387 4.04763   2
   4   8   5 7.29098 4.92662   2
  -4   8  -5 8.77207 3.69175   2
   5  -8   5 13.5312 4.29262   2
  -5  -8  -5 18.4419 6.25495   2
  -5  -8  -5 16.0161 4.63596   2
  -5   8  -5 8.68944 3.83320   2
   5   8   5 17.3134 4.41395   2
  -6  -8  -5 3.08238 4.24202   2
  -6  -8  -5 5.49051 4.01865   2
   6  -8   5 3.51408 3.40300   2
   6  -8   5 -1.5160 4.01693   2
  -6   8  -5 11.2598 4.06419   2
   6   8   5 3.91158 3.60027   2
   7  -8   5 2.70177 3.57072   2
  -7  -8  -5 9.70194 4.25113   2
   7  -8   5 1.65064 4.39696   2
  -7  -8  -5 1.94830 3.72604   2
  -7   8  -5 12.7334 4.01032   2
   7   8   5 16.2759 4.47235   2
  -8  -8  -5 -1.7480 4.12347   2
  -8  -8  -5 3.46766 4.09391   2
   8  -8   5 -0.3171 3.85083   2
   8  -8   5 4.44007 4.58536   2
   8   8   5 4.76558 4.31550   2
  -8   8  -5 3.63761 4.13738   2
  -9  -8  -5 -3.4662 4.08474   2
  -9  -8  -5 -1.2890 4.21284   2
   9  -8   5 0.66487 4.35087   2
   9   8   5 -6.3683 4.04950   2
  -9   8  -5 3.16286 4.13761   2
  10  -8   5 2.13840 4.78765   2
 -10  -8  -5 6.88953 4.48113   2
 -10  -8  -5 2.59200 5.17766   2
 -10   8  -5 5.46534 4.75204   2
  10   8   5 9.45435 5.39667   2
  -7  -9   5 5.00144 4.93826   2
  -7  -9   5 -3.1468 3.73057   2
   7  -9  -5 4.74290 4.80685   2
  -7   9   5 -0.1671 3.97602   2
   7   9  -5 -6.7407 2.58183   2
  -6  -9   5 1.12737 3.66970   2
  -6  -9   5 9.67065 4.24541   2
   6  -9  -5 -2.0238 4.48071   2
   6   9  -5 6.08489 3.19769   2
  -6   9   5 1.32442 4.10939   2
  -5  -9   5 17.8164 4.59126   2
   5  -9  -5 12.5470 4.98446   2
   5  -9  -5 23.7577 5.63886   2
  -5  -9   5 17.4416 4.55454   2
  -5   9   5 10.3455 4.82223   2
   5   9  -5 15.9516 3.41300   2
   4  -9  -5 13.1281 4.81243   2
   4  -9  -5 18.0345 5.41743   2
  -4  -9   5 23.9054 4.78000   2
  -4  -9   5 14.7489 4.41650   2
   4   9  -5 21.5942 3.78931   2
  -4   9   5 28.1005 4.96732   2
  -3  -9   5 9.94803 3.97916   2
   3  -9  -5 12.9787 4.83741   2
   3  -9  -5 6.95592 4.60219   2
  -3   9   5 10.6947 4.26640   2
   3   9  -5 10.2722 3.13271   2
  -2  -9   5 1.62929 4.15674   2
   2  -9  -5 0.21186 4.27659   2
  -2  -9   5 -4.2001 2.93369   2
   2  -9  -5 -2.7188 3.64191   2
  -2   9   5 -0.0800 3.91012   2
   2   9  -5 1.62624 2.68112   2
   1  -9  -5 -1.6567 4.08496   2
   1  -9  -5 3.45431 3.98031   2
  -1  -9   5 -4.5547 3.05010   2
  -1  -9   5 3.69795 4.15728   2
  -1   9   5 -2.9723 3.30891   2
   1   9  -5 -3.7904 2.25743   2
   0  -9  -5 0.12453 3.65587   2
   0  -9  -5 7.32649 4.51920   2
   0  -9   5 0.36940 4.17989   2
   0   9   5 -2.4157 3.33229   2
   0   9  -5 0.36092 2.60818   2
   1  -9   5 0.32590 3.33509   2
  -1  -9  -5 4.64207 3.77224   2
  -1  -9  -5 -4.3573 3.88342   2
   1  -9   5 -8.5490 3.98029   2
   1   9   5 1.87894 3.67143   2
  -1   9  -5 1.26981 2.85085   2
   2  -9   5 2.61221 4.15129   2
  -2  -9  -5 -4.7196 3.48186   2
  -2  -9  -5 1.61373 4.18368   2
   2  -9   5 10.2141 4.23312   2
  -2   9  -5 3.43062 3.12314   2
   2   9   5 1.18834 3.39696   2
  -3  -9  -5 1.43223 4.40098   2
  -3  -9  -5 3.56704 3.67130   2
   3  -9   5 13.7387 4.77774   2
   3  -9   5 4.70177 3.99045   2
   3   9   5 14.3457 3.98965   2
  -3   9  -5 7.87332 3.87212   2
   4  -9   5 25.3542 5.47256   2
  -4  -9  -5 21.5726 5.31455   2
   4  -9   5 14.6680 4.71611   2
  -4  -9  -5 22.1284 5.09768   2
  -4   9  -5 8.07282 3.60851   2
   4   9   5 24.4944 5.02041   2
   5  -9   5 13.1143 4.82870   2
  -5  -9  -5 6.97404 4.58854   2
  -5  -9  -5 19.9170 5.06174   2
   5  -9   5 9.07372 4.44884   2
  -5   9  -5 16.2672 4.23891   2
   5   9   5 18.5602 4.69560   2
  -6  -9  -5 0.98743 3.88285   2
  -6  -9  -5 2.24423 4.21012   2
   6  -9   5 -2.0273 4.38395   2
  -6   9  -5 2.39330 3.56680   2
   6   9   5 7.56139 4.75962   2
   7  -9   5 9.20508 4.68805   2
  -7  -9  -5 -4.2697 4.44631   2
  -7  -9  -5 -0.0898 4.29410   2
   7  -9   5 0.28827 3.74875   2
  -7   9  -5 4.51396 4.37910   2
   7   9   5 -4.4818 4.00533   2
   4 -10  -5 2.57453 4.98076   2
  -4 -10   5 4.90923 4.33152   2
   4  10  -5 11.0340 3.42389   2
  -4  10   5 5.55688 4.70782   2
   3 -10  -5 -0.0014 4.25587   2
  -3 -10   5 1.79080 4.32142   2
   3 -10  -5 3.11539 4.87655   2
  -3 -10   5 5.65529 4.33558   2
  -3  10   5 -1.9470 4.00535   2
   3  10  -5 8.54795 3.39956   2
  -2 -10   5 0.07642 3.94091   2
   2 -10  -5 7.40365 4.61202   2
   2 -10  -5 1.47843 4.60544   2
  -2 -10   5 7.20815 4.08518   2
  -2  10   5 9.95768 4.35881   2
   2  10  -5 3.00384 3.32517   2
   1 -10  -5 6.31651 4.77813   2
  -1 -10   5 10.8122 4.54474   2
   1 -10  -5 11.3808 5.36160   2
  -1 -10   5 8.59541 4.38460   2
   1  10  -5 11.4939 3.12995   2
  -1  10   5 14.7817 4.91351   2
   0 -10   5 2.52154 4.20310   2
   0 -10   5 5.09011 4.45400   2
   0 -10  -5 1.05990 4.94428   2
   0  10   5 4.52115 4.15077   2
   0  10  -5 0.41607 3.08988   2
  -1 -10  -5 2.28153 4.37276   2
   1 -10   5 9.33361 4.42761   2
   1 -10   5 13.8189 4.57364   2
  -1 -10  -5 9.98460 4.97209   2
   1  10   5 14.8570 4.69670   2
  -1  10  -5 3.77823 3.14659   2
   2 -10   5 5.13625 4.40929   2
  -2 -10  -5 12.1980 4.88475   2
   2 -10   5 1.48640 4.02880   2
  -2 -10  -5 3.60654 4.52554   2
   2  10   5 3.27671 4.29798   2
  -2  10  -5 3.17662 3.25838   2
  -3 -10  -5 4.19949 4.54151   2
   3 -10   5 10.1601 5.06962   2
   3 -10   5 11.6465 4.98111   2
  -3 -10  -5 4.20853 4.27496   2
   3  10   5 7.17036 4.26374   2
  -3  10  -5 7.49760 3.78913   2
   4 -10   5 9.51583 4.98441   2
  -4 -10  -5 13.4268 5.00720   2
  -4 -10  -5 -5.9769 4.08234   2
   4 -10   5 1.24174 3.97464   2
   4  10   5 12.6915 4.28033   2
  -4  10  -5 2.98310 3.84182   2
  15   0  -6 58.2077 8.17430   2
 -15   0   6 53.5922 7.39119   2
  14   0  -6 12.8528 4.96576   2
 -14   0   6 9.61427 4.50950   2
 -13   0   6 12.0104 4.75700   2
  13   0  -6 8.78869 4.44324   2
 -13   0   6 13.9129 4.37450   2
 -12   0   6 3.38151 3.36729   2
 -12   0   6 6.96936 3.62717   2
  12   0  -6 2.22425 3.89866   2
 -11   0   6 1.87536 3.29007   2
 -11   0   6 -0.0987 3.07644   2
 -10   0   6 10.4586 3.62727   2
  10   0  -6 15.4445 3.19898   2
 -10   0   6 12.4018 4.00147   2
  10   0  -6 12.5883 4.33662   2
  -9   0   6 92.0592 6.52693   2
   9   0  -6 78.2383 5.60185   2
  -9   0   6 78.1406 6.07598   2
   9   0  -6 98.5579 6.94008   2
   8   0  -6 5.25489 2.97987   2
   8   0  -6 -1.4730 2.24535   2
  -8   0   6 -0.2378 2.58941   2
  -8   0   6 3.15318 2.79642   2
  -7   0   6 5.57289 2.69671   2
  -7   0   6 4.25955 2.45114   2
   7   0  -6 2.00401 2.58331   2
   7   0  -6 2.49580 2.16685   2
  -6   0   6 1203.52 28.5312   2
  -6   0   6 1232.52 28.5513   2
   6   0  -6 1200.98 29.0958   2
   6   0  -6 1251.16 28.9768   2
   5   0  -6 2.28248 1.83756   2
  -5   0   6 1.92853 1.69559   2
   5   0  -6 1.81353 1.59189   2
  -5   0   6 0.51018 1.71501   2
   4   0  -6 46.6031 2.82790   2
  -4   0   6 40.6423 2.93371   2
  -4   0   6 43.8236 2.81817   2
   4   0  -6 44.3845 3.08690   2
  -3   0   6 60.9771 2.89369   2
  -3   0   6 64.9234 3.09569   2
   3   0  -6 57.2660 2.99096   2
   3   0  -6 63.5076 2.84560   2
  -2   0   6 341.725 8.03066   2
  -2   0   6 328.767 8.02727   2
   2   0  -6 335.179 8.03761   2
   2   0  -6 325.740 7.91303   2
   1   0  -6 532.185 11.7476   2
  -1   0   6 514.662 11.7681   2
   1   0  -6 543.031 11.8094   2
   0   0  -6 1874.71 39.8550   2
  -1   0  -6 532.677 12.1285   2
   1   0   6 540.850 12.4244   2
   1   0   6 538.505 12.2787   2
  -1   0  -6 532.405 12.2874   2
  -2   0  -6 340.981 8.60987   2
   2   0   6 327.414 8.49777   2
  -2   0  -6 338.082 8.34321   2
  -3   0  -6 65.5280 3.34899   2
  -3   0  -6 64.0470 3.41754   2
   3   0   6 63.6118 3.58088   2
  -4   0  -6 48.4698 3.32226   2
  -4   0  -6 43.3688 3.15951   2
   4   0   6 49.4591 3.54600   2
   4   0   6 50.1170 3.09689   2
  -5   0  -6 1.00012 1.61432   2
   5   0   6 3.69556 1.67770   2
  -5   0  -6 4.94778 2.17180   2
   5   0   6 1.12450 1.65032   2
  -6   0  -6 1246.80 29.1013   2
   6   0   6 1202.85 28.4177   2
   6   0   6 1200.44 29.0302   2
  -6   0  -6 1208.51 28.4899   2
   7   0   6 4.44224 2.46880   2
   7   0   6 4.93524 2.62002   2
  -7   0  -6 5.18309 2.85939   2
  -7   0  -6 4.66968 2.61787   2
   8   0   6 -2.1248 3.07702   2
   8   0   6 4.28961 2.59161   2
  -8   0  -6 0.35393 2.34109   2
  -8   0  -6 -1.0851 2.85792   2
  -9   0  -6 81.0842 6.60284   2
   9   0   6 95.1343 6.18757   2
  -9   0  -6 85.8754 6.54291   2
   9   0   6 82.1720 6.98443   2
 -10   0  -6 11.9749 3.87570   2
 -10   0  -6 12.1236 3.80977   2
  10   0   6 3.67233 3.60009   2
  10   0   6 15.5147 3.81061   2
 -11   0  -6 -1.4786 3.41452   2
  11   0   6 3.19195 2.87479   2
 -11   0  -6 2.18616 3.46106   2
  11   0   6 -0.1163 3.42603   2
 -12   0  -6 0.46274 3.82140   2
 -12   0  -6 6.22632 4.34850   2
  12   0   6 1.78729 4.13460   2
  13   0   6 18.2153 5.62058   2
 -14   0  -6 10.2406 4.81696   2
 -15   0  -6 34.3735 5.85952   2
  15   0   6 32.1563 6.41533   2
  15  -1  -6 3.85114 4.79327   2
 -15  -1   6 1.22696 3.99857   2
 -15   1   6 14.1238 5.36021   2
  15   1  -6 6.32865 4.81241   2
 -14  -1   6 2.78097 4.10618   2
 -14  -1   6 1.05688 3.89359   2
  14   1  -6 1.86722 4.62132   2
 -14   1   6 -3.2953 3.97913   2
 -13  -1   6 3.08791 3.73741   2
 -13  -1   6 1.06948 4.11611   2
 -13   1   6 4.20748 4.32588   2
 -13   1   6 1.41195 4.42279   2
  13   1  -6 3.29152 4.05218   2
 -12  -1   6 43.7201 5.67223   2
 -12  -1   6 45.3015 6.22682   2
  12  -1  -6 46.5518 6.22067   2
  12   1  -6 51.5010 6.13458   2
 -12   1   6 43.2099 5.62063   2
  11  -1  -6 118.149 8.73722   2
 -11  -1   6 139.925 8.30732   2
 -11  -1   6 139.830 8.19550   2
 -11   1   6 130.924 8.39866   2
 -11   1   6 134.134 8.15754   2
  11   1  -6 127.314 8.95604   2
 -10  -1   6 184.926 9.11414   2
 -10  -1   6 176.097 8.57115   2
  10  -1  -6 194.787 9.64926   2
  10  -1  -6 173.948 8.36152   2
  10   1  -6 189.588 8.02354   2
 -10   1   6 181.468 9.01264   2
 -10   1   6 182.826 9.23827   2
  10   1  -6 153.449 9.93941   2
   9  -1  -6 64.8366 6.55859   2
   9  -1  -6 75.6308 5.56405   2
  -9  -1   6 74.0239 5.98671   2
   9   1  -6 78.0159 5.39648   2
  -9   1   6 76.4770 6.26995   2
  -9   1   6 66.5483 6.62308   2
   9   1  -6 73.6258 6.20423   2
   8  -1  -6 8.90612 2.91921   2
   8  -1  -6 13.4523 3.70040   2
  -8  -1   6 7.48876 2.70069   2
  -8  -1   6 2.28009 2.85526   2
  -8   1   6 9.23448 2.81570   2
  -8   1   6 6.65597 2.78376   2
   8   1  -6 10.1415 3.07512   2
   8   1  -6 9.78649 2.71989   2
  -7  -1   6 780.130 19.6526   2
   7  -1  -6 798.625 20.5940   2
   7  -1  -6 791.753 19.8679   2
  -7  -1   6 811.602 20.2552   2
  -7   1   6 817.326 20.4025   2
  -7   1   6 783.161 20.4529   2
   7   1  -6 761.347 20.0595   2
   7   1  -6 787.238 19.4075   2
   6  -1  -6 232.350 8.72737   2
   6  -1  -6 246.640 8.41107   2
  -6  -1   6 246.592 7.63179   2
  -6  -1   6 234.985 7.86697   2
   6   1  -6 243.126 8.29816   2
  -6   1   6 231.076 8.16701   2
  -6   1   6 245.094 8.10369   2
  -5  -1   6 97.4063 4.30509   2
   5  -1  -6 94.9334 4.80101   2
  -5  -1   6 87.9234 4.09344   2
   5  -1  -6 87.8749 4.28945   2
  -5   1   6 89.3756 4.55935   2
  -5   1   6 100.245 4.66172   2
   5   1  -6 92.4914 3.96601   2
  -4  -1   6 397.652 9.82324   2
   4  -1  -6 374.398 10.0412   2
   4  -1  -6 380.835 10.2474   2
  -4  -1   6 375.749 9.84078   2
  -4   1   6 401.605 10.3268   2
  -4   1   6 377.118 10.3197   2
   4   1  -6 388.968 9.58595   2
   3  -1  -6 43.0130 2.87776   2
   3  -1  -6 47.5864 3.10375   2
  -3  -1   6 45.7178 2.37293   2
  -3  -1   6 43.0231 2.51597   2
   3   1  -6 46.9253 2.27951   2
  -3   1   6 45.5766 2.97556   2
  -3   1   6 54.1124 3.18508   2
  -2  -1   6 118.909 3.32695   2
   2  -1  -6 113.538 4.26372   2
   2  -1  -6 117.880 4.07011   2
  -2   1   6 113.376 4.23295   2
   2   1  -6 118.490 3.23005   2
   1  -1  -6 1850.73 40.1161   2
   1  -1  -6 1862.81 40.1627   2
  -1   1   6 1808.42 40.1294   2
  -1   1   6 1908.26 40.2334   2
   0  -1  -6 4592.02 104.000   1
   0   1  -6 4683.48 98.4342   1
   0   1   6 4558.70 104.021   1
   1  -1   6 1851.59 40.0483   2
  -1  -1  -6 1842.68 40.4441   2
   1  -1   6 1920.50 39.9716   2
  -1   1  -6 1907.88 39.9302   2
  -1   1  -6 1930.15 40.1104   2
   1   1   6 1824.24 40.5913   2
   1   1   6 1823.11 40.5270   2
   2  -1   6 122.414 3.90886   2
  -2  -1  -6 123.736 4.50491   2
   2  -1   6 119.181 4.09044   2
   2   1   6 119.976 4.28694   2
  -2   1  -6 115.153 3.98255   2
   2   1   6 118.297 4.48078   2
  -2   1  -6 114.091 3.86770   2
   3  -1   6 48.7006 3.17718   2
  -3  -1  -6 48.6705 3.26364   2
  -3  -1  -6 53.7329 3.47009   2
   3  -1   6 46.7835 2.82682   2
  -3   1  -6 57.5944 3.18352   2
   3   1   6 50.8168 3.30186   2
  -3   1  -6 45.8306 2.90091   2
   4  -1   6 402.081 10.5904   2
  -4  -1  -6 393.110 10.4555   2
  -4  -1  -6 368.393 10.9291   2
  -4   1  -6 376.988 10.4818   2
  -4   1  -6 386.230 10.1685   2
   4   1   6 388.181 10.2822   2
   5  -1   6 90.9112 4.38828   2
   5  -1   6 90.5398 4.79433   2
  -5  -1  -6 103.127 4.74430   2
  -5   1  -6 92.5580 4.54921   2
   5   1   6 89.9762 4.86144   2
   5   1   6 86.5584 4.31961   2
  -5   1  -6 90.4210 4.77097   2
  -6  -1  -6 239.480 8.18091   2
   6  -1   6 232.782 7.97097   2
  -6  -1  -6 239.875 8.61045   2
   6  -1   6 244.118 8.44209   2
   6   1   6 251.925 8.73720   2
  -6   1  -6 248.499 8.72378   2
  -6   1  -6 249.613 8.19109   2
   7  -1   6 810.317 21.1886   2
   7  -1   6 811.890 20.3652   2
  -7  -1  -6 804.629 20.4306   2
  -7   1  -6 809.781 21.2002   2
  -7   1  -6 787.461 20.4506   2
   7   1   6 809.576 21.2037   2
   7   1   6 795.531 20.3643   2
  -8  -1  -6 6.61424 3.16737   2
   8  -1   6 7.51787 3.25970   2
   8  -1   6 8.94526 3.09530   2
  -8  -1  -6 3.79256 3.23986   2
   8   1   6 6.34526 3.14039   2
   8   1   6 2.97151 2.79853   2
  -8   1  -6 7.64237 3.05736   2
  -8   1  -6 9.42709 3.27109   2
   9  -1   6 72.7612 5.97778   2
  -9  -1  -6 73.9047 6.35292   2
  -9  -1  -6 59.8779 6.01507   2
  -9   1  -6 69.0892 6.66712   2
  -9   1  -6 66.6300 6.18991   2
   9   1   6 68.2150 7.00475   2
   9   1   6 77.9513 5.95958   2
  10  -1   6 181.928 8.61621   2
 -10  -1  -6 178.739 9.61126   2
 -10  -1  -6 182.286 9.04168   2
 -10   1  -6 193.126 10.0905   2
  10   1   6 183.196 8.74457   2
 -10   1  -6 203.508 9.45699   2
  10   1   6 184.153 9.94649   2
 -11  -1  -6 129.065 8.35395   2
  11  -1   6 116.260 8.88361   2
  11  -1   6 120.548 7.82143   2
 -11  -1  -6 130.661 8.69108   2
  11   1   6 124.043 8.88051   2
  11   1   6 93.7357 7.01768   2
 -11   1  -6 132.538 8.25724   2
 -11   1  -6 123.267 10.1044   2
  12  -1   6 49.3144 6.36947   2
 -12  -1  -6 58.9442 6.75843   2
 -12  -1  -6 48.8433 6.21569   2
 -12   1  -6 44.4156 6.18916   2
  12   1   6 46.7186 6.41508   2
 -12   1  -6 52.1703 6.40747   2
  13  -1   6 5.94999 4.79284   2
 -13  -1  -6 2.01764 4.21650   2
  13   1   6 2.82088 4.77257   2
 -13   1  -6 3.71158 5.97961   2
  14  -1   6 -0.8241 4.60842   2
 -14  -1  -6 1.19416 4.07656   2
 -14   1  -6 6.40338 4.82048   2
  14   1   6 4.01489 4.30319   2
  15  -1   6 14.7603 6.04785   2
 -15  -1  -6 4.58414 4.89306   2
  15   1   6 13.6404 5.93692   2
 -15   1  -6 5.88968 5.06129   2
 -15  -2   6 6.80854 4.72116   2
  15   2  -6 12.2011 4.69939   2
 -15   2   6 13.7981 5.47236   2
 -14  -2   6 22.4363 5.16623   2
 -14  -2   6 19.8813 5.35947   2
  14   2  -6 16.9181 5.34868   2
 -14   2   6 40.3122 6.61007   2
 -13  -2   6 6.37692 4.11168   2
  13  -2  -6 6.23174 4.78582   2
 -13  -2   6 10.6860 4.21216   2
  13   2  -6 7.82300 4.50225   2
 -13   2   6 -1.1322 3.70547   2
 -12  -2   6 2.41868 3.27989   2
  12  -2  -6 4.62863 4.27392   2
 -12  -2   6 12.3521 4.55233   2
 -12   2   6 4.79972 3.92388   2
 -12   2   6 2.40992 3.91017   2
  12   2  -6 5.55486 4.01873   2
  11  -2  -6 54.9221 5.55183   2
  11  -2  -6 53.0003 5.89500   2
 -11  -2   6 57.7881 5.83715   2
 -11  -2   6 56.6135 6.11735   2
 -11   2   6 67.9995 7.01009   2
 -11   2   6 58.9916 6.23603   2
  11   2  -6 55.8000 5.96153   2
  10  -2  -6 29.9175 5.23199   2
  10  -2  -6 43.4633 5.60016   2
 -10  -2   6 37.9494 5.04342   2
 -10  -2   6 36.8672 4.58916   2
 -10   2   6 29.9337 4.07933   2
  10   2  -6 39.8018 5.38948   2
 -10   2   6 30.3946 4.66046   2
   9  -2  -6 35.9705 4.50218   2
  -9  -2   6 30.5804 4.14627   2
  -9  -2   6 28.8380 4.04416   2
   9  -2  -6 20.0409 3.82207   2
   9   2  -6 33.6886 3.99762   2
   9   2  -6 39.5497 5.23633   2
  -9   2   6 29.3073 4.48077   2
  -9   2   6 21.0208 4.35533   2
   8  -2  -6 38.3662 4.45772   2
  -8  -2   6 44.0102 4.47165   2
  -8  -2   6 43.7390 4.76986   2
   8  -2  -6 49.6250 4.77777   2
  -8   2   6 55.4192 5.61927   2
  -8   2   6 47.6930 5.07573   2
   8   2  -6 41.7824 4.42462   2
   8   2  -6 53.8628 5.55325   2
  -7  -2   6 111.602 5.81054   2
  -7  -2   6 119.604 5.86816   2
   7  -2  -6 119.388 6.14416   2
   7  -2  -6 115.315 8.32257   2
   7   2  -6 111.718 5.25213   2
  -7   2   6 123.862 6.50937   2
   7   2  -6 117.927 6.04827   2
  -7   2   6 120.973 6.56884   2
  -6  -2   6 497.937 13.1958   2
   6  -2  -6 499.113 13.6015   2
  -6  -2   6 498.965 13.2800   2
   6  -2  -6 510.871 14.2270   2
  -6   2   6 504.454 13.8731   2
  -6   2   6 507.737 14.1125   2
   6   2  -6 479.318 12.8343   2
   6   2  -6 488.012 13.5233   2
  -5  -2   6 29.7601 2.92698   2
  -5  -2   6 38.9536 3.16885   2
   5  -2  -6 31.0759 3.19475   2
   5  -2  -6 37.3744 3.50898   2
   5   2  -6 38.2278 2.83993   2
  -5   2   6 34.3256 3.61081   2
   5   2  -6 34.4117 3.22028   2
  -5   2   6 26.0883 2.71884   2
  -4  -2   6 269.181 7.56174   2
   4  -2  -6 270.841 8.24788   2
  -4  -2   6 275.127 7.72536   2
   4  -2  -6 286.694 8.74191   2
   4   2  -6 280.630 8.01013   2
  -4   2   6 293.122 8.56898   2
   4   2  -6 284.260 7.38364   2
  -4   2   6 272.912 8.46488   2
   3  -2  -6 701.419 17.0872   2
  -3  -2   6 700.335 16.3665   2
   3  -2  -6 704.466 17.4444   2
  -3  -2   6 739.559 16.3621   2
   3   2  -6 720.197 16.3488   2
  -3   2   6 711.093 17.1802   2
  -3   2   6 726.798 17.2085   2
   3   2  -6 709.134 16.0384   2
   2  -2  -6 992.103 22.8773   2
   2  -2  -6 994.641 22.6532   2
  -2  -2   6 1002.93 21.6756   2
  -2  -2   6 982.645 22.0194   2
   2   2  -6 994.939 21.4460   2
  -2   2   6 984.444 22.7018   2
  -2   2   6 961.819 22.6341   2
   1  -2  -6 1198.17 27.3016   2
  -1  -2   6 1245.01 26.2036   2
   1  -2  -6 1215.93 27.5133   2
  -1  -2   6 1223.32 26.2055   2
  -1   2   6 1214.67 27.3368   2
   1   2  -6 1194.46 26.0362   2
   0  -2  -6 142.152 4.91483   2
   0  -2   6 142.730 3.91567   2
   0  -2  -6 137.704 5.08268   2
   0   2   6 142.477 4.86554   2
   0   2   6 133.321 4.91662   2
   0   2  -6 138.254 3.77286   2
   1  -2   6 1243.06 26.6371   2
  -1  -2  -6 1163.92 27.4472   2
   1  -2   6 1215.09 26.5596   2
  -1  -2  -6 1221.75 27.2795   2
   1   2   6 1239.05 27.3961   2
  -1   2  -6 1220.31 26.6257   2
   1   2   6 1193.70 27.5075   2
  -1   2  -6 1240.44 26.4701   2
  -2  -2  -6 973.761 22.4879   2
   2  -2   6 1002.83 22.1124   2
   2  -2   6 995.320 21.9686   2
  -2  -2  -6 1003.91 22.9560   2
  -2   2  -6 987.087 21.9065   2
  -2   2  -6 965.097 22.1015   2
   2   2   6 963.331 22.9231   2
   2   2   6 948.823 22.6327   2
   3  -2   6 701.266 16.9958   2
   3  -2   6 716.748 16.8185   2
  -3  -2  -6 687.774 17.3036   2
  -3  -2  -6 729.602 17.6279   2
  -3   2  -6 736.813 17.1193   2
   3   2   6 695.806 17.4893   2
   3   2   6 716.916 17.2194   2
  -3   2  -6 734.947 16.8188   2
  -4  -2  -6 270.805 8.87898   2
   4  -2   6 288.565 8.40279   2
  -4  -2  -6 276.364 8.40528   2
   4  -2   6 272.687 8.06669   2
  -4   2  -6 285.854 8.14838   2
  -4   2  -6 268.856 8.37684   2
   4   2   6 281.174 8.30695   2
   4   2   6 284.490 8.89385   2
   5  -2   6 39.8516 3.93597   2
  -5  -2  -6 40.0155 4.12700   2
   5  -2   6 36.7118 3.40881   2
  -5  -2  -6 32.5242 3.13968   2
  -5   2  -6 41.9585 3.59782   2
  -5   2  -6 41.4038 3.66512   2
   5   2   6 39.7667 4.24443   2
   5   2   6 34.0237 3.41882   2
  -6  -2  -6 508.282 14.6206   2
   6  -2   6 497.367 13.7717   2
  -6  -2  -6 539.854 16.9571   2
   6   2   6 522.147 14.5628   2
   6   2   6 486.803 13.7426   2
  -6   2  -6 458.806 13.8526   2
  -6   2  -6 498.215 13.6663   2
   7  -2   6 112.466 6.66609   2
   7  -2   6 114.941 6.00205   2
  -7  -2  -6 116.735 7.67327   2
  -7  -2  -6 116.342 6.28410   2
  -7   2  -6 120.251 6.22785   2
  -7   2  -6 118.981 6.48278   2
   7   2   6 120.415 6.90505   2
   7   2   6 108.655 5.93717   2
   8  -2   6 50.0646 4.80449   2
   8  -2   6 45.0954 5.05547   2
  -8  -2  -6 35.6869 4.17837   2
  -8  -2  -6 33.7350 4.04586   2
  -8   2  -6 39.2495 4.72585   2
   8   2   6 37.0079 4.26674   2
  -8   2  -6 51.9463 5.16613   2
   9  -2   6 35.6010 4.69617   2
   9  -2   6 32.8949 4.95534   2
  -9  -2  -6 40.1853 5.01281   2
  -9  -2  -6 34.6948 5.17236   2
   9   2   6 29.3061 3.69494   2
  -9   2  -6 20.7330 3.83443   2
   9   2   6 37.5808 5.52803   2
  -9   2  -6 28.1966 4.35107   2
  10  -2   6 41.4275 5.78290   2
 -10  -2  -6 31.7695 4.71607   2
  10  -2   6 42.9585 4.86012   2
 -10  -2  -6 35.6982 5.42538   2
  10   2   6 29.4672 4.28766   2
 -10   2  -6 36.6431 5.11280   2
 -10   2  -6 35.7638 5.43417   2
 -11  -2  -6 61.4127 6.57345   2
  11  -2   6 46.2441 5.17009   2
 -11  -2  -6 77.9373 7.15908   2
  11  -2   6 59.1485 6.21410   2
 -11   2  -6 50.8046 6.45511   2
  11   2   6 50.4038 6.47157   2
 -11   2  -6 52.2113 6.02430   2
 -12  -2  -6 6.60242 4.07233   2
 -12  -2  -6 18.1679 4.63955   2
  12   2   6 10.9381 3.86477   2
 -12   2  -6 12.1122 4.53381   2
 -13  -2  -6 4.20178 4.21226   2
 -13  -2  -6 9.25501 3.90457   2
  13   2   6 5.09785 4.70931   2
  14  -2   6 19.3332 6.02848   2
 -14  -2  -6 25.6168 5.85042   2
 -14   2  -6 22.1253 5.23173   2
  14   2   6 19.1926 4.96701   2
 -15  -2  -6 17.9754 5.85757   2
  15  -2   6 1.86070 5.05831   2
  15   2   6 8.59186 5.02263   2
 -15   2  -6 9.51354 5.33870   2
 -14  -3   6 8.34480 4.87686   2
  14  -3  -6 8.65920 5.32372   2
 -14  -3   6 13.9840 4.54440   2
 -14   3   6 11.0613 5.52455   2
  14   3  -6 4.69281 4.14237   2
 -13  -3   6 7.12459 3.84257   2
  13  -3  -6 4.28160 5.41060   2
 -13  -3   6 3.47559 4.21448   2
  13   3  -6 14.3177 4.92057   2
 -13   3   6 14.9191 5.04227   2
  12  -3  -6 16.8423 5.56797   2
 -12  -3   6 13.1672 5.57265   2
 -12  -3   6 23.8405 4.97645   2
 -12   3   6 14.2521 4.94548   2
  12   3  -6 27.9077 5.64315   2
  11  -3  -6 -1.2423 3.71169   2
 -11  -3   6 5.55569 3.93903   2
 -11  -3   6 0.56022 3.22909   2
 -11   3   6 4.55500 3.92533   2
 -11   3   6 4.65448 3.83162   2
  10  -3  -6 6.84200 3.04112   2
  10  -3  -6 6.09862 4.10089   2
 -10  -3   6 5.89690 3.32824   2
 -10  -3   6 3.09712 2.84402   2
 -10   3   6 0.47612 3.26125   2
 -10   3   6 0.65158 3.58332   2
  10   3  -6 5.47836 3.38012   2
  10   3  -6 5.88342 2.66305   2
   9  -3  -6 19.8926 3.70945   2
  -9  -3   6 14.0657 3.40514   2
  -9  -3   6 18.1556 3.67241   2
   9  -3  -6 21.9837 4.80678   2
  -9   3   6 17.0764 4.26045   2
   9   3  -6 19.7881 3.31544   2
   9   3  -6 19.2986 4.02165   2
  -9   3   6 14.2251 3.73696   2
  -8  -3   6 3.88933 3.19623   2
  -8  -3   6 3.88270 2.85060   2
   8  -3  -6 -1.3405 3.02020   2
   8  -3  -6 5.44846 3.20244   2
  -8   3   6 2.11992 3.19810   2
   8   3  -6 6.88137 2.60205   2
  -8   3   6 2.49993 3.16096   2
   8   3  -6 1.41723 2.83065   2
   7  -3  -6 56.6481 5.97124   2
  -7  -3   6 66.4767 4.91900   2
  -7  -3   6 55.4884 5.04854   2
   7  -3  -6 59.6082 5.36166   2
   7   3  -6 62.3092 5.23633   2
   7   3  -6 63.1950 4.34835   2
  -7   3   6 60.0715 5.80703   2
  -7   3   6 63.9797 5.61556   2
  -6  -3   6 25.3622 3.02692   2
   6  -3  -6 41.0697 5.74792   2
  -6  -3   6 34.2632 4.11718   2
   6  -3  -6 34.8527 4.39644   2
   6   3  -6 36.8512 3.96782   2
  -6   3   6 38.7887 4.20936   2
  -6   3   6 22.5127 3.30264   2
   6   3  -6 27.4005 2.80139   2
  -5  -3   6 391.246 10.4732   2
   5  -3  -6 393.571 12.7001   2
  -5  -3   6 379.655 10.5613   2
   5  -3  -6 380.084 11.5757   2
  -5   3   6 374.049 11.4425   2
  -5   3   6 353.050 11.4182   2
   5   3  -6 380.661 10.4805   2
   5   3  -6 375.958 10.0236   2
  -4  -3   6 178.451 5.98170   2
   4  -3  -6 184.892 6.81322   2
  -4  -3   6 175.780 5.84297   2
   4  -3  -6 187.112 7.21122   2
  -4   3   6 185.299 7.07604   2
   4   3  -6 179.995 5.53157   2
   4   3  -6 183.202 6.08088   2
   3  -3  -6 160.185 6.35620   2
  -3  -3   6 166.328 5.29675   2
  -3  -3   6 158.085 5.24493   2
   3  -3  -6 156.432 6.05477   2
   3   3  -6 154.640 5.13990   2
  -3   3   6 160.709 6.13593   2
  -3   3   6 159.193 6.14362   2
   3   3  -6 168.896 4.89134   2
  -2  -3   6 234.522 6.38804   2
   2  -3  -6 229.514 7.47892   2
   2  -3  -6 229.173 7.48623   2
  -2  -3   6 232.976 6.37838   2
   2   3  -6 238.606 6.24012   2
  -2   3   6 227.809 7.49624   2
  -2   3   6 237.020 7.44125   2
  -1  -3   6 565.155 13.0157   2
   1  -3  -6 566.596 14.3023   2
   1  -3  -6 565.752 14.3274   2
  -1  -3   6 565.162 13.0592   2
  -1   3   6 526.234 14.0566   2
   1   3  -6 559.088 13.0084   2
  -1   3   6 563.219 14.2155   2
   0  -3   6 94.7470 3.45423   2
   0  -3   6 94.9446 3.53414   2
   0  -3  -6 93.2358 4.35355   2
   0  -3  -6 81.9163 4.35091   2
   0   3   6 113.123 4.54126   2
   0   3   6 93.3667 4.41957   2
   0   3  -6 94.4048 3.52012   2
   0   3  -6 92.7832 3.28056   2
  -1  -3  -6 556.903 14.5624   2
  -1  -3  -6 573.322 14.3736   2
   1  -3   6 577.897 13.5345   2
   1  -3   6 579.596 13.5663   2
   1   3   6 552.390 14.3413   2
  -1   3  -6 564.964 13.5358   2
   1   3   6 559.768 14.3403   2
  -1   3  -6 583.662 13.3499   2
   2  -3   6 231.140 6.77493   2
   2  -3   6 228.000 6.81753   2
  -2  -3  -6 223.425 7.52417   2
  -2  -3  -6 221.914 7.50725   2
   2   3   6 234.279 7.34862   2
   2   3   6 236.512 7.42713   2
  -2   3  -6 226.648 6.52368   2
  -2   3  -6 227.143 6.81007   2
  -3  -3  -6 153.925 6.01832   2
  -3  -3  -6 158.116 6.46910   2
   3  -3   6 168.403 5.89837   2
   3  -3   6 163.439 5.66253   2
  -3   3  -6 161.851 5.56111   2
   3   3   6 165.361 6.25822   2
   3   3   6 148.386 5.84342   2
  -3   3  -6 160.291 5.68366   2
  -4  -3  -6 176.586 7.31243   2
  -4  -3  -6 185.189 7.14969   2
   4  -3   6 180.642 6.75241   2
   4  -3   6 192.754 6.62465   2
   4   3   6 193.021 8.06660   2
  -4   3  -6 182.414 6.42147   2
  -4   3  -6 179.995 6.76167   2
   4   3   6 183.513 7.31902   2
   5  -3   6 369.211 10.9989   2
  -5  -3  -6 385.484 11.8919   2
  -5   3  -6 368.366 11.1645   2
   5   3   6 387.653 11.1584   2
  -5   3  -6 376.840 10.8756   2
   5   3   6 359.863 11.6945   2
  -6  -3  -6 26.7976 3.55316   2
   6  -3   6 31.9573 3.96923   2
   6  -3   6 29.9871 3.52676   2
  -6  -3  -6 21.4302 3.16409   2
  -6   3  -6 31.3021 3.84063   2
   6   3   6 28.9129 3.72065   2
  -6   3  -6 30.4644 3.67449   2
   6   3   6 25.4965 3.38177   2
   7  -3   6 63.3642 5.16095   2
  -7  -3  -6 53.9086 5.52290   2
   7  -3   6 57.1651 5.98430   2
   7   3   6 53.9871 4.98935   2
  -7   3  -6 66.0691 5.52797   2
   7   3   6 60.2287 5.96283   2
  -7   3  -6 64.1763 5.79613   2
   8  -3   6 0.69700 3.43844   2
  -8  -3  -6 1.14819 3.32274   2
   8  -3   6 -1.3845 3.00456   2
  -8   3  -6 5.85861 3.37501   2
   8   3   6 0.95203 2.77721   2
  -8   3  -6 -1.3356 3.13168   2
  -9  -3  -6 21.7624 4.13141   2
   9  -3   6 23.3528 4.58010   2
  -9  -3  -6 17.8567 4.54914   2
   9  -3   6 17.8468 3.67843   2
  -9   3  -6 19.9597 4.33743   2
   9   3   6 16.2980 4.64230   2
   9   3   6 20.6020 3.64094   2
  -9   3  -6 27.7718 4.84728   2
  10  -3   6 0.73210 3.81531   2
  10  -3   6 6.40993 3.42426   2
 -10  -3  -6 1.87639 3.48286   2
 -10  -3  -6 8.35788 3.44254   2
 -10   3  -6 5.29983 3.74248   2
  10   3   6 9.37255 4.04685   2
 -10   3  -6 5.26402 3.71531   2
  11  -3   6 6.25894 3.09972   2
 -11  -3  -6 7.41786 3.48184   2
 -11  -3  -6 4.14807 3.65727   2
  11  -3   6 3.73620 4.36436   2
  11   3   6 0.84241 4.03764   2
 -11   3  -6 9.95676 4.42779   2
 -12  -3  -6 19.9687 5.60993   2
  12  -3   6 15.8441 5.37869   2
 -12  -3  -6 20.4836 5.41959   2
  12   3   6 19.1091 5.79982   2
 -12   3  -6 15.0897 4.86502   2
 -13  -3  -6 12.9968 4.89072   2
  13  -3   6 18.9740 5.75452   2
 -13  -3  -6 3.73922 4.31897   2
  13   3   6 11.0153 4.43066   2
 -13   3  -6 5.12609 5.22539   2
 -14  -3  -6 7.26802 4.80163   2
 -14   3  -6 12.8742 5.41568   2
  14   3   6 8.07003 4.64564   2
 -14  -4   6 2.92854 4.72524   2
  14  -4  -6 9.68057 5.77253   2
 -14  -4   6 11.3582 4.43592   2
  14   4  -6 12.3768 5.13497   2
 -14   4   6 -2.0367 4.52660   2
  13  -4  -6 12.3033 5.10048   2
 -13  -4   6 2.74621 3.58422   2
 -13  -4   6 7.52917 4.73921   2
  13   4  -6 13.3522 4.36898   2
 -13   4   6 7.82215 4.24739   2
  12  -4  -6 -6.3249 4.76169   2
 -12  -4   6 2.13014 3.42029   2
 -12  -4   6 -2.0405 3.29910   2
 -12   4   6 -2.0796 4.18852   2
  12   4  -6 3.90872 3.41225   2
  11  -4  -6 15.9613 4.80756   2
 -11  -4   6 20.8991 4.66851   2
 -11  -4   6 21.8983 4.13372   2
 -11   4   6 19.0764 4.94152   2
  11   4  -6 23.3532 4.46181   2
  10  -4  -6 66.5452 7.19086   2
  10  -4  -6 70.1413 6.85525   2
 -10  -4   6 59.1126 6.02391   2
 -10   4   6 72.4880 7.19941   2
 -10   4   6 62.3032 6.60589   2
  10   4  -6 57.9822 4.92734   2
  10   4  -6 73.2476 6.75149   2
  -9  -4   6 64.4325 5.78380   2
   9  -4  -6 72.8352 7.38775   2
  -9  -4   6 58.0245 5.65354   2
  -9   4   6 64.5988 6.79709   2
   9   4  -6 57.4589 4.87885   2
   9   4  -6 60.7555 6.01741   2
   8  -4  -6 53.9740 5.27237   2
  -8  -4   6 45.7797 4.41699   2
  -8  -4   6 55.4770 5.32329   2
   8  -4  -6 46.0587 5.10333   2
   8   4  -6 44.1432 4.36609   2
  -8   4   6 49.7043 5.61316   2
  -8   4   6 40.7010 4.92902   2
   8   4  -6 41.3689 4.82637   2
  -7  -4   6 43.9237 4.76091   2
   7  -4  -6 42.7210 5.05487   2
   7  -4  -6 74.9274 8.13721   2
  -7  -4   6 39.3569 4.19846   2
   7   4  -6 39.8999 4.07973   2
   7   4  -6 40.3758 4.22720   2
  -7   4   6 40.3519 5.17723   2
  -7   4   6 40.1801 4.75551   2
   6  -4  -6 62.6361 6.21033   2
  -6  -4   6 76.1721 5.24289   2
  -6  -4   6 69.3416 5.17561   2
   6  -4  -6 71.0512 5.94167   2
   6   4  -6 71.8043 4.99050   2
  -6   4   6 81.3334 6.25226   2
  -6   4   6 83.2568 6.21440   2
   6   4  -6 66.0578 4.27403   2
   5  -4  -6 78.8407 6.07895   2
  -5  -4   6 79.0166 6.12206   2
  -5  -4   6 82.0246 5.04895   2
   5  -4  -6 89.7916 5.76648   2
  -5   4   6 80.0434 5.72971   2
   5   4  -6 86.9497 4.81384   2
   5   4  -6 82.5785 4.22280   2
  -4  -4   6 11.2046 2.42336   2
  -4  -4   6 11.0088 2.29630   2
   4  -4  -6 12.7994 3.27869   2
  -4   4   6 10.7648 2.75762   2
   4   4  -6 9.93278 2.00092   2
  -4   4   6 8.87817 2.87780   2
   4   4  -6 10.4497 2.24337   2
  -3  -4   6 49.7401 3.53474   2
   3  -4  -6 38.4942 5.30501   2
  -3  -4   6 53.3839 3.64917   2
   3  -4  -6 45.1668 4.23658   2
   3   4  -6 45.8420 3.09064   2
  -3   4   6 49.6729 4.28154   2
   3   4  -6 50.5345 3.29937   2
  -3   4   6 51.3680 4.61663   2
  -2  -4   6 184.986 6.18667   2
   2  -4  -6 179.733 7.22822   2
   2  -4  -6 193.870 7.41784   2
  -2  -4   6 190.531 6.17942   2
  -2   4   6 196.727 7.20880   2
  -2   4   6 171.026 7.83015   2
   2   4  -6 185.519 5.86384   2
   2   4  -6 191.985 5.95619   2
   1  -4  -6 293.220 9.35758   2
   1  -4  -6 276.423 8.96881   2
  -1  -4   6 272.732 8.12994   2
  -1  -4   6 269.086 7.91991   2
  -1   4   6 295.718 9.16864   2
   1   4  -6 290.904 7.97972   2
  -1   4   6 286.848 10.4238   2
   1   4  -6 286.492 7.63577   2
   0  -4   6 -0.1603 1.69107   2
   0  -4  -6 5.63314 2.44064   2
   0  -4   6 -0.1279 1.69698   2
   0  -4  -6 4.84818 2.36575   2
   0   4  -6 5.82039 1.85058   2
   0   4   6 5.15983 2.24317   2
   0   4   6 3.52145 2.15791   2
   0   4  -6 2.55834 1.63152   2
  -1  -4  -6 290.209 9.35371   2
   1  -4   6 290.409 8.22591   2
   1  -4   6 269.418 8.15221   2
  -1  -4  -6 279.980 9.17420   2
  -1   4  -6 271.797 7.72880   2
  -1   4  -6 275.435 8.07110   2
   1   4   6 284.119 9.04143   2
   1   4   6 268.100 10.4817   2
  -2  -4  -6 192.001 7.37722   2
   2  -4   6 192.556 6.70097   2
  -2  -4  -6 200.899 7.44098   2
   2  -4   6 190.571 6.53848   2
   2   4   6 186.799 7.18209   2
   2   4   6 201.156 8.35608   2
  -2   4  -6 193.985 6.40323   2
  -2   4  -6 190.513 6.59806   2
  -3  -4  -6 51.2551 4.58627   2
  -3  -4  -6 52.9393 5.63887   2
   3  -4   6 51.5572 3.91130   2
   3  -4   6 50.6555 4.19354   2
  -3   4  -6 48.8675 3.69504   2
  -3   4  -6 41.9403 3.70987   2
   3   4   6 61.1294 4.81065   2
   3   4   6 45.9635 4.14240   2
  -4  -4  -6 13.4095 3.30541   2
   4  -4   6 14.3092 2.96599   2
   4  -4   6 10.2624 2.73589   2
  -4  -4  -6 11.7729 2.91801   2
   4   4   6 5.43632 2.63241   2
  -4   4  -6 10.3241 2.63213   2
  -4   4  -6 10.4946 2.64194   2
   4   4   6 13.0499 3.12226   2
   5  -4   6 77.0236 5.73162   2
   5  -4   6 79.0471 5.37936   2
  -5  -4  -6 73.4519 5.46968   2
  -5  -4  -6 75.3273 6.01332   2
  -5   4  -6 85.0088 5.26517   2
  -5   4  -6 90.9830 5.59025   2
   5   4   6 79.4697 5.47703   2
   5   4   6 87.4844 6.26942   2
  -6  -4  -6 68.1327 5.85721   2
   6  -4   6 66.2249 5.95979   2
   6  -4   6 76.0055 6.61738   2
  -6  -4  -6 69.9368 6.55858   2
   6   4   6 82.7892 5.95472   2
  -6   4  -6 70.0737 5.54236   2
  -6   4  -6 71.7643 5.63224   2
   6   4   6 65.9310 6.34026   2
  -7  -4  -6 38.9878 4.85274   2
   7  -4   6 51.5025 5.07001   2
   7  -4   6 42.7721 5.14468   2
  -7  -4  -6 35.7877 4.24257   2
  -7   4  -6 37.8400 4.54885   2
   7   4   6 36.1845 4.22734   2
   7   4   6 36.7722 4.54541   2
  -7   4  -6 31.5444 4.45815   2
  -8  -4  -6 39.8093 4.87464   2
   8  -4   6 42.9797 4.83467   2
   8  -4   6 32.0848 4.44570   2
  -8  -4  -6 39.3694 5.29639   2
  -8   4  -6 48.9756 5.27780   2
   8   4   6 45.3672 4.54790   2
   8   4   6 58.7262 7.05501   2
  -8   4  -6 41.0253 4.83038   2
   9  -4   6 63.0696 6.48893   2
   9  -4   6 58.5897 5.97095   2
  -9  -4  -6 58.2170 6.24598   2
   9   4   6 59.7710 5.97040   2
   9   4   6 71.0566 7.24658   2
  -9   4  -6 56.6342 5.40275   2
 -10  -4  -6 46.5736 6.03890   2
  10  -4   6 49.2813 5.92571   2
 -10  -4  -6 65.1503 6.62943   2
 -10   4  -6 43.4320 7.20927   2
 -10   4  -6 62.9032 6.65089   2
  10   4   6 78.7189 7.99993   2
  11  -4   6 16.4834 4.97116   2
 -11  -4  -6 13.9075 4.35924   2
  11  -4   6 14.0041 4.04354   2
 -11  -4  -6 21.7438 5.21497   2
 -11   4  -6 14.1012 4.11803   2
  11   4   6 23.1584 5.63097   2
 -12  -4  -6 2.71905 4.15411   2
 -12  -4  -6 3.06956 4.76844   2
  12  -4   6 0.35866 4.56902   2
  12   4   6 0.57535 4.19736   2
 -12   4  -6 -3.7833 3.50600   2
 -13  -4  -6 -5.7805 4.38353   2
  13  -4   6 12.2083 5.33851   2
 -13  -4  -6 6.93021 4.33531   2
 -13   4  -6 11.1382 4.72266   2
  13   4   6 18.1519 5.66099   2
 -14  -4  -6 16.2026 5.22798   2
  14  -4   6 8.90910 5.53625   2
  14   4   6 8.43123 5.54912   2
 -14   4  -6 8.42935 4.93200   2
  13  -5  -6 25.1089 6.32322   2
 -13  -5   6 19.9661 5.23542   2
 -13  -5   6 24.6424 4.96318   2
 -13   5   6 16.8622 5.41796   2
  13   5  -6 32.4657 6.30128   2
 -12  -5   6 35.2754 5.38411   2
 -12  -5   6 31.3774 5.51992   2
  12  -5  -6 35.2373 6.12342   2
 -12   5   6 29.0211 5.95241   2
  12   5  -6 42.0809 6.49683   2
  11  -5  -6 2.37184 5.00182   2
 -11  -5   6 9.78342 4.34189   2
  11   5  -6 6.26750 3.57678   2
 -11   5   6 8.55730 4.78110   2
 -10  -5   6 33.7641 5.01238   2
  10  -5  -6 38.0413 5.45165   2
  10   5  -6 31.0857 4.72469   2
 -10   5   6 27.7013 5.01982   2
   9  -5  -6 20.5720 4.42921   2
  -9  -5   6 18.3147 4.01316   2
  -9  -5   6 19.8312 3.95522   2
   9  -5  -6 16.1367 4.23593   2
  -9   5   6 18.8191 4.42404   2
   9   5  -6 25.1212 3.60994   2
   9   5  -6 21.5372 4.35189   2
  -9   5   6 20.6117 4.73491   2
   8  -5  -6 30.7078 4.88899   2
  -8  -5   6 37.3550 4.25177   2
  -8  -5   6 38.5384 4.54149   2
   8  -5  -6 35.6045 5.03326   2
   8   5  -6 34.4766 3.76099   2
   8   5  -6 43.1316 4.77379   2
  -8   5   6 41.0011 5.11449   2
  -8   5   6 34.3545 4.97079   2
   7  -5  -6 82.5049 7.55828   2
  -7  -5   6 69.1934 5.92626   2
   7  -5  -6 74.4796 6.52180   2
  -7  -5   6 77.2223 5.76404   2
  -7   5   6 77.4511 6.72995   2
   7   5  -6 88.0187 5.03266   2
   7   5  -6 78.1473 5.62987   2
  -7   5   6 92.3947 6.90050   2
   6  -5  -6 126.134 7.64111   2
  -6  -5   6 123.500 6.56479   2
  -6  -5   6 128.726 6.63035   2
   6  -5  -6 120.902 7.86116   2
   6   5  -6 122.486 5.67245   2
  -6   5   6 110.574 7.51963   2
   6   5  -6 119.457 6.48926   2
  -6   5   6 116.947 7.49066   2
   5  -5  -6 19.9865 3.78905   2
  -5  -5   6 20.8794 3.39866   2
  -5  -5   6 30.6122 3.77823   2
   5  -5  -6 31.3328 4.81311   2
  -5   5   6 21.7539 3.77451   2
  -5   5   6 29.1251 4.57589   2
   5   5  -6 27.5907 3.12957   2
   5   5  -6 29.3816 3.37778   2
  -4  -5   6 106.352 5.63719   2
  -4  -5   6 109.865 5.71735   2
   4  -5  -6 118.419 7.20423   2
   4  -5  -6 104.818 6.56106   2
  -4   5   6 107.406 6.75106   2
   4   5  -6 116.596 5.05619   2
   4   5  -6 114.816 5.25151   2
  -3  -5   6 36.4754 3.54601   2
   3  -5  -6 46.1284 4.60209   2
   3  -5  -6 31.6069 3.77375   2
  -3  -5   6 38.5432 4.01799   2
   3   5  -6 39.5683 3.55648   2
   3   5  -6 46.4622 3.82839   2
  -3   5   6 47.5824 4.55018   2
  -3   5   6 40.3416 4.28778   2
   2  -5  -6 40.1695 4.17989   2
   2  -5  -6 45.5906 4.60325   2
  -2  -5   6 41.2806 4.13617   2
  -2  -5   6 49.0156 4.44001   2
  -2   5   6 48.4037 4.38879   2
   2   5  -6 40.3944 3.71879   2
  -2   5   6 45.2258 4.43990   2
   2   5  -6 39.5796 3.54902   2
  -1  -5   6 23.4162 3.03906   2
  -1  -5   6 27.8265 3.05629   2
   1  -5  -6 33.8672 4.39562   2
   1  -5  -6 24.7913 3.53935   2
  -1   5   6 20.5012 3.42295   2
   1   5  -6 25.9131 2.70612   2
  -1   5   6 25.2141 3.43989   2
   1   5  -6 24.2975 3.16626   2
   0  -5   6 1.94447 2.25081   2
   0  -5  -6 1.74689 2.81423   2
   0  -5  -6 3.89293 2.67223   2
   0  -5   6 -0.6804 2.43907   2
   0   5   6 4.43890 2.65281   2
   0   5   6 4.52289 2.68985   2
   0   5  -6 2.12912 1.98310   2
   0   5  -6 0.99118 2.03005   2
  -1  -5  -6 18.5761 3.32930   2
   1  -5   6 21.9077 3.08459   2
   1  -5   6 22.2192 2.97396   2
  -1  -5  -6 14.2176 3.26669   2
   1   5   6 18.6547 3.16070   2
  -1   5  -6 24.2100 2.93666   2
  -1   5  -6 18.2742 2.56071   2
   1   5   6 22.7128 3.34364   2
   2  -5   6 43.2604 4.05935   2
   2  -5   6 44.0399 4.22955   2
  -2  -5  -6 47.0881 4.51050   2
  -2  -5  -6 39.1688 4.08628   2
   2   5   6 40.2783 4.11226   2
   2   5   6 50.8623 4.59838   2
  -2   5  -6 49.4125 3.85187   2
  -2   5  -6 49.1429 4.18045   2
  -3  -5  -6 43.8107 4.46991   2
  -3  -5  -6 44.2611 4.61577   2
   3  -5   6 43.7847 4.17473   2
   3  -5   6 40.8211 4.07794   2
   3   5   6 43.0474 4.51917   2
  -3   5  -6 39.1660 4.28611   2
   3   5   6 42.6240 4.23909   2
  -3   5  -6 42.0780 4.20748   2
   4  -5   6 117.188 6.58592   2
  -4  -5  -6 98.5035 7.11986   2
  -4  -5  -6 120.131 6.71806   2
   4  -5   6 97.9819 6.03013   2
   4   5   6 120.861 6.82692   2
  -4   5  -6 108.243 6.18870   2
   4   5   6 106.076 6.78793   2
  -4   5  -6 117.652 5.96673   2
   5  -5   6 23.6998 4.02374   2
   5  -5   6 28.9466 4.27739   2
  -5  -5  -6 24.0058 4.53273   2
  -5  -5  -6 28.5795 3.96013   2
   5   5   6 24.6455 3.72556   2
  -5   5  -6 24.7188 3.63150   2
  -5   5  -6 36.1361 4.24054   2
   5   5   6 33.3443 4.43991   2
   6  -5   6 131.692 7.69883   2
  -6  -5  -6 130.643 7.97442   2
  -6  -5  -6 120.559 7.47378   2
   6  -5   6 124.579 7.72218   2
   6   5   6 137.496 8.06360   2
   6   5   6 135.782 7.30960   2
  -6   5  -6 127.727 7.40761   2
  -6   5  -6 127.167 7.12663   2
   7  -5   6 83.8613 6.62896   2
  -7  -5  -6 71.1756 6.60494   2
   7  -5   6 81.0275 7.14533   2
  -7  -5  -6 78.0744 7.13747   2
   7   5   6 79.6708 6.24993   2
   7   5   6 89.2407 7.67126   2
  -7   5  -6 79.0775 6.30464   2
  -7   5  -6 75.7875 7.40980   2
   8  -5   6 41.3651 5.22440   2
  -8  -5  -6 30.1405 5.00409   2
  -8  -5  -6 42.8044 5.16217   2
   8  -5   6 42.3621 5.12450   2
   8   5   6 36.1250 4.54318   2
  -8   5  -6 43.7061 5.32063   2
   8   5   6 38.4447 5.58004   2
   9  -5   6 24.1886 4.68212   2
  -9  -5  -6 17.5809 4.01886   2
   9  -5   6 15.0739 4.42123   2
  -9  -5  -6 16.7135 5.19404   2
  -9   5  -6 22.2817 4.51599   2
   9   5   6 22.4549 4.72877   2
 -10  -5  -6 42.7754 5.98339   2
  10  -5   6 36.0700 5.38175   2
  10  -5   6 38.3300 6.06916   2
  10   5   6 27.1121 5.07298   2
 -10   5  -6 26.8908 5.37120   2
 -11  -5  -6 8.27324 4.08489   2
  11  -5   6 8.21837 4.79335   2
 -11  -5  -6 -1.4304 3.94770   2
  11   5   6 16.2950 5.12851   2
 -11   5  -6 7.22325 3.89244   2
 -12  -5  -6 25.4330 6.21103   2
  12  -5   6 27.4145 6.05670   2
 -12  -5  -6 27.1733 5.57156   2
 -12   5  -6 29.8725 6.19757   2
  12   5   6 28.8318 5.96849   2
  13  -5   6 22.6462 5.79023   2
 -13  -5  -6 31.0564 5.70070   2
  13   5   6 18.8285 5.63469   2
 -13   5  -6 29.3350 6.45320   2
 -12  -6   6 10.4571 5.00841   2
 -12  -6   6 7.92453 4.00498   2
  12  -6  -6 9.44083 5.32289   2
 -12   6   6 12.7550 5.50806   2
  12   6  -6 0.32285 3.66556   2
 -11  -6   6 0.61314 3.52237   2
 -11  -6   6 0.51648 3.70273   2
  11  -6  -6 -2.4316 4.24964   2
  11   6  -6 3.03733 3.12446   2
 -11   6   6 1.59054 4.38658   2
  10  -6  -6 -1.2083 3.97539   2
 -10  -6   6 0.26112 3.99488   2
  10   6  -6 4.89767 3.26874   2
 -10   6   6 3.22232 4.42707   2
  -9  -6   6 9.98954 3.66131   2
   9  -6  -6 2.56516 4.20678   2
  -9  -6   6 9.20412 3.55750   2
  -9   6   6 1.01890 3.87046   2
   9   6  -6 5.54054 3.27285   2
   8  -6  -6 23.8426 5.55411   2
   8  -6  -6 29.1235 5.03848   2
  -8  -6   6 27.0223 4.42131   2
  -8   6   6 15.9441 4.03988   2
   8   6  -6 24.7542 3.60806   2
   8   6  -6 26.3542 4.04662   2
  -7  -6   6 63.3290 6.05659   2
  -7  -6   6 63.5027 5.86602   2
   7  -6  -6 46.8569 5.35059   2
   7  -6  -6 62.2466 6.92036   2
  -7   6   6 65.4708 6.47508   2
   7   6  -6 56.9989 4.63025   2
   7   6  -6 49.3900 5.10319   2
   6  -6  -6 11.3476 3.73881   2
   6  -6  -6 21.5662 4.19880   2
  -6  -6   6 19.0042 3.63669   2
  -6  -6   6 21.3338 3.59141   2
   6   6  -6 15.8182 3.23855   2
  -6   6   6 22.9422 4.37672   2
   6   6  -6 16.6037 2.91621   2
   5  -6  -6 29.8343 4.46432   2
  -5  -6   6 27.7406 3.82429   2
  -5  -6   6 37.1145 4.19475   2
   5  -6  -6 24.0200 4.76659   2
   5   6  -6 36.3218 3.68398   2
  -5   6   6 24.7356 5.37847   2
   5   6  -6 34.8675 3.77905   2
  -5   6   6 30.4148 4.11751   2
   4  -6  -6 5.93136 3.71823   2
  -4  -6   6 0.02879 2.57852   2
   4  -6  -6 3.93066 3.41292   2
  -4  -6   6 4.09110 2.85119   2
  -4   6   6 6.41992 3.22177   2
   4   6  -6 2.87099 2.53897   2
  -4   6   6 5.39155 3.48596   2
   4   6  -6 4.06065 2.35935   2
   3  -6  -6 115.442 7.90118   2
  -3  -6   6 111.973 6.29659   2
  -3  -6   6 111.091 6.13368   2
   3  -6  -6 112.316 7.46867   2
   3   6  -6 104.076 5.53953   2
  -3   6   6 124.861 7.32942   2
   3   6  -6 107.548 5.42596   2
  -3   6   6 108.777 7.00970   2
   2  -6  -6 67.4006 6.26828   2
   2  -6  -6 67.2209 6.36056   2
  -2  -6   6 69.7628 5.20089   2
  -2  -6   6 63.3465 5.27291   2
  -2   6   6 71.0165 6.07067   2
   2   6  -6 64.4701 4.45025   2
  -2   6   6 66.9718 6.19551   2
   2   6  -6 64.0318 4.67559   2
  -1  -6   6 37.6521 3.99627   2
  -1  -6   6 38.4304 4.05714   2
   1  -6  -6 35.0383 5.11316   2
   1  -6  -6 38.6280 4.95694   2
   1   6  -6 38.9471 3.90704   2
  -1   6   6 36.5310 4.40658   2
  -1   6   6 26.5793 3.91433   2
   1   6  -6 39.3025 3.99530   2
   0  -6   6 332.353 10.7142   2
   0  -6  -6 332.094 11.4835   2
   0  -6   6 314.738 10.8083   2
   0   6  -6 327.114 10.4281   2
   0   6   6 322.125 11.4365   2
   0   6   6 335.555 11.3925   2
   0   6  -6 331.998 9.85373   2
  -1  -6  -6 32.0397 4.51699   2
  -1  -6  -6 36.8295 4.87499   2
   1  -6   6 32.0362 3.85479   2
   1  -6   6 38.2863 4.13334   2
   1   6   6 35.9860 4.71019   2
  -1   6  -6 36.9785 3.59010   2
  -1   6  -6 40.2186 3.98353   2
   1   6   6 43.2289 4.73007   2
  -2  -6  -6 67.8484 6.09891   2
  -2  -6  -6 72.9936 6.74008   2
   2  -6   6 64.1829 5.68039   2
   2  -6   6 65.8345 5.64442   2
   2   6   6 70.1309 6.07492   2
   2   6   6 71.3473 6.25205   2
  -2   6  -6 68.4591 4.90622   2
  -2   6  -6 62.0213 5.08488   2
   3  -6   6 111.520 6.31748   2
   3  -6   6 116.835 6.87830   2
  -3  -6  -6 107.684 7.17058   2
  -3  -6  -6 111.730 7.68677   2
  -3   6  -6 109.383 6.45640   2
   3   6   6 106.387 6.96742   2
  -3   6  -6 103.155 6.00703   2
   3   6   6 113.658 7.40171   2
  -4  -6  -6 8.66800 3.58667   2
   4  -6   6 8.98284 3.43144   2
   4  -6   6 4.08914 3.14531   2
   4   6   6 1.30055 2.84241   2
   4   6   6 5.93275 3.48671   2
  -4   6  -6 5.01729 2.93960   2
  -4   6  -6 4.26842 2.89960   2
  -5  -6  -6 23.5549 4.27216   2
   5  -6   6 36.1086 4.44585   2
  -5  -6  -6 29.0339 4.47197   2
   5  -6   6 34.3087 4.51372   2
  -5   6  -6 28.2878 4.11139   2
   5   6   6 34.4049 4.38743   2
   5   6   6 25.0122 4.20189   2
  -5   6  -6 29.0098 4.00454   2
  -6  -6  -6 15.1245 3.89030   2
   6  -6   6 14.7562 3.55941   2
   6  -6   6 13.9211 3.90558   2
  -6  -6  -6 16.0923 4.00076   2
   6   6   6 19.9587 4.33178   2
   6   6   6 17.5816 3.70723   2
  -6   6  -6 13.6983 3.53751   2
  -6   6  -6 13.4605 3.91572   2
   7  -6   6 47.8395 5.33176   2
  -7  -6  -6 56.1068 6.19171   2
   7  -6   6 50.2408 5.18892   2
  -7  -6  -6 60.1579 6.37453   2
  -7   6  -6 65.2059 6.26641   2
  -7   6  -6 65.3998 6.57841   2
   7   6   6 37.0658 4.59025   2
   7   6   6 52.5662 5.46979   2
   8  -6   6 26.4667 5.07148   2
  -8  -6  -6 24.0152 5.41729   2
  -8  -6  -6 24.9552 5.12702   2
   8  -6   6 28.4415 4.87821   2
   8   6   6 24.3244 5.29471   2
  -8   6  -6 27.1837 4.75784   2
  -9  -6  -6 7.81216 4.12489   2
  -9  -6  -6 4.94898 3.75160   2
   9   6   6 4.64899 4.09168   2
  -9   6  -6 2.48128 3.66733   2
  10  -6   6 1.83818 4.23632   2
  10  -6   6 4.58900 3.71712   2
 -10  -6  -6 3.45620 3.82895   2
 -10  -6  -6 3.09947 4.09697   2
 -10   6  -6 7.00689 4.16116   2
  10   6   6 -1.4735 3.67759   2
  11  -6   6 -2.2061 3.66589   2
 -11  -6  -6 3.55226 4.23077   2
 -11   6  -6 3.92962 4.39380   2
  11   6   6 9.03043 4.34874   2
  12  -6   6 5.62892 4.58935   2
 -12  -6  -6 4.86135 4.34294   2
 -12  -6  -6 -2.3816 4.99490   2
 -12   6  -6 -4.3499 4.58864   2
  12   6   6 1.01726 4.15340   2
 -11  -7   6 2.48828 3.97426   2
 -11  -7   6 8.43060 4.07703   2
  11  -7  -6 0.74654 4.74634   2
 -11   7   6 2.21375 4.79523   2
  11   7  -6 10.6507 3.95345   2
 -10  -7   6 9.76038 3.99072   2
 -10  -7   6 6.24233 4.07748   2
  10  -7  -6 6.96419 5.40852   2
 -10   7   6 7.64188 5.20142   2
  10   7  -6 7.36002 3.74206   2
   9  -7  -6 0.80667 4.53796   2
  -9  -7   6 -0.3309 4.24685   2
  -9   7   6 3.80282 4.58722   2
   9   7  -6 3.18408 2.82331   2
   8  -7  -6 9.29028 4.73408   2
  -8  -7   6 6.57953 3.68480   2
  -8  -7   6 7.22676 3.73363   2
   8   7  -6 10.1323 3.49389   2
  -8   7   6 0.64409 3.96414   2
  -7  -7   6 14.9584 4.14546   2
  -7  -7   6 8.21195 3.73224   2
   7  -7  -6 13.9171 4.51717   2
   7  -7  -6 11.4759 4.48464   2
  -7   7   6 20.1448 4.88479   2
   7   7  -6 17.7711 3.47769   2
   7   7  -6 9.32689 2.74970   2
   6  -7  -6 28.4398 4.78836   2
  -6  -7   6 29.5170 4.44000   2
   6  -7  -6 33.6728 5.13254   2
  -6  -7   6 28.2501 4.17019   2
   6   7  -6 35.0498 4.21533   2
   6   7  -6 26.4518 3.91541   2
  -6   7   6 25.9249 4.50309   2
  -5  -7   6 34.7988 4.63849   2
   5  -7  -6 31.0666 5.02138   2
  -5  -7   6 39.8917 4.67854   2
   5  -7  -6 26.6489 5.10894   2
   5   7  -6 37.7698 4.04572   2
   5   7  -6 38.9384 4.06393   2
  -5   7   6 25.8318 4.26819   2
   4  -7  -6 20.2359 4.62753   2
  -4  -7   6 9.62515 3.26205   2
  -4  -7   6 13.2395 3.42197   2
   4  -7  -6 15.7150 4.28159   2
  -4   7   6 7.43701 3.69475   2
   4   7  -6 8.67568 2.77614   2
   4   7  -6 8.94623 2.82804   2
   3  -7  -6 122.344 8.30230   2
  -3  -7   6 126.065 7.26541   2
   3  -7  -6 136.486 8.51246   2
  -3  -7   6 129.816 7.05570   2
   3   7  -6 132.471 6.06919   2
   3   7  -6 129.278 6.31413   2
  -3   7   6 137.663 8.07751   2
   2  -7  -6 7.85150 3.61122   2
   2  -7  -6 11.9162 3.99922   2
  -2  -7   6 10.5097 3.30343   2
  -2  -7   6 14.4190 3.48942   2
   2   7  -6 9.68236 2.79063   2
  -2   7   6 19.5852 3.95969   2
   2   7  -6 15.2697 3.04504   2
  -2   7   6 13.3525 3.84032   2
  -1  -7   6 2.95663 2.82816   2
   1  -7  -6 -1.4279 3.40705   2
  -1  -7   6 2.23422 2.96000   2
   1  -7  -6 5.42516 3.67459   2
  -1   7   6 7.71456 3.94795   2
   1   7  -6 3.08993 2.34222   2
   1   7  -6 3.28262 2.49083   2
   0  -7  -6 -2.5908 3.03338   2
   0  -7   6 2.30636 3.08384   2
   0  -7  -6 -0.7345 3.00503   2
   0  -7   6 6.82456 3.02517   2
   0   7  -6 0.58774 2.71253   2
   0   7   6 0.00345 3.13713   2
   0   7  -6 -1.2135 2.20982   2
   1  -7   6 2.87986 2.99173   2
   1  -7   6 0.74178 2.94753   2
  -1  -7  -6 2.96798 3.48876   2
  -1  -7  -6 7.17319 3.82308   2
   1   7   6 1.65504 3.28964   2
  -1   7  -6 4.28762 2.65176   2
  -1   7  -6 3.16535 2.43849   2
   2  -7   6 12.5017 3.54518   2
  -2  -7  -6 11.8907 3.97037   2
  -2  -7  -6 3.67941 3.35272   2
   2  -7   6 18.3678 3.94539   2
  -2   7  -6 8.93326 2.84479   2
   2   7   6 10.4953 3.67361   2
  -2   7  -6 18.7111 3.47883   2
   2   7   6 20.6433 4.24602   2
  -3  -7  -6 134.561 8.00501   2
   3  -7   6 139.570 7.96960   2
   3  -7   6 135.858 7.57819   2
  -3  -7  -6 121.570 8.37313   2
   3   7   6 135.379 8.15486   2
   3   7   6 142.849 7.59367   2
  -3   7  -6 120.829 6.62385   2
  -3   7  -6 130.951 8.37887   2
  -4  -7  -6 14.4641 4.04172   2
  -4  -7  -6 10.6028 3.83188   2
   4  -7   6 10.6006 3.65140   2
   4  -7   6 12.3741 3.66593   2
  -4   7  -6 11.6078 3.20851   2
   4   7   6 11.2939 3.49216   2
   4   7   6 7.05036 3.52163   2
  -4   7  -6 13.9241 3.53083   2
   5  -7   6 44.0299 5.49155   2
  -5  -7  -6 25.6301 4.39326   2
  -5  -7  -6 37.9342 5.52655   2
   5  -7   6 41.4736 5.70905   2
  -5   7  -6 29.6550 4.16378   2
   5   7   6 32.5834 6.34035   2
   5   7   6 17.0886 4.05858   2
  -5   7  -6 36.5636 4.34396   2
   6  -7   6 25.5938 4.45007   2
  -6  -7  -6 25.5822 4.96499   2
   6  -7   6 31.3094 5.04681   2
  -6  -7  -6 28.4857 4.82117   2
   6   7   6 25.0926 4.81023   2
  -6   7  -6 35.5910 4.60436   2
   7  -7   6 15.5386 4.55100   2
   7  -7   6 11.8415 3.88191   2
  -7  -7  -6 17.4087 4.82284   2
  -7  -7  -6 14.9184 4.73288   2
  -7   7  -6 13.6877 3.96523   2
   7   7   6 13.9406 4.23761   2
  -8  -7  -6 9.31122 4.44423   2
   8  -7   6 6.09495 3.61846   2
   8  -7   6 6.81666 4.41539   2
  -8  -7  -6 7.73997 4.14895   2
  -8   7  -6 9.52609 4.27390   2
   8   7   6 7.21065 3.95759   2
  -9  -7  -6 5.29841 4.75121   2
   9  -7   6 -6.8655 3.93837   2
  -9  -7  -6 3.25173 3.67171   2
   9  -7   6 3.96425 3.79483   2
  -9   7  -6 4.39067 4.07536   2
   9   7   6 0.67981 3.91086   2
 -10  -7  -6 10.6363 5.13599   2
 -10  -7  -6 6.18808 4.21439   2
  10  -7   6 3.06278 4.52342   2
  10   7   6 9.99784 4.22786   2
 -10   7  -6 16.2571 5.12876   2
  11  -7   6 8.39866 5.08113   2
 -11  -7  -6 2.79475 4.44323   2
 -11   7  -6 6.67981 4.85997   2
  11   7   6 4.08292 4.24434   2
  10  -8  -6 -8.7474 4.45690   2
 -10  -8   6 -5.4371 3.92579   2
 -10  -8   6 0.49087 3.83147   2
  -9  -8   6 5.75661 4.24172   2
   9  -8  -6 4.00820 4.79105   2
   9   8  -6 15.6427 3.74783   2
  -8  -8   6 37.3208 5.57012   2
   8  -8  -6 24.6855 6.01860   2
  -8  -8   6 37.5540 5.30544   2
  -8   8   6 29.8997 5.72364   2
   8   8  -6 41.6908 4.82859   2
   7  -8  -6 18.4474 5.21462   2
  -7  -8   6 19.0721 4.53296   2
   7   8  -6 19.3301 3.76982   2
  -7   8   6 21.6627 5.36630   2
   6  -8  -6 2.16199 4.34233   2
  -6  -8   6 3.25253 3.58686   2
   6  -8  -6 -2.2542 3.57080   2
  -6  -8   6 1.66922 3.26437   2
  -6   8   6 1.09962 4.02721   2
   6   8  -6 0.26566 2.71890   2
   5  -8  -6 2.07725 3.90429   2
  -5  -8   6 -3.8416 3.20383   2
  -5  -8   6 -2.3770 3.52118   2
   5   8  -6 -0.2027 2.52719   2
   5   8  -6 1.68547 2.63018   2
  -5   8   6 -3.0713 3.54556   2
  -4  -8   6 44.4887 5.36104   2
   4  -8  -6 51.4817 7.68098   2
   4  -8  -6 47.9460 5.68003   2
  -4  -8   6 39.8145 4.90121   2
   4   8  -6 42.7718 4.35053   2
   4   8  -6 49.7031 5.05643   2
  -4   8   6 39.4679 5.38256   2
  -3  -8   6 51.6529 5.34513   2
  -3  -8   6 54.0465 5.78831   2
   3  -8  -6 44.0700 6.13898   2
   3  -8  -6 47.2643 6.12488   2
   3   8  -6 41.7425 4.38600   2
   3   8  -6 46.5571 4.60439   2
  -3   8   6 41.6953 5.10218   2
  -2  -8   6 25.7377 4.36211   2
  -2  -8   6 21.8527 4.08697   2
   2  -8  -6 20.2510 4.64489   2
   2  -8  -6 16.1516 5.00346   2
   2   8  -6 18.4662 3.42946   2
   2   8  -6 23.3699 3.60001   2
  -2   8   6 16.8915 4.36091   2
   1  -8  -6 17.1420 4.53376   2
   1  -8  -6 24.1665 5.17240   2
  -1  -8   6 16.6210 3.91212   2
  -1  -8   6 22.0478 4.11598   2
   1   8  -6 17.4270 3.45116   2
  -1   8   6 18.5912 4.30019   2
   1   8  -6 20.6334 3.35647   2
   0  -8  -6 24.0693 5.18427   2
   0  -8   6 34.8243 4.76092   2
   0  -8  -6 29.8461 4.97624   2
   0  -8   6 34.4126 4.78091   2
   0   8  -6 31.9348 3.80303   2
   0   8   6 40.3660 5.28747   2
   0   8  -6 40.9373 4.65492   2
  -1  -8  -6 15.4077 4.39713   2
  -1  -8  -6 14.3781 4.22115   2
   1  -8   6 16.1023 3.99531   2
   1  -8   6 19.6702 4.12988   2
  -1   8  -6 13.8868 3.50394   2
  -1   8  -6 15.5766 3.46079   2
   1   8   6 14.5561 4.39241   2
  -2  -8  -6 18.8337 4.40031   2
  -2  -8  -6 15.9872 4.42925   2
   2  -8   6 19.1435 4.17829   2
   2  -8   6 24.7952 4.72960   2
  -2   8  -6 27.3252 3.98585   2
  -2   8  -6 19.9633 3.57096   2
   2   8   6 21.3073 4.64902   2
  -3  -8  -6 54.1610 6.52845   2
  -3  -8  -6 39.4440 5.99354   2
   3  -8   6 43.6145 5.28946   2
   3  -8   6 42.0302 5.22643   2
  -3   8  -6 49.8156 5.20344   2
   3   8   6 52.7453 5.73878   2
   4  -8   6 56.0627 6.44523   2
  -4  -8  -6 50.0521 6.82893   2
   4  -8   6 44.1647 5.79363   2
  -4  -8  -6 41.0083 6.02176   2
   4   8   6 52.7738 5.80892   2
  -4   8  -6 51.6303 5.44671   2
  -5  -8  -6 -1.1083 4.26830   2
   5  -8   6 -3.3630 3.29941   2
   5   8   6 -1.6179 3.55014   2
  -5   8  -6 0.38776 3.16819   2
   6  -8   6 -1.3938 3.82091   2
   6  -8   6 5.95826 3.70415   2
  -6  -8  -6 -0.1232 3.68735   2
  -6  -8  -6 1.23432 3.88249   2
  -6   8  -6 3.12454 3.35474   2
   6   8   6 6.57241 3.83443   2
   7  -8   6 20.2819 4.54491   2
   7  -8   6 30.9907 5.77690   2
  -7  -8  -6 15.6945 5.03225   2
  -7  -8  -6 23.0722 5.18331   2
  -7   8  -6 24.3690 4.70130   2
   7   8   6 23.7189 4.84916   2
   8  -8   6 47.1122 6.63004   2
  -8  -8  -6 35.6386 5.86841   2
   8  -8   6 37.9962 6.21636   2
  -8  -8  -6 32.1814 5.86967   2
  -8   8  -6 26.1861 4.92607   2
   8   8   6 44.9023 5.90629   2
  -9  -8  -6 15.4897 5.42747   2
   9  -8   6 12.1669 5.22382   2
  -9  -8  -6 9.83870 5.09214   2
  -9   8  -6 6.73630 4.43995   2
   9   8   6 5.67955 4.41569   2
 -10  -8  -6 -2.4691 3.88055   2
 -10  -8  -6 9.03886 4.78150   2
  10  -8   6 -4.5144 4.67779   2
 -10   8  -6 -7.7376 3.84236   2
  -7  -9   6 6.95379 4.56562   2
  -7  -9   6 -3.7177 3.29853   2
   7  -9  -6 8.69649 5.38756   2
  -7   9   6 2.48909 4.76282   2
   7   9  -6 6.73989 3.17900   2
  -6  -9   6 15.0617 4.77650   2
   6  -9  -6 20.7754 6.00871   2
  -6  -9   6 18.9644 4.50101   2
   6   9  -6 10.4154 3.30060   2
  -6   9   6 4.90771 4.37491   2
  -5  -9   6 2.64238 3.69190   2
   5  -9  -6 10.2117 5.10866   2
   5  -9  -6 8.88801 5.68922   2
  -5  -9   6 7.54460 3.92617   2
  -5   9   6 4.26993 4.14132   2
   5   9  -6 5.94983 2.80893   2
  -4  -9   6 1.82176 3.47890   2
   4  -9  -6 0.04281 4.43339   2
   4  -9  -6 -1.1683 3.99311   2
  -4  -9   6 2.39731 4.44605   2
  -4   9   6 1.37718 4.02854   2
   4   9  -6 6.54492 2.88355   2
   3  -9  -6 6.80592 4.81158   2
  -3  -9   6 11.7054 4.39507   2
  -3  -9   6 6.54039 4.28012   2
   3   9  -6 5.69359 3.09613   2
  -3   9   6 7.96010 4.38541   2
  -2  -9   6 -0.3484 3.37525   2
   2  -9  -6 -4.4634 3.56439   2
  -2  -9   6 0.30006 3.39719   2
   2  -9  -6 2.70169 4.64319   2
  -2   9   6 -2.3836 3.24726   2
   2   9  -6 2.18717 2.51890   2
  -1  -9   6 -1.5536 3.49849   2
   1  -9  -6 2.80190 3.90943   2
   1  -9  -6 5.37271 4.52134   2
  -1  -9   6 6.48231 3.70380   2
   1   9  -6 6.95233 3.03592   2
  -1   9   6 10.0610 4.32928   2
   0  -9   6 -1.8451 3.57050   2
   0  -9  -6 7.42461 4.60558   2
   0  -9   6 3.85513 4.14520   2
   0  -9  -6 6.60312 3.90255   2
   0   9   6 3.30953 3.73863   2
   0   9  -6 2.00534 2.76342   2
   1  -9   6 6.66789 3.88774   2
  -1  -9  -6 -0.2254 3.73841   2
  -1  -9  -6 9.05768 4.69931   2
   1   9   6 0.34927 3.46588   2
  -1   9  -6 7.95541 3.06331   2
   2  -9   6 -4.0963 3.63681   2
  -2  -9  -6 3.20535 4.14279   2
   2  -9   6 1.34959 3.55500   2
  -2  -9  -6 -1.3073 3.72784   2
   2   9   6 -1.3278 3.74609   2
  -2   9  -6 -4.1469 2.64222   2
   3  -9   6 5.48541 4.10520   2
  -3  -9  -6 14.7625 4.54074   2
  -3  -9  -6 12.7052 4.68771   2
   3  -9   6 2.57750 3.82095   2
  -3   9  -6 13.2906 3.85629   2
   3   9   6 14.3702 4.48776   2
   4  -9   6 1.83233 3.69766   2
   4  -9   6 0.28043 3.44246   2
  -4  -9  -6 5.94113 4.15524   2
  -4  -9  -6 6.44308 4.11177   2
  -4   9  -6 4.77583 3.51517   2
   4   9   6 3.36071 4.03519   2
   5  -9   6 1.81680 3.81984   2
  -5  -9  -6 6.14754 4.81237   2
  -5  -9  -6 0.28193 4.21958   2
   5  -9   6 0.75104 4.01700   2
  -5   9  -6 1.78472 3.48010   2
   5   9   6 4.90047 4.10955   2
  -6  -9  -6 14.2920 5.24826   2
   6  -9   6 10.8678 4.40377   2
   6  -9   6 17.5805 5.34107   2
  -6  -9  -6 20.2369 5.04851   2
   6   9   6 25.9994 5.59952   2
  -6   9  -6 18.5237 4.61183   2
  -7  -9  -6 4.67269 4.21505   2
  -7  -9  -6 6.11108 4.55158   2
   7  -9   6 -1.7043 3.71765   2
   7  -9   6 6.13911 4.77422   2
  -7   9  -6 -1.4366 3.71800   2
   7   9   6 5.57425 4.57836   2
  -4 -10   6 1.62838 3.97482   2
   4 -10  -6 4.29057 5.02141   2
  -4 -10   6 9.34557 4.24846   2
   4  10  -6 5.40830 3.26386   2
  -4  10   6 4.69990 4.31886   2
   3 -10  -6 5.14890 5.36463   2
  -3 -10   6 16.0688 4.83267   2
  -3 -10   6 0.11246 4.36406   2
   3  10  -6 11.6061 3.46822   2
  -3  10   6 27.3576 5.96412   2
  -2 -10   6 1.30901 3.99948   2
   2 -10  -6 2.81602 4.66160   2
   2 -10  -6 1.68835 4.62266   2
  -2  10   6 -6.3556 3.79164   2
   2  10  -6 4.86707 3.04742   2
  -1 -10   6 5.87937 4.27539   2
   1 -10  -6 2.83540 5.04060   2
  -1 -10   6 4.50666 4.20312   2
   1 -10  -6 -1.4296 4.29431   2
  -1  10   6 0.91999 3.68411   2
   1  10  -6 4.74680 3.23081   2
   0 -10   6 5.60050 3.92136   2
   0 -10  -6 3.20152 4.79319   2
   0 -10   6 5.05037 4.07024   2
   0 -10  -6 1.81382 4.52347   2
   0  10  -6 2.59179 2.79887   2
   0  10   6 4.00629 3.98641   2
   1 -10   6 5.11274 4.49700   2
  -1 -10  -6 5.58580 4.36015   2
   1 -10   6 7.54162 4.48313   2
   1  10   6 0.82643 3.71381   2
  -1  10  -6 3.42676 2.99070   2
  -2 -10  -6 -0.7526 4.72084   2
   2 -10   6 0.39835 4.26150   2
  -2 -10  -6 1.88909 4.28870   2
   2 -10   6 -2.9531 3.48789   2
  -2  10  -6 2.70304 3.14136   2
   2  10   6 -0.6994 3.99460   2
  -3 -10  -6 10.2274 5.29816   2
  -3 -10  -6 5.56029 5.19240   2
   3 -10   6 5.09827 4.73726   2
   3 -10   6 20.8197 5.04228   2
   3  10   6 20.1537 4.82462   2
  -3  10  -6 15.4250 4.52749   2
  -4 -10  -6 3.12596 4.46985   2
   4 -10   6 8.30106 4.98639   2
  -4 -10  -6 11.0724 5.43785   2
   4 -10   6 3.08290 4.45225   2
  -4  10  -6 3.33418 3.57446   2
   4  10   6 7.32226 4.55347   2
  15   0  -7 6.98749 5.22469   2
 -15   0   7 5.89974 4.63187   2
 -14   0   7 3.76581 4.04885   2
  14   0  -7 2.31944 4.20953   2
 -13   0   7 -3.9327 3.68891   2
 -13   0   7 -1.1704 3.55372   2
  13   0  -7 -3.2454 3.50308   2
  12   0  -7 20.8513 5.28034   2
 -12   0   7 12.6686 4.22506   2
 -12   0   7 15.7529 4.02426   2
 -11   0   7 4.42324 3.64024   2
 -11   0   7 9.54293 3.92915   2
  10   0  -7 17.4573 4.03503   2
 -10   0   7 17.7495 4.13073   2
 -10   0   7 14.8412 4.14760   2
  10   0  -7 18.7966 3.14917   2
   9   0  -7 3.70181 2.78759   2
   9   0  -7 3.77265 3.49009   2
  -9   0   7 7.29610 3.37877   2
  -9   0   7 6.45978 2.94196   2
  -8   0   7 152.295 7.25788   2
   8   0  -7 158.520 6.82724   2
  -8   0   7 155.835 7.40557   2
   8   0  -7 178.875 8.04595   2
  -7   0   7 6.72678 2.62080   2
   7   0  -7 7.62598 2.71426   2
  -7   0   7 8.13378 2.57874   2
   7   0  -7 7.35928 2.22799   2
  -6   0   7 89.3411 4.80407   2
  -6   0   7 102.998 4.87647   2
   6   0  -7 94.1159 5.30124   2
   5   0  -7 436.714 11.5038   2
  -5   0   7 424.958 11.1531   2
  -5   0   7 426.069 11.2899   2
   5   0  -7 402.512 10.8434   2
  -4   0   7 298.797 8.22387   2
   4   0  -7 302.583 7.98626   2
   4   0  -7 298.876 8.26301   2
  -4   0   7 290.135 8.01095   2
   3   0  -7 915.817 20.4696   2
  -3   0   7 905.782 20.6514   2
  -3   0   7 931.639 20.5770   2
   3   0  -7 910.580 20.7512   2
   2   0  -7 5266.20 119.148   1
  -2   0   7 5201.89 115.860   1
   1   0  -7 4943.81 107.848   1
  -1   0   7 4938.21 108.006   1
  -1   0  -7 5096.13 111.589   1
   1   0   7 4992.77 111.652   1
   2   0   7 5277.31 118.589   1
  -2   0  -7 5182.95 118.104   1
  -3   0  -7 935.148 20.9135   2
  -3   0  -7 870.470 21.1403   2
   3   0   7 904.261 21.0989   2
   3   0   7 950.220 20.9105   2
  -4   0  -7 294.719 8.80547   2
   4   0   7 293.798 8.32595   2
  -4   0  -7 301.252 8.39514   2
   4   0   7 296.327 8.83024   2
  -5   0  -7 434.063 11.5577   2
   5   0   7 416.636 11.4661   2
   5   0   7 419.027 11.9382   2
  -5   0  -7 440.500 12.2296   2
  -6   0  -7 88.5113 5.51444   2
  -6   0  -7 98.4056 5.14992   2
   7   0   7 13.3814 3.58197   2
  -7   0  -7 9.11813 5.17274   2
  -7   0  -7 2.68894 2.65791   2
   7   0   7 8.42809 2.65302   2
  -8   0  -7 161.403 7.88817   2
  -8   0  -7 174.933 7.79673   2
   8   0   7 167.764 7.49453   2
   8   0   7 170.337 8.48946   2
   9   0   7 6.74787 3.14183   2
  -9   0  -7 4.13754 3.25638   2
   9   0   7 5.28840 3.96845   2
  -9   0  -7 -0.5012 3.29603   2
 -10   0  -7 19.7264 4.82631   2
 -10   0  -7 17.1768 3.92484   2
  10   0   7 19.0595 3.74457   2
  10   0   7 6.59961 3.90451   2
  11   0   7 6.07659 4.14764   2
 -11   0  -7 8.34829 3.97808   2
  11   0   7 12.8664 3.37373   2
 -11   0  -7 7.17308 3.69844   2
 -12   0  -7 23.0434 5.15743   2
  12   0   7 10.8573 4.39117   2
 -12   0  -7 24.0176 4.97960   2
  13   0   7 1.19310 4.33310   2
  14   0   7 3.45511 7.00678   2
 -14   0  -7 -3.9712 4.18755   2
  15   0   7 5.34627 4.94184   2
 -15   0  -7 0.94016 4.51312   2
 -15  -1   7 3.78437 4.77189   2
  15  -1  -7 1.31651 4.28668   2
  15   1  -7 9.37558 5.46505   2
 -15   1   7 -2.7002 4.26484   2
 -14  -1   7 9.70571 4.40898   2
 -14  -1   7 6.61244 4.42607   2
  14   1  -7 14.5843 5.63601   2
 -14   1   7 6.75597 4.73696   2
  13  -1  -7 0.48730 3.80133   2
 -13  -1   7 -0.5788 3.20273   2
 -13  -1   7 8.77591 4.47472   2
 -13   1   7 5.61474 4.33730   2
  13   1  -7 -0.0536 3.76702   2
 -13   1   7 3.82144 3.58885   2
 -12  -1   7 14.9671 4.05491   2
  12  -1  -7 15.9085 4.47438   2
 -12  -1   7 24.1773 4.62359   2
 -12   1   7 17.5309 4.59284   2
  12   1  -7 8.77976 4.13043   2
 -12   1   7 22.0294 6.83046   2
 -11  -1   7 5.13642 3.11573   2
 -11  -1   7 2.23892 3.22624   2
  11  -1  -7 4.93154 3.90558   2
  11   1  -7 6.72607 2.61502   2
 -11   1   7 2.84997 3.54982   2
 -11   1   7 10.4148 3.91352   2
  11   1  -7 5.53167 3.90247   2
  10  -1  -7 78.5356 6.98366   2
  10  -1  -7 68.7253 6.80950   2
 -10  -1   7 69.1861 6.33900   2
 -10  -1   7 76.9647 6.71290   2
 -10   1   7 80.2356 6.98818   2
 -10   1   7 83.5317 6.80352   2
  10   1  -7 60.4392 5.18532   2
   9  -1  -7 72.5375 6.70635   2
  -9  -1   7 75.9221 7.12440   2
  -9  -1   7 73.4897 5.70513   2
   9  -1  -7 80.9269 5.73029   2
  -9   1   7 71.7970 6.44163   2
   9   1  -7 80.8303 5.43708   2
  -9   1   7 73.8190 6.23837   2
   9   1  -7 75.2701 6.46433   2
  -8  -1   7 55.4159 5.14362   2
  -8  -1   7 48.4027 4.92354   2
   8  -1  -7 58.3619 4.86050   2
   8  -1  -7 56.9179 5.77305   2
  -8   1   7 55.2148 5.54660   2
   8   1  -7 64.1161 4.66493   2
  -8   1   7 61.9199 5.41289   2
   8   1  -7 55.9211 5.61873   2
   7  -1  -7 537.296 15.3146   2
  -7  -1   7 536.120 14.4043   2
  -7  -1   7 528.194 14.6022   2
   7  -1  -7 530.668 14.4868   2
  -7   1   7 549.361 15.1233   2
  -7   1   7 548.867 14.7961   2
   7   1  -7 526.506 13.9871   2
  -6  -1   7 72.3365 4.33518   2
  -6  -1   7 76.3996 4.17767   2
   6  -1  -7 77.8993 4.96547   2
   6  -1  -7 73.7317 4.38945   2
  -6   1   7 69.7532 4.64912   2
  -6   1   7 74.6065 4.57119   2
   6   1  -7 72.2947 4.51966   2
  -5  -1   7 424.378 11.1555   2
  -5  -1   7 428.805 10.9947   2
   5  -1  -7 420.632 11.7790   2
   5  -1  -7 432.419 11.3462   2
  -5   1   7 425.554 11.6834   2
  -5   1   7 428.088 11.4242   2
   5   1  -7 424.519 10.8339   2
  -4  -1   7 15.9789 1.88718   2
  -4  -1   7 12.7960 1.84059   2
   4  -1  -7 11.7840 1.87602   2
   4  -1  -7 15.0567 2.16189   2
   4   1  -7 13.9395 1.62895   2
  -4   1   7 14.6446 2.14793   2
   4   1  -7 14.8794 2.01830   2
  -4   1   7 12.4645 2.11017   2
   3  -1  -7 1394.98 32.1145   2
  -3  -1   7 1441.04 31.3937   2
  -3  -1   7 1420.49 31.2911   2
   3  -1  -7 1423.19 31.8093   2
  -3   1   7 1468.94 32.0319   2
   3   1  -7 1449.70 31.1740   2
   3   1  -7 1486.41 31.5623   2
  -3   1   7 1425.05 31.9771   2
   2  -1  -7 1136.10 24.7554   2
  -2  -1   7 1128.77 23.9871   2
   2  -1  -7 1077.97 24.8950   2
  -2  -1   7 1100.07 24.0577   2
   2   1  -7 1143.10 23.8915   2
  -2   1   7 1099.04 24.7428   2
  -2   1   7 1095.10 24.7342   2
   1  -1  -7 338.358 8.51437   2
   1  -1  -7 326.088 8.34282   2
  -1   1   7 333.343 8.30111   2
  -1   1   7 329.102 8.30516   2
   0  -1  -7 32.1324 2.29607   2
   0  -1   7 27.7349 1.13048   2
   0  -1   7 26.9669 1.22274   2
   0   1  -7 23.3804 1.09122   2
   0   1   7 38.0757 2.43431   2
   0   1  -7 26.6310 1.10212   2
   1  -1   7 327.727 8.23972   2
   1  -1   7 348.858 8.15441   2
  -1  -1  -7 340.475 8.74730   2
  -1  -1  -7 381.954 9.13324   2
   1   1   7 395.989 9.08294   2
  -1   1  -7 340.631 8.10783   2
   1   1   7 353.449 8.86988   2
  -1   1  -7 325.150 8.21797   2
  -2  -1  -7 1129.75 25.1266   2
   2  -1   7 1149.71 24.7087   2
   2  -1   7 1120.40 24.8203   2
   2   1   7 1064.74 25.0310   2
  -2   1  -7 1139.73 24.6867   2
  -2   1  -7 1143.08 24.9402   2
   2   1   7 1093.00 25.3518   2
  -3  -1  -7 1464.32 32.4329   2
  -3  -1  -7 1472.75 32.7674   2
   3  -1   7 1478.45 32.1919   2
   3  -1   7 1493.47 32.3525   2
   3   1   7 1398.77 32.2908   2
   3   1   7 1414.41 32.9077   2
  -3   1  -7 1436.67 32.3626   2
  -3   1  -7 1458.41 32.0641   2
  -4  -1  -7 20.0863 2.44578   2
   4  -1   7 17.2570 2.24569   2
   4  -1   7 12.9034 2.24378   2
  -4  -1  -7 10.5326 2.09588   2
  -4   1  -7 8.38968 1.70680   2
  -4   1  -7 14.6552 2.13180   2
   4   1   7 15.5540 2.12252   2
   4   1   7 15.2041 2.23767   2
   5  -1   7 458.020 12.2338   2
   5  -1   7 427.667 11.6963   2
  -5  -1  -7 424.540 11.8334   2
   5   1   7 434.693 11.8889   2
   5   1   7 434.125 12.3303   2
  -5   1  -7 439.599 11.8080   2
  -5   1  -7 457.495 12.2971   2
   6  -1   7 76.3043 5.00829   2
  -6  -1  -7 62.3867 4.84479   2
   6  -1   7 64.1104 4.27003   2
  -6  -1  -7 69.2456 4.65921   2
  -6   1  -7 73.5892 4.76994   2
   7  -1   7 528.868 15.4757   2
  -7  -1  -7 536.328 15.0962   2
   7  -1   7 533.083 15.0299   2
  -7  -1  -7 536.451 15.9158   2
   7   1   7 549.653 15.9779   2
   7   1   7 548.435 15.0625   2
  -7   1  -7 560.417 15.9940   2
  -7   1  -7 553.802 15.0093   2
  -8  -1  -7 93.6066 9.04468   2
  -8  -1  -7 63.3015 5.77721   2
   8  -1   7 49.0917 5.01775   2
  -8   1  -7 62.6889 5.75289   2
   8   1   7 61.1469 5.20504   2
   8   1   7 61.3059 6.12575   2
  -8   1  -7 54.1388 5.51957   2
   9  -1   7 107.024 8.95414   2
  -9  -1  -7 72.2342 6.52399   2
  -9  -1  -7 78.2701 6.74053   2
  -9   1  -7 73.0629 6.50942   2
   9   1   7 74.1144 7.11169   2
  -9   1  -7 76.5435 6.52943   2
   9   1   7 79.2464 5.98528   2
 -10  -1  -7 70.8152 7.39107   2
  10  -1   7 64.6748 6.08124   2
 -10  -1  -7 84.8158 6.79883   2
  10  -1   7 74.5120 7.07201   2
  10   1   7 77.0081 6.30375   2
 -10   1  -7 76.5751 6.83343   2
  10   1   7 83.6554 7.29623   2
 -10   1  -7 68.0425 6.72105   2
  11  -1   7 1.19334 3.66560   2
 -11  -1  -7 5.62737 3.74413   2
 -11  -1  -7 3.64198 3.73809   2
  11  -1   7 7.08524 3.31788   2
 -11   1  -7 9.61030 3.69147   2
 -11   1  -7 12.0635 4.02913   2
  11   1   7 7.55889 3.19593   2
  11   1   7 4.03155 3.46216   2
 -12  -1  -7 25.6613 5.34929   2
  12  -1   7 15.8708 4.96645   2
 -12  -1  -7 8.59734 3.95184   2
 -12   1  -7 14.8845 4.96197   2
  12   1   7 17.0052 5.10964   2
 -12   1  -7 13.0610 4.74671   2
 -13  -1  -7 6.45721 3.76901   2
  13  -1   7 2.46617 4.27073   2
 -13   1  -7 -5.1315 6.24117   2
  13   1   7 1.10592 4.28490   2
  14  -1   7 15.7414 5.60345   2
 -14  -1  -7 13.9672 5.18214   2
 -14   1  -7 11.8218 5.23536   2
  14   1   7 4.95907 4.00330   2
 -15  -1  -7 4.64074 4.68337   2
  15  -1   7 5.02373 5.23591   2
 -15   1  -7 -2.1868 4.80495   2
  15   1   7 0.92239 4.75016   2
 -15  -2   7 13.1259 5.03882   2
  15   2  -7 18.6748 5.86727   2
 -15   2   7 14.3360 5.39635   2
  14  -2  -7 4.91954 5.28224   2
 -14  -2   7 -3.9161 3.68866   2
 -14  -2   7 3.35214 4.33293   2
 -14   2   7 2.59038 4.30261   2
  14   2  -7 -4.7574 4.08853   2
 -13  -2   7 24.2423 5.07619   2
  13  -2  -7 20.5869 5.49467   2
 -13  -2   7 22.4010 5.33843   2
  13   2  -7 20.3782 5.07246   2
 -13   2   7 24.8573 5.26104   2
 -12  -2   7 25.3622 4.96356   2
  12  -2  -7 22.5582 5.36599   2
 -12  -2   7 21.6594 4.78288   2
 -12   2   7 18.9450 4.64628   2
 -12   2   7 29.4220 5.35140   2
  12   2  -7 22.2622 4.98130   2
  11  -2  -7 110.925 7.25766   2
 -11  -2   7 122.951 7.74206   2
  11  -2  -7 122.040 8.86165   2
 -11  -2   7 115.460 7.93709   2
 -11   2   7 119.822 8.24075   2
 -11   2   7 111.384 8.47304   2
  11   2  -7 126.633 8.44369   2
  10  -2  -7 229.083 9.81706   2
  10  -2  -7 224.370 10.5750   2
 -10  -2   7 218.239 9.55228   2
 -10  -2   7 230.966 9.92385   2
  10   2  -7 237.722 10.4809   2
 -10   2   7 221.448 10.0750   2
 -10   2   7 234.764 10.8259   2
   9  -2  -7 22.4226 3.77334   2
  -9  -2   7 20.4604 3.87091   2
   9  -2  -7 21.8226 4.45309   2
  -9  -2   7 24.4568 3.89309   2
   9   2  -7 26.4230 3.54870   2
  -9   2   7 29.2822 4.45694   2
   9   2  -7 25.1818 4.17092   2
  -9   2   7 26.6938 4.83043   2
   8  -2  -7 148.036 7.04850   2
   8  -2  -7 157.199 8.28934   2
  -8  -2   7 137.476 6.91295   2
  -8  -2   7 136.880 6.84798   2
  -8   2   7 152.517 7.80068   2
  -8   2   7 144.269 7.82135   2
   8   2  -7 149.147 6.46067   2
   8   2  -7 151.872 7.60221   2
   7  -2  -7 -1.4522 2.27270   2
   7  -2  -7 1.78949 3.36509   2
  -7  -2   7 5.61150 2.60579   2
  -7  -2   7 2.83453 2.18666   2
   7   2  -7 2.81629 2.08452   2
  -7   2   7 1.40066 2.78873   2
   7   2  -7 -2.7980 2.58572   2
  -7   2   7 -1.1436 2.64447   2
  -6  -2   7 101.529 5.01843   2
   6  -2  -7 116.475 5.62699   2
  -6  -2   7 121.980 5.32238   2
   6  -2  -7 112.437 6.14210   2
  -6   2   7 117.607 5.94462   2
   6   2  -7 119.672 5.38402   2
  -6   2   7 103.648 5.77975   2
   6   2  -7 112.644 5.34011   2
  -5  -2   7 111.879 4.68789   2
  -5  -2   7 111.484 4.54749   2
   5  -2  -7 109.623 5.09073   2
   5  -2  -7 116.643 5.63823   2
   5   2  -7 110.769 4.21978   2
   5   2  -7 97.9872 4.74645   2
  -5   2   7 108.469 5.30434   2
  -5   2   7 105.399 5.35056   2
  -4  -2   7 280.930 7.55467   2
   4  -2  -7 264.943 8.22563   2
   4  -2  -7 284.327 8.70400   2
  -4  -2   7 271.775 7.43084   2
  -4   2   7 279.381 8.35542   2
  -4   2   7 257.338 8.36538   2
   4   2  -7 265.001 7.15249   2
   4   2  -7 280.509 7.83585   2
   3  -2  -7 1948.43 42.1636   2
   3  -2  -7 1892.56 42.4155   2
  -3  -2   7 1918.47 41.0683   2
  -3   2   7 1845.65 42.2661   2
   3   2  -7 1869.55 41.1800   2
   3   2  -7 1946.16 40.9145   2
  -2  -2   7 202.777 5.18619   2
   2  -2  -7 205.144 6.30549   2
  -2  -2   7 203.373 5.12951   2
   2  -2  -7 194.644 6.46440   2
  -2   2   7 200.121 6.32543   2
  -2   2   7 204.622 6.36636   2
   2   2  -7 204.112 4.92797   2
   1  -2  -7 954.444 21.4365   2
  -1  -2   7 953.272 19.9996   2
   1  -2  -7 916.624 21.3572   2
  -1  -2   7 925.625 19.9665   2
   1   2  -7 921.939 19.8130   2
  -1   2   7 918.814 21.3679   2
  -1   2   7 900.562 21.1968   2
   1   2  -7 923.674 19.8582   2
   0  -2  -7 155.554 5.23444   2
   0  -2   7 156.920 4.07115   2
   0  -2  -7 154.347 5.37877   2
   0  -2   7 153.440 4.01711   2
   0   2   7 145.218 5.05744   2
   0   2   7 144.038 5.26886   2
   0   2  -7 152.524 3.95093   2
   1  -2   7 922.482 20.3355   2
   1  -2   7 940.652 20.4259   2
  -1  -2  -7 932.688 21.7251   2
  -1  -2  -7 883.912 21.4701   2
   1   2   7 903.005 21.4203   2
  -1   2  -7 913.497 20.4221   2
  -1   2  -7 952.930 20.2791   2
   2  -2   7 198.938 5.84740   2
  -2  -2  -7 219.343 6.99729   2
   2  -2   7 212.291 6.05886   2
  -2  -2  -7 218.918 6.70559   2
   2   2   7 198.160 6.60171   2
   2   2   7 227.162 6.88197   2
  -2   2  -7 207.086 5.81209   2
  -2   2  -7 195.283 5.93223   2
  -3  -2  -7 1966.03 43.9257   2
   3  -2   7 1972.11 43.2900   2
   3  -2   7 1976.97 43.0517   2
  -3   2  -7 1978.59 43.0148   2
  -3   2  -7 2018.86 43.3134   2
   3   2   7 1886.62 43.4385   2
   3   2   7 1968.37 43.8166   2
   4  -2   7 277.661 8.27705   2
  -4  -2  -7 270.971 8.90317   2
   4  -2   7 268.963 8.01284   2
  -4  -2  -7 258.043 8.34713   2
   4   2   7 271.952 8.86875   2
  -4   2  -7 258.836 8.12961   2
  -4   2  -7 275.772 7.95821   2
   4   2   7 273.851 8.15705   2
  -5  -2  -7 106.802 5.69747   2
   5  -2   7 111.147 5.33228   2
   5  -2   7 113.237 5.06857   2
  -5  -2  -7 106.142 5.40017   2
  -5   2  -7 109.144 5.35030   2
  -5   2  -7 111.118 5.00828   2
   5   2   7 114.064 5.12779   2
  -6  -2  -7 121.245 6.31827   2
   6  -2   7 114.270 5.57444   2
   6  -2   7 108.436 6.90615   2
  -6   2  -7 120.842 5.75423   2
  -6   2  -7 115.576 5.89402   2
   6   2   7 129.082 6.83415   2
   7  -2   7 0.11263 2.74970   2
   7  -2   7 -0.0283 2.42983   2
  -7  -2  -7 2.06236 2.42983   2
   7   2   7 -2.8015 2.98830   2
  -7   2  -7 0.73634 2.38147   2
   7   2   7 0.97730 2.33986   2
  -7   2  -7 -0.7343 2.72550   2
  -8  -2  -7 133.973 7.89273   2
  -8  -2  -7 163.306 8.05622   2
   8  -2   7 139.564 7.19196   2
   8   2   7 141.157 8.19279   2
  -8   2  -7 145.502 7.71860   2
   8   2   7 151.374 7.53442   2
  -8   2  -7 149.510 7.62844   2
  -9  -2  -7 24.5264 4.81371   2
   9  -2   7 23.7172 4.52187   2
  -9  -2  -7 20.3713 4.29760   2
   9  -2   7 21.7147 4.01834   2
  -9   2  -7 20.8832 4.17602   2
   9   2   7 20.7436 4.21510   2
   9   2   7 19.6198 3.61732   2
  -9   2  -7 20.0163 4.12833   2
  10  -2   7 222.895 10.8345   2
 -10  -2  -7 212.356 10.0614   2
  10  -2   7 222.623 9.70882   2
 -10  -2  -7 212.207 10.8274   2
 -10   2  -7 227.380 10.2245   2
 -10   2  -7 196.700 10.8673   2
  10   2   7 235.284 11.0690   2
  11  -2   7 126.914 7.90129   2
  11  -2   7 118.542 8.98670   2
 -11  -2  -7 138.856 8.92682   2
 -11  -2  -7 126.224 8.22065   2
 -11   2  -7 116.309 8.65699   2
 -11   2  -7 123.841 8.55599   2
  11   2   7 123.507 9.26610   2
 -12  -2  -7 22.3927 4.90523   2
 -12  -2  -7 17.7804 5.24346   2
  12   2   7 23.7559 5.41028   2
 -12   2  -7 20.8548 4.88640   2
 -13  -2  -7 29.9046 5.93063   2
  13  -2   7 36.5162 8.79017   2
  13   2   7 29.3822 6.52122   2
 -13   2  -7 29.7779 7.02078   2
 -14  -2  -7 -0.6291 4.03828   2
  14  -2   7 3.24379 4.71004   2
  14   2   7 -4.5558 3.90842   2
 -14   2  -7 2.03989 4.41758   2
 -15  -2  -7 4.66280 4.12541   2
  15  -2   7 13.2605 5.62654   2
 -15   2  -7 9.87400 5.29810   2
  15   2   7 8.72238 5.08187   2
 -14  -3   7 13.4670 4.33067   2
 -14  -3   7 1.54369 5.27223   2
  14  -3  -7 14.9345 5.52818   2
  14   3  -7 12.8491 4.74064   2
 -14   3   7 15.0955 5.39251   2
  13  -3  -7 -0.8040 4.32719   2
 -13  -3   7 0.34900 3.32663   2
 -13  -3   7 -1.6207 3.60022   2
  13   3  -7 -3.0193 3.61469   2
 -13   3   7 3.72693 3.95549   2
  12  -3  -7 4.74641 4.46295   2
 -12  -3   7 0.54132 3.62091   2
 -12  -3   7 6.05766 4.36979   2
 -12   3   7 8.92465 4.33570   2
  12   3  -7 2.50811 3.63642   2
 -11  -3   7 35.9700 4.66323   2
  11  -3  -7 26.2073 5.17659   2
 -11  -3   7 29.3841 4.54324   2
 -11   3   7 24.1086 4.43049   2
  11   3  -7 41.6749 5.38863   2
 -11   3   7 28.8449 4.96513   2
 -10  -3   7 24.8498 4.28274   2
  10  -3  -7 15.1614 4.15684   2
  10  -3  -7 15.5215 3.93808   2
 -10   3   7 21.8963 4.36858   2
 -10   3   7 24.5801 4.60144   2
  10   3  -7 25.7171 3.56896   2
  10   3  -7 25.1711 4.48180   2
   9  -3  -7 146.550 7.78970   2
  -9  -3   7 136.149 7.32626   2
  -9  -3   7 139.118 7.31396   2
   9  -3  -7 130.847 8.47455   2
  -9   3   7 141.086 8.56929   2
   9   3  -7 133.242 7.98594   2
   9   3  -7 143.139 6.71500   2
  -9   3   7 143.641 8.40872   2
   8  -3  -7 3.49618 3.36910   2
  -8  -3   7 1.09476 2.59732   2
   8  -3  -7 -1.3707 2.58852   2
  -8  -3   7 -3.2178 2.45819   2
  -8   3   7 6.43815 3.57721   2
   8   3  -7 2.14665 2.27679   2
   8   3  -7 3.07658 3.04705   2
  -8   3   7 -0.4902 3.06628   2
  -7  -3   7 41.9010 4.59001   2
  -7  -3   7 45.3956 4.57505   2
   7  -3  -7 48.4247 5.15310   2
   7  -3  -7 50.7130 5.30354   2
   7   3  -7 46.1274 3.91233   2
  -7   3   7 47.0035 4.67009   2
   7   3  -7 50.1386 5.01022   2
  -7   3   7 51.8005 5.59753   2
   6  -3  -7 419.760 12.6401   2
  -6  -3   7 432.303 13.2112   2
   6  -3  -7 420.879 13.0971   2
  -6  -3   7 422.969 11.9294   2
   6   3  -7 408.673 11.2132   2
  -6   3   7 436.814 12.8857   2
   6   3  -7 425.992 12.2690   2
  -6   3   7 420.976 12.8629   2
  -5  -3   7 47.4082 3.52916   2
   5  -3  -7 41.4851 4.20313   2
   5  -3  -7 32.1563 3.51279   2
  -5   3   7 39.0242 4.25221   2
   5   3  -7 46.1667 3.05993   2
   5   3  -7 44.5522 3.73413   2
  -5   3   7 44.2424 4.37365   2
  -4  -3   7 86.3185 4.12489   2
  -4  -3   7 93.8580 4.09358   2
   4  -3  -7 88.7609 5.02807   2
   4  -3  -7 99.3524 5.33336   2
  -4   3   7 123.782 7.26404   2
   4   3  -7 87.5350 4.13913   2
   4   3  -7 93.0175 3.63405   2
  -4   3   7 90.7601 5.16518   2
   3  -3  -7 18.2929 2.55538   2
   3  -3  -7 20.7267 3.07111   2
  -3  -3   7 25.1244 2.32567   2
  -3  -3   7 22.5448 2.13598   2
   3   3  -7 17.3055 1.80541   2
  -3   3   7 14.7401 2.41651   2
  -3   3   7 15.5088 2.37508   2
   3   3  -7 19.1259 1.91916   2
  -2  -3   7 137.697 4.40051   2
   2  -3  -7 136.982 5.58044   2
   2  -3  -7 135.099 5.50338   2
  -2  -3   7 136.757 4.26765   2
  -2   3   7 139.579 5.62104   2
  -2   3   7 134.052 5.57753   2
   2   3  -7 137.349 4.03531   2
  -1  -3   7 42.0807 2.44212   2
   1  -3  -7 42.5729 3.43260   2
  -1  -3   7 46.2640 3.00841   2
   1   3  -7 45.3692 2.28935   2
  -1   3   7 44.7864 3.41124   2
  -1   3   7 48.6570 3.80511   2
   0  -3  -7 151.896 5.90487   2
   0  -3   7 161.697 4.79069   2
   0  -3   7 153.526 4.68071   2
   0  -3  -7 166.774 6.23177   2
   0   3   7 157.119 5.86689   2
   0   3  -7 166.442 4.82366   2
   0   3   7 165.387 5.96961   2
   1  -3   7 45.7297 2.77098   2
  -1  -3  -7 48.6898 3.60747   2
  -1  -3  -7 45.9480 3.80700   2
   1  -3   7 42.1392 2.55476   2
   1   3   7 48.2378 3.55598   2
  -1   3  -7 43.7373 2.63749   2
  -1   3  -7 44.4667 2.50393   2
   1   3   7 44.4763 3.61461   2
   2  -3   7 142.873 4.98051   2
  -2  -3  -7 142.205 5.63833   2
   2  -3   7 140.216 4.86255   2
  -2  -3  -7 140.455 5.88066   2
   2   3   7 140.271 5.51480   2
   2   3   7 139.875 5.70152   2
  -2   3  -7 138.299 4.69665   2
  -2   3  -7 140.105 4.91370   2
   3  -3   7 17.4383 2.20550   2
   3  -3   7 20.0356 2.61561   2
  -3  -3  -7 19.0777 2.88745   2
  -3  -3  -7 24.5795 2.96981   2
  -3   3  -7 19.1507 2.31106   2
  -3   3  -7 21.4412 2.32771   2
   3   3   7 17.9288 2.52856   2
  -4  -3  -7 93.9043 5.24548   2
  -4  -3  -7 88.3538 4.91557   2
   4  -3   7 86.4906 4.82974   2
   4  -3   7 92.3198 4.54313   2
   4   3   7 96.8995 5.34066   2
  -4   3  -7 84.1630 4.59201   2
  -4   3  -7 89.5999 4.52075   2
   5  -3   7 41.6024 3.91099   2
   5  -3   7 46.4310 4.92780   2
  -5  -3  -7 44.7875 4.63074   2
  -5   3  -7 42.6046 4.12189   2
   5   3   7 46.4662 4.17131   2
   5   3   7 47.9402 4.53918   2
  -5   3  -7 43.0497 4.08059   2
   6  -3   7 422.397 12.8016   2
  -6  -3  -7 396.379 12.4496   2
   6  -3   7 419.184 12.5058   2
  -6  -3  -7 434.521 13.3239   2
   6   3   7 422.564 13.5259   2
   6   3   7 427.648 12.5838   2
  -6   3  -7 438.137 13.0398   2
  -6   3  -7 442.670 12.5301   2
  -7  -3  -7 54.9550 5.23509   2
  -7  -3  -7 59.5626 6.08697   2
   7  -3   7 54.3275 4.97922   2
   7  -3   7 48.5920 5.05055   2
  -7   3  -7 40.2125 4.13603   2
   7   3   7 46.8102 4.74159   2
  -7   3  -7 51.1791 5.16275   2
   7   3   7 41.3143 4.70476   2
  -8  -3  -7 2.13847 3.07633   2
   8  -3   7 0.89211 3.26762   2
   8  -3   7 2.17460 2.94329   2
   8   3   7 3.63086 2.87691   2
   8   3   7 5.63686 3.80881   2
  -8   3  -7 4.33611 3.22614   2
  -8   3  -7 -0.5389 3.09543   2
   9  -3   7 127.788 7.41413   2
   9  -3   7 137.694 8.32524   2
  -9  -3  -7 136.376 7.97011   2
  -9  -3  -7 142.446 8.82498   2
   9   3   7 149.140 8.26588   2
  -9   3  -7 136.748 7.97624   2
   9   3   7 130.005 8.57325   2
  -9   3  -7 140.693 8.29278   2
 -10  -3  -7 21.2797 4.84683   2
  10  -3   7 17.9860 3.59171   2
 -10  -3  -7 27.8945 4.77122   2
  10  -3   7 23.5695 4.75146   2
 -10   3  -7 16.8940 4.06002   2
  10   3   7 18.5418 4.38597   2
 -10   3  -7 13.5251 3.66837   2
 -11  -3  -7 38.2050 5.92702   2
 -11  -3  -7 39.3813 6.28304   2
  11  -3   7 33.9732 5.26119   2
  11  -3   7 29.4472 5.54738   2
 -11   3  -7 38.0502 5.48643   2
  11   3   7 24.8548 4.97739   2
 -12  -3  -7 3.51280 4.34348   2
  12  -3   7 -2.5134 4.53837   2
 -12  -3  -7 2.67446 4.70301   2
  12   3   7 9.45659 4.88853   2
 -12   3  -7 3.26106 4.21633   2
 -13  -3  -7 -2.2964 3.82239   2
  13   3   7 -0.2520 3.69371   2
 -14  -3  -7 13.0886 5.16514   2
 -14   3  -7 1.83254 4.80092   2
  14   3   7 14.0077 5.10646   2
  14  -4  -7 8.17437 5.27758   2
 -14  -4   7 13.5597 4.94964   2
  14   4  -7 4.74897 3.98958   2
 -14   4   7 2.21610 4.93897   2
  13  -4  -7 4.22621 4.52165   2
 -13  -4   7 -7.0684 3.50700   2
 -13  -4   7 0.27703 3.93753   2
 -13   4   7 -3.2039 4.05552   2
  13   4  -7 -1.2995 3.98705   2
 -12  -4   7 21.2420 4.53342   2
  12  -4  -7 10.9856 5.35430   2
 -12  -4   7 18.2307 5.09456   2
 -12   4   7 24.6235 5.22067   2
  12   4  -7 17.1778 4.65060   2
  11  -4  -7 27.6103 5.33479   2
 -11  -4   7 31.3210 4.88659   2
 -11  -4   7 36.3087 4.89287   2
 -11   4   7 35.3095 5.45340   2
  11   4  -7 42.7932 5.87247   2
  10  -4  -7 30.3567 5.54134   2
  10  -4  -7 32.7531 4.60560   2
 -10  -4   7 31.4337 4.54745   2
 -10  -4   7 28.7472 4.10622   2
 -10   4   7 26.3800 5.04848   2
 -10   4   7 34.7321 5.37428   2
  10   4  -7 29.2871 4.67007   2
  10   4  -7 31.4216 3.83749   2
   9  -4  -7 36.4195 5.48837   2
  -9  -4   7 41.6027 4.61726   2
  -9  -4   7 47.6214 5.05086   2
   9  -4  -7 34.8984 4.90940   2
   9   4  -7 39.4724 4.28134   2
   9   4  -7 45.8763 5.04357   2
  -9   4   7 38.8023 5.01503   2
   8  -4  -7 22.8606 4.31129   2
  -8  -4   7 13.1992 3.34217   2
   8  -4  -7 14.4395 3.95889   2
  -8  -4   7 21.2648 3.52071   2
  -8   4   7 17.8684 4.28953   2
   8   4  -7 15.1502 3.52476   2
   8   4  -7 17.5420 3.05300   2
  -8   4   7 11.3466 3.73277   2
   7  -4  -7 56.6180 5.93929   2
   7  -4  -7 50.9189 5.42143   2
  -7  -4   7 51.5361 4.90185   2
  -7  -4   7 40.1964 4.18786   2
  -7   4   7 48.7935 4.98752   2
  -7   4   7 42.0729 5.04020   2
   7   4  -7 43.1723 4.06238   2
   7   4  -7 50.1252 5.12674   2
   6  -4  -7 51.8168 5.35220   2
   6  -4  -7 47.6731 4.77746   2
  -6  -4   7 42.6206 4.45681   2
  -6  -4   7 49.6789 4.72137   2
  -6   4   7 37.0696 3.93850   2
   6   4  -7 43.0561 4.37818   2
   6   4  -7 47.2975 3.78162   2
  -6   4   7 38.9144 4.31547   2
  -5  -4   7 45.5479 4.19430   2
   5  -4  -7 60.3121 5.72290   2
   5  -4  -7 56.1963 5.20014   2
  -5   4   7 51.6666 5.14585   2
   5   4  -7 55.7304 4.02285   2
  -5   4   7 64.2735 5.37454   2
   5   4  -7 52.9713 3.57220   2
  -4  -4   7 361.745 10.6425   2
  -4  -4   7 355.858 10.2020   2
   4  -4  -7 368.087 11.3932   2
   4  -4  -7 380.019 11.7889   2
  -4   4   7 383.179 11.7231   2
   4   4  -7 360.408 10.1222   2
  -4   4   7 377.909 11.6086   2
   4   4  -7 381.054 9.79362   2
   3  -4  -7 3.67079 2.61492   2
  -3  -4   7 5.80171 1.93954   2
  -3  -4   7 4.29333 1.94026   2
  -3   4   7 10.0280 2.64805   2
  -3   4   7 5.48346 2.49832   2
   3   4  -7 4.83067 1.66494   2
   3   4  -7 4.16590 1.80605   2
  -2  -4   7 1348.39 32.2490   2
   2  -4  -7 1473.92 33.5785   2
  -2  -4   7 1432.68 32.1610   2
   2  -4  -7 1437.48 33.6089   2
  -2   4   7 1461.93 33.5043   2
   2   4  -7 1434.28 31.7629   2
  -2   4   7 1483.44 33.6639   2
   2   4  -7 1440.12 31.9468   2
  -1  -4   7 158.942 5.32830   2
  -1  -4   7 160.573 5.45200   2
   1  -4  -7 147.182 6.39139   2
   1  -4  -7 161.686 6.90841   2
   1   4  -7 157.550 5.28809   2
   1   4  -7 150.977 4.88685   2
  -1   4   7 156.591 6.41804   2
   0  -4  -7 309.729 9.80254   2
   0  -4   7 316.471 8.56273   2
   0  -4  -7 307.325 9.86337   2
   0  -4   7 306.409 8.63922   2
   0   4  -7 311.188 8.15486   2
   0   4   7 303.197 10.8808   2
   0   4   7 305.028 9.79672   2
   0   4  -7 315.872 8.54233   2
  -1  -4  -7 154.727 6.77286   2
  -1  -4  -7 149.045 6.24779   2
   1  -4   7 161.451 5.60199   2
   1  -4   7 156.401 5.58244   2
  -1   4  -7 160.669 5.23370   2
   1   4   7 149.766 6.57786   2
  -1   4  -7 156.452 5.48812   2
  -2  -4  -7 1426.50 34.2245   2
   2  -4   7 1474.11 32.8274   2
  -2  -4  -7 1454.40 33.5669   2
   2  -4   7 1468.63 33.0240   2
   2   4   7 1440.06 33.6676   2
  -2   4  -7 1455.46 32.5145   2
  -2   4  -7 1444.69 32.8248   2
   2   4   7 1437.37 34.0673   2
   3  -4   7 3.15826 2.10788   2
   3  -4   7 6.65692 2.21545   2
  -3  -4  -7 8.70296 3.02094   2
   3   4   7 7.14623 2.58787   2
   3   4   7 4.95499 2.22378   2
  -3   4  -7 3.19604 2.10442   2
  -3   4  -7 5.26108 2.22467   2
  -4  -4  -7 358.974 11.7955   2
   4  -4   7 379.382 11.0683   2
  -4  -4  -7 371.359 11.8813   2
   4  -4   7 377.086 10.9444   2
   4   4   7 350.274 11.9289   2
  -4   4  -7 358.547 10.8934   2
  -4   4  -7 371.315 10.6216   2
   4   4   7 364.727 11.1357   2
  -5  -4  -7 60.8593 5.65257   2
  -5  -4  -7 55.6945 5.69683   2
   5  -4   7 56.2254 4.95577   2
   5  -4   7 52.2341 5.22961   2
   5   4   7 57.4019 4.90092   2
  -5   4  -7 59.4044 4.79087   2
  -5   4  -7 69.1717 5.11398   2
   5   4   7 56.1328 5.22095   2
  -6  -4  -7 50.6150 6.07948   2
  -6  -4  -7 42.4416 4.95656   2
   6  -4   7 48.7924 5.02124   2
   6   4   7 50.0729 5.31431   2
   6   4   7 47.7353 5.05297   2
  -6   4  -7 48.8264 4.87040   2
  -6   4  -7 39.1692 4.32959   2
   7  -4   7 57.4318 6.24060   2
  -7  -4  -7 62.7368 6.25123   2
  -7  -4  -7 57.0276 5.65048   2
   7  -4   7 55.6431 5.34464   2
   7   4   7 55.6068 5.80691   2
   7   4   7 44.9959 4.45717   2
  -7   4  -7 55.8066 5.43541   2
  -8  -4  -7 11.4763 3.57775   2
   8  -4   7 14.6466 4.19746   2
  -8  -4  -7 14.7631 4.00525   2
   8  -4   7 14.6608 3.59102   2
  -8   4  -7 15.1661 3.77441   2
   8   4   7 16.5304 3.40155   2
   8   4   7 15.3930 4.07251   2
  -8   4  -7 9.44021 3.86623   2
   9  -4   7 33.7491 4.79739   2
  -9  -4  -7 30.9342 4.68150   2
   9  -4   7 28.7707 3.76236   2
   9   4   7 40.6828 5.49422   2
  -9   4  -7 39.5059 4.87351   2
 -10  -4  -7 39.3712 5.50067   2
 -10  -4  -7 31.6039 5.20597   2
  10  -4   7 40.7764 7.21279   2
  10  -4   7 29.8258 4.87713   2
  10   4   7 31.9674 5.63176   2
 -10   4  -7 22.7510 4.33879   2
  11  -4   7 30.9500 5.81825   2
  11  -4   7 46.7114 6.00930   2
 -11  -4  -7 27.5678 5.42870   2
 -11  -4  -7 43.8469 6.06495   2
  11   4   7 46.7638 7.03968   2
 -11   4  -7 35.9409 5.46721   2
 -12  -4  -7 20.3960 5.15796   2
  12  -4   7 18.3797 5.28639   2
 -12  -4  -7 25.4942 5.69005   2
  12   4   7 26.3950 6.08637   2
 -12   4  -7 11.1164 4.68718   2
 -13  -4  -7 7.35440 4.32639   2
  13  -4   7 -10.259 3.94879   2
 -13   4  -7 -1.0014 4.33161   2
  13   4   7 -1.8298 4.01043   2
  14  -4   7 1.21921 5.37352   2
 -14  -4  -7 5.35476 5.05045   2
 -14   4  -7 7.56072 5.14361   2
  14   4   7 1.24160 4.53873   2
 -13  -5   7 21.4219 5.23109   2
  13  -5  -7 22.5949 6.56158   2
 -13  -5   7 12.1153 4.88713   2
 -13   5   7 16.2214 5.65651   2
  13   5  -7 19.7489 5.48915   2
 -12  -5   7 2.66233 4.05715   2
 -12  -5   7 4.18254 3.63296   2
  12  -5  -7 -2.8660 4.47078   2
 -12   5   7 4.21853 4.94535   2
  12   5  -7 6.58128 4.07127   2
 -11  -5   7 15.2887 4.14294   2
  11  -5  -7 20.5550 6.65470   2
 -11   5   7 9.94015 4.73403   2
  11   5  -7 15.0253 3.92745   2
 -10  -5   7 27.0164 4.55751   2
 -10  -5   7 39.9440 4.78969   2
  10  -5  -7 45.3166 6.95192   2
  10   5  -7 28.7645 4.43708   2
 -10   5   7 28.1942 5.56490   2
  -9  -5   7 18.8680 3.86466   2
   9  -5  -7 20.6382 5.31895   2
   9  -5  -7 29.3255 4.92013   2
  -9  -5   7 30.3868 4.17207   2
  -9   5   7 26.3455 4.85625   2
  -9   5   7 18.9001 4.71099   2
   9   5  -7 19.5413 3.38505   2
   9   5  -7 21.0215 3.98356   2
   8  -5  -7 1.43734 3.12847   2
  -8  -5   7 9.19265 3.26794   2
   8  -5  -7 6.89600 4.14933   2
  -8  -5   7 0.65426 2.66008   2
  -8   5   7 6.54372 3.48841   2
  -8   5   7 7.37413 3.98972   2
   8   5  -7 3.53647 2.86087   2
   8   5  -7 6.34966 2.41952   2
   7  -5  -7 11.2178 3.24202   2
   7  -5  -7 11.6406 3.78647   2
  -7  -5   7 14.0672 3.24704   2
  -7   5   7 17.0926 3.98419   2
   7   5  -7 8.42661 2.63875   2
   7   5  -7 12.6810 3.01980   2
  -7   5   7 20.1421 4.15805   2
  -6  -5   7 44.6995 4.27337   2
   6  -5  -7 37.1805 4.82971   2
  -6  -5   7 37.5031 4.07925   2
   6  -5  -7 28.9703 4.44666   2
  -6   5   7 36.8065 4.55407   2
   6   5  -7 37.6662 3.81593   2
   6   5  -7 43.8598 4.11230   2
  -6   5   7 35.8837 4.87669   2
   5  -5  -7 62.1960 6.42300   2
  -5  -5   7 63.9250 5.16458   2
  -5  -5   7 56.1256 4.89589   2
   5  -5  -7 57.8869 5.81143   2
   5   5  -7 68.0639 4.77999   2
  -5   5   7 57.4820 5.89650   2
  -5   5   7 61.8695 5.99409   2
   5   5  -7 60.8664 4.15229   2
  -4  -5   7 121.621 6.00333   2
   4  -5  -7 126.043 7.25453   2
  -4  -5   7 125.740 6.01808   2
   4  -5  -7 131.568 7.44469   2
  -4   5   7 133.807 7.32045   2
   4   5  -7 129.408 5.47303   2
   4   5  -7 134.067 5.41450   2
  -4   5   7 131.949 7.35784   2
   3  -5  -7 47.2040 4.87500   2
   3  -5  -7 47.5996 4.64744   2
  -3  -5   7 39.6886 4.14142   2
  -3   5   7 51.9295 4.90521   2
   3   5  -7 42.0256 3.63204   2
  -3   5   7 34.8749 3.91655   2
   3   5  -7 45.6601 3.62480   2
   2  -5  -7 139.460 7.15720   2
  -2  -5   7 133.402 5.63646   2
  -2  -5   7 138.020 6.07484   2
   2  -5  -7 136.164 8.46469   2
  -2   5   7 133.420 6.80289   2
  -2   5   7 130.757 6.71401   2
   2   5  -7 138.061 5.18020   2
   1  -5  -7 147.531 7.12269   2
  -1  -5   7 144.805 6.04316   2
  -1  -5   7 144.637 5.91221   2
   1  -5  -7 150.905 7.52027   2
  -1   5   7 141.691 6.93433   2
   1   5  -7 154.713 5.39307   2
  -1   5   7 159.149 7.21782   2
   0  -5  -7 52.1979 4.75033   2
   0  -5   7 37.9033 3.91728   2
   0  -5   7 40.8191 3.78960   2
   0  -5  -7 55.3897 4.89072   2
   0   5  -7 47.2400 3.43694   2
   0   5   7 48.2158 4.94145   2
   0   5   7 42.0063 4.24153   2
   0   5  -7 35.6642 3.54966   2
  -1  -5  -7 151.258 7.43789   2
  -1  -5  -7 153.378 7.23886   2
   1  -5   7 152.056 7.39470   2
   1  -5   7 149.488 6.40270   2
  -1   5  -7 156.373 5.71005   2
  -1   5  -7 154.313 6.10835   2
   1   5   7 150.674 7.40442   2
   1   5   7 147.882 7.27792   2
  -2  -5  -7 120.536 7.01501   2
   2  -5   7 138.827 6.28031   2
   2  -5   7 139.032 6.23259   2
  -2  -5  -7 134.415 7.09736   2
  -2   5  -7 128.290 5.87625   2
   2   5   7 138.927 6.71677   2
   2   5   7 142.292 6.93917   2
  -2   5  -7 132.495 5.61747   2
  -3  -5  -7 47.8464 4.76410   2
   3  -5   7 48.8535 4.88101   2
  -3  -5  -7 52.1978 5.17360   2
   3  -5   7 49.4152 4.48956   2
  -3   5  -7 44.7282 4.19950   2
   3   5   7 37.1348 4.09103   2
   3   5   7 50.3830 4.86659   2
  -3   5  -7 47.8118 4.36544   2
  -4  -5  -7 135.272 7.18577   2
   4  -5   7 129.362 6.71519   2
  -4  -5  -7 132.951 7.87099   2
   4  -5   7 144.219 7.04985   2
  -4   5  -7 129.146 6.46644   2
   4   5   7 120.235 7.17980   2
   4   5   7 123.942 7.15869   2
  -4   5  -7 132.083 6.28166   2
  -5  -5  -7 67.7322 6.28937   2
   5  -5   7 65.2843 6.00182   2
   5  -5   7 63.3776 5.63458   2
   5   5   7 64.5512 5.98495   2
  -5   5  -7 59.3360 5.38958   2
   5   5   7 58.4385 5.82467   2
  -5   5  -7 67.0287 5.36947   2
   6  -5   7 41.3435 5.07185   2
  -6  -5  -7 52.4982 6.08817   2
   6  -5   7 44.2505 4.99429   2
  -6  -5  -7 39.0634 4.91101   2
  -6   5  -7 34.4007 4.21279   2
   6   5   7 35.4723 4.10717   2
   6   5   7 46.8874 5.37407   2
  -6   5  -7 44.9262 4.59541   2
   7  -5   7 12.4142 3.65015   2
  -7  -5  -7 11.2217 3.97475   2
   7  -5   7 11.8414 3.91431   2
  -7  -5  -7 19.7101 4.29214   2
   7   5   7 7.95966 3.76706   2
  -7   5  -7 10.8505 4.24875   2
  -7   5  -7 14.9101 3.43043   2
  -8  -5  -7 6.51384 3.51624   2
   8  -5   7 1.08135 3.06213   2
  -8  -5  -7 8.13637 3.89280   2
   8  -5   7 8.34024 3.72863   2
   8   5   7 6.60006 3.61486   2
  -8   5  -7 7.88318 3.44191   2
   8   5   7 3.94378 3.27801   2
  -9  -5  -7 24.4135 4.41061   2
   9  -5   7 26.4250 4.30286   2
  -9  -5  -7 31.6896 5.95360   2
   9  -5   7 17.1713 4.12191   2
  -9   5  -7 33.6229 4.92790   2
   9   5   7 20.5594 4.71715   2
  10  -5   7 26.0403 4.21885   2
 -10  -5  -7 37.1270 5.58582   2
  10  -5   7 40.9526 6.21432   2
 -10   5  -7 25.3013 4.96023   2
  10   5   7 40.0014 6.12424   2
 -11  -5  -7 19.3351 6.24239   2
 -11  -5  -7 9.83381 4.30361   2
  11  -5   7 10.3155 4.73170   2
 -11   5  -7 16.5545 4.82306   2
  11   5   7 17.5094 4.53041   2
  12  -5   7 4.02262 4.67955   2
 -12  -5  -7 2.73439 4.49629   2
 -12  -5  -7 4.53552 4.57611   2
  12   5   7 4.62580 4.41544   2
 -12   5  -7 4.26820 4.77374   2
  13  -5   7 13.7823 5.54271   2
 -13  -5  -7 12.1503 4.90798   2
 -13   5  -7 22.8536 6.27792   2
  13   5   7 20.6314 5.67170   2
 -12  -6   7 -4.6311 3.46693   2
 -12  -6   7 -5.5430 3.44039   2
  12  -6  -7 -0.9308 4.82669   2
  12   6  -7 2.18773 3.83356   2
 -12   6   7 2.13893 4.84097   2
 -11  -6   7 -4.7635 3.20039   2
  11  -6  -7 -2.9800 4.49982   2
 -11  -6   7 -0.5522 3.46491   2
  11   6  -7 2.37127 3.41061   2
 -11   6   7 -0.6404 4.07142   2
 -10  -6   7 -1.8084 3.72263   2
 -10  -6   7 -3.7964 4.36726   2
  10  -6  -7 1.00249 4.25409   2
  10   6  -7 2.51458 3.29020   2
 -10   6   7 2.63254 3.86932   2
   9  -6  -7 16.6818 5.48816   2
  -9  -6   7 20.2355 4.19518   2
  -9  -6   7 23.2101 4.48893   2
   9   6  -7 19.2209 3.86731   2
  -9   6   7 12.6460 4.83886   2
   8  -6  -7 24.8073 4.85446   2
  -8  -6   7 33.0316 4.45927   2
   8  -6  -7 19.3091 5.02100   2
   8   6  -7 27.6282 3.41795   2
   8   6  -7 31.6220 4.03126   2
  -8   6   7 31.6646 5.25966   2
  -7  -6   7 9.32867 3.21348   2
   7  -6  -7 -1.2757 3.19334   2
   7  -6  -7 11.6882 3.80894   2
  -7  -6   7 11.3443 3.25691   2
  -7   6   7 11.2184 4.03721   2
  -7   6   7 13.4859 3.91837   2
   7   6  -7 9.01246 2.77960   2
   7   6  -7 13.7062 3.23216   2
   6  -6  -7 60.5611 6.60777   2
  -6  -6   7 59.7286 5.33230   2
  -6  -6   7 49.9368 5.41857   2
   6  -6  -7 42.1085 4.94777   2
  -6   6   7 56.2736 5.83242   2
   6   6  -7 49.9280 4.27947   2
   6   6  -7 54.5870 4.71905   2
  -6   6   7 54.2781 5.87132   2
  -5  -6   7 2.44226 2.80053   2
  -5  -6   7 3.80408 2.77559   2
   5  -6  -7 -0.8328 3.17953   2
   5  -6  -7 0.90766 3.32826   2
   5   6  -7 4.85415 2.22869   2
   5   6  -7 3.31749 2.46694   2
  -5   6   7 2.06807 3.01497   2
  -4  -6   7 165.660 7.39472   2
   4  -6  -7 141.451 8.45212   2
  -4  -6   7 154.005 7.14499   2
   4  -6  -7 164.243 8.60854   2
   4   6  -7 157.430 6.43462   2
   4   6  -7 157.161 6.51094   2
  -4   6   7 161.865 8.33212   2
  -4   6   7 170.168 8.64689   2
  -3  -6   7 35.3657 3.99124   2
  -3  -6   7 34.0778 3.90775   2
   3  -6  -7 37.7363 5.07424   2
   3  -6  -7 33.9370 4.41825   2
   3   6  -7 27.4929 3.23293   2
  -3   6   7 33.4940 4.54410   2
  -3   6   7 32.5094 4.52356   2
   3   6  -7 31.1630 3.36244   2
   2  -6  -7 5.78662 3.34024   2
  -2  -6   7 7.15914 2.95508   2
   2  -6  -7 4.94188 3.43673   2
  -2  -6   7 6.52112 2.80884   2
   2   6  -7 8.07332 2.48129   2
   2   6  -7 6.75304 2.58327   2
  -2   6   7 10.8766 3.35197   2
   1  -6  -7 13.5621 3.45554   2
  -1  -6   7 11.7890 3.13214   2
   1  -6  -7 16.2037 3.89501   2
  -1  -6   7 9.83258 2.94986   2
   1   6  -7 14.8677 2.94227   2
   1   6  -7 15.9988 2.80437   2
  -1   6   7 9.36478 3.48412   2
  -1   6   7 8.75592 3.37789   2
   0  -6  -7 13.0584 3.74539   2
   0  -6  -7 9.21210 3.59015   2
   0  -6   7 10.7435 3.05671   2
   0  -6   7 8.97551 2.96414   2
   0   6  -7 9.54109 2.94337   2
   0   6  -7 3.90008 2.38275   2
   0   6   7 6.58863 3.48964   2
   0   6   7 8.72261 3.39405   2
   1  -6   7 7.28520 3.04115   2
   1  -6   7 13.1583 3.18719   2
  -1  -6  -7 14.4654 3.88366   2
  -1   6  -7 10.8568 2.93905   2
  -1   6  -7 13.2172 2.78042   2
   1   6   7 9.24557 3.31122   2
   1   6   7 9.56691 3.65010   2
  -2  -6  -7 4.56028 3.10299   2
   2  -6   7 4.59035 2.95149   2
   2  -6   7 9.00126 3.25396   2
  -2   6  -7 4.09309 2.47059   2
   2   6   7 4.12673 3.07694   2
   2   6   7 3.74256 3.47971   2
  -2   6  -7 6.38450 2.75837   2
  -3  -6  -7 24.7561 5.08338   2
  -3  -6  -7 28.1282 4.35950   2
   3  -6   7 36.1735 4.25212   2
   3  -6   7 28.9981 3.92180   2
  -3   6  -7 38.3380 4.08461   2
   3   6   7 26.1418 4.32317   2
  -3   6  -7 40.9907 4.22325   2
   3   6   7 31.9657 4.39770   2
  -4  -6  -7 154.013 8.53763   2
   4  -6   7 163.862 8.01386   2
  -4  -6  -7 173.411 9.16643   2
   4  -6   7 156.362 7.48305   2
   4   6   7 161.157 8.50688   2
  -4   6  -7 155.165 7.50015   2
   4   6   7 162.265 8.43165   2
  -4   6  -7 162.793 7.41064   2
   5  -6   7 1.58859 3.11912   2
   5  -6   7 8.37452 3.69583   2
  -5  -6  -7 2.75320 3.61103   2
  -5  -6  -7 5.10864 3.37208   2
  -5   6  -7 0.54088 2.77020   2
  -5   6  -7 3.49452 3.04599   2
   5   6   7 3.26214 2.96914   2
   5   6   7 1.71029 3.37383   2
   6  -6   7 61.0407 6.14940   2
  -6  -6  -7 66.3433 6.80633   2
   6  -6   7 47.6184 5.06255   2
  -6  -6  -7 59.5871 5.94013   2
  -6   6  -7 48.5970 5.01213   2
   6   6   7 57.4031 5.68991   2
  -7  -6  -7 8.71109 4.12447   2
   7  -6   7 4.78127 3.68843   2
   7  -6   7 9.81598 3.53939   2
  -7  -6  -7 13.4004 3.77847   2
   7   6   7 13.9484 4.15351   2
  -7   6  -7 5.11945 3.65226   2
   7   6   7 1.72163 2.73455   2
  -7   6  -7 7.28768 3.38990   2
  -8  -6  -7 27.6465 4.87548   2
   8  -6   7 33.6749 5.37667   2
   8  -6   7 28.9642 4.58295   2
  -8  -6  -7 25.2977 5.35926   2
  -8   6  -7 25.0365 4.62994   2
   8   6   7 24.3669 5.06680   2
  -9  -6  -7 19.9290 7.06198   2
  -9  -6  -7 22.1006 5.17168   2
   9  -6   7 13.1800 7.89576   2
  -9   6  -7 24.0731 4.84248   2
   9   6   7 24.8360 5.32769   2
  10  -6   7 -2.7965 3.35690   2
 -10  -6  -7 8.26185 4.99428   2
  10  -6   7 -5.3145 3.94333   2
 -10  -6  -7 -1.1035 3.76052   2
 -10   6  -7 3.25726 3.80730   2
  10   6   7 7.18182 4.27898   2
 -11  -6  -7 -7.5126 3.84763   2
 -11  -6  -7 -1.5549 3.81905   2
  11  -6   7 11.3324 5.04378   2
  11   6   7 0.49270 4.84013   2
 -11   6  -7 -0.0194 4.42419   2
 -12  -6  -7 0.56197 4.25146   2
  12  -6   7 0.97153 4.79576   2
 -12  -6  -7 -10.788 4.58580   2
  12   6   7 0.42361 4.37969   2
  11  -7  -7 -0.9648 5.18322   2
 -11  -7   7 6.55828 4.15157   2
 -11  -7   7 5.24030 4.09155   2
 -11   7   7 8.36425 4.80773   2
  11   7  -7 1.58841 3.44894   2
  10  -7  -7 17.2974 5.95117   2
 -10  -7   7 19.1809 4.59266   2
  10   7  -7 7.11326 3.86918   2
 -10   7   7 16.5851 5.39259   2
  -9  -7   7 1.16160 3.55439   2
  -9  -7   7 7.67701 4.90400   2
   9  -7  -7 4.23178 4.91404   2
  -9   7   7 0.62710 4.25447   2
   9   7  -7 7.25379 3.19863   2
   8  -7  -7 6.90216 4.59729   2
  -8  -7   7 8.91771 3.56342   2
  -8  -7   7 3.89921 3.61120   2
  -8   7   7 5.13937 4.76833   2
   8   7  -7 9.69079 3.33984   2
   7  -7  -7 15.1852 5.12406   2
   7  -7  -7 7.40178 3.46167   2
  -7  -7   7 11.5200 3.83219   2
  -7  -7   7 13.0304 3.78890   2
   7   7  -7 18.8459 3.35628   2
  -7   7   7 12.7349 4.64308   2
   7   7  -7 10.0019 2.59597   2
   6  -7  -7 4.20907 4.23498   2
  -6  -7   7 6.08616 3.28336   2
  -6  -7   7 0.77192 3.09359   2
   6   7  -7 7.84373 2.85423   2
  -6   7   7 2.50686 3.36576   2
  -5  -7   7 32.9679 4.38252   2
   5  -7  -7 28.0660 5.15645   2
  -5  -7   7 27.7111 4.19788   2
   5  -7  -7 19.1289 4.78152   2
   5   7  -7 31.4822 3.64366   2
   5   7  -7 27.9081 3.30607   2
  -5   7   7 31.3519 4.89138   2
  -4  -7   7 9.61006 3.22402   2
   4  -7  -7 8.75799 4.04976   2
  -4  -7   7 7.60211 3.22629   2
   4  -7  -7 6.51555 3.70905   2
   4   7  -7 6.16204 2.68073   2
  -4   7   7 8.74679 3.61939   2
   4   7  -7 11.8078 2.57826   2
   3  -7  -7 43.7262 5.35485   2
  -3  -7   7 38.7863 4.38522   2
   3  -7  -7 45.7981 5.91500   2
  -3  -7   7 37.1980 4.24631   2
  -3   7   7 43.3645 4.97124   2
   3   7  -7 35.6069 3.61637   2
   3   7  -7 35.6673 3.88770   2
  -2  -7   7 27.2860 3.85636   2
   2  -7  -7 24.3604 4.67287   2
   2  -7  -7 25.2249 4.78635   2
  -2  -7   7 23.9279 3.88107   2
   2   7  -7 22.5843 3.16049   2
  -2   7   7 25.5393 4.45245   2
   2   7  -7 24.5125 3.56350   2
  -2   7   7 22.6475 4.13039   2
  -1  -7   7 12.7174 3.33615   2
   1  -7  -7 23.7566 4.59874   2
  -1  -7   7 21.7257 3.69778   2
   1  -7  -7 13.5749 4.06161   2
   1   7  -7 14.1644 2.88461   2
  -1   7   7 22.6391 4.13887   2
  -1   7   7 22.2067 4.24851   2
   1   7  -7 15.2670 3.14039   2
   0  -7  -7 81.4292 7.27268   2
   0  -7   7 76.4791 5.85800   2
   0  -7  -7 91.0752 7.32515   2
   0  -7   7 81.7277 5.79254   2
   0   7   7 77.7364 7.50896   2
   0   7  -7 78.1134 4.92778   2
   0   7  -7 74.2651 5.47913   2
   1  -7   7 13.5155 3.40400   2
  -1  -7  -7 17.3118 4.32937   2
  -1  -7  -7 16.6023 4.43086   2
   1  -7   7 18.4231 3.92624   2
[truncated: 1,391,057 more chars]
