# Supplementary material for: Novel Thiazole Phenoxypyridine Derivatives Protect Maize from Residual Pesticide Injury Caused by PPO-Inhibitor Fomesafen
Source: Biomolecules. 2019 Sep 20;9(10):514. doi: 10.3390/biom9100514 (PMC6843476; doi:10.3390/biom9100514)
Supplement: Supplementary file 1 [file biomolecules-09-00514-s001.zip › Crystallographic Data for Compound 4a/mo_DBND_1_0m.p4p]

FILEID SAINT        V8.38A        4.00        05/04/18 16:32:24 DBND_1       
SITEID Bruker                              ?                                    
TITLE  Integration of DBND_1                    
CHEM   ?                                                                                
CELL     12.0540    8.0896   42.6668   90.0000   89.9910   90.0000   4160.523 
CELLSD    0.0005    0.0003    0.0014    0.0000    0.0013    0.0000     0.413 
ORT1    -8.6595817e-003  9.6551999e-002  1.4429981e-002 
ORT2     7.9931781e-002 -9.1506988e-003  6.0261572e-003 
ORT3     2.0451084e-002  7.6647848e-002 -1.7457763e-002 
ZEROS   0.0000000 -0.0165257  0.0310312   -0.0638    1.0426    0.4464 
SOURCE MO     0.71076   0.70930   0.71359   2.00000   50.00   30.00 
LIMITS    0.00    0.00    0.00    0.00    0.00    0.00    0.00    0.00    0.00    0.00 
MORPH  ? 
DNSMET ? 
CCOLOR ? 
CSIZE  ?            ?            ?            ?            -173.140     
ADPAR      382.1044    506.8844      3.9961    1024     768 
ADCOR       -0.3072      2.1399     -0.0015     -0.1826      0.0046      0.0823 
BRAVAIS Monoclinic(b-unique)  P  
MOSAIC   0.43 1.70 
SAINTD          0    0.0000    0.0000            0            0   0.00000 
SAINOV      82315     51224   27.4892  0.998052    0    0    0 
SAINOV      82315     51224   27.4892  0.998052    1    0    0 
SAINOV      82315     51224   27.4892  0.998052    1    1    1 
SAINGL       9953    2.8970   25.1869    0    0    0 
SAINGL       9953    2.8970   25.1869    1    0    0 
SAINGL       9953    2.8970   25.1869    1    1    1 
SAINMC          0         0         0    0.0000    0.0000    1    1    1 
REF1K H      -3   2 -34   0.000 360.000   0.500  54.740  285.00  260.51   23.66  13.00 -0.270483 -0.465601  0.690541   0.000   0.000   0.000   0.000 
REF1K H      -7   0 -15   0.000 360.000   0.500  54.740  463.81  335.71  213.20  39.00 -0.159955 -0.649479  0.119253   0.000   0.000   0.000   0.000 
REF1K H      -8  -1 -10   0.000 360.000   0.500  54.740  517.97  355.51   90.69  25.44 -0.177377 -0.690117 -0.066891   0.000   0.000   0.000   0.000 
REF1K H      -6   0 -11   0.000 360.000   0.500  54.740  455.13  375.12  126.17  30.01 -0.108361 -0.546060  0.069439   0.000   0.000   0.000   0.000 
REF1K H       0   2 -21   0.000 360.000   0.500  54.740  283.17  393.74  576.78  64.14 -0.109511 -0.145284  0.524888   0.000   0.000   0.000   0.000 
REF1K H      -6  -1  -3   0.000 360.000   0.500  54.740  494.61  425.45 1416.61    101 -0.091845 -0.487898 -0.147094   0.000   0.000   0.000   0.000 
REF1K H      -1   1  -9   0.000 360.000   0.500  54.740  356.18  448.30 5329.46    195 -0.024022 -0.145211  0.218395   0.000   0.000   0.000   0.000 
REF1K H      -3  -1   3   0.000 360.000   0.500  54.740  456.51  496.63 9769.80    264 -0.027818 -0.213487 -0.191575   0.000   0.000   0.000   0.000 
REF1K H      -6  -4  10   0.000 360.000   0.500  54.740  599.83  525.16  460.61  57.32 -0.192286 -0.383372 -0.605643   0.000   0.000   0.000   0.000 
REF1K H       5   1 -10   0.000 360.000   0.500  54.740  247.01  532.50  102.94  27.10 -0.089086  0.331867  0.353464   0.000   0.000   0.000   0.000 
REF1K H       6   0  -3   0.000 360.000   0.500  54.740  266.18  591.57  798.57  75.47 -0.093575  0.463218  0.175031   0.000   0.000   0.000   0.000 
REF1K H       7   0  -5   0.000 360.000   0.500  54.740  238.55  600.17  793.64  75.24 -0.128807  0.530533  0.231416   0.000   0.000   0.000   0.000 
REF1K H       8   0  -7   0.000 360.000   0.500  54.740  208.83  609.82  180.81  35.92 -0.170707  0.597251  0.286683   0.000   0.000   0.000   0.000 
REF1K H       9   0 -10   0.000 360.000   0.500  54.740  171.96  616.70  723.51  71.84 -0.222557  0.658896  0.358895   0.000   0.000   0.000   0.000 
REF1K H       4  -2  10   0.000 360.000   0.500  54.740  373.14  644.27 1154.83  90.75 -0.082897  0.399237 -0.246239   0.000   0.000   0.000   0.000 
REF1K H       3  -3  14   0.000 360.000   0.500  54.740  419.94  664.50  102.51  27.05 -0.111896  0.353182 -0.415706   0.000   0.000   0.000   0.000 
REF1K H      10  -1  -6   0.000 360.000   0.500  54.740  175.98  674.29   88.57  25.14 -0.263076  0.775456  0.233081   0.000   0.000   0.000   0.000 
REF1K AH     -3   2 -29   0.000 360.000   1.500  54.740  306.70  299.25  187.85  36.61 -0.198941 -0.432888  0.599504   0.000   0.000   0.000   0.000 
REF1K AH     -3   2 -28   0.000 360.000   1.500  54.740  310.69  306.34   40.98  17.10 -0.187533 -0.425287  0.581213   0.000   0.000   0.000   0.000 
REF1K CH     -5   1 -19   0.000 360.000   0.706  54.740  396.94  338.84 2151.10    124 -0.131214 -0.522992  0.303563   0.000   0.000   0.000   0.000 
REF1K AH     -2   2 -24   0.000 360.000   1.500  54.740  308.39  347.79  514.68  60.59 -0.136972 -0.322201  0.531299   0.000   0.000   0.000   0.000 
REF1K AH     -8  -1  -9   0.000 360.000   1.500  54.740  520.00  361.01   99.28  26.62 -0.161556 -0.684181 -0.083143   0.000   0.000   0.000   0.000 
REF1K CH     -1   2 -22   0.000 360.000   1.167  54.740  297.99  374.34 5556.73    199 -0.115611 -0.230732  0.517970   0.000   0.000   0.000   0.000 
REF1K CH     -4   1 -14   0.000 360.000   1.433  54.740  392.92  380.99 4296.86    175 -0.074256 -0.413480  0.240821   0.000   0.000   0.000   0.000 
REF1K CH     -7  -1  -6   0.000 360.000   0.587  54.740  506.50  394.53 2000.99    119 -0.127301 -0.585340 -0.114922   0.000   0.000   0.000   0.000 
REF1K AH     -5   0  -7   0.000 360.000   1.500  54.740  447.19  411.10 1402.39    100 -0.060130 -0.441497  0.020060   0.000   0.000   0.000   0.000 
REF1K CH     -2   1 -10   0.000 360.000   1.349  54.740  370.66  430.55 7632.64    233 -0.030275 -0.229528  0.210954   0.000   0.000   0.000   0.000 
REF1K CH     -4   0  -5   0.000 360.000   1.124  54.740  435.21  435.13  261.78  43.21 -0.038304 -0.351484  0.005411   0.000   0.000   0.000   0.000 
REF1K AH     -5  -1   0   0.000 360.000   1.500  54.740  483.52  454.51   70.69  22.46 -0.056922 -0.390213 -0.178269   0.000   0.000   0.000   0.000 
REF1K AH     -3   0  -3   0.000 360.000   1.500  54.740  423.18  458.86   19700    375 -0.017597 -0.258094 -0.009021   0.000   0.000   0.000   0.000 
REF1K AH     -7  -3   5   0.000 360.000   1.500  54.740  579.90  471.58  402.59  53.59 -0.160621 -0.500766 -0.459468   0.000   0.000   0.000   0.000 
REF1K AH     -5  -2   5   0.000 360.000   1.500  54.740  516.79  489.19   91.39  25.54 -0.079264 -0.351956 -0.343652   0.000   0.000   0.000   0.000 
REF1K CH     -6  -3   7   0.000 360.000   1.089  54.740  564.33  496.67 1545.17    105 -0.139153 -0.409442 -0.475357   0.000   0.000   0.000   0.000 
REF1K CH      3   1  -8   0.000 360.000   1.296  54.740  291.58  510.75  390.62  52.78 -0.044084  0.182308  0.277761   0.000   0.000   0.000   0.000 
REF1K CH      4   1  -9   0.000 360.000   1.440  54.740  269.80  521.43 3306.07    154 -0.066846  0.256586  0.315895   0.000   0.000   0.000   0.000 
REF1K CH     -5  -3   9   0.000 360.000   1.392  54.740  549.55  521.06 1144.13  90.33 -0.118497 -0.317905 -0.490059   0.000   0.000   0.000   0.000 
REF1K CH     -3  -2   8   0.000 360.000   1.015  54.740  487.97  531.25 9231.47    257 -0.053128 -0.173077 -0.354683   0.000   0.000   0.000   0.000 
REF1K CH      6   1 -12   0.000 360.000   0.561  54.740  218.71  539.56 3721.06    163 -0.125771  0.399452  0.410072   0.000   0.000   0.000   0.000 
REF1K AH      8   1 -19   0.000 360.000   1.500  54.740  139.88  543.53  406.25  53.84 -0.245611  0.515533  0.572280   0.000   0.000   0.000   0.000 
REF1K CH     -2  -2   9   0.000 360.000   0.629  54.740  474.18  549.95   15734    335 -0.047051 -0.088311 -0.355086   0.000   0.000   0.000   0.000 
REF1K AH      4   0  -1   0.000 360.000   1.500  54.740  310.25  567.79 4519.49    180 -0.047208  0.314577  0.099510   0.000   0.000   0.000   0.000 
REF1K CH      5   0  -2   0.000 360.000   1.492  54.740  288.71  579.31   15158    329 -0.071658  0.388326  0.137625   0.000   0.000   0.000   0.000 
REF1K AH      2  -1   6   0.000 360.000   1.500  54.740  380.48  580.42  594.52  65.11 -0.027128  0.205628 -0.141356   0.000   0.000   0.000   0.000 
REF1K AH      4  -1   5   0.000 360.000   1.500  54.740  342.98  606.91 2230.66    126 -0.058172  0.359832 -0.082361   0.000   0.000   0.000   0.000 
REF1K AH      8   0  -8   0.000 360.000   1.500  54.740  204.47  606.46  200.24  37.80 -0.184225  0.591862  0.304395   0.000   0.000   0.000   0.000 
REF1K AH      5  -1   4   0.000 360.000   1.500  54.740  321.73  619.04 3998.18    169 -0.080358  0.434156 -0.043745   0.000   0.000   0.000   0.000 
REF1K CH      6  -1   3   0.000 360.000   1.209  54.740  299.93  631.80 1249.74  94.40 -0.105067  0.507411 -0.005946   0.000   0.000   0.000   0.000 
REF1K AH      8  -1  -1   0.000 360.000   1.500  54.740  244.99  653.00  180.81  35.92 -0.178400  0.644321  0.104097   0.000   0.000   0.000   0.000 
REF1K CH      5  -2   9   0.000 360.000   1.005  54.740  351.99  657.06  365.28  51.04 -0.105801  0.472912 -0.207931   0.000   0.000   0.000   0.000 
REF1K AH      1  -4  17   0.000 360.000   1.500  54.740  483.31  665.83  693.66  70.34 -0.150460  0.219446 -0.583177   0.000   0.000   0.000   0.000 
REF1K AH      7  -2   6   0.000 360.000   1.500  54.740  303.60  681.75   77.59  23.53 -0.163824  0.616257 -0.114136   0.000   0.000   0.000   0.000 
REF1K AH      2  -4  17   0.000 360.000   1.500  54.740  465.36  682.33  239.67  41.35 -0.159603  0.298774 -0.562508   0.000   0.000   0.000   0.000 
REF1K AH      8  -2   4   0.000 360.000   1.500  54.740  275.49  694.00   23.80  13.03 -0.198968  0.685953 -0.058552   0.000   0.000   0.000   0.000 
REF1K AH      9  -2   2   0.000 360.000   1.500  54.740  246.02  707.02  134.06  30.93 -0.239428  0.751885 -0.003709   0.000   0.000   0.000   0.000 
REF1K AH      2  -5  19   0.000 360.000   1.500  54.740  494.52  719.48   60.13  20.72 -0.225942  0.324585 -0.678316   0.000   0.000   0.000   0.000 
REF1K AH      7  -4  13   0.000 360.000   1.500  54.740  357.16  762.14  116.88  28.88 -0.256703  0.678035 -0.390229   0.000   0.000   0.000   0.000 
REF1K AH     -9   0 -24   0.000 360.000   2.500  54.740  481.98  234.18  134.76  31.01 -0.275069 -0.861433  0.234916   0.000   0.000   0.000   0.000 
REF1K AH     -3   2 -27   0.000 360.000   2.500  54.740  313.78  312.36  191.51  36.97 -0.170767 -0.421111  0.566006   0.000   0.000   0.000   0.000 
REF1K AH     -9  -1 -12   0.000 360.000   2.500  54.740  534.51  324.47  189.54  36.78 -0.199395 -0.780822 -0.050217   0.000   0.000   0.000   0.000 
REF1K AH     -2   2 -23   0.000 360.000   2.500  54.740  311.99  353.96  140.68  31.68 -0.122113 -0.316347  0.512912   0.000   0.000   0.000   0.000 
REF1K AH     -6   0  -9   0.000 360.000   2.500  54.740  460.12  385.34  161.80  33.98 -0.081882 -0.533303  0.034726   0.000   0.000   0.000   0.000 
REF1K AH     -8  -2  -2   0.000 360.000   2.500  54.740  559.83  408.37  224.46  40.02 -0.152791 -0.634091 -0.281738   0.000   0.000   0.000   0.000 
REF1K AH     -3   1 -11   0.000 360.000   2.500  54.740  386.69  411.96  133.35  30.85 -0.037726 -0.317713  0.199853   0.000   0.000   0.000   0.000 
REF1K AH      2   2 -20   0.000 360.000   2.500  54.740  250.62  429.80   80.27  23.93 -0.111894  0.020182  0.544961   0.000   0.000   0.000   0.000 
REF1K CH      0   1  -8   0.000 360.000   0.527  54.740  342.28  467.22  155357   1052 -0.018582 -0.057622  0.220966   0.000   0.000   0.000   0.000 
REF1K ACH    -4  -1   2   0.000 360.000   2.283  54.740  470.94  478.17 7520.69    232 -0.033861 -0.298497 -0.193556   0.000   0.000   0.000   0.000 
REF1K AH     -4  -2   7   0.000 360.000   2.500  54.740  503.17  512.90 1566.86    106 -0.059276 -0.258961 -0.357537   0.000   0.000   0.000   0.000 
REF1K ACH     5   1 -11   0.000 360.000   2.479  54.740  243.16  528.77 2147.30    124 -0.104279  0.324524  0.371288   0.000   0.000   0.000   0.000 
REF1K AH      2   0   0   0.000 360.000   2.500  54.740  348.01  542.20   19135    369 -0.016585  0.160496  0.041007   0.000   0.000   0.000   0.000 
REF1K ACH     1  -1   6   0.000 360.000   1.828  54.740  397.07  565.80   28474    451 -0.018497  0.125800 -0.161274   0.000   0.000   0.000   0.000 
REF1K AH     -3  -3  12   0.000 360.000   2.500  54.740  519.00  564.00   14.36  10.12 -0.092339 -0.139528 -0.500030   0.000   0.000   0.000   0.000 
REF1K AH      6   0  -4   0.000 360.000   2.500  54.740  262.84  587.54  339.93  49.24 -0.110227  0.454568  0.192937   0.000   0.000   0.000   0.000 
REF1K AH      8   0  -9   0.000 360.000   2.500  54.740  200.11  603.20  814.62  76.23 -0.197852  0.586319  0.321744   0.000   0.000   0.000   0.000 
REF1K CH      0  -3  14   0.000 360.000   1.110  54.740  471.61  616.44 6242.23    211 -0.088484  0.112140 -0.474471   0.000   0.000   0.000   0.000 
REF1K ACH     3  -2  10   0.000 360.000   2.402  54.740  390.25  628.15 1500.39    103 -0.075620  0.318480 -0.266381   0.000   0.000   0.000   0.000 
REF1K AH      1  -3  14   0.000 360.000   2.500  54.740  453.41  632.01  671.13  69.19 -0.096727  0.192345 -0.452839   0.000   0.000   0.000   0.000 
REF1K ACH     2  -3  14   0.000 360.000   1.849  54.740  436.66  648.12  695.77  70.44 -0.105105  0.272801 -0.434590   0.000   0.000   0.000   0.000 
REF1K AH      6  -2   7   0.000 360.000   2.500  54.740  326.21  667.00  158.14  33.59 -0.141956  0.541700 -0.151377   0.000   0.000   0.000   0.000 
REF1K AH      4  -3  13   0.000 360.000   2.500  54.740  397.91  676.92  497.92  59.60 -0.138108  0.425162 -0.374709   0.000   0.000   0.000   0.000 
REF1K AH      5  -3  12   0.000 360.000   2.500  54.740  376.42  691.15 1666.56    109 -0.159065  0.500885 -0.337608   0.000   0.000   0.000   0.000 
REF1K AH      1  -5  19   0.000 360.000   2.500  54.740  512.02  700.51  237.13  41.14 -0.218226  0.240964 -0.694748   0.000   0.000   0.000   0.000 
REF1K AH      9  -2   1   0.000 360.000   2.500  54.740  242.29  703.12  138.42  31.43 -0.251013  0.745293  0.013309   0.000   0.000   0.000   0.000 
REF1K AH      6  -3  11   0.000 360.000   2.500  54.740  354.29  705.53  316.55  47.52 -0.184299  0.573720 -0.298866   0.000   0.000   0.000   0.000 
REF1K AH      2  -5  19   0.000 360.000   2.500  54.740  492.56  717.48  209.25  38.64 -0.227646  0.320214 -0.671665   0.000   0.000   0.000   0.000 
REF1K AH      8  -4  11   0.000 360.000   2.500  54.740  328.50  776.45  164.19  34.23 -0.298518  0.743500 -0.334649   0.000   0.000   0.000   0.000 
REF1K AH      6  -5  16   0.000 360.000   2.500  54.740  405.50  786.47  106.03  27.51 -0.301689  0.626547 -0.542006   0.000   0.000   0.000   0.000 
REF1K AH     -7   1 -25   0.000 360.000   3.500  54.740  414.96  261.79  454.98  56.98 -0.206176 -0.719231  0.370158   0.000   0.000   0.000   0.000 
REF1K ACH    -1   2 -21   0.000 360.000   2.544  54.740  301.38  380.29  336.41  48.97 -0.101673 -0.224429  0.499689   0.000   0.000   0.000   0.000 
REF1K AH     -4   1 -13   0.000 360.000   3.500  54.740  396.01  385.50  102.80  27.08 -0.054863 -0.410279  0.223254   0.000   0.000   0.000   0.000 
REF1K ACH     0   2 -20   0.000 360.000   2.508  54.740  287.24  400.43 8230.83    242 -0.095163 -0.138715  0.503344   0.000   0.000   0.000   0.000 
REF1K AH     -4   0  -4   0.000 360.000   3.500  54.740  437.98  439.67  174.47  35.28 -0.022293 -0.345368 -0.012613   0.000   0.000   0.000   0.000 
REF1K ACH     5   2 -27   0.000 360.000   3.038  54.740  153.96  441.04  302.05  46.42 -0.238126  0.218717  0.728182   0.000   0.000   0.000   0.000 
REF1K ACH     3   2 -21   0.000 360.000   2.361  54.740  227.29  440.21 1164.12  91.11 -0.134624  0.095207  0.581720   0.000   0.000   0.000   0.000 
REF1K AH     -6  -2   4   0.000 360.000   3.500  54.740  533.33  470.12  631.98  67.14 -0.086981 -0.437088 -0.345915   0.000   0.000   0.000   0.000 
REF1K AH     -6  -3   8   0.000 360.000   3.500  54.740  566.82  502.18   86.74  24.88 -0.125234 -0.403795 -0.492025   0.000   0.000   0.000   0.000 
REF1K AH      6   1 -14   0.000 360.000   3.500  54.740  210.19  532.78  233.47  40.82 -0.155682  0.386697  0.444447   0.000   0.000   0.000   0.000 
REF1K ACH    -4  -3  11   0.000 360.000   3.337  54.740  535.07  545.58 2377.68    130 -0.098441 -0.225247 -0.503806   0.000   0.000   0.000   0.000 
REF1K AH      5   0  -3   0.000 360.000   3.500  54.740  285.22  575.82 1148.92  90.52 -0.086009  0.382208  0.155205   0.000   0.000   0.000   0.000 
REF1K AH     -4  -4  14   0.000 360.000   3.500  54.740  567.52  576.51   56.61  20.10 -0.151866 -0.197870 -0.632356   0.000   0.000   0.000   0.000 
REF1K AH      3  -1   5   0.000 360.000   3.500  54.740  360.15  591.63   10536    274 -0.048888  0.280011 -0.102679   0.000   0.000   0.000   0.000 
REF1K AH      5  -1   3   0.000 360.000   3.500  54.740  318.25  615.72  457.37  57.12 -0.094200  0.428975 -0.026544   0.000   0.000   0.000   0.000 
REF1K AH      7  -1   0   0.000 360.000   3.500  54.740  269.83  638.15  393.86  53.01 -0.158944  0.567757  0.066691   0.000   0.000   0.000   0.000 
REF1K ACH     4  -2   9   0.000 360.000   3.305  54.740  369.44  640.57 3539.97    159 -0.098452  0.392872 -0.228381   0.000   0.000   0.000   0.000 
REF1K AH      5  -2   8   0.000 360.000   3.500  54.740  348.37  653.12  478.07  58.40 -0.122478  0.465401 -0.189971   0.000   0.000   0.000   0.000 
REF1K AH      3  -4  16   0.000 360.000   3.500  54.740  442.53  696.23  456.81  57.09 -0.180482  0.373966 -0.524192   0.000   0.000   0.000   0.000 
REF1K AH     -6   1 -18   0.000 360.000   4.500  54.740  416.88  326.05  801.66  75.62 -0.112085 -0.597553  0.268420   0.000   0.000   0.000   0.000 
REF1K AH     -3   2 -24   0.000 360.000   4.500  54.740  324.84  331.40  318.81  47.69 -0.127305 -0.403810  0.512312   0.000   0.000   0.000   0.000 
REF1K AH    -10  -2  -7   0.000 360.000   4.500  54.740  596.09  343.22  132.37  30.74 -0.213986 -0.822823 -0.235127   0.000   0.000   0.000   0.000 
REF1K ACH    -6   0  -8   0.000 360.000   3.961  54.740  462.80  390.19 4701.98    183 -0.065462 -0.527788  0.017199   0.000   0.000   0.000   0.000 
REF1K AH     -4   1 -12   0.000 360.000   4.500  54.740  398.70  391.14 2217.71    126 -0.042586 -0.401497  0.204543   0.000   0.000   0.000   0.000 
REF1K AH     -7  -1  -3   0.000 360.000   4.500  54.740  514.18  409.53  451.03  56.72 -0.083577 -0.567659 -0.167061   0.000   0.000   0.000   0.000 
REF1K AH     -3   1 -10   0.000 360.000   4.500  54.740  388.22  416.13 4337.27    176 -0.023478 -0.310161  0.186936   0.000   0.000   0.000   0.000 
REF1K ACH    -2   1  -9   0.000 360.000   4.012  54.740  373.48  435.03  788.15  74.97 -0.016300 -0.223506  0.193324   0.000   0.000   0.000   0.000 
REF1K ACH    -6  -1  -1   0.000 360.000   4.223  54.740  500.14  434.85  382.17  52.21 -0.059823 -0.477323 -0.182518   0.000   0.000   0.000   0.000 
REF1K ACH     4   2 -24   0.000 360.000   4.120  54.740  191.64  441.73  724.08  71.86 -0.186424  0.157212  0.655894   0.000   0.000   0.000   0.000 
REF1K ACH    -1   1  -8   0.000 360.000   4.474  54.740  359.69  453.84   33543    489 -0.010345 -0.137302  0.196335   0.000   0.000   0.000   0.000 
REF1K AH     -3   0  -2   0.000 360.000   4.500  54.740  425.98  463.05   58792    647 -0.003560 -0.252017 -0.026620   0.000   0.000   0.000   0.000 
REF1K AH     -2   0  -1   0.000 360.000   4.500  54.740  411.93  481.44   14334    320  0.002712 -0.166231 -0.023629   0.000   0.000   0.000   0.000 
REF1K ACH     2   1  -8   0.000 360.000   4.085  54.740  308.82  496.83   10000    267 -0.035405  0.102996  0.257680   0.000   0.000   0.000   0.000 
REF1K AH     -3  -1   4   0.000 360.000   4.500  54.740  458.70  501.04 1768.08    112 -0.014484 -0.206156 -0.207587   0.000   0.000   0.000   0.000 
REF1K AH      3   1  -9   0.000 360.000   4.500  54.740  287.49  507.48  307.12  46.81 -0.057776  0.177639  0.296292   0.000   0.000   0.000   0.000 
REF1K ACH     4   1 -10   0.000 360.000   3.685  54.740  265.82  518.11  972.47  83.27 -0.080608  0.251294  0.333739   0.000   0.000   0.000   0.000 
REF1K AH      6   1 -15   0.000 360.000   4.500  54.740  205.11  529.64  148.56  32.56 -0.168672  0.382758  0.462711   0.000   0.000   0.000   0.000 
REF1K ACH    -7  -5  12   0.000 360.000   4.397  54.740  660.15  540.36  392.88  52.94 -0.251527 -0.441827 -0.736978   0.000   0.000   0.000   0.000 
REF1K AH      3   0  -1   0.000 360.000   4.500  54.740  327.88  553.00 2836.03    142 -0.040299  0.233813  0.078838   0.000   0.000   0.000   0.000 
REF1K AH      8   0 -11   0.000 360.000   4.500  54.740  191.03  596.45  410.20  54.10 -0.225523  0.573948  0.357301   0.000   0.000   0.000   0.000 
REF1K ACH     4  -1   4   0.000 360.000   4.328  54.740  339.64  603.28 3883.14    166 -0.073804  0.353340 -0.064736   0.000   0.000   0.000   0.000 
REF1K ACH     2  -2  10   0.000 360.000   3.578  54.740  407.25  613.05 3560.95    159 -0.065392  0.239370 -0.287622   0.000   0.000   0.000   0.000 
REF1K AH      6  -1   1   0.000 360.000   4.500  54.740  292.92  624.86  602.13  65.54 -0.132041  0.495613  0.028648   0.000   0.000   0.000   0.000 
REF1K ACH     3  -3  13   0.000 360.000   4.260  54.740  415.01  660.58 2755.20    140 -0.128725  0.345978 -0.395536   0.000   0.000   0.000   0.000 
REF1K AH      6  -2   6   0.000 360.000   4.500  54.740  322.83  663.62 1423.51    101 -0.158140  0.534863 -0.135252   0.000   0.000   0.000   0.000 
REF1K AH      4  -3  12   0.000 360.000   4.500  54.740  393.50  674.00   29.01  14.39 -0.148833  0.422402 -0.357482   0.000   0.000   0.000   0.000 
REF1K AH      8  -2   2   0.000 360.000   4.500  54.740  267.87  686.67  142.36  31.87 -0.231273  0.671352 -0.023970   0.000   0.000   0.000   0.000 
REF1K AH      5  -3  11   0.000 360.000   4.500  54.740  372.44  687.64  173.77  35.21 -0.172015  0.495202 -0.320629   0.000   0.000   0.000   0.000 
REF1K AH      9  -2  -1   0.000 360.000   4.500  54.740  232.50  697.50   56.47  20.08 -0.279324  0.737921  0.049328   0.000   0.000   0.000   0.000 
REF1K AH      3  -5  18   0.000 360.000   4.500  54.740  469.01  732.75   55.20  19.85 -0.250536  0.393506 -0.635207   0.000   0.000   0.000   0.000 
REF1K AH     -9   0 -18   0.000 360.000   5.500  54.740  497.31  277.08  153.91  33.14 -0.184664 -0.826985  0.129913   0.000   0.000   0.000   0.000 
REF1K AH     -3   2 -23   0.000 360.000   5.500  54.740  328.21  337.37  251.36  42.35 -0.111741 -0.398029  0.494969   0.000   0.000   0.000   0.000 
REF1K ACH    -2   2 -21   0.000 360.000   5.141  54.740  317.86  364.89  682.53  69.77 -0.092617 -0.304922  0.480696   0.000   0.000   0.000   0.000 
REF1K ACH    -5   1 -14   0.000 360.000   5.143  54.740  410.27  364.85 1013.03  85.00 -0.062595 -0.493923  0.219696   0.000   0.000   0.000   0.000 
REF1K AH     -6   0  -7   0.000 360.000   5.500  54.740  466.00  395.00   14.22  10.08 -0.049212 -0.522810 -0.001853   0.000   0.000   0.000   0.000 
REF1K AH      0   2 -19   0.000 360.000   5.500  54.740  290.16  406.17  136.59  31.22 -0.081188 -0.132928  0.485978   0.000   0.000   0.000   0.000 
REF1K AH      5   2 -30   0.000 360.000   5.500  54.740  133.93  428.00  142.51  31.89 -0.280781  0.201381  0.781524   0.000   0.000   0.000   0.000 
REF1K AH     -4   0  -3   0.000 360.000   5.500  54.740  440.42  444.10 4657.77    182 -0.009264 -0.338052 -0.029432   0.000   0.000   0.000   0.000 
REF1K AH     -4  -1   3   0.000 360.000   5.500  54.740  473.68  482.33   63.37  21.26 -0.018698 -0.293166 -0.210473   0.000   0.000   0.000   0.000 
REF1K AH      7   1 -19   0.000 360.000   5.500  54.740  163.97  529.74  293.04  45.72 -0.238103  0.434604  0.551820   0.000   0.000   0.000   0.000 
REF1K C      -1  -2  10   0.000 360.000   2.332  54.740  455.31  566.75 1319.59  96.99 -0.040261  0.000993 -0.336016   0.000   0.000   0.000   0.000 
REF1K AH      6   0  -6   0.000 360.000   5.500  54.740  254.97  581.25 4628.19    182 -0.137927  0.444169  0.227999   0.000   0.000   0.000   0.000 
REF1K ACH     1  -2  10   0.000 360.000   5.257  54.740  423.99  598.12 9584.35    261 -0.057852  0.159090 -0.307779   0.000   0.000   0.000   0.000 
REF1K AH      5  -1   2   0.000 360.000   5.500  54.740  314.75  612.20 3089.78    148 -0.107787  0.422839 -0.008830   0.000   0.000   0.000   0.000 
REF1K AH      3  -2   9   0.000 360.000   5.500  54.740  386.56  624.94 1423.93    101 -0.089177  0.313296 -0.249317   0.000   0.000   0.000   0.000 
REF1K AH      4  -2   8   0.000 360.000   5.500  54.740  365.85  637.26 2925.59    144 -0.110157  0.387783 -0.211482   0.000   0.000   0.000   0.000 
REF1K AH      5  -2   7   0.000 360.000   5.500  54.740  344.75  649.91  271.07  43.98 -0.135956  0.460176 -0.173237   0.000   0.000   0.000   0.000 
REF1K AH     -8   1 -26   0.000 360.000   6.500  54.740  431.00  231.40  268.68  43.79 -0.207299 -0.807421  0.368267   0.000   0.000   0.000   0.000 
REF1K AH     -7   1 -19   0.000 360.000   6.500  54.740  432.76  300.50  161.80  33.98 -0.122033 -0.684594  0.265630   0.000   0.000   0.000   0.000 
REF1K AH     -4   2 -24   0.000 360.000   6.500  54.740  341.70  314.95  112.09  28.28 -0.121426 -0.481528  0.491300   0.000   0.000   0.000   0.000 
REF1K ACH    -6   1 -16   0.000 360.000   6.326  54.740  422.64  336.83  507.36  60.16 -0.081597 -0.586816  0.233838   0.000   0.000   0.000   0.000 
REF1K ACH    -3   2 -22   0.000 360.000   6.223  54.740  331.58  343.43 2009.02    120 -0.098380 -0.390958  0.477086   0.000   0.000   0.000   0.000 
REF1K AH     -5   1 -13   0.000 360.000   6.500  54.740  413.08  369.54  434.42  55.67 -0.046601 -0.488783  0.202874   0.000   0.000   0.000   0.000 
REF1K AH     -1   2 -19   0.000 360.000   6.500  54.740  307.58  391.24 1054.71  86.73 -0.072377 -0.212864  0.465197   0.000   0.000   0.000   0.000 
REF1K AH     -9  -2  -2   0.000 360.000   6.500  54.740  583.83  390.84   75.90  23.28 -0.142813 -0.715972 -0.302404   0.000   0.000   0.000   0.000 
REF1K AH     -6   0  -6   0.000 360.000   6.500  54.740  468.31  399.59 4040.99    170 -0.038100 -0.515840 -0.017938   0.000   0.000   0.000   0.000 
REF1K AH     -3   1  -9   0.000 360.000   6.500  54.740  390.34  420.33   53.23  19.49 -0.009865 -0.303109  0.172126   0.000   0.000   0.000   0.000 
REF1K AH     -5  -1   2   0.000 360.000   6.500  54.740  489.33  463.61 3440.41    157 -0.025309 -0.378846 -0.214345   0.000   0.000   0.000   0.000 
REF1K ACH    -6  -2   5   0.000 360.000   5.754  54.740  535.93  475.26 1440.55    101 -0.072157 -0.430424 -0.363291   0.000   0.000   0.000   0.000 
REF1K AH      4   1 -11   0.000 360.000   6.500  54.740  262.20  514.84  217.98  39.44 -0.096257  0.243819  0.350376   0.000   0.000   0.000   0.000 
REF1K ACH    -2  -1   5   0.000 360.000   5.786  54.740  444.55  519.36  112754    897 -0.008021 -0.120619 -0.205471   0.000   0.000   0.000   0.000 
REF1K ACH     8   1 -26   0.000 360.000   5.891  54.740   95.48  517.64  728.16  72.06 -0.345263  0.474921  0.696112   0.000   0.000   0.000   0.000 
REF1K ACH     5   1 -13   0.000 360.000   5.892  54.740  234.55  522.22  686.48  69.97 -0.132665  0.313061  0.406838   0.000   0.000   0.000   0.000 
REF1K ACH     6   1 -16   0.000 360.000   6.146  54.740  200.82  526.25 1041.05  86.16 -0.184710  0.374543  0.479416   0.000   0.000   0.000   0.000 
REF1K ACH     2  -1   5   0.000 360.000   6.377  54.740  377.02  576.86   65920    686 -0.042031  0.199744 -0.123248   0.000   0.000   0.000   0.000 
REF1K AH      9   0 -18   0.000 360.000   6.500  54.740  128.95  590.87  379.36  52.03 -0.333501  0.613945  0.500437   0.000   0.000   0.000   0.000 
REF1K AH      4  -1   3   0.000 360.000   6.500  54.740  336.03  599.51  115.89  28.76 -0.085224  0.347274 -0.045926   0.000   0.000   0.000   0.000 
REF1K ACH     2  -3  13   0.000 360.000   6.150  54.740  431.94  644.93 5882.58    205 -0.119870  0.266311 -0.416209   0.000   0.000   0.000   0.000 
REF1K AH     -5   2 -27   0.000 360.000   7.500  54.740  348.15  276.69  123.64  29.71 -0.153500 -0.581466  0.523989   0.000   0.000   0.000   0.000 
REF1K AH     -8   0 -11   0.000 360.000   7.500  54.740  494.28  338.87  336.41  48.99 -0.090831 -0.706879  0.029051   0.000   0.000   0.000   0.000 
REF1K AH     -3   2 -21   0.000 360.000   7.500  54.740  334.79  348.61  236.71  41.10 -0.082638 -0.386221  0.460662   0.000   0.000   0.000   0.000 
REF1K AH     -9  -2  -1   0.000 360.000   7.500  54.740  586.04  396.97  167.57  34.58 -0.129932 -0.707275 -0.319991   0.000   0.000   0.000   0.000 
REF1K AH     -4   1 -10   0.000 360.000   7.500  54.740  404.25  400.32  663.10  68.77 -0.014590 -0.389149  0.170160   0.000   0.000   0.000   0.000 
REF1K AH     -8  -2   2   0.000 360.000   7.500  54.740  570.49  429.51  198.27  37.61 -0.101238 -0.608511 -0.351214   0.000   0.000   0.000   0.000 
REF1K ACH    -2   1  -8   0.000 360.000   7.115  54.740  375.83  439.11 3224.96    152 -0.001832 -0.216867  0.177805   0.000   0.000   0.000   0.000 
REF1K ACH     3   2 -22   0.000 360.000   5.815  54.740  221.36  437.42 7692.35    234 -0.149138  0.089313  0.599908   0.000   0.000   0.000   0.000 
REF1K AH     -6  -1   1   0.000 360.000   7.500  54.740  505.40  444.12  574.53  64.02 -0.034015 -0.464076 -0.216819   0.000   0.000   0.000   0.000 
REF1K AH     -7  -2   4   0.000 360.000   7.500  54.740  554.17  455.16   83.93  24.47 -0.078646 -0.517622 -0.365985   0.000   0.000   0.000   0.000 
REF1K AH     -3   0  -1   0.000 360.000   7.500  54.740  428.94  466.95 2875.04    143  0.009486 -0.246394 -0.044123   0.000   0.000   0.000   0.000 
REF1K AH     -5  -2   7   0.000 360.000   7.500  54.740  522.04  499.02  161.66  33.96 -0.048862 -0.340080 -0.377894   0.000   0.000   0.000   0.000 
REF1K AH      5   1 -14   0.000 360.000   7.500  54.740  230.01  519.05 1888.76    116 -0.146613  0.307332  0.424653   0.000   0.000   0.000   0.000 
REF1K ACH    -4  -2   8   0.000 360.000   6.517  54.740  505.78  517.91 4372.47    177 -0.044937 -0.252952 -0.374874   0.000   0.000   0.000   0.000 
REF1K ACH    -3  -2   9   0.000 360.000   7.221  54.740  490.38  536.49 2894.61    144 -0.038722 -0.167340 -0.372020   0.000   0.000   0.000   0.000 
REF1K ACH     4   0  -3   0.000 360.000   6.541  54.740  303.31  560.97 5154.71    192 -0.075661  0.302947  0.134889   0.000   0.000   0.000   0.000 
REF1K ACH     0  -2  10   0.000 360.000   6.086  54.740  440.93  583.43 4287.00    175 -0.049282  0.078814 -0.328082   0.000   0.000   0.000   0.000 
REF1K ACH     3  -1   4   0.000 360.000   7.378  54.740  356.85  587.95 1079.35  87.73 -0.065322  0.272645 -0.084889   0.000   0.000   0.000   0.000 
REF1K AH      7  -1  -3   0.000 360.000   7.500  54.740  257.58  628.57  590.44  64.90 -0.200081  0.551419  0.120365   0.000   0.000   0.000   0.000 
REF1K AH      7  -2   2   0.000 360.000   7.500  54.740  288.12  667.88  120.54  29.33 -0.220151  0.591840 -0.044068   0.000   0.000   0.000   0.000 
REF1K AH      4  -3  11   0.000 360.000   7.500  54.740  389.47  670.45 1173.56  91.49 -0.165948  0.414278 -0.340118   0.000   0.000   0.000   0.000 
REF1K AH      6  -3   8   0.000 360.000   7.500  54.740  341.52  695.50   56.75  20.13 -0.223585  0.558926 -0.246237   0.000   0.000   0.000   0.000 
REF1K AH     10  -2  -7   0.000 360.000   7.500  54.740  180.69  698.99   96.32  26.22 -0.378833  0.776052  0.173893   0.000   0.000   0.000   0.000 
REF1K AH      1  -5  18   0.000 360.000   7.500  54.740  504.52  699.54  247.98  42.06 -0.232928  0.234879 -0.677195   0.000   0.000   0.000   0.000 
REF1K AH      7  -5  12   0.000 360.000   7.500  54.740  365.61  792.67  185.03  36.34 -0.373824  0.676865 -0.450153   0.000   0.000   0.000   0.000 
REF1K AH     -3   2 -20   0.000 360.000   8.500  54.740  338.16  354.36  364.71  51.01 -0.068558 -0.379329  0.442606   0.000   0.000   0.000   0.000 
REF1K AH     -5   1 -11   0.000 360.000   8.500  54.740  419.05  379.69 1593.47    107 -0.021480 -0.475227  0.166203   0.000   0.000   0.000   0.000 
REF1K AH     -5   0  -3   0.000 360.000   8.500  54.740  458.40  428.74 1018.24  85.22 -0.002081 -0.418335 -0.050101   0.000   0.000   0.000   0.000 
REF1K AH     -5  -1   3   0.000 360.000   8.500  54.740  491.87  468.03  458.07  57.16 -0.013776 -0.371746 -0.230999   0.000   0.000   0.000   0.000 
REF1K ACH    -6  -2   6   0.000 360.000   8.381  54.740  538.99  480.09 1563.76    106 -0.055917 -0.425321 -0.381067   0.000   0.000   0.000   0.000 
REF1K AH     -4  -1   4   0.000 360.000   8.500  54.740  476.64  486.78 4806.05    185 -0.005733 -0.286634 -0.228597   0.000   0.000   0.000   0.000 
REF1K ACH     3   1 -10   0.000 360.000   8.306  54.740  283.80  504.34   16499    343 -0.072663  0.170864  0.313269   0.000   0.000   0.000   0.000 
REF1K AH      6   1 -18   0.000 360.000   8.500  54.740  190.75  519.88 1257.34  94.70 -0.212865  0.362682  0.514638   0.000   0.000   0.000   0.000 
REF1K AH     -5  -3  11   0.000 360.000   8.500  54.740  554.72  533.04  418.36  54.63 -0.089808 -0.306173 -0.525327   0.000   0.000   0.000   0.000 
REF1K ACH     2   0  -1   0.000 360.000   7.671  54.740  344.78  538.70   14948    326 -0.030708  0.154575  0.058593   0.000   0.000   0.000   0.000 
REF1K ACH     3   0  -2   0.000 360.000   7.576  54.740  324.40  549.75   62839    669 -0.053179  0.228748  0.096481   0.000   0.000   0.000   0.000 
REF1K AH     -4  -3  12   0.000 360.000   8.500  54.740  536.92  551.59  283.18  44.95 -0.083712 -0.219880 -0.519661   0.000   0.000   0.000   0.000 
REF1K AH      6   0  -8   0.000 360.000   8.500  54.740  246.93  575.08 5703.18    202 -0.165915  0.432322  0.262848   0.000   0.000   0.000   0.000 
REF1K ACH     2  -2   9   0.000 360.000   8.287  54.740  403.31  609.79   11477    286 -0.080971  0.232990 -0.269701   0.000   0.000   0.000   0.000 
REF1K ACH     6  -1  -1   0.000 360.000   7.885  54.740  285.27  618.46  486.66  58.91 -0.160868  0.484041  0.063959   0.000   0.000   0.000   0.000 
REF1K ACH     1  -3  13   0.000 360.000   8.309  54.740  448.75  629.66  833.49  77.10 -0.111185  0.185787 -0.436133   0.000   0.000   0.000   0.000 
REF1K AH      4  -2   7   0.000 360.000   8.500  54.740  362.14  633.72 1056.26  86.79 -0.126898  0.380246 -0.193662   0.000   0.000   0.000   0.000 
REF1K ACH     6  -2   5   0.000 360.000   6.860  54.740  318.02  659.27 1307.90  96.56 -0.177132  0.526716 -0.113006   0.000   0.000   0.000   0.000 
REF1K AH     -8   1 -19   0.000 360.000   9.500  54.740  452.10  279.68  194.89  37.29 -0.110712 -0.764343  0.245567   0.000   0.000   0.000   0.000 
REF1K ACH    -4   2 -21   0.000 360.000   9.300  54.740  352.08  332.06  856.58  78.16 -0.074883 -0.465504  0.439056   0.000   0.000   0.000   0.000 
REF1K AH     -8   0  -9   0.000 360.000   9.500  54.740  499.86  349.50  681.97  69.75 -0.060437 -0.694744 -0.006435   0.000   0.000   0.000   0.000 
REF1K AH     -3   2 -19   0.000 360.000   9.500  54.740  341.57  359.79 1647.69    108 -0.055180 -0.372876  0.424585   0.000   0.000   0.000   0.000 
REF1K AH     -2   2 -18   0.000 360.000   9.500  54.740  327.82  380.90 1720.77    111 -0.049671 -0.286879  0.427609   0.000   0.000   0.000   0.000 
REF1K ACH    -1   2 -18   0.000 360.000   8.744  54.740  310.68  396.49   15502    332 -0.058015 -0.206734  0.447878   0.000   0.000   0.000   0.000 
REF1K AH     -4   1  -9   0.000 360.000   9.500  54.740  407.36  404.57 2237.85    126  0.001722 -0.383817  0.152434   0.000   0.000   0.000   0.000 
REF1K AH     -9  -2   1   0.000 360.000   9.500  54.740  591.53  407.70  220.52  39.67 -0.107655 -0.693796 -0.354340   0.000   0.000   0.000   0.000 
REF1K AH     -6   0  -4   0.000 360.000   9.500  54.740  473.98  408.50  353.59  50.22 -0.009198 -0.503928 -0.052791   0.000   0.000   0.000   0.000 
REF1K AH     -7  -1   0   0.000 360.000   9.500  54.740  522.92  423.63  604.80  65.68 -0.035941 -0.550994 -0.220153   0.000   0.000   0.000   0.000 
REF1K AH     -3   1  -8   0.000 360.000   9.500  54.740  393.30  424.03  165.46  34.36  0.008210 -0.298562  0.155661   0.000   0.000   0.000   0.000 
REF1K AH     -1   1  -7   0.000 360.000   9.500  54.740  362.79  458.01 4232.64    174  0.003774 -0.131511  0.178192   0.000   0.000   0.000   0.000 
REF1K AH     -2   0   0   0.000 360.000   9.500  54.740  414.87  485.29   19131    369  0.016557 -0.159957 -0.041107   0.000   0.000   0.000   0.000 
REF1K ACH    -3  -1   5   0.000 360.000   9.466  54.740  461.76  505.23   14377    320  0.000531 -0.200609 -0.225591   0.000   0.000   0.000   0.000 
REF1K ACH     4   1 -12   0.000 360.000   8.534  54.740  257.65  511.83 3443.23    157 -0.109686  0.239231  0.368800   0.000   0.000   0.000   0.000 
REF1K AH      6   1 -19   0.000 360.000   9.500  54.740  185.17  516.82   84.21  24.52 -0.226742  0.357712  0.532775   0.000   0.000   0.000   0.000 
REF1K AH      5   1 -15   0.000 360.000   9.500  54.740  226.00  516.00   15.35  10.47 -0.161819  0.299419  0.440744   0.000   0.000   0.000   0.000 
REF1K AH     -6  -4  13   0.000 360.000   9.500  54.740  606.67  546.12  150.95  32.82 -0.150043 -0.364752 -0.656536   0.000   0.000   0.000   0.000 
REF1K AH      4   0  -4   0.000 360.000   9.500  54.740  299.68  557.68  344.29  49.56 -0.092128  0.295976  0.152726   0.000   0.000   0.000   0.000 
REF1K AH      1  -1   5   0.000 360.000   9.500  54.740  393.69  562.53 3125.97    149 -0.032656  0.120064 -0.144020   0.000   0.000   0.000   0.000 
REF1K AH      6   0  -9   0.000 360.000   9.500  54.740  241.68  572.32   46.19  18.16 -0.178159  0.429786  0.282666   0.000   0.000   0.000   0.000 
REF1K A      -8  -6  15   0.000 360.000   9.500  54.740  736.99  588.75   73.51  22.90 -0.332448 -0.450753 -0.905426   0.000   0.000   0.000   0.000 
REF1K AH      4  -1   2   0.000 360.000   9.500  54.740  332.61  596.62 6588.49    217 -0.102343  0.341244 -0.029542   0.000   0.000   0.000   0.000 
REF1K AH      5  -1   0   0.000 360.000   9.500  54.740  307.46  606.00   30.70  14.80 -0.135917  0.411572  0.025703   0.000   0.000   0.000   0.000 
REF1K ACH     3  -2   8   0.000 360.000   8.511  54.740  382.73  621.61 5050.36    190 -0.102009  0.307660 -0.231507   0.000   0.000   0.000   0.000 
REF1K AH      8  -1  -8   0.000 360.000   9.500  54.740  214.67  630.68   43.09  17.54 -0.277183  0.602634  0.228591   0.000   0.000   0.000   0.000 
REF1K AH      9  -1 -12   0.000 360.000   9.500  54.740  171.40  636.97  298.95  46.19 -0.344768  0.658417  0.318664   0.000   0.000   0.000   0.000 
REF1K AH      8  -2  -2   0.000 360.000   9.500  54.740  251.00  674.30  109.70  27.98 -0.288820  0.647513  0.045510   0.000   0.000   0.000   0.000 
REF1K AH      2  -4  15   0.000 360.000   9.500  54.740  453.99  677.03  153.21  33.06 -0.188567  0.286486 -0.526086   0.000   0.000   0.000   0.000 
REF1K ACH     5  -3   9   0.000 360.000   8.964  54.740  364.00  680.65  698.31  70.57 -0.201953  0.482012 -0.284837   0.000   0.000   0.000   0.000 
REF1K AH      3  -4  14   0.000 360.000   9.500  54.740  432.61  690.82  756.46  73.46 -0.208956  0.362661 -0.490651   0.000   0.000   0.000   0.000 
REF1K AH      6  -3   7   0.000 360.000   9.500  54.740  337.58  692.08  947.83  82.22 -0.239676  0.551108 -0.229193   0.000   0.000   0.000   0.000 
REF1K AH      7  -3   5   0.000 360.000   9.500  54.740  310.50  703.94  323.88  48.07 -0.277978  0.617903 -0.173474   0.000   0.000   0.000   0.000 
REF1K AH      2  -5  17   0.000 360.000   9.500  54.740  480.49  713.52   54.78  19.77 -0.254659  0.307833 -0.639509   0.000   0.000   0.000   0.000 
REF1K AH      6  -4  10   0.000 360.000   9.500  54.740  361.58  730.86  339.23  49.20 -0.292823  0.578860 -0.358116   0.000   0.000   0.000   0.000 
REF1K ACH    -6   1 -12   0.000 360.000   9.949  54.740  434.06  357.68 2553.84    135 -0.026573 -0.561241  0.163752   0.000   0.000   0.000   0.000 
REF1K AH     -8   0  -8   0.000 360.000  10.500  54.740  502.51  354.50   55.76  19.95 -0.046106 -0.688506 -0.023377   0.000   0.000   0.000   0.000 
REF1K AH     -3   2 -18   0.000 360.000  10.500  54.740  345.30  365.20  297.68  46.08 -0.042076 -0.366647  0.405445   0.000   0.000   0.000   0.000 
REF1K AH     -8  -1  -1   0.000 360.000  10.500  54.740  541.01  402.30  106.88  27.62 -0.047818 -0.635358 -0.222236   0.000   0.000   0.000   0.000 
REF1K AH     -5   0  -2   0.000 360.000  10.500  54.740  461.26  432.93   14245    319  0.012536 -0.411927 -0.067448   0.000   0.000   0.000   0.000 
REF1K ACH     3   2 -23   0.000 360.000   9.176  54.740  215.30  434.90 1291.42  95.95 -0.163561  0.083161  0.617566   0.000   0.000   0.000   0.000 
REF1K AH     -2   1  -7   0.000 360.000  10.500  54.740  377.95  442.80 1989.87    119  0.012528 -0.209942  0.163743   0.000   0.000   0.000   0.000 
REF1K AH     -4   0  -1   0.000 360.000  10.500  54.740  446.21  452.17 4077.75    171  0.019782 -0.325848 -0.064196   0.000   0.000   0.000   0.000 
REF1K AH     -6  -2   7   0.000 360.000  10.500  54.740  541.87  485.02  185.17  36.35 -0.044104 -0.418684 -0.398442   0.000   0.000   0.000   0.000 
REF1K AH     -5  -2   8   0.000 360.000  10.500  54.740  525.01  503.98  685.35  69.92 -0.035559 -0.333799 -0.395754   0.000   0.000   0.000   0.000 
REF1K ACH     7   1 -25   0.000 360.000  10.105  54.740  127.51  509.76  593.82  65.08 -0.323068  0.400362  0.657690   0.000   0.000   0.000   0.000 
REF1K AH      9   0 -24   0.000 360.000  10.500  54.740   89.92  572.57  355.84  50.39 -0.422822  0.575493  0.605022   0.000   0.000   0.000   0.000 
REF1K AH      6   0  -9   0.000 360.000  10.500  54.740  243.67  571.69   47.03  18.32 -0.182197  0.422158  0.278759   0.000   0.000   0.000   0.000 
REF1K AH      3  -1   3   0.000 360.000  10.500  54.740  353.27  584.96 8518.09    246 -0.078736  0.267781 -0.067644   0.000   0.000   0.000   0.000 
REF1K ACH    -2  -3  13   0.000 360.000   6.000  54.740  503.13  584.37   35732    505 -0.086145 -0.053673 -0.498409   0.000   0.000   0.000   0.000 
REF1K ACH    -4  -5  17   0.000 360.000   9.639  54.740  601.93  617.70  448.08  56.53 -0.205458 -0.170889 -0.762568   0.000   0.000   0.000   0.000 
REF1K AH      8  -1  -9   0.000 360.000  10.500  54.740  210.13  628.12  116.88  28.88 -0.290900  0.597197  0.245245   0.000   0.000   0.000   0.000 
REF1K AH      3  -3  11   0.000 360.000  10.500  54.740  406.41  654.52  907.98  80.47 -0.156978  0.334170 -0.361011   0.000   0.000   0.000   0.000 
REF1K CH     -2  -5  18   0.000 360.000   4.512  54.740  565.12  647.65 1833.70    114 -0.207288 -0.005073 -0.736756   0.000   0.000   0.000   0.000 
REF1K ACH     4  -3  10   0.000 360.000   9.883  54.740  385.27  667.35 1596.71    107 -0.179193  0.408667 -0.322868   0.000   0.000   0.000   0.000 
REF1K ACH    -1  -5  18   0.000 360.000   9.533  54.740  541.99  668.20  698.59  70.58 -0.215727  0.074760 -0.717912   0.000   0.000   0.000   0.000 
REF1K AH      3  -5  16   0.000 360.000  10.500  54.740  456.71  727.33  136.73  31.24 -0.279386  0.380809 -0.599793   0.000   0.000   0.000   0.000 
REF1K AH     -5   2 -20   0.000 360.000  11.500  54.740  372.52  320.01   92.09  25.64 -0.056777 -0.537494  0.401454   0.000   0.000   0.000   0.000 
REF1K AH     -9   0 -10   0.000 360.000  11.500  54.740  518.75  324.18  651.70  68.18 -0.065367 -0.780598 -0.008876   0.000   0.000   0.000   0.000 
REF1K AH     -7   1 -13   0.000 360.000  11.500  54.740  449.75  334.01   54.35  19.70 -0.031808 -0.647539  0.161858   0.000   0.000   0.000   0.000 
REF1K AH     -8   0  -7   0.000 360.000  11.500  54.740  505.13  359.83  124.76  29.84 -0.032006 -0.681050 -0.040947   0.000   0.000   0.000   0.000 
REF1K AH     -2   2 -17   0.000 360.000  11.500  54.740  331.45  385.52  252.06  42.41 -0.033982 -0.282594  0.409703   0.000   0.000   0.000   0.000 
REF1K AH     -5   1  -9   0.000 360.000  11.500  54.740  425.00  388.49 2476.81    133  0.008868 -0.463659  0.131548   0.000   0.000   0.000   0.000 
REF1K ACH    -7   0  -5   0.000 360.000  11.004  54.740  490.50  387.02  496.94  59.53 -0.013658 -0.590079 -0.055243   0.000   0.000   0.000   0.000 
REF1K ACH    -1   2 -17   0.000 360.000  11.373  54.740  313.83  401.29  687.60  70.03 -0.043272 -0.201460  0.430965   0.000   0.000   0.000   0.000 
REF1K ACH    -4   1  -8   0.000 360.000  11.304  54.740  410.39  408.80  835.88  77.21  0.016090 -0.377725  0.134851   0.000   0.000   0.000   0.000 
REF1K AH     -6   0  -3   0.000 360.000  11.500  54.740  477.19  412.87  617.34  66.36  0.008532 -0.498172 -0.071154   0.000   0.000   0.000   0.000 
REF1K AH     -9  -2   2   0.000 360.000  11.500  54.740  595.21  412.81   78.15  23.62 -0.086321 -0.690133 -0.372939   0.000   0.000   0.000   0.000 
REF1K AH     -3   1  -7   0.000 360.000  11.500  54.740  396.32  428.40 9093.75    255  0.020634 -0.291508  0.137523   0.000   0.000   0.000   0.000 
REF1K AH     -8  -2   4   0.000 360.000  11.500  54.740  577.52  439.49   56.33  20.05 -0.065269 -0.599746 -0.388173   0.000   0.000   0.000   0.000 
REF1K AH     -7  -2   6   0.000 360.000  11.500  54.740  560.02  465.48   84.21  24.52 -0.049405 -0.504307 -0.401472   0.000   0.000   0.000   0.000 
REF1K AH     -5  -1   4   0.000 360.000  11.500  54.740  495.17  472.16 4337.41    176  0.002946 -0.366624 -0.249059   0.000   0.000   0.000   0.000 
REF1K ACH     2   1  -9   0.000 360.000  10.550  54.740  304.97  493.79 1593.05    107 -0.049845  0.096555  0.275295   0.000   0.000   0.000   0.000 
REF1K AH     -8  -4  11   0.000 360.000  11.500  54.740  648.87  506.93  176.86  35.53 -0.163269 -0.535488 -0.661107   0.000   0.000   0.000   0.000 
REF1K ACH     4   1 -13   0.000 360.000  10.935  54.740  253.36  508.81  339.93  49.24 -0.124207  0.232683  0.386344   0.000   0.000   0.000   0.000 
REF1K AH      6   1 -21   0.000 360.000  11.500  54.740  173.66  510.68   41.12  17.13 -0.255108  0.346749  0.568783   0.000   0.000   0.000   0.000 
REF1K ACH    -4  -2   9   0.000 360.000  10.918  54.740  508.52  522.84 6185.06    210 -0.030357 -0.247044 -0.392220   0.000   0.000   0.000   0.000 
REF1K ACH     3   0  -3   0.000 360.000  11.463  54.740  320.88  546.54   22656    402 -0.069047  0.222105  0.114095   0.000   0.000   0.000   0.000 
REF1K ACH     5   0  -7   0.000 360.000  11.443  54.740  270.17  563.27 1734.43    111 -0.144099  0.357485  0.224986   0.000   0.000   0.000   0.000 
REF1K ACH     2  -1   4   0.000 360.000  11.044  54.740  373.54  573.56   15028    327 -0.055979  0.193743 -0.105596   0.000   0.000   0.000   0.000 
REF1K AH      4  -1   1   0.000 360.000  11.500  54.740  328.81  593.87  237.70  41.18 -0.113911  0.337420 -0.012257   0.000   0.000   0.000   0.000 
REF1K AH      6  -1  -3   0.000 360.000  11.500  54.740  277.46  612.51 1433.36    101 -0.192212  0.470878  0.098734   0.000   0.000   0.000   0.000 
REF1K ACH     0  -3  13   0.000 360.000  10.783  54.740  465.75  615.51 9517.32    260 -0.102837  0.106311 -0.457281   0.000   0.000   0.000   0.000 
REF1K AH      8  -1 -10   0.000 360.000  11.500  54.740  205.02  625.50  123.07  29.64 -0.305404  0.591816  0.263280   0.000   0.000   0.000   0.000 
REF1K ACH     4  -2   6   0.000 360.000  10.747  54.740  358.19  630.75  958.53  82.67 -0.139443  0.375606 -0.176091   0.000   0.000   0.000   0.000 
REF1K AH      5  -2   4   0.000 360.000  11.500  54.740  333.09  640.44 1915.94    117 -0.176949  0.443440 -0.120534   0.000   0.000   0.000   0.000 
REF1K AH      5  -3   8   0.000 360.000  11.500  54.740  359.66  677.14  135.75  31.13 -0.219384  0.473634 -0.266350   0.000   0.000   0.000   0.000 
REF1K AH      8  -3   1   0.000 360.000  11.500  54.740  272.95  711.77  149.97  32.72 -0.346060  0.673866 -0.084055   0.000   0.000   0.000   0.000 
REF1K AH     -8   1 -15   0.000 360.000  12.500  54.740  463.81  303.15  193.34  37.14 -0.049386 -0.740313  0.176138   0.000   0.000   0.000   0.000 
REF1K AH     -6   1 -10   0.000 360.000  12.500  54.740  440.18  366.80  423.43  54.96  0.004367 -0.550121  0.128907   0.000   0.000   0.000   0.000 
REF1K ACH    -3   2 -17   0.000 360.000  12.150  54.740  348.33  369.83 1833.00    114 -0.026348 -0.361045  0.389247   0.000   0.000   0.000   0.000 
REF1K ACH     1   2 -19   0.000 360.000   8.467  54.740  271.35  422.33 5995.09    207 -0.089055 -0.052569  0.506513   0.000   0.000   0.000   0.000 
REF1K ACH     4   2 -29   0.000 360.000  11.914  54.740  159.70  424.92  162.08  34.00 -0.258344  0.127738  0.742925   0.000   0.000   0.000   0.000 
REF1K AH     -5   0  -1   0.000 360.000  12.500  54.740  464.54  436.81  198.83  37.66  0.026301 -0.406735 -0.085344   0.000   0.000   0.000   0.000 
REF1K ACH    -6  -1   3   0.000 360.000  11.553  54.740  511.30  452.86 1575.03    106 -0.005267 -0.452113 -0.251575   0.000   0.000   0.000   0.000 
REF1K AH      0   1  -7   0.000 360.000  12.500  54.740  346.18  472.79  201.93  37.95 -0.004232 -0.051130  0.197480   0.000   0.000   0.000   0.000 
REF1K ACH    -4  -1   5   0.000 360.000  11.985  54.740  479.62  490.84 2582.00    136  0.008755 -0.280735 -0.245827   0.000   0.000   0.000   0.000 
REF1K AH      7   1 -29   0.000 360.000  12.500  54.740   99.59  495.80   60.83  20.84 -0.380000  0.375725  0.727411   0.000   0.000   0.000   0.000 
REF1K ACH     3   1 -11   0.000 360.000  11.855  54.740  279.68  501.48 8175.06    241 -0.087065  0.164855  0.330718   0.000   0.000   0.000   0.000 
REF1K AH      5   1 -17   0.000 360.000  12.500  54.740  215.91  510.45  695.35  70.43 -0.190215  0.289042  0.476135   0.000   0.000   0.000   0.000 
REF1K ACH    -6  -3  11   0.000 360.000  12.272  54.740  575.45  519.49  466.24  57.67 -0.080587 -0.386907 -0.544934   0.000   0.000   0.000   0.000 
REF1K ACH    -5  -3  12   0.000 360.000  12.362  54.740  556.95  538.98 2805.76    141 -0.075593 -0.299536 -0.541697   0.000   0.000   0.000   0.000 
REF1K ACH     4   0  -5   0.000 360.000  11.587  54.740  295.89  554.94  621.70  66.58 -0.104598  0.291470  0.169739   0.000   0.000   0.000   0.000 
REF1K AH      6   0 -11   0.000 360.000  12.500  54.740  233.51  566.82  129.83  30.44 -0.206974  0.416743  0.315652   0.000   0.000   0.000   0.000 
REF1K AH      7   0 -15   0.000 360.000  12.500  54.740  193.36  570.00  315.01  47.41 -0.272873  0.472454  0.406946   0.000   0.000   0.000   0.000 
REF1K ACH     1  -2   9   0.000 360.000  11.739  54.740  419.88  595.31 4434.29    178 -0.071939  0.153020 -0.290216   0.000   0.000   0.000   0.000 
REF1K AH      2  -2   8   0.000 360.000  12.500  54.740  399.39  606.84 5574.76    199 -0.094668  0.227196 -0.252283   0.000   0.000   0.000   0.000 
REF1K ACH     3  -2   7   0.000 360.000  12.054  54.740  378.90  618.58   11382    285 -0.117945  0.301112 -0.214172   0.000   0.000   0.000   0.000 
REF1K ACH     7  -1  -6   0.000 360.000  11.609  54.740  244.60  619.62 4235.32    174 -0.244127  0.532846  0.174190   0.000   0.000   0.000   0.000 
REF1K AH      4  -3   9   0.000 360.000  12.500  54.740  380.88  664.41 1727.11    111 -0.194454  0.402524 -0.305153   0.000   0.000   0.000   0.000 
REF1K ACH     1  -5  17   0.000 360.000  12.148  54.740  497.26  698.60 1031.62  85.77 -0.247245  0.229087 -0.659807   0.000   0.000   0.000   0.000 
REF1K ACH     4  -4  12   0.000 360.000  12.018  54.740  405.74  701.31  425.26  55.07 -0.247633  0.429590 -0.434341   0.000   0.000   0.000   0.000 
REF1K AH      8  -3   0   0.000 360.000  12.500  54.740  268.49  708.51   47.17  18.35 -0.356957  0.668220 -0.066157   0.000   0.000   0.000   0.000 
REF1K AH      5  -4  10   0.000 360.000  12.500  54.740  379.34  713.37  227.56  40.30 -0.282423  0.501077 -0.380489   0.000   0.000   0.000   0.000 
REF1K AH     -4   2 -17   0.000 360.000  13.500  54.740  365.35  353.08  560.73  63.25 -0.016648 -0.440865  0.369312   0.000   0.000   0.000   0.000 
REF1K AH     -6   1  -9   0.000 360.000  13.500  54.740  443.39  371.39  262.76  43.30  0.016498 -0.544135  0.110781   0.000   0.000   0.000   0.000 
REF1K AH     -3   2 -16   0.000 360.000  13.500  54.740  351.62  374.65 1173.56  91.49 -0.012719 -0.354685  0.371741   0.000   0.000   0.000   0.000 
REF1K ACH    -2   2 -16   0.000 360.000  13.256  54.740  334.46  390.61   18167    360 -0.020395 -0.274857  0.392415   0.000   0.000   0.000   0.000 
REF1K ACH    -7   0  -4   0.000 360.000  12.694  54.740  494.15  392.47 3351.98    155  0.004279 -0.582740 -0.076599   0.000   0.000   0.000   0.000 
REF1K AH     -8  -1   1   0.000 360.000  13.500  54.740  547.65  411.62  211.79  38.88 -0.018048 -0.624426 -0.258474   0.000   0.000   0.000   0.000 
REF1K ACH    -6   0  -2   0.000 360.000  12.857  54.740  479.88  416.94  400.20  53.42  0.020220 -0.491824 -0.087428   0.000   0.000   0.000   0.000 
REF1K ACH     3   2 -24   0.000 360.000  12.315  54.740  208.93  432.75 1258.75  94.73 -0.178055  0.077734  0.634884   0.000   0.000   0.000   0.000 
REF1K ACH    -4   0   0   0.000 360.000  13.163  54.740  449.57  455.95 1454.06    102  0.033992 -0.320442 -0.082421   0.000   0.000   0.000   0.000 
REF1K ACH     4   1 -14   0.000 360.000  13.267  54.740  248.83  506.13 6647.21    218 -0.138828  0.226748  0.403618   0.000   0.000   0.000   0.000 
REF1K AH     -5  -2   9   0.000 360.000  13.500  54.740  527.56  508.86  753.79  73.33 -0.022926 -0.326523 -0.412258   0.000   0.000   0.000   0.000 
REF1K AH     -7  -4  13   0.000 360.000  13.500  54.740  630.26  534.00  497.64  59.59 -0.140386 -0.445090 -0.677614   0.000   0.000   0.000   0.000 
REF1K ACH     2   0  -2   0.000 360.000  13.487  54.740  341.48  535.43 4259.54    174 -0.046043  0.147664  0.075904   0.000   0.000   0.000   0.000 
REF1K AH      5   0  -8   0.000 360.000  13.500  54.740  266.66  560.33   43.51  17.62 -0.158598  0.349637  0.241058   0.000   0.000   0.000   0.000 
REF1K ACH    -3  -3  13   0.000 360.000  11.802  54.740  520.46  571.90 8450.64    245 -0.077719 -0.133801 -0.518312   0.000   0.000   0.000   0.000 
REF1K AH      3  -1   2   0.000 360.000  13.500  54.740  349.58  582.02  867.99  78.68 -0.091590  0.262700 -0.050122   0.000   0.000   0.000   0.000 
REF1K ACH    -6  -5  16   0.000 360.000  12.948  54.740  644.01  585.88  584.25  64.55 -0.202720 -0.337125 -0.784453   0.000   0.000   0.000   0.000 
REF1K AH      4  -2   5   0.000 360.000  13.500  54.740  354.37  627.82  890.80  79.71 -0.155248  0.368938 -0.158921   0.000   0.000   0.000   0.000 
REF1K AH      3  -3  10   0.000 360.000  13.500  54.740  401.96  651.87  512.99  60.49 -0.171015  0.328845 -0.343716   0.000   0.000   0.000   0.000 
REF1K ACH     2  -4  14   0.000 360.000  12.829  54.740  449.02  675.17  460.89  57.33 -0.201411  0.281842 -0.510480   0.000   0.000   0.000   0.000 
REF1K AH      8  -3  -1   0.000 360.000  13.500  54.740  263.39  705.92  150.39  32.76 -0.369699  0.664057 -0.047748   0.000   0.000   0.000   0.000 
REF1K AH      6  -4   8   0.000 360.000  13.500  54.740  352.17  724.02  169.96  34.83 -0.325462  0.562506 -0.322138   0.000   0.000   0.000   0.000 
REF1K AH    -10   0  -9   0.000 360.000  14.500  54.740  545.51  307.70  210.66  38.77 -0.050323 -0.854040 -0.046862   0.000   0.000   0.000   0.000 
REF1K AH     -5   1  -7   0.000 360.000  14.500  54.740  431.04  396.95 1494.90    103  0.036888 -0.451142  0.096840   0.000   0.000   0.000   0.000 
REF1K ACH    -1   2 -16   0.000 360.000  14.038  54.740  317.11  406.35 7416.49    230 -0.029016 -0.194723  0.412924   0.000   0.000   0.000   0.000 
REF1K AH      4   2 -32   0.000 360.000  14.500  54.740  136.67  412.33   36.05  16.04 -0.301853  0.109930  0.799600   0.000   0.000   0.000   0.000 
REF1K ACH     0   2 -17   0.000 360.000  13.864  54.740  295.95  417.41 1719.08    111 -0.051854 -0.120848  0.450885   0.000   0.000   0.000   0.000 
REF1K AH     -6   0  -1   0.000 360.000  14.500  54.740  483.10  421.07 1843.70    115  0.033625 -0.485847 -0.105326   0.000   0.000   0.000   0.000 
REF1K AH     -7  -1   3   0.000 360.000  14.500  54.740  532.00  437.14  547.49  62.50  0.005659 -0.532342 -0.272543   0.000   0.000   0.000   0.000 
REF1K AH     -5  -1   5   0.000 360.000  14.500  54.740  498.85  476.15  163.91  34.20  0.018701 -0.361968 -0.267792   0.000   0.000   0.000   0.000 
REF1K ACH     5   1 -18   0.000 360.000  14.053  54.740  210.73  507.53  741.11  72.70 -0.204776  0.282486  0.494039   0.000   0.000   0.000   0.000 
REF1K AH     -3  -1   6   0.000 360.000  14.500  54.740  465.00  509.48   45.62  18.04  0.014389 -0.194252 -0.244145   0.000   0.000   0.000   0.000 
REF1K AH     -2  -1   6   0.000 360.000  14.500  54.740  447.75  523.48  956.84  82.60  0.006640 -0.115332 -0.223814   0.000   0.000   0.000   0.000 
REF1K ACH    -3  -2  10   0.000 360.000  14.169  54.740  492.85  541.73 3924.12    167 -0.024321 -0.161209 -0.389313   0.000   0.000   0.000   0.000 
REF1K AH      4   0  -6   0.000 360.000  14.500  54.740  292.00  552.00   17.46  11.16 -0.121064  0.284245  0.187430   0.000   0.000   0.000   0.000 
REF1K AH      8   0 -23   0.000 360.000  14.500  54.740  123.38  562.29  849.96  77.87 -0.398594  0.502725  0.566725   0.000   0.000   0.000   0.000 
REF1K AH      6   0 -12   0.000 360.000  14.500  54.740  229.13  563.87  123.35  29.67 -0.225099  0.407320  0.333106   0.000   0.000   0.000   0.000 
REF1K AH      4  -1   0   0.000 360.000  14.500  54.740  325.19  590.72 2727.04    139 -0.130581  0.329519  0.005336   0.000   0.000   0.000   0.000 
REF1K ACH     5  -1  -2   0.000 360.000  13.861  54.740  299.84  599.97 2932.21    145 -0.166869  0.397949  0.060872   0.000   0.000   0.000   0.000 
REF1K AH      6  -1  -5   0.000 360.000  14.500  54.740  268.65  606.85  254.03  42.57 -0.220063  0.459665  0.135492   0.000   0.000   0.000   0.000 
REF1K AH      8  -1 -13   0.000 360.000  14.500  54.740  189.87  617.87  116.60  28.85 -0.349140  0.573113  0.315462   0.000   0.000   0.000   0.000 
REF1K ACH     1  -3  12   0.000 360.000  13.896  54.740  443.91  627.72 5247.22    193 -0.125495  0.180071 -0.419466   0.000   0.000   0.000   0.000 
REF1K ACH     2  -3  11   0.000 360.000  14.416  54.740  422.67  639.41 1923.69    117 -0.148898  0.253618 -0.380712   0.000   0.000   0.000   0.000 
REF1K AH      6  -2   0   0.000 360.000  14.500  54.740  298.76  645.28  936.14  81.72 -0.241776  0.500257 -0.029842   0.000   0.000   0.000   0.000 
REF1K AH      4  -3   8   0.000 360.000  14.500  54.740  376.83  662.02  181.51  35.99 -0.206238  0.398453 -0.289267   0.000   0.000   0.000   0.000 
REF1K AH      6  -3   4   0.000 360.000  14.500  54.740  324.64  683.10  150.53  32.77 -0.281237  0.533334 -0.176454   0.000   0.000   0.000   0.000 
REF1K ACH    -1  -6  19   0.000 360.000  13.867  54.740  567.60  708.68  217.14  39.35 -0.298622  0.090602 -0.813470   0.000   0.000   0.000   0.000 
REF1K AH     -7   2 -20   0.000 360.000  15.500  54.740  409.45  280.46  205.17  38.26 -0.036219 -0.698328  0.358965   0.000   0.000   0.000   0.000 
REF1K AH     -4   2 -15   0.000 360.000  15.500  54.740  372.43  362.53  204.61  38.21  0.008626 -0.429471  0.333356   0.000   0.000   0.000   0.000 
REF1K ACH    -2   2 -15   0.000 360.000  15.323  54.740  337.84  395.15 8133.38    241 -0.005914 -0.268867  0.374841   0.000   0.000   0.000   0.000 
REF1K AH     -7   0  -2   0.000 360.000  15.500  54.740  499.67  400.32   41.96  17.31  0.032290 -0.571361 -0.108185   0.000   0.000   0.000   0.000 
REF1K AH      4   2 -32   0.000 360.000  15.500  54.740  138.21  414.48  139.27  31.53 -0.301394  0.108608  0.794145   0.000   0.000   0.000   0.000 
REF1K ACH    -4   1  -6   0.000 360.000  15.104  54.740  416.70  416.75 1516.73    104  0.044136 -0.365741  0.099684   0.000   0.000   0.000   0.000 
REF1K AH      3   2 -25   0.000 360.000  15.500  54.740  203.01  430.27   57.73  20.30 -0.191742  0.069085  0.651430   0.000   0.000   0.000   0.000 
REF1K ACH    -1   1  -6   0.000 360.000  15.461  54.740  365.83  461.68   28225    449  0.018657 -0.125447  0.161166   0.000   0.000   0.000   0.000 
REF1K ACH    -3   0   1   0.000 360.000  15.131  54.740  435.14  474.29 2787.73    141  0.039857 -0.234207 -0.078933   0.000   0.000   0.000   0.000 
REF1K AH     -8  -3  10   0.000 360.000  15.500  54.740  618.57  485.85  398.65  53.33 -0.080594 -0.551180 -0.567514   0.000   0.000   0.000   0.000 
REF1K ACH    -2   0   1   0.000 360.000  15.339  54.740  418.12  488.71   15282    330  0.031630 -0.154120 -0.058613   0.000   0.000   0.000   0.000 
REF1K AH     -4  -1   6   0.000 360.000  15.500  54.740  482.74  494.90 2311.91    128  0.022381 -0.274439 -0.263375   0.000   0.000   0.000   0.000 
REF1K AH      4   1 -15   0.000 360.000  15.500  54.740  244.20  503.38  596.78  65.25 -0.153064  0.220151  0.421095   0.000   0.000   0.000   0.000 
REF1K ACH     5   1 -19   0.000 360.000  15.474  54.740  205.35  504.87 2838.85    142 -0.219129  0.276698  0.511584   0.000   0.000   0.000   0.000 
REF1K AH      1   0  -1   0.000 360.000  15.500  54.740  361.39  524.52  369.50  51.34 -0.023226  0.074149  0.038514   0.000   0.000   0.000   0.000 
REF1K AH     -6  -3  12   0.000 360.000  15.500  54.740  578.00  525.49   27.04  13.89 -0.065768 -0.379651 -0.561840   0.000   0.000   0.000   0.000 
REF1K ACH     3   0  -4   0.000 360.000  14.547  54.740  317.10  543.63   10832    278 -0.082040  0.216752  0.131804   0.000   0.000   0.000   0.000 
REF1K AH      8   0 -25   0.000 360.000  15.500  54.740  109.71  556.76  138.56  31.45 -0.425346  0.491733  0.601509   0.000   0.000   0.000   0.000 
REF1K ACH    -2  -2  10   0.000 360.000  13.556  54.740  474.87  555.89   13121    306 -0.032581 -0.081212 -0.369020   0.000   0.000   0.000   0.000 
REF1K ACH    -4  -3  13   0.000 360.000  14.491  54.740  539.52  558.54 1290.58  95.92 -0.069407 -0.213849 -0.538764   0.000   0.000   0.000   0.000 
REF1K AH      7   0 -18   0.000 360.000  15.500  54.740  177.33  561.68   40.55  17.01 -0.315546  0.452837  0.460029   0.000   0.000   0.000   0.000 
REF1K ACH     7   0 -17   0.000 360.000  14.721  54.740  182.91  564.66 1084.14  87.92 -0.302906  0.458953  0.441639   0.000   0.000   0.000   0.000 
REF1K AH      5  -1  -3   0.000 360.000  15.500  54.740  295.41  597.55  351.90  50.10 -0.180070  0.394211  0.078947   0.000   0.000   0.000   0.000 
REF1K ACH     3  -2   6   0.000 360.000  15.463  54.740  374.96  615.53 3763.59    164 -0.132987  0.294140 -0.196339   0.000   0.000   0.000   0.000 
REF1K AH      8  -1 -14   0.000 360.000  15.500  54.740  184.98  615.70  103.50  27.18 -0.363947  0.566567  0.331367   0.000   0.000   0.000   0.000 
REF1K AH      0  -4  15   0.000 360.000  15.500  54.740  488.48  649.00   87.17  24.94 -0.170825  0.127077 -0.570744   0.000   0.000   0.000   0.000 
REF1K AH      8  -2  -7   0.000 360.000  15.500  54.740  227.51  660.99   84.07  24.49 -0.364603  0.615345  0.133782   0.000   0.000   0.000   0.000 
REF1K ACH     5  -3   6   0.000 360.000  15.351  54.740  351.02  671.95  834.33  77.14 -0.247328  0.463475 -0.232267   0.000   0.000   0.000   0.000 
REF1K AH      7  -4   4   0.000 360.000  15.500  54.740  314.74  732.53  206.01  38.34 -0.389175  0.622065 -0.232970   0.000   0.000   0.000   0.000 
REF1K A     -11   1 -21   0.000 360.000  16.500  54.740  515.00  180.00   17.88  11.30 -0.113416 -1.027508  0.227692   0.000   0.000   0.000   0.000 
REF1K AH     -3   3 -33   0.000 360.000  16.500  54.740  258.09  264.19  161.94  34.00 -0.159326 -0.466844  0.744344   0.000   0.000   0.000   0.000 
REF1K AH     -9   1 -12   0.000 360.000  16.500  54.740  493.99  298.01  143.21  31.97 -0.006278 -0.800620  0.103516   0.000   0.000   0.000   0.000 
REF1K AH     -8   1 -10   0.000 360.000  16.500  54.740  479.17  329.19   87.59  25.00  0.018866 -0.709608  0.088427   0.000   0.000   0.000   0.000 
REF1K AH     -5   2 -15   0.000 360.000  16.500  54.740  389.68  345.33   41.82  17.28  0.016712 -0.508466  0.313314   0.000   0.000   0.000   0.000 
REF1K AH     -7   1  -8   0.000 360.000  16.500  54.740  465.67  357.68   43.37  17.59  0.037474 -0.618454  0.073023   0.000   0.000   0.000   0.000 
REF1K AH     -8   0  -3   0.000 360.000  16.500  54.740  518.10  377.61  341.62  49.37  0.027924 -0.659889 -0.111498   0.000   0.000   0.000   0.000 
REF1K AH     -5   1  -6   0.000 360.000  16.500  54.740  434.50  400.51   72.10  22.68  0.053842 -0.446510  0.079429   0.000   0.000   0.000   0.000 
REF1K AH     -7   0  -1   0.000 360.000  16.500  54.740  503.01  404.49   87.31  24.96  0.041377 -0.565825 -0.126114   0.000   0.000   0.000   0.000 
REF1K AH     -6   0   0   0.000 360.000  16.500  54.740  486.31  424.97  525.38  61.22  0.049448 -0.479833 -0.122712   0.000   0.000   0.000   0.000 
REF1K AH     -3   1  -5   0.000 360.000  16.500  54.740  402.67  435.91 9855.98    265  0.048275 -0.279413  0.102611   0.000   0.000   0.000   0.000 
REF1K AH     -8  -2   7   0.000 360.000  16.500  54.740  586.43  454.85   97.02  26.31 -0.025161 -0.578836 -0.439755   0.000   0.000   0.000   0.000 
REF1K ACH    -4   0   1   0.000 360.000  15.681  54.740  452.55  459.67 4107.60    171  0.046761 -0.313928 -0.099346   0.000   0.000   0.000   0.000 
REF1K AH     -6  -1   5   0.000 360.000  16.500  54.740  517.84  460.93  253.05  42.49  0.027377 -0.441162 -0.286301   0.000   0.000   0.000   0.000 
REF1K ACH     3   1 -12   0.000 360.000  15.336  54.740  275.31  498.85   15348    331 -0.101482  0.158820  0.348245   0.000   0.000   0.000   0.000 
REF1K AH      5   1 -20   0.000 360.000  16.500  54.740  199.29  501.98  104.49  27.31 -0.232623  0.272051  0.530823   0.000   0.000   0.000   0.000 
REF1K ACH    -4  -2  10   0.000 360.000  15.579  54.740  511.29  527.63 2000.01    119 -0.015970 -0.241022 -0.409216   0.000   0.000   0.000   0.000 
REF1K AH     -5  -3  13   0.000 360.000  16.500  54.740  559.48  544.98   91.25  25.52 -0.061791 -0.293267 -0.558623   0.000   0.000   0.000   0.000 
REF1K AH      5   0 -10   0.000 360.000  16.500  54.740  257.46  555.20  176.02  35.44 -0.184561  0.340516  0.277289   0.000   0.000   0.000   0.000 
REF1K AH      6   0 -14   0.000 360.000  16.500  54.740  218.52  558.52   58.16  20.37 -0.250551  0.398171  0.370942   0.000   0.000   0.000   0.000 
REF1K ACH     2  -1   3   0.000 360.000  15.550  54.740  369.94  570.55   20270    380 -0.069382  0.187934 -0.088104   0.000   0.000   0.000   0.000 
REF1K AH      4  -1  -1   0.000 360.000  16.500  54.740  320.89  588.18  179.26  35.76 -0.142938  0.325905  0.023691   0.000   0.000   0.000   0.000 
REF1K ACH     6  -1  -6   0.000 360.000  15.842  54.740  264.74  604.33  538.62  61.97 -0.232530  0.453926  0.151721   0.000   0.000   0.000   0.000 
REF1K AH      8  -1 -15   0.000 360.000  16.500  54.740  179.15  613.33  306.42  46.76 -0.379959  0.559872  0.349632   0.000   0.000   0.000   0.000 
REF1K ACH     4  -2   4   0.000 360.000  15.880  54.740  350.33  624.90  730.69  72.18 -0.168744  0.363035 -0.141041   0.000   0.000   0.000   0.000 
REF1K AH      3  -3   9   0.000 360.000  16.500  54.740  397.46  648.95  201.65  37.93 -0.184652  0.322399 -0.325659   0.000   0.000   0.000   0.000 
REF1K AH      8  -2  -8   0.000 360.000  16.500  54.740  222.87  658.86  130.68  30.54 -0.378405  0.609581  0.150006   0.000   0.000   0.000   0.000 
REF1K AH      1  -4  14   0.000 360.000  16.500  54.740  465.26  661.58   82.80  24.31 -0.193106  0.203967 -0.531852   0.000   0.000   0.000   0.000 
REF1K AH      2  -4  13   0.000 360.000  16.500  54.740  443.40  672.94  762.10  73.73 -0.215567  0.275978 -0.492404   0.000   0.000   0.000   0.000 
REF1K AH      6  -3   3   0.000 360.000  16.500  54.740  320.16  680.65  134.20  30.95 -0.299360  0.525932 -0.159215   0.000   0.000   0.000   0.000 
REF1K AH      7  -3   0   0.000 360.000  16.500  54.740  288.01  690.18  162.78  34.08 -0.349233  0.588785 -0.086025   0.000   0.000   0.000   0.000 
REF1K AH      1  -5  16   0.000 360.000  16.500  54.740  490.25  697.57  819.27  76.45 -0.261144  0.223028 -0.642535   0.000   0.000   0.000   0.000 
REF1K AH      5  -4   8   0.000 360.000  16.500  54.740  369.52  707.49  326.97  48.30 -0.311173  0.488428 -0.344407   0.000   0.000   0.000   0.000 
REF1K AH      2  -5  15   0.000 360.000  16.500  54.740  467.13  709.87  113.36  28.44 -0.283479  0.296601 -0.603502   0.000   0.000   0.000   0.000 
REF1K AH     -8   2 -20   0.000 360.000  17.500  54.740  429.40  257.23   62.94  21.20 -0.026086 -0.780708  0.338462   0.000   0.000   0.000   0.000 
REF1K AH     -3   3 -30   0.000 360.000  17.500  54.740  273.86  284.99  358.09  50.55 -0.118656 -0.447505  0.690985   0.000   0.000   0.000   0.000 
REF1K AH     -2   3 -31   0.000 360.000  17.500  54.740  250.02  298.47  113.92  28.51 -0.141132 -0.373210  0.728254   0.000   0.000   0.000   0.000 
REF1K ACH    -6   2 -16   0.000 360.000  16.998  54.740  404.36  322.00  328.95  48.44  0.012797 -0.594601  0.310184   0.000   0.000   0.000   0.000 
REF1K AH     -8   1  -9   0.000 360.000  17.500  54.740  483.00  334.49   26.61  13.78  0.033643 -0.703357  0.068144   0.000   0.000   0.000   0.000 
REF1K ACH    -3   2 -14   0.000 360.000  16.665  54.740  358.44  383.64 4371.35    177  0.015649 -0.342747  0.336515   0.000   0.000   0.000   0.000 
REF1K AH     -6   1  -6   0.000 360.000  17.500  54.740  452.70  384.22  511.30  60.39  0.058981 -0.525280  0.058520   0.000   0.000   0.000   0.000 
REF1K AH      4   2 -36   0.000 360.000  17.500  54.740  104.71  396.59   98.01  26.45 -0.359377  0.086385  0.867284   0.000   0.000   0.000   0.000 
REF1K AH     -2   2 -14   0.000 360.000  17.500  54.740  341.27  399.39 1414.92    100  0.008405 -0.263140  0.357414   0.000   0.000   0.000   0.000 
REF1K ACH    -1   2 -15   0.000 360.000  17.026  54.740  320.50  410.88 4446.96    178 -0.014594 -0.188953  0.395332   0.000   0.000   0.000   0.000 
REF1K ACH    -4   1  -5   0.000 360.000  17.366  54.740  419.93  420.55 2007.75    120  0.059527 -0.359288  0.082084   0.000   0.000   0.000   0.000 
REF1K ACH     2   2 -21   0.000 360.000  14.088  54.740  242.44  431.29 5400.29    196 -0.126266  0.015358  0.561957   0.000   0.000   0.000   0.000 
REF1K AH     -5   0   1   0.000 360.000  17.500  54.740  471.65  444.32   54.78  19.77  0.058877 -0.395850 -0.122186   0.000   0.000   0.000   0.000 
REF1K AH     -2   1  -5   0.000 360.000  17.500  54.740  387.87  451.20 6371.50    213  0.042177 -0.201950  0.115778   0.000   0.000   0.000   0.000 
REF1K AH     -5  -1   6   0.000 360.000  17.500  54.740  502.00  480.00   16.90  10.98  0.034065 -0.356004 -0.284654   0.000   0.000   0.000   0.000 
REF1K ACH     1   1  -8   0.000 360.000  14.002  54.740  325.43  483.38  163302   1079 -0.027066  0.022753  0.237314   0.000   0.000   0.000   0.000 
REF1K ACH     2   1 -10   0.000 360.000  16.974  54.740  300.80  491.37   16794    346 -0.064227  0.090592  0.292392   0.000   0.000   0.000   0.000 
REF1K AH      4   1 -16   0.000 360.000  17.500  54.740  239.11  501.03 1362.68  98.58 -0.167347  0.215126  0.438692   0.000   0.000   0.000   0.000 
REF1K AH     -7  -3  12   0.000 360.000  17.500  54.740  600.37  511.40  232.21  40.70 -0.060917 -0.458929 -0.580890   0.000   0.000   0.000   0.000 
REF1K AH     -5  -2  10   0.000 360.000  17.500  54.740  531.00  513.49   30.13  14.66 -0.006150 -0.321574 -0.430303   0.000   0.000   0.000   0.000 
REF1K ACH     4   0  -7   0.000 360.000  16.526  54.740  287.82  549.26 1432.80    101 -0.133582  0.279089  0.205424   0.000   0.000   0.000   0.000 
REF1K AH      4  -1  -1   0.000 360.000  17.500  54.740  322.00  587.00   17.18  11.07 -0.145578  0.318506  0.022875   0.000   0.000   0.000   0.000 
REF1K ACH     2  -2   7   0.000 360.000  16.734  54.740  395.40  604.32 1112.87  89.08 -0.108959  0.221724 -0.235382   0.000   0.000   0.000   0.000 
REF1K AH      5  -2   1   0.000 360.000  17.500  54.740  320.94  632.15 1861.87    115 -0.220120  0.425302 -0.068127   0.000   0.000   0.000   0.000 
REF1K AH      4  -3   7   0.000 360.000  17.500  54.740  372.02  658.50   63.65  21.31 -0.223350  0.389261 -0.269041   0.000   0.000   0.000   0.000 
REF1K AH      6  -3   2   0.000 360.000  17.500  54.740  315.51  678.50   53.09  19.47 -0.309105  0.524010 -0.141999   0.000   0.000   0.000   0.000 
REF1K ACH     0  -6  18   0.000 360.000  17.258  54.740  538.46  724.05 1139.34  90.15 -0.320922  0.164264 -0.774656   0.000   0.000   0.000   0.000 
REF1K AH     -4   3 -28   0.000 360.000  18.500  54.740  301.51  278.00   26.76  13.82 -0.083150 -0.514443  0.635742   0.000   0.000   0.000   0.000 
REF1K AH     -2   3 -31   0.000 360.000  18.500  54.740  247.51  296.51   50.13  18.92 -0.138990 -0.376315  0.735492   0.000   0.000   0.000   0.000 
REF1K AH     -2   3 -30   0.000 360.000  18.500  54.740  254.49  304.02  202.92  38.05 -0.125826 -0.369090  0.712989   0.000   0.000   0.000   0.000 
REF1K AH     -4   2 -13   0.000 360.000  18.500  54.740  377.59  370.76   69.28  22.24  0.037735 -0.415698  0.304146   0.000   0.000   0.000   0.000 
REF1K AH     -3   2 -13   0.000 360.000  18.500  54.740  361.89  387.78 2430.90    132  0.030439 -0.336886  0.319086   0.000   0.000   0.000   0.000 
REF1K AH     -8   0  -1   0.000 360.000  18.500  54.740  524.16  386.82   89.00  25.20  0.049623 -0.646009 -0.146421   0.000   0.000   0.000   0.000 
REF1K AH      4   2 -37   0.000 360.000  18.500  54.740   96.68  393.33   36.47  16.14 -0.373864  0.079565  0.881992   0.000   0.000   0.000   0.000 
REF1K AH     -6   0   1   0.000 360.000  18.500  54.740  489.67  428.77 2070.42    122  0.064628 -0.473843 -0.140325   0.000   0.000   0.000   0.000 
REF1K AH     -7  -1   5   0.000 360.000  18.500  54.740  538.81  445.49  851.65  77.94  0.036006 -0.520926 -0.307653   0.000   0.000   0.000   0.000 
REF1K AH     -8  -2   8   0.000 360.000  18.500  54.740  590.18  459.41  319.65  47.76 -0.010286 -0.574121 -0.457204   0.000   0.000   0.000   0.000 
REF1K AH     -6  -1   6   0.000 360.000  18.500  54.740  521.17  465.19  709.57  71.14  0.038935 -0.434713 -0.304132   0.000   0.000   0.000   0.000 
REF1K AH      6   1 -29   0.000 360.000  18.500  54.740  121.88  487.11  107.02  27.64 -0.371642  0.296918  0.706908   0.000   0.000   0.000   0.000 
REF1K ACH     5   1 -21   0.000 360.000  18.260  54.740  194.07  499.68  541.30  62.14 -0.248459  0.264367  0.546689   0.000   0.000   0.000   0.000 
REF1K AH      2   0  -3   0.000 360.000  18.500  54.740  337.73  532.69   69739    705 -0.059654  0.142410  0.093381   0.000   0.000   0.000   0.000 
REF1K ACH     3   0  -5   0.000 360.000  18.364  54.740  313.31  540.92 7072.34    225 -0.097816  0.209946  0.149025   0.000   0.000   0.000   0.000 
REF1K AH      5   0 -11   0.000 360.000  18.500  54.740  252.85  552.81 3845.26    166 -0.200755  0.333830  0.294834   0.000   0.000   0.000   0.000 
REF1K ACH     6   0 -15   0.000 360.000  18.295  54.740  214.45  556.36 1738.23    111 -0.267300  0.389172  0.385413   0.000   0.000   0.000   0.000 
REF1K ACH     1  -1   4   0.000 360.000  17.513  54.740  390.08  559.54 5201.46    193 -0.047030  0.113751 -0.126534   0.000   0.000   0.000   0.000 
REF1K ACH     1  -2   8   0.000 360.000  18.436  54.740  415.60  592.65 2745.21    140 -0.086490  0.146133 -0.272329   0.000   0.000   0.000   0.000 
REF1K ACH     5  -1  -4   0.000 360.000  17.522  54.740  291.60  594.72 3482.24    158 -0.194533  0.386661  0.096075   0.000   0.000   0.000   0.000 
REF1K ACH    -1  -3  13   0.000 360.000  15.884  54.740  482.29  602.32 3742.18    163 -0.094311  0.025976 -0.477504   0.000   0.000   0.000   0.000 
REF1K AH      3  -2   5   0.000 360.000  18.500  54.740  370.81  612.86  307.26  46.82 -0.146781  0.288587 -0.178519   0.000   0.000   0.000   0.000 
REF1K AH      4  -2   3   0.000 360.000  18.500  54.740  346.22  622.36 2275.16    127 -0.184442  0.356737 -0.123652   0.000   0.000   0.000   0.000 
REF1K AH      3  -4  11   0.000 360.000  18.500  54.740  417.09  683.10  484.41  58.79 -0.253274  0.343435 -0.437513   0.000   0.000   0.000   0.000 
REF1K ACH     6  -4   5   0.000 360.000  17.761  54.740  337.74  716.98  227.14  40.25 -0.364032  0.549896 -0.271226   0.000   0.000   0.000   0.000 
REF1K ACH     1  -6  17   0.000 360.000  18.094  54.740  512.62  737.29 1660.78    109 -0.343894  0.238245 -0.736022   0.000   0.000   0.000   0.000 
REF1K H      -3   3 -27   0.000 360.000  19.500  54.740  288.03  303.47  663.24  68.79 -0.075310 -0.429798  0.638801   0.000   0.000   0.000   0.000 
REF1K H     -10   0  -4   0.000 360.000  19.500  54.740  561.40  333.58  192.35  37.05  0.027108 -0.824058 -0.134841   0.000   0.000   0.000   0.000 
REF1K H      -5   2 -13   0.000 360.000  19.500  54.740  396.95  353.70  129.13  30.35  0.051128 -0.498482  0.278208   0.000   0.000   0.000   0.000 
REF1K CH     -7   1  -6   0.000 360.000  19.374  54.740  471.94  366.38 1777.52    113  0.070978 -0.605146  0.038398   0.000   0.000   0.000   0.000 
REF1K H      -6   1  -5   0.000 360.000  19.500  54.740  456.13  387.63  157.71  33.55  0.078004 -0.520268  0.041722   0.000   0.000   0.000   0.000 
REF1K H      -8   0   0   0.000 360.000  19.500  54.740  525.61  391.81   73.79  22.95  0.060591 -0.635119 -0.160533   0.000   0.000   0.000   0.000 
REF1K H      -5   1  -4   0.000 360.000  19.500  54.740  440.94  408.41 3371.27    155  0.078551 -0.433637  0.044138   0.000   0.000   0.000   0.000 
REF1K H      -1   2 -14   0.000 360.000  19.500  54.740  325.01  416.49 1345.92  97.97 -0.001474 -0.181086  0.372295   0.000   0.000   0.000   0.000 
REF1K H      -4   1  -4   0.000 360.000  19.500  54.740  423.31  424.06 3792.31    164  0.073546 -0.353516  0.064601   0.000   0.000   0.000   0.000 
REF1K CH      0   2 -16   0.000 360.000  19.076  54.740  299.00  422.56  124.34  29.78 -0.037228 -0.115097  0.433348   0.000   0.000   0.000   0.000 
REF1K H       3   2 -27   0.000 360.000  19.500  54.740  187.90  425.25  290.93  45.56 -0.221612  0.060499  0.689979   0.000   0.000   0.000   0.000 
REF1K C       1   2 -18   0.000 360.000  18.829  54.740  275.32  432.00 6159.15    210 -0.074298 -0.045552  0.479057   0.000   0.000   0.000   0.000 
REF1K H      -3   1  -4   0.000 360.000  19.500  54.740  406.20  439.27 1373.10  98.95  0.063685 -0.273771  0.084761   0.000   0.000   0.000   0.000 
REF1K H      -5   0   2   0.000 360.000  19.500  54.740  474.11  448.02   15138    329  0.070978 -0.388033 -0.137296   0.000   0.000   0.000   0.000 
REF1K H      -7  -1   6   0.000 360.000  19.500  54.740  539.95  450.49   90.83  25.46  0.042419 -0.509100 -0.321093   0.000   0.000   0.000   0.000 
REF1K CH     -3   0   2   0.000 360.000  18.954  54.740  438.50  477.70   62820    669  0.053824 -0.228106 -0.096566   0.000   0.000   0.000   0.000 
REF1K H      -5  -1   7   0.000 360.000  19.500  54.740  503.73  484.28  637.47  67.43  0.042831 -0.346150 -0.298498   0.000   0.000   0.000   0.000 
REF1K CH      3   1 -13   0.000 360.000  18.736  54.740  270.81  496.46 4580.04    181 -0.115833  0.152625  0.365436   0.000   0.000   0.000   0.000 
REF1K H       5   1 -22   0.000 360.000  19.500  54.740  188.55  497.15  195.59  37.36 -0.262156  0.257934  0.563399   0.000   0.000   0.000   0.000 
REF1K H       4   1 -17   0.000 360.000  19.500  54.740  234.00  498.52   27.88  14.11 -0.181497  0.208844  0.456394   0.000   0.000   0.000   0.000 
REF1K H      -3  -1   7   0.000 360.000  19.500  54.740  466.99  512.92 6649.04    218  0.027734 -0.186745 -0.257263   0.000   0.000   0.000   0.000 
REF1K        -1  -1   6   0.000 360.000  19.500  54.740  427.35  536.86 1692.47    110 -0.002909 -0.031252 -0.191648   0.000   0.000   0.000   0.000 
REF1K CH      0  -1   5   0.000 360.000  19.301  54.740  410.35  548.80   51395    605 -0.024586  0.039417 -0.165690   0.000   0.000   0.000   0.000 
REF1K CH      4   0  -8   0.000 360.000  19.425  54.740  284.21  546.59  440.61  56.06 -0.149490  0.270397  0.221551   0.000   0.000   0.000   0.000 
REF1K CH      0  -2   9   0.000 360.000  18.753  54.740  435.94  581.71 4730.29    184 -0.063609  0.072698 -0.310236   0.000   0.000   0.000   0.000 
REF1K H       4  -1  -2   0.000 360.000  19.500  54.740  317.33  585.41 6602.86    217 -0.159745  0.317176  0.040278   0.000   0.000   0.000   0.000 
REF1K H       5  -1  -5   0.000 360.000  19.500  54.740  287.26  592.08  252.76  42.47 -0.209626  0.379868  0.114285   0.000   0.000   0.000   0.000 
REF1K CH     -4  -4  16   0.000 360.000  18.437  54.740  569.34  595.47  526.93  61.30 -0.122676 -0.186760 -0.667651   0.000   0.000   0.000   0.000 
REF1K H       7  -1 -13   0.000 360.000  19.500  54.740  211.84  602.85  125.89  29.97 -0.341051  0.491978  0.293896   0.000   0.000   0.000   0.000 
REF1K H       8  -1 -19   0.000 360.000  19.500  54.740  155.28  604.49  300.78  46.33 -0.436090  0.536710  0.420095   0.000   0.000   0.000   0.000 
REF1K CH     -3  -4  16   0.000 360.000  18.260  54.740  548.18  609.64 2347.68    129 -0.131014 -0.106565 -0.646468   0.000   0.000   0.000   0.000 
REF1K H       0  -3  12   0.000 360.000  19.500  54.740  460.25  615.01  581.01  64.38 -0.117147  0.100669 -0.441586   0.000   0.000   0.000   0.000 
REF1K CH      1  -3  11   0.000 360.000  19.489  54.740  438.61  625.58 1417.45    101 -0.139721  0.173754 -0.400963   0.000   0.000   0.000   0.000 
REF1K H       4  -3   6   0.000 360.000  19.500  54.740  367.77  656.12  593.12  65.05 -0.235383  0.384490 -0.252354   0.000   0.000   0.000   0.000 
REF1K CH      5  -3   4   0.000 360.000  19.139  54.740  342.09  666.71 1979.17    119 -0.275194  0.451842 -0.196905   0.000   0.000   0.000   0.000 
REF1K CH     -1  -5  17   0.000 360.000  19.239  54.740  531.91  672.63 1428.01    101 -0.230193  0.068820 -0.702754   0.000   0.000   0.000   0.000 
REF1K H       2  -4  12   0.000 360.000  19.500  54.740  438.99  672.48  295.15  45.89 -0.230008  0.272894 -0.480038   0.000   0.000   0.000   0.000 
REF1K C      -3  -6  19   0.000 360.000  10.157  54.740  616.25  671.63 2567.64    135 -0.280092 -0.069844 -0.854776   0.000   0.000   0.000   0.000 
REF1K CH      4  -4   9   0.000 360.000  19.348  54.740  390.98  693.02  374.15  51.66 -0.291787  0.409095 -0.381228   0.000   0.000   0.000   0.000 
REF1K H       3  -6  14   0.000 360.000  19.500  54.740  458.49  761.98   47.60  18.43 -0.403864  0.379995 -0.642264   0.000   0.000   0.000   0.000 
