# Supplementary material for: Novel Thiazole Phenoxypyridine Derivatives Protect Maize from Residual Pesticide Injury Caused by PPO-Inhibitor Fomesafen
Source: Biomolecules. 2019 Sep 20;9(10):514. doi: 10.3390/biom9100514 (PMC6843476; doi:10.3390/biom9100514)
Supplement: Supplementary file 1 [file biomolecules-09-00514-s001.zip › Crystallographic Data for Compound 4a/mo_DBND_1_0m._ls]

SAINT V8.38A
C:\bn\SAINT\saint.exe o2nudv.slm /BATCH /CONFIG:o2nudv.ini /NOPROMPT /PLAIN /PRI&
ORITY:4 /SOCKET:2000

Global Integration Statistics for all runs ("*" => excluded from output)

Spots with topped/rescanned pixels:           117
Total topped/rescanned pixels:               1190
Minimum pixel ceiling(frame):              163809(mo_DBND_1_01_0001.sfrm)
Maximum pixel ceiling(frame):              163809(mo_DBND_1_01_0001.sfrm)

Total spots predicted:                      94994
Spots with absolute HKL > 511:                  0*
Spots outside resolution limit:                 7*
Spots outside active detector area:          9513*
Outside frame limits:                        1147*
Spots exceeding frame queue size:            1294*
Collisions(same XY, adjacent frame):            0*
Spots exceeding dynamic range:                 62*
Spots with too many spot components:            0*
Spots with large Lorentz factor:                2*
Spots with too much missing I:                  0*
Spots with too few BG pixels:                   0*
Spots below I/sigma threshold:                211*
Spots left in Write-Behind Cache:               0*
Spots with unwanted components:                 0*
Total unwanted components:                      0*
Good spots written:                         82526
Total spot components written:              82526
Twin overlaps integrated:                       0
Partial, strong, full overlaps:                 0       0       0
Full overlaps collapsed to singlet:             0
Singlets (used in stats below):             82526
Twin overlaps written:                          0

Average Intensity:                       6526.205
Average I/sigma:                           10.727
% over "strong" threshold:                  20.42
% less than 2 sigma:                        37.67
% which spanned more than 1 frame:          76.72

Average X,Y,Z positional errors:            -0.01    0.00    0.00
RMS X,Y,Z positional errors:                 0.22    0.21    0.20
% X,Y,Z more than 0.5 pixel:                 2.51    3.29    2.10
% X,Y,Z more than 1.0 pixel:                 0.56    0.34    0.07

Avg % profile volume populated:             64.42
Avg % profile volume integrated:            24.90
Avg % profile missing I:                    21.88
Avg % profile missing volume:               35.58
Avg % volume overlap in H,K,L:               7.89    5.64   34.17
Percent of profile used in X,Y,Z:          100.00  100.00  100.00
Max % intensity on XYZ boundaries:           3.92    3.83    5.21

Average spot-shape correlation:             0.472
RMS spot-shape correlation:                 0.583

Profile Shape Correlation
I/sigma from     to    Correl       +/-       #
         0.0    1.0     0.173     0.171   19239
         1.0    2.0     0.297     0.152   11852
         2.0    4.0     0.502     0.161   15107
         4.0    8.0     0.731     0.126   14030
         8.0   16.0     0.824     0.125   11541
        16.0   32.0     0.830     0.143    5826
        32.0   64.0     0.823     0.145    3187
        64.0  128.0     0.805     0.152    1366
       128.0  256.0     0.823     0.151     378

Write-behind Cache Diagnostics
Entered in Write-Behind Cache:                  0
Removed from WBC:                               0
Partial overlaps from WBC:                      0
Exceeding queue size from WBC:                  0
With > 12 components from WBC:                  0

Global Sums for Filtering Based on Spot Shape
Number of spots read:                       82526
LS-fit intensities scaled:                  62213
Full overlaps included in above:                0
Rejected due to poor spot shape:              211
Unwritable (I, sigma too large):                0
Number written:                             82315

Sorting Reflection File ============================== 05/04/2018 16:32:14
Integration of DBND_1

Merging input files
              1 D:\Data\guest\DBND_1\work\mo_DBND_1_01.raw
              2 D:\Data\guest\DBND_1\work\mo_DBND_1_02.raw

Merging to output file: D:\Data\guest\DBND_1\work\mo_DBND_1_0m.raw
     27892 spot components in 27892 spots read from file   1--D:\Data\guest\DBND_1\work\mo_DBND_1_01.raw
     54423 spot components in 54423 spots read from file   2--D:\Data\guest\DBND_1\work\mo_DBND_1_02.raw

     82315 spot components in 82315 spots written to file D:\Data\guest\DBND_1\work\mo_DBND_1_0m.raw

Computing Reflection File Statistics ========== 05/04/2018 16:32:18
Integration of DBND_1

...................................................................................
Statistics for reflections in mo_DBND_1_0m.raw
File is in BrukerAXS area detector ASCII format

Number of lines read (incl comments) =            82315
Number of reflection records read =               82315
Number of records with bad component number =         0
Number of records with bad status value =             0
Number of spots used =                            82315
Number of spot components used =                  82315

...................................................................................
Integration of DBND_1
Statistics for sample 1 of 1 in mo_DBND_1_0m.raw

Lattice:  P (Primitive)
Point group "2/m(B-unique)", #3 (internal number)
4 symmetry operators
    1 0 0   -1 0 0   -1 0 0    1 0 0
    0 1 0    0 1 0    0-1 0    0-1 0
    0 0 1    0 0-1    0 0-1    0 0 1


Component numbers S.C(F) below: S=sample, C=component in sample, F=component in file
Cell constants are constrained so that consistent sin(theta) is computed for symmetry equivalents.
Components in the sample map (* marks current component)
   Component   Wanted        A        B        C    Alpha     Beta    Gamma   PointGp         Constraints
     1.1(1)*        Y   12.067    8.091   42.675   90.000   89.994   90.000      2/mB   Monoclinic B-uniq

Integration of DBND_1
 ...1.1(1):  component 1 in sample 1 (component 1 in mo_DBND_1_0m.raw)
     Det X      #  Pairs   Uniq   Merg %<2s       <I> <#Sig>    <Bg>  Rsym   dI/I dI/s    R+ Ranom Canom ErX ErY ErZ RmX RmY RmZ
     0.000   1208   1099   1099   1208 62.7  1505.952   1.50    9.24 0.579  0.236  1.1 0.500 0.332  0.73 .03-.01 .03 .36 .27 .25
    32.000   3229   2672   2691   3224 66.9  1596.117   2.06   10.05 0.423  0.117  1.0 0.390 0.359  0.78-.00-.01 .01 .26 .22 .23
    64.000   8549   5316   5341   8545 67.0  1369.630   2.27   11.08 0.370  0.047  0.9 0.383 0.344  0.75-.00-.00 .00 .22 .19 .20
    96.000  11393   6717   6739  11388 44.9  2597.983   4.51   12.10 0.182  0.003  0.8 0.183 0.170  0.67 .02-.00 .00 .18 .19 .20
   128.000  11039   6364   6370  11039 27.9  5689.940   9.52   13.82 0.099  0.013  0.9 0.097 0.081  0.60 .00 .00 .00 .14 .19 .18
   160.000   8874   4894   4915   8872 23.0 13244.400  20.90   14.96 0.066  0.006  1.2 0.066 0.053  0.57 .01 .01 .01 .14 .22 .18
   192.000   6418   4755   4764   6417 28.5 14779.431  22.46   14.14 0.062 -0.009  1.5 0.063 0.056  0.57-.01 .00 .02 .19 .23 .21
   224.000   6549   4280   4284   6548 29.2 13035.476  19.34   13.39 0.071 -0.007  1.4 0.068 0.055  0.54 .02 .01-.01 .16 .21 .20
   256.000   7060   4890   4896   7060 27.4  9939.654  14.79   12.86 0.081 -0.008  1.1 0.077 0.070  0.60-.00 .01 .00 .14 .20 .18
   288.000   7636   5204   5213   7636 31.5  4649.685   7.44   11.82 0.121 -0.017  0.9 0.113 0.111  0.63 .01 .00 .00 .16 .19 .18
   320.000   6288   4514   4535   6288 34.3  2968.090   5.30   10.80 0.168 -0.023  0.9 0.159 0.164  0.65-.04 .00 .00 .21 .19 .18
   352.000   4072   3240   3249   4072 48.3  1682.396   2.92    9.91 0.310 -0.015  1.0 0.286 0.291  0.69-.18 .02-.00 .58 .34 .22
   384.000      0      0      0      0  0.0     0.000   0.00    0.00 0.000  0.000  0.0 0.000 0.000  0.00 .00 .00 .00 .00 .00 .00
   416.000      0      0      0      0  0.0     0.000   0.00    0.00 0.000  0.000  0.0 0.000 0.000  0.00 .00 .00 .00 .00 .00 .00
   448.000      0      0      0      0  0.0     0.000   0.00    0.00 0.000  0.000  0.0 0.000 0.000  0.00 .00 .00 .00 .00 .00 .00
   480.000      0      0      0      0  0.0     0.000   0.00    0.00 0.000  0.000  0.0 0.000 0.000  0.00 .00 .00 .00 .00 .00 .00
   512.000

Integration of DBND_1
 ...1.1(1):  component 1 in sample 1 (component 1 in mo_DBND_1_0m.raw)
     Det Y      #  Pairs   Uniq   Merg %<2s       <I> <#Sig>    <Bg>  Rsym   dI/I dI/s    R+ Ranom Canom ErX ErY ErZ RmX RmY RmZ
     0.000    864    680    686    863 74.1  1263.504   1.08    9.03 0.792  0.612  1.2 0.661 0.462  0.85-.00 .13 .00 .23 .66 .26
    32.000   2708   2000   2020   2708 75.3   789.527   1.06    9.32 0.749  0.303  1.1 0.676 0.539  0.76-.01-.00 .00 .25 .36 .24
    64.000   3546   2638   2650   3546 65.7  1001.167   1.45    9.63 0.556  0.122  1.0 0.516 0.433  0.73-.02 .01-.00 .28 .31 .23
    96.000   4434   3234   3247   4434 46.8  1823.185   2.79   10.11 0.307  0.054  0.9 0.286 0.259  0.68-.02 .00-.00 .25 .24 .22
   128.000   5526   3971   3985   5526 33.2  3177.894   5.10   10.97 0.168  0.016  0.9 0.160 0.140  0.62-.01 .01 .00 .23 .19 .20
   160.000   6949   4870   4874   6949 26.6  5088.140   8.69   12.20 0.102  0.001  0.9 0.100 0.093  0.60-.00 .02 .01 .19 .15 .19
   192.000   8279   5330   5340   8279 23.3  9992.719  17.43   13.57 0.068 -0.002  1.1 0.066 0.062  0.58-.00 .02 .00 .18 .12 .18
   224.000   8865   5863   5887   8864 23.1 14274.024  25.72   15.37 0.058 -0.004  1.2 0.059 0.056  0.57 .00 .01-.00 .19 .12 .17
   256.000   9143   6136   6155   9135 24.1 14465.575  25.58   15.69 0.059 -0.001  1.3 0.060 0.062  0.59 .00 .00 .00 .19 .12 .16
   288.000   8897   5599   5607   8897 26.6  8481.691  14.72   13.90 0.074 -0.002  1.1 0.074 0.077  0.62-.01 .00 .01 .21 .13 .17
   320.000   7574   5478   5495   7572 33.0  4225.130   7.28   12.51 0.121 -0.000  0.9 0.125 0.132  0.64-.00-.00 .01 .20 .16 .18
   352.000   5882   4465   4465   5882 41.7  2596.109   4.27   11.14 0.200  0.018  0.9 0.203 0.193  0.66-.01-.01 .01 .22 .20 .21
   384.000   4369   3417   3424   4364 56.7  1474.016   2.30   10.24 0.338  0.021  0.9 0.328 0.326  0.71-.01-.01 .01 .24 .24 .23
   416.000   2878   2290   2292   2878 74.2   701.989   0.91    9.75 0.629 -0.180  1.0 0.572 0.512  0.75-.02-.02 .01 .28 .30 .25
   448.000   1658   1285   1286   1657 88.9   119.482   0.11    9.54 0.874 -3.891  1.0 0.746 0.605  0.74-.01-.02 .01 .31 .39 .27
   480.000    743    578    578    743 98.7  -890.822  -0.61    9.55 1.007 -1.370  1.1 0.765 0.632  0.87 .01-.11 .01 .28 .57 .28
   512.000

Integration of DBND_1
 ...1.1(1):  component 1 in sample 1 (component 1 in mo_DBND_1_0m.raw)
     Det R      #  Pairs   Uniq   Merg %<2s       <I> <#Sig>    <Bg>  Rsym   dI/I dI/s    R+ Ranom Canom ErX ErY ErZ RmX RmY RmZ
     0.000   1622    828    831   1622  3.6 38551.602  59.46   19.47 0.047 -0.007  2.3 0.045 0.030  0.48 .01 .01 .00 .11 .08 .13
    30.000   4490   1917   1924   4488  6.2 24186.104  38.22   16.60 0.048 -0.006  1.7 0.050 0.032  0.51 .00 .01 .01 .12 .09 .14
    60.000   9073   3162   3168   9072  9.6 16222.783  26.99   15.58 0.055 -0.002  1.3 0.053 0.038  0.52 .00 .01 .00 .13 .11 .15
    90.000  13144   4358   4367  13144 13.5  8146.883  13.97   14.12 0.073  0.001  1.0 0.072 0.048  0.54-.00 .01 .00 .18 .13 .17
   120.000  15578   4903   4919  15578 24.9  4045.229   7.17   12.41 0.118 -0.001  0.9 0.115 0.080  0.59-.01 .00 .00 .23 .16 .19
   150.000  15504   4949   4975  15504 50.2  1798.597   3.26   11.22 0.246  0.012  0.8 0.251 0.164  0.66-.01 .00-.00 .23 .20 .21
   180.000  14049   5344   5382  14037 69.9  1080.546   1.85   10.40 0.439  0.017  1.0 0.456 0.315  0.72-.00-.00 .01 .24 .24 .22
   210.000   5062   3522   3545   5060 72.5   999.816   1.10    9.46 0.577 -0.027  1.0 0.500 0.367  0.75-.02-.01 .01 .30 .36 .25
   240.000   2649   2065   2071   2649 78.0   805.438   0.72    9.27 0.746  0.112  1.1 0.621 0.431  0.79-.00 .01 .02 .27 .46 .26
   270.000   1144   1007   1010   1143 76.4  1192.391   0.91    9.07 0.799  0.501  1.2 0.658 0.470  0.83-.00-.01 .02 .36 .44 .26
   300.000

Integration of DBND_1
 ...1.1(1):  component 1 in sample 1 (component 1 in mo_DBND_1_0m.raw)
   Quadrnt      #  Pairs   Uniq   Merg %<2s       <I> <#Sig>    <Bg>  Rsym   dI/I dI/s    R+ Ranom Canom ErX ErY ErZ RmX RmY RmZ
     1.000  30525  10138  10174  30509 40.7  6808.808  11.79   13.22 0.093 -0.005  1.1 0.096 0.092  0.65 .01-.01 .01 .19 .20 .19
     2.000  10616   7162   7178  10616 37.0  5194.580   6.51   11.26 0.140 -0.016  1.0 0.124 0.102  0.65-.04-.00 .00 .30 .23 .21
     3.000  26735   9998  10047  26733 38.2  7518.599  10.77   12.58 0.101  0.014  1.1 0.097 0.087  0.65 .01 .01-.00 .18 .22 .21
     4.000  14439   8179   8212  14439 31.4  5266.664  11.01   11.75 0.100 -0.011  1.0 0.099 0.103  0.63-.04 .02 .00 .27 .22 .17
     5.000

Integration of DBND_1
 ...1.1(1):  component 1 in sample 1 (component 1 in mo_DBND_1_0m.raw)
    Region      #  Pairs   Uniq   Merg %<2s       <I> <#Sig>    <Bg>  Rsym   dI/I dI/s    R+ Ranom Canom ErX ErY ErZ RmX RmY RmZ
     1.000  16497   3368   3376  16494  8.0 20316.749  33.13   16.17 0.051 -0.004  1.5 0.051 0.037  0.52 .00 .01 .00 .13 .10 .15
     2.000   1100    999    999   1100 27.8  2887.952   5.36   10.43 0.195 -0.056  1.1 0.187 0.130  0.57-.18 .01-.02 .55 .20 .18
     3.000   3485   3044   3057   3485 46.1  2011.199   2.77   10.02 0.301 -0.004  1.0 0.266 0.227  0.70-.08-.02 .00 .40 .23 .23
     4.000   6054   4841   4845   6053 61.6  1787.096   1.82   10.04 0.375 -0.108  1.0 0.323 0.228  0.70-.00-.02 .01 .23 .34 .25
     5.000  14098   8496   8504  14093 45.1  2816.951   5.44   12.19 0.157 -0.016  0.9 0.165 0.163  0.67 .00-.01 .01 .18 .20 .19
     6.000  18047   9582   9628  18039 40.8  4379.800   8.02   13.23 0.114  0.007  0.9 0.117 0.117  0.66 .01 .00 .00 .19 .14 .19
     7.000  10499   7602   7633  10498 45.6  3877.700   4.41   10.86 0.209  0.069  0.9 0.189 0.133  0.68 .01 .01 .00 .19 .25 .22
     8.000   7898   5050   5066   7898 47.2  1864.677   3.64   10.44 0.256  0.009  1.0 0.248 0.217  0.68 .00 .01 .00 .17 .27 .21
     9.000   4637   3859   3883   4637 40.6  2086.382   4.67   10.38 0.186 -0.011  0.9 0.188 0.228  0.66-.09 .04 .00 .39 .30 .19
    10.000

Integration of DBND_1
 ...1.1(1):  component 1 in sample 1 (component 1 in mo_DBND_1_0m.raw)
    Frame#      #  Pairs   Uniq   Merg %<2s       <I> <#Sig>    <Bg>  Rsym   dI/I dI/s    R+ Ranom Canom ErX ErY ErZ RmX RmY RmZ
     1.130   8186   5787   5800   8186 42.5  6869.590   8.49   11.38 0.123 -0.014  1.1 0.122 0.087  0.61-.00 .00 .01 .23 .25 .20
    36.910   8449   6168   6181   8449 41.5  6847.297   8.39   11.36 0.125  0.007  1.1 0.118 0.086  0.64 .00 .00 .01 .23 .25 .20
    72.690   8316   5688   5707   8315 41.6  6727.225   8.15   11.36 0.122  0.015  1.0 0.115 0.078  0.63 .01 .01 .01 .21 .23 .21
   108.470   8408   6473   6493   8404 41.9  6623.111   7.96   11.35 0.123  0.013  1.0 0.111 0.087  0.63 .01 .00 .01 .20 .24 .21
   144.250   8073   6327   6359   8073 42.2  6778.249   8.42   11.41 0.111 -0.006  0.9 0.108 0.085  0.62 .00-.00 .01 .23 .24 .21
   180.030   2730   2213   2216   2730 35.9  5738.146  13.34   13.51 0.068 -0.012  0.9 0.071 0.088  0.66 .02-.01 .00 .22 .13 .19
   215.810   2720   2519   2522   2717 34.1  6033.959  13.77   13.49 0.066  0.005  0.9 0.068 0.083  0.64 .02-.01 .00 .25 .14 .19
   251.590   2729   2609   2613   2729 30.8  7010.264  15.51   13.68 0.067  0.014  0.9 0.069 0.075  0.58 .03-.01 .00 .22 .13 .18
   287.370   2755   2591   2593   2755 31.5  6398.106  14.71   13.74 0.069  0.012  1.0 0.073 0.082  0.57 .01-.02-.00 .22 .13 .19
   323.150   2713   2527   2533   2713 33.4  6563.381  15.26   13.76 0.071  0.019  1.0 0.078 0.082  0.58 .01-.01 .01 .23 .15 .18
   358.930   2691   2513   2539   2691 31.4  7021.167  16.16   13.83 0.076  0.029  1.1 0.081 0.080  0.59-.01-.01-.00 .23 .15 .17
   394.710   2769   2626   2626   2769 32.2  6862.600  15.98   13.84 0.078  0.037  1.1 0.081 0.077  0.56-.02-.01-.00 .23 .16 .18
   430.490   2712   2595   2598   2711 33.7  6385.343  14.85   13.78 0.078  0.031  1.1 0.082 0.079  0.58-.03 .00-.00 .23 .18 .18
   466.270   2749   2571   2573   2748 33.8  6549.899  14.83   13.70 0.080  0.031  1.0 0.083 0.080  0.63-.03 .01-.00 .21 .18 .18
   502.050   2712   2530   2532   2711 34.6  6787.384  15.18   13.70 0.069  0.009  1.0 0.071 0.082  0.65-.04 .02-.01 .20 .20 .19
   537.830   2746   2357   2360   2744 35.1  6268.060  14.08   13.61 0.073 -0.009  1.0 0.075 0.079  0.63-.04 .03 .00 .21 .20 .19
   573.610   2728   2514   2515   2728 34.3  6158.125  14.03   13.46 0.083 -0.030  1.0 0.085 0.082  0.61-.04 .02 .01 .21 .20 .21
   609.390   2712   2613   2614   2712 34.5  5933.429  13.56   13.56 0.098 -0.048  1.2 0.098 0.089  0.59-.04 .02 .00 .19 .19 .19
   645.170   2725   2611   2614   2722 33.1  5895.333  13.91   13.49 0.120 -0.082  1.4 0.122 0.092  0.57-.04 .01-.00 .19 .20 .18
   680.950   2692   2526   2530   2690 34.9  5633.275  13.52   13.61 0.128 -0.088  1.5 0.126 0.102  0.59-.03 .02-.01 .20 .19 .19
   716.730

Integration of DBND_1
 ...1.1(1):  component 1 in sample 1 (component 1 in mo_DBND_1_0m.raw)
   Rot.Ang      #  Pairs   Uniq   Merg %<2s       <I> <#Sig>    <Bg>  Rsym   dI/I dI/s    R+ Ranom Canom ErX ErY ErZ RmX RmY RmZ
     0.000   2484   2246   2251   2484 40.3  6997.099   9.82   12.02 0.113 -0.029  1.1 0.117 0.086  0.62-.01-.00-.01 .23 .23 .19
    10.000   3157   2793   2797   3157 39.8  7007.754   9.85   11.95 0.116 -0.035  1.2 0.117 0.086  0.60-.01-.00 .01 .23 .23 .20
    20.000   3064   2727   2729   3064 40.7  6722.218   9.42   11.98 0.124 -0.021  1.2 0.122 0.080  0.58-.01-.00 .01 .24 .24 .19
    30.000   3138   2841   2850   3138 40.6  6005.523   8.58   11.88 0.128 -0.017  1.1 0.123 0.081  0.58 .01 .01 .02 .23 .24 .20
    40.000   3110   2857   2871   3110 40.2  6434.699   8.98   11.94 0.118 -0.009  1.1 0.109 0.084  0.60 .01-.00 .01 .24 .24 .20
    50.000   3110   2792   2805   3109 39.4  6798.803   9.45   11.94 0.107  0.004  1.0 0.103 0.081  0.63 .01 .00 .01 .21 .23 .20
    60.000   3103   2747   2757   3102 39.7  6634.521   9.10   11.90 0.108  0.006  1.0 0.102 0.080  0.65 .02 .00 .01 .21 .22 .20
    70.000   3139   2815   2821   3138 40.2  6954.186   9.59   11.97 0.107  0.008  1.0 0.103 0.082  0.66 .01 .00 .01 .22 .21 .20
    80.000   3117   2471   2473   3117 40.2  6709.514   9.14   11.94 0.108  0.013  1.0 0.098 0.084  0.66 .01 .00 .01 .25 .22 .20
    90.000   3131   2523   2526   3131 40.1  6551.013   9.01   11.80 0.101  0.008  0.9 0.099 0.086  0.67 .02 .00 .00 .21 .21 .20
   100.000   3091   2781   2782   3091 40.1  6453.832   8.84   11.88 0.106  0.029  0.9 0.100 0.080  0.65 .01 .00 .01 .21 .20 .21
   110.000   3113   2753   2755   3112 40.6  6564.600   8.85   11.85 0.107  0.022  0.9 0.098 0.087  0.65 .01 .01 .01 .22 .21 .21
   120.000   3116   2863   2868   3113 38.8  6549.443   8.85   11.85 0.107  0.024  0.9 0.098 0.085  0.63 .01 .00 .01 .23 .21 .20
   130.000   3101   2850   2852   3101 38.8  6773.917   9.12   11.91 0.104  0.026  0.9 0.098 0.081  0.61 .02-.00 .00 .21 .23 .20
   140.000   3143   2834   2838   3142 37.4  6834.147   9.23   11.95 0.103  0.015  0.9 0.100 0.079  0.58 .02-.01 .01 .20 .21 .20
   150.000   3153   2789   2793   3153 39.3  6548.013   9.20   11.96 0.100  0.011  0.9 0.097 0.080  0.57 .00-.01 .01 .21 .21 .21
   160.000   3018   2622   2628   3018 39.5  6900.249   9.53   11.95 0.100  0.008  1.0 0.100 0.081  0.59 .01-.00 .01 .22 .23 .20
   170.000   2839   2417   2441   2839 39.8  6565.339   9.54   12.17 0.102  0.009  1.0 0.104 0.090  0.61-.00-.01 .01 .22 .22 .20
   180.000   1481   1433   1456   1481 31.4  6955.603  15.86   13.85 0.078  0.028  1.1 0.083 0.082  0.60-.01-.01 .00 .23 .14 .16
   190.000   1535   1505   1508   1535 31.6  7322.302  17.07   13.85 0.070  0.028  1.1 0.076 0.076  0.60-.02-.00-.01 .24 .15 .17
   200.000   1519   1487   1487   1519 32.5  6801.354  15.66   13.86 0.088  0.045  1.1 0.088 0.076  0.56-.01-.01 .00 .20 .15 .17
   210.000   1557   1519   1520   1557 31.9  6586.181  15.44   13.78 0.071  0.031  1.0 0.076 0.071  0.54-.03-.00-.00 .26 .17 .19
   220.000   1549   1521   1523   1548 34.5  6087.502  14.26   13.75 0.082  0.031  1.1 0.087 0.079  0.58-.04 .01-.01 .23 .19 .18
   230.000   1537   1495   1496   1537 33.2  6682.667  15.27   13.71 0.083  0.040  1.1 0.086 0.078  0.61-.03 .01-.00 .22 .18 .18
   240.000   1516   1478   1479   1515 34.5  6649.172  14.99   13.76 0.074  0.022  1.0 0.078 0.078  0.63-.03 .01-.00 .19 .18 .19
   250.000   1519   1488   1490   1518 35.4  6748.992  15.08   13.68 0.069  0.014  1.0 0.070 0.080  0.64-.03 .01-.01 .22 .21 .18
   260.000   1511   1442   1442   1511 34.1  6705.875  14.92   13.68 0.070  0.006  1.0 0.072 0.079  0.64-.04 .02-.01 .17 .19 .19
   270.000   1555   1339   1341   1553 34.7  6392.225  14.38   13.69 0.066 -0.010  0.9 0.068 0.075  0.63-.04 .03-.00 .19 .20 .19
   280.000   1479   1437   1439   1479 34.1  5779.775  13.15   13.44 0.083 -0.012  1.0 0.086 0.080  0.60-.04 .02 .01 .23 .21 .19
   290.000   1536   1493   1493   1536 35.1  5544.842  12.74   13.42 0.088 -0.025  1.0 0.091 0.087  0.61-.04 .03 .01 .21 .19 .21
   300.000   1526   1487   1488   1526 35.9  7144.462  16.00   13.63 0.083 -0.044  1.2 0.084 0.071  0.59-.04 .02 .01 .21 .20 .20
   310.000   1525   1512   1512   1525 32.8  5752.155  13.19   13.54 0.101 -0.044  1.2 0.100 0.089  0.60-.04 .02 .00 .19 .19 .19
   320.000   1502   1484   1486   1500 33.9  5802.985  13.50   13.40 0.113 -0.070  1.4 0.115 0.092  0.58-.03 .01-.00 .18 .19 .18
   330.000   1551   1525   1526   1550 32.3  5928.948  14.11   13.58 0.120 -0.088  1.5 0.122 0.089  0.55-.04 .01-.00 .20 .20 .19
   340.000   1498   1470   1472   1497 35.0  5278.294  12.71   13.60 0.124 -0.088  1.4 0.125 0.107  0.60-.03 .02-.01 .20 .20 .18
   350.000   1292   1265   1267   1291 35.2  6128.222  14.62   13.62 0.130 -0.088  1.6 0.126 0.093  0.58-.02 .01-.01 .19 .19 .19
   360.000

Integration of DBND_1
 ...1.1(1):  component 1 in sample 1 (component 1 in mo_DBND_1_0m.raw)
     Hours      #  Pairs   Uniq   Merg %<2s       <I> <#Sig>    <Bg>  Rsym   dI/I dI/s    R+ Ranom Canom ErX ErY ErZ RmX RmY RmZ
     0.000  25341   9122   9154  25338 45.6  7041.318   6.98   10.25 0.132  0.030  0.9 0.123 0.084  0.64 .00 .01 .01 .22 .28 .22
     0.050   8482   5361   5387   8482 38.0  6350.881  10.68   12.65 0.118 -0.050  1.2 0.119 0.092  0.60-.00 .00 .01 .22 .21 .19
     0.100   6849   5386   5418   6847 34.2  6264.109  14.64   13.65 0.083 -0.040  1.1 0.084 0.088  0.64 .02-.01 .01 .22 .14 .18
     0.150   6894   5226   5235   6891 34.5  6187.659  14.17   13.56 0.066 -0.004  0.9 0.069 0.095  0.65 .02-.01 .00 .25 .14 .19
     0.200   6868   5355   5364   6868 31.8  6550.092  14.96   13.72 0.070  0.016  1.0 0.074 0.090  0.60 .02-.01 .00 .22 .13 .18
     0.250   6862   5474   5502   6862 32.1  6866.319  15.91   13.83 0.076  0.032  1.0 0.080 0.087  0.59-.02-.01-.00 .24 .16 .18
     0.300   8245   6204   6212   8240 34.4  6585.879  14.91   13.71 0.074  0.020  1.0 0.077 0.095  0.66-.03 .01-.01 .21 .19 .18
     0.350   5482   4551   4554   5482 34.9  6147.997  13.95   13.53 0.083 -0.027  1.0 0.085 0.087  0.61-.04 .03 .01 .21 .20 .20
     0.400   7292   5792   5799   7287 33.8  5769.365  13.61   13.55 0.118 -0.076  1.4 0.118 0.103  0.59-.03 .01-.00 .19 .19 .19
     0.450      0      0      0      0  0.0     0.000   0.00    0.00 0.000  0.000  0.0 0.000 0.000  0.00 .00 .00 .00 .00 .00 .00
     0.500      0      0      0      0  0.0     0.000   0.00    0.00 0.000  0.000  0.0 0.000 0.000  0.00 .00 .00 .00 .00 .00 .00
     0.550      0      0      0      0  0.0     0.000   0.00    0.00 0.000  0.000  0.0 0.000 0.000  0.00 .00 .00 .00 .00 .00 .00
     0.600      0      0      0      0  0.0     0.000   0.00    0.00 0.000  0.000  0.0 0.000 0.000  0.00 .00 .00 .00 .00 .00 .00
     0.650      0      0      0      0  0.0     0.000   0.00    0.00 0.000  0.000  0.0 0.000 0.000  0.00 .00 .00 .00 .00 .00 .00
     0.700      0      0      0      0  0.0     0.000   0.00    0.00 0.000  0.000  0.0 0.000 0.000  0.00 .00 .00 .00 .00 .00 .00
     0.750      0      0      0      0  0.0     0.000   0.00    0.00 0.000  0.000  0.0 0.000 0.000  0.00 .00 .00 .00 .00 .00 .00
     0.800      0      0      0      0  0.0     0.000   0.00    0.00 0.000  0.000  0.0 0.000 0.000  0.00 .00 .00 .00 .00 .00 .00
     0.850      0      0      0      0  0.0     0.000   0.00    0.00 0.000  0.000  0.0 0.000 0.000  0.00 .00 .00 .00 .00 .00 .00
     0.900      0      0      0      0  0.0     0.000   0.00    0.00 0.000  0.000  0.0 0.000 0.000  0.00 .00 .00 .00 .00 .00 .00
     0.950      0      0      0      0  0.0     0.000   0.00    0.00 0.000  0.000  0.0 0.000 0.000  0.00 .00 .00 .00 .00 .00 .00
     1.000

Integration of DBND_1
 ...1.1(1):  component 1 in sample 1 (component 1 in mo_DBND_1_0m.raw)
    Batch#      #  Pairs   Uniq   Merg %<2s       <I> <#Sig>    <Bg>  Rsym   dI/I dI/s    R+ Ranom Canom ErX ErY ErZ RmX RmY RmZ
     1.000  27892   9271   9311  27889 45.7  7042.592   6.99   10.25 0.132  0.027  0.9 0.123 0.084  0.65 .00 .01 .01 .21 .28 .22
     2.000  54423  10170  10232  54408 33.7  6313.648  14.59   13.66 0.084 -0.015  1.1 0.087 0.104  0.65-.01 .00 .00 .22 .17 .18
     3.000

Integration of DBND_1
 ...1.1(1):  component 1 in sample 1 (component 1 in mo_DBND_1_0m.raw)
    Correl      #  Pairs   Uniq   Merg %<2s       <I> <#Sig>    <Bg>  Rsym   dI/I dI/s    R+ Ranom Canom ErX ErY ErZ RmX RmY RmZ
     0.000  14448   5086   5116  14445 98.4   -95.015  -0.15   10.54 1.155 -4.342  1.0 1.061 0.797  0.76-.01-.01 .01 .29 .32 .25
     0.100   6514   4053   4068   6509 91.8   602.787   0.93   10.71 0.779  0.068  0.9 0.751 0.697  0.74-.01-.00 .00 .26 .28 .24
     0.200   6288   4079   4097   6285 79.5   887.882   1.43   10.87 0.594  0.209  0.9 0.568 0.514  0.73-.01 .00 .00 .26 .26 .23
     0.300   6029   4038   4054   6026 56.7  1831.161   3.06   11.33 0.323  0.104  1.0 0.311 0.241  0.70-.01 .01 .00 .25 .24 .23
     0.400   6379   4260   4275   6377 27.8  3977.366   7.02   12.32 0.153  0.031  1.0 0.147 0.116  0.65-.01 .00 .01 .24 .20 .20
     0.500   6684   4295   4302   6684  8.9  5252.010   9.37   12.87 0.111  0.008  1.0 0.109 0.087  0.61-.01 .00 .00 .22 .17 .18
     0.600   8030   4433   4440   8030  1.3  5932.998  10.52   13.32 0.092  0.005  0.9 0.091 0.071  0.58-.00 .00 .00 .19 .15 .17
     0.700   8577   4145   4150   8577  0.1  8265.532  13.89   13.97 0.077  0.006  1.0 0.075 0.056  0.56-.00 .00 .00 .16 .12 .15
     0.800  12755   3951   3959  12754  0.0 16133.825  23.12   14.60 0.058  0.006  1.2 0.058 0.041  0.53 .01 .01 .00 .13 .10 .13
     0.900   6611   2336   2341   6610  0.0 20581.509  29.30   14.04 0.047  0.003  1.4 0.048 0.035  0.52 .01 .02 .00 .10 .08 .13
     1.000

Integration of DBND_1
 ...1.1(1):  component 1 in sample 1 (component 1 in mo_DBND_1_0m.raw)
   Missing      #  Pairs   Uniq   Merg %<2s       <I> <#Sig>    <Bg>  Rsym   dI/I dI/s    R+ Ranom Canom ErX ErY ErZ RmX RmY RmZ
     0.000   5498   2514   2519   5498 10.3 22662.056  31.45   15.23 0.044  0.009  1.3 0.046 0.037  0.51 .01 .02 .01 .11 .11 .13
     0.050  12460   5262   5272  12458 23.1 10964.852  14.43   13.08 0.073  0.008  1.1 0.072 0.054  0.56 .01 .01 .00 .15 .18 .17
     0.100  13573   6539   6559  13573 31.0  7038.010  11.15   13.05 0.097 -0.005  1.1 0.093 0.074  0.59 .01 .00 .00 .16 .19 .18
     0.150  13929   7169   7200  13928 40.7  5030.836   7.99   12.53 0.124 -0.014  1.0 0.119 0.098  0.63 .00-.00 .00 .19 .21 .20
     0.200  12052   6853   6867  12052 43.6  4050.212   6.58   12.28 0.147 -0.019  1.0 0.139 0.121  0.66-.00-.00 .01 .20 .21 .20
     0.250   9992   6154   6169   9989 44.1  2955.657   5.30   11.90 0.181 -0.029  1.0 0.177 0.160  0.68-.01-.00 .00 .20 .21 .21
     0.300   6996   4840   4853   6992 51.5  1938.019   4.03   11.26 0.223 -0.023  0.9 0.228 0.236  0.70-.02-.00 .00 .22 .22 .21
     0.350   3534   2740   2748   3528 57.7  2232.412   4.38   10.84 0.245  0.036  1.0 0.247 0.214  0.74-.03 .00 .01 .30 .25 .23
     0.400   1979   1668   1675   1978 58.4  2927.899   5.20   10.91 0.278  0.114  1.2 0.258 0.165  0.68-.06 .02-.00 .39 .30 .23
     0.450   1179   1069   1072   1179 56.1  3293.447   5.45   11.06 0.262  0.074  1.2 0.245 0.166  0.70-.11 .01 .01 .50 .35 .25
     0.500    651    623    626    650 55.6  3761.839   5.08   10.94 0.210  0.040  1.1 0.192 0.135  0.67-.16 .04 .00 .65 .50 .28
     0.550    472    455    457    472 59.3  2754.518   3.03   10.75 0.257  0.003  1.0 0.258 0.198  0.70-.18 .06 .02 .76 .50 .28
     0.600      0      0      0      0  0.0     0.000   0.00    0.00 0.000  0.000  0.0 0.000 0.000  0.00 .00 .00 .00 .00 .00 .00
     0.650      0      0      0      0  0.0     0.000   0.00    0.00 0.000  0.000  0.0 0.000 0.000  0.00 .00 .00 .00 .00 .00 .00
     0.700      0      0      0      0  0.0     0.000   0.00    0.00 0.000  0.000  0.0 0.000 0.000  0.00 .00 .00 .00 .00 .00 .00
     0.750      0      0      0      0  0.0     0.000   0.00    0.00 0.000  0.000  0.0 0.000 0.000  0.00 .00 .00 .00 .00 .00 .00
     0.800      0      0      0      0  0.0     0.000   0.00    0.00 0.000  0.000  0.0 0.000 0.000  0.00 .00 .00 .00 .00 .00 .00
     0.850      0      0      0      0  0.0     0.000   0.00    0.00 0.000  0.000  0.0 0.000 0.000  0.00 .00 .00 .00 .00 .00 .00
     0.900      0      0      0      0  0.0     0.000   0.00    0.00 0.000  0.000  0.0 0.000 0.000  0.00 .00 .00 .00 .00 .00 .00
     0.950      0      0      0      0  0.0     0.000   0.00    0.00 0.000  0.000  0.0 0.000 0.000  0.00 .00 .00 .00 .00 .00 .00
     1.000

Integration of DBND_1
 ...1.1(1):  component 1 in sample 1 (component 1 in mo_DBND_1_0m.raw)
    Frac Z      #  Pairs   Uniq   Merg %<2s       <I> <#Sig>    <Bg>  Rsym   dI/I dI/s    R+ Ranom Canom ErX ErY ErZ RmX RmY RmZ
     0.000   6226   4609   4617   6226 40.2  5018.327   7.97   12.20 0.142  0.006  1.1 0.136 0.101  0.64-.00 .00 .01 .21 .20 .19
     0.050   5262   4086   4091   5261 40.7  5078.334   7.45   12.03 0.135 -0.001  1.0 0.127 0.098  0.63 .00 .01 .02 .21 .22 .19
     0.100   4334   3470   3477   4334 35.6  6133.598   9.56   12.53 0.108  0.002  1.0 0.105 0.085  0.62 .01 .01 .02 .23 .22 .19
     0.150   3465   2892   2895   3465 33.2  7737.666  11.36   12.62 0.095  0.002  1.1 0.092 0.072  0.60 .00 .01 .01 .21 .21 .20
     0.200   2718   2336   2338   2718 32.0  9180.262  14.45   13.15 0.076  0.002  1.1 0.077 0.062  0.57-.00 .01 .01 .21 .19 .21
     0.250   3197   2723   2729   3197 34.8  9792.322  15.25   12.94 0.075 -0.002  1.1 0.075 0.062  0.60-.01 .01-.01 .23 .20 .21
     0.300   3017   2608   2611   3016 36.5  8098.636  13.29   12.79 0.087 -0.011  1.1 0.086 0.070  0.59-.01 .02-.02 .24 .23 .20
     0.350   3795   3137   3143   3794 39.6  6546.264  11.20   12.62 0.089 -0.003  1.0 0.088 0.083  0.61-.01 .00-.03 .23 .21 .20
     0.400   4398   3564   3574   4396 41.1  6051.908  10.20   12.38 0.104 -0.014  1.0 0.102 0.093  0.62-.01 .00-.02 .21 .21 .19
     0.450   4791   3796   3805   4788 39.7  5468.796   9.44   12.46 0.102 -0.008  1.0 0.102 0.091  0.62-.01 .00-.01 .23 .22 .18
     0.500   5772   4343   4361   5766 39.7  6976.285  11.74   12.44 0.085 -0.002  1.0 0.093 0.082  0.62-.01 .00 .01 .20 .21 .18
     0.550   4360   3521   3535   4359 42.1  5818.919   9.84   12.42 0.100 -0.009  1.0 0.098 0.089  0.62-.00 .01 .03 .22 .22 .20
     0.600   3724   3119   3125   3724 38.4  6338.740  11.18   12.74 0.092 -0.002  1.0 0.092 0.087  0.62 .00 .00 .04 .22 .21 .20
     0.650   2950   2514   2522   2950 36.5  7790.493  13.12   12.80 0.078 -0.007  1.0 0.076 0.071  0.59-.00-.00 .04 .22 .20 .21
     0.700   2509   2172   2179   2509 34.1  8687.543  13.99   13.10 0.082 -0.003  1.1 0.079 0.065  0.58-.00-.00 .02 .21 .20 .21
     0.750   3129   2621   2622   3129 29.2  9067.849  14.51   13.21 0.078  0.005  1.1 0.078 0.061  0.57-.01-.01 .00 .20 .18 .20
     0.800   3639   3004   3013   3636 31.9  7081.504  10.18   12.52 0.103  0.010  1.0 0.100 0.076  0.60-.01-.01-.00 .22 .21 .20
     0.850   4514   3605   3613   4514 36.4  5761.706   8.81   12.39 0.113  0.006  1.0 0.108 0.086  0.60-.01-.01-.01 .22 .20 .20
     0.900   5301   4071   4079   5301 40.8  5185.842   7.60   12.04 0.138  0.005  1.1 0.130 0.097  0.62-.01-.00-.01 .22 .23 .19
     0.950   5214   4016   4029   5214 40.2  5497.489   8.65   12.19 0.144  0.018  1.1 0.136 0.099  0.64-.01-.00-.00 .22 .21 .19
     1.000

Integration of DBND_1
 ...1.1(1):  component 1 in sample 1 (component 1 in mo_DBND_1_0m.raw)
   PeakCts      #  Pairs   Uniq   Merg %<2s       <I> <#Sig>    <Bg>  Rsym   dI/I dI/s    R+ Ranom Canom ErX ErY ErZ RmX RmY RmZ
     0.000      0      0      0      0  0.0     0.000   0.00    0.00 0.000  0.000  0.0 0.000 0.000  0.00 .00 .00 .00 .00 .00 .00
  1078.697    907    689    690    907 29.1  3431.538   4.39   11.49 0.162  0.015  0.7 0.150 0.082  0.57 .01 .04 .01 .18 .18 .13
  2157.395  11265   5227   5236  11264 30.3  5806.445   5.95   10.62 0.137  0.042  0.8 0.125 0.076  0.59 .01 .02 .00 .17 .19 .19
  4314.789  27719   8618   8651  27719 43.9  3625.448   5.24   12.58 0.170  0.004  0.9 0.157 0.115  0.67 .01-.00 .00 .20 .22 .20
  8629.578  29217   9472   9517  29203 35.2  5207.135  10.12   12.81 0.103 -0.010  1.0 0.103 0.113  0.65-.01 .00 .01 .22 .20 .18
 17259.156  10501   5570   5591  10500 38.3  9406.419  22.55   12.54 0.067 -0.009  1.3 0.068 0.087  0.63-.04 .00 .01 .28 .23 .21
 34518.313   2264   1411   1421   2263 38.6 28928.490  62.31   14.42 0.049 -0.004  2.1 0.052 0.054  0.64-.03-.00 .01 .30 .23 .22
 69036.625    379    178    179    379 16.1 110984.74 146.77   25.53 0.050 -0.007  5.9 0.055 0.027  0.45-.08-.01 .04 .43 .11 .23
138073.250     53     22     24     52  3.8 198895.66 220.14   31.46 0.041 -0.007  8.7 0.040 0.019  0.39-.04-.00 .02 .26 .06 .12
276146.500     10      5      6     10  0.0 201138.80 272.32   39.92 0.044 -0.033 14.6 0.042 0.021  0.38 .08-.01 .05 .18 .06 .10
552293.000

Integration of DBND_1
 ...1.1(1):  component 1 in sample 1 (component 1 in mo_DBND_1_0m.raw)
   BgndCts      #  Pairs   Uniq   Merg %<2s       <I> <#Sig>    <Bg>  Rsym   dI/I dI/s    R+ Ranom Canom ErX ErY ErZ RmX RmY RmZ
     0.000      0      0      0      0  0.0     0.000   0.00    0.00 0.000  0.000  0.0 0.000 0.000  0.00 .00 .00 .00 .00 .00 .00
     6.474  57863   9925   9984  57848 49.3  3083.526   4.52   10.67 0.194  0.017  0.9 0.184 0.117  0.67-.01 .00 .01 .25 .24 .21
    12.948  20708   5351   5365  20707 11.9 10087.197  20.74   15.52 0.057 -0.009  1.1 0.060 0.049  0.55 .01 .01 .00 .13 .11 .16
    19.422   2848    981    984   2848  2.5 31236.515  56.14   21.26 0.052 -0.006  2.3 0.050 0.033  0.52 .00 .00-.00 .09 .08 .14
    25.896    430    135    138    429  2.1 66166.246 107.59   28.91 0.044 -0.009  3.8 0.043 0.026  0.52 .00 .01-.01 .09 .09 .13
    32.371    329     98     98    329  0.6 75021.886 127.88   35.15 0.045 -0.013  4.7 0.045 0.019  0.39-.00-.01-.00 .08 .05 .05
    38.845     89     47     47     89  1.1 78925.663 136.00   40.47 0.049 -0.003  5.9 0.049 0.023  0.40 .02-.01-.01 .10 .06 .10
    45.319     22     14     15     22  0.0 77140.391 144.71   47.79 0.076  0.010  8.4 0.067 0.035  0.50 .01-.01 .01 .11 .05 .04
    51.793     19      9     11     19  0.0 70088.900 139.49   54.63 0.034 -0.015  4.3 0.030 0.019  0.34-.01 .00 .03 .12 .08 .12
    58.267      7      4      6      6  0.0 83351.543 153.22   60.74 0.048  0.020  5.9 0.061 0.035  0.70-.10 .02-.01 .16 .05 .06
    64.741

Integration of DBND_1
 ...1.1(1):  component 1 in sample 1 (component 1 in mo_DBND_1_0m.raw)
      ErrX      #  Pairs   Uniq   Merg %<2s       <I> <#Sig>    <Bg>  Rsym   dI/I dI/s    R+ Ranom Canom ErX ErY ErZ RmX RmY RmZ
    -1.500    230    225    226    230 62.6   727.591   1.72    9.75 0.754 -0.500  2.0 0.721 0.609  0.67-1.9 .25 .01 1.9 .94 .46
    -1.380     42     42     42     42 52.4  1193.745   2.13    9.86 0.460 -0.247  2.2 0.443 0.365  0.62-1.3 .13 .04 1.3 .56 .38
    -1.260     53     53     53     53 62.3   762.376   1.57    9.78 0.668 -0.494  2.1 0.576 0.559  0.83-1.2-.10 .18 1.2 .51 .45
    -1.140     58     58     58     58 48.3  1504.641   2.53    9.84 0.618 -0.267  3.4 0.552 0.351  0.69-1.1-.10 .10 1.1 .53 .38
    -1.020     73     73     73     73 56.2  1020.088   1.75    9.79 0.589 -0.328  2.1 0.521 0.351  0.66-.96-.01 .09 .96 .46 .37
    -0.900    109    107    107    109 66.1   833.695   1.41    9.76 0.616 -0.443  1.8 0.570 0.382  0.63-.84-.00 .11 .84 .46 .36
    -0.780    200    197    198    200 63.0  1112.160   1.77    9.98 0.743 -0.379  2.3 0.725 0.423  0.67-.72 .00 .06 .72 .49 .36
    -0.660    377    369    371    377 74.5   781.121   1.21   10.29 0.602 -0.310  1.2 0.573 0.488  0.76-.59 .01-.04 .59 .41 .32
    -0.540    852    807    810    852 68.3   930.471   1.46   10.54 0.540 -0.186  1.1 0.507 0.431  0.72-.47 .00 .01 .47 .37 .29
    -0.420   2388   2071   2074   2388 65.7  1037.123   1.67   10.83 0.479 -0.066  1.0 0.457 0.396  0.71-.35 .04-.01 .35 .31 .25
    -0.300   6229   4505   4517   6228 53.1  1778.824   2.93   11.30 0.302 -0.020  0.9 0.292 0.233  0.69-.23 .03-.00 .23 .25 .23
    -0.180  16108   7998   8029  16104 35.2  6412.916  10.65   12.81 0.108 -0.012  1.1 0.102 0.087  0.62-.11 .02 .00 .12 .19 .19
    -0.060  27720   8995   9029  27716 27.7  9477.233  14.78   13.16 0.078  0.004  1.1 0.078 0.083  0.64 .00 .00 .00 .04 .16 .16
     0.060  17446   8060   8088  17439 32.5  8072.358  12.61   12.82 0.080  0.007  1.0 0.079 0.081  0.62 .11-.01 .01 .12 .18 .18
     0.180   6673   4840   4851   6672 50.6  2064.278   3.36   11.53 0.244  0.008  0.9 0.235 0.202  0.67 .23-.02 .01 .23 .22 .21
     0.300   2426   2115   2122   2426 62.7  1205.146   1.90   11.03 0.406 -0.027  0.9 0.396 0.356  0.71 .35-.04 .02 .35 .29 .24
     0.420    795    745    747    795 71.2   898.403   1.33   10.75 0.564 -0.023  1.0 0.506 0.479  0.74 .47-.02 .03 .47 .34 .27
     0.540    269    264    267    268 77.7   644.791   0.98   10.64 0.631 -0.153  0.9 0.596 0.604  0.76 .59 .00 .06 .59 .35 .33
     0.660    129    129    129    129 77.5   737.790   0.97   10.31 0.663 -0.123  1.0 0.605 0.467  0.75 .71 .02 .01 .72 .38 .35
     0.780     50     50     50     50 84.0   572.372   0.69   10.21 0.831 -0.189  1.0 0.705 0.507  0.62 .83 .09-.16 .83 .52 .43
     0.900     30     29     30     30 66.7  1803.844   1.64    9.50 0.572  0.332  0.9 0.505 0.313  0.64 .96 .26-.02 .96 .52 .40
     1.020     13     13     13     13 61.5  1160.593   1.43    9.61 0.652  0.201  1.0 0.576 0.376  0.79 1.1 .31-.28 1.1 .52 .64
     1.140     19     19     19     19 78.9  1148.981   1.05    9.25 0.714  0.227  1.1 0.592 0.402  0.87 1.2 .37-.07 1.2 .60 .32
     1.260     10     10     10     10 90.0   784.890   0.78    9.50 0.615  0.048  0.8 0.489 0.428  0.65 1.3 .37-.11 1.3 .44 .59
     1.380     16     16     16     16 75.0   939.260   0.73    9.13 0.790  0.201  1.2 0.651 0.616  0.78 1.6 .76 .05 1.6 .90 .46
     1.500

Integration of DBND_1
 ...1.1(1):  component 1 in sample 1 (component 1 in mo_DBND_1_0m.raw)
      ErrY      #  Pairs   Uniq   Merg %<2s       <I> <#Sig>    <Bg>  Rsym   dI/I dI/s    R+ Ranom Canom ErX ErY ErZ RmX RmY RmZ
    -1.500     28     27     27     28 92.9  -684.218  -0.41    9.43 0.860 -1.270  1.0 0.663 0.534  0.90-.13-1.6-.01 .57 1.7 .38
    -1.380     14     14     14     14100.0  -813.524  -0.73    9.43 0.965 -1.263  1.1 0.891 0.492  0.55-.49-1.3 .03 .97 1.3 .48
    -1.260     15     15     15     15 93.3 -1095.447  -1.02    9.42 1.055 -1.290  1.5 0.844 0.477  0.79-.32-1.2 .04 .84 1.2 .26
    -1.140     45     44     44     45 93.3  -360.411  -0.29    9.31 1.013 -2.536  1.4 0.763 0.680  0.83-.29-1.1-.00 .69 1.1 .33
    -1.020     83     81     82     83 81.9   254.373   0.24    9.40 0.880 -1.076  1.3 0.758 0.512  0.76-.17-.96 .03 .67 .96 .37
    -0.900    136    134    134    136 86.0   458.100   0.46    9.43 0.817 -0.392  1.0 0.748 0.604  0.72-.22-.83 .02 .68 .83 .33
    -0.780    292    276    276    292 86.3   252.908   0.25    9.49 0.857 -1.341  1.1 0.726 0.607  0.79-.08-.71 .05 .46 .71 .33
    -0.660    508    488    488    508 77.4   602.625   0.66    9.72 0.756 -0.180  1.1 0.681 0.466  0.71-.04-.59 .06 .41 .59 .31
    -0.540   1015    926    929   1015 75.9   682.128   0.85    9.95 0.689 -0.153  1.1 0.627 0.481  0.70-.03-.47 .07 .38 .47 .30
    -0.420   2278   1978   1985   2278 67.9  1013.891   1.44   10.46 0.506 -0.056  1.0 0.467 0.387  0.71 .00-.35 .05 .29 .35 .27
    -0.300   5839   4234   4246   5836 56.1  1344.929   2.18   11.00 0.375 -0.003  0.9 0.357 0.303  0.69 .00-.23 .02 .25 .23 .24
    -0.180  14413   7586   7610  14407 38.6  3802.889   6.65   12.20 0.137  0.000  0.9 0.135 0.114  0.64 .01-.11 .01 .19 .12 .19
    -0.060  31319   9066   9099  31315 23.5 11566.429  19.08   13.95 0.068 -0.003  1.2 0.068 0.082  0.63 .00 .00 .00 .15 .04 .15
     0.060  15992   7852   7874  15991 34.2  6069.217   9.60   12.21 0.099  0.015  0.9 0.097 0.090  0.63-.01 .11-.00 .18 .12 .18
     0.180   5974   4295   4312   5973 51.7  1767.825   2.81   11.28 0.296  0.022  0.9 0.280 0.232  0.67-.03 .23-.01 .24 .23 .23
     0.300   2337   2011   2018   2337 64.2  1124.235   1.61   10.65 0.481 -0.005  1.0 0.445 0.363  0.71-.04 .35-.03 .29 .35 .26
     0.420    933    869    874    932 75.2   869.463   1.09   10.13 0.648 -0.067  1.0 0.580 0.468  0.75-.08 .47-.04 .38 .47 .28
     0.540    489    463    465    488 78.9   695.305   0.77    9.99 0.726 -0.047  1.0 0.638 0.463  0.73-.09 .59-.05 .47 .59 .31
     0.660    239    229    232    238 82.8   490.396   0.49    9.61 0.844 -0.364  1.1 0.706 0.555  0.78-.08 .71-.01 .44 .72 .31
     0.780    124    119    120    124 85.5   417.533   0.42    9.39 0.875 -0.209  1.1 0.716 0.601  0.78-.14 .84-.02 .62 .84 .30
     0.900     77     77     77     77 87.0   244.769   0.27    9.37 0.836 -1.031  1.1 0.709 0.658  0.78-.39 .94-.07 .89 .94 .32
     1.020     49     48     48     49 81.6   341.959   0.31    9.35 0.812 -0.711  1.1 0.673 0.549  0.85-.37 1.1 .09 .00 1.1 .31
     1.140     23     23     23     23 73.9   282.139   0.24    9.19 0.828 -1.187  1.4 0.570 0.577  0.97-.01 1.2 .04 .86 1.2 .21
     1.260     18     18     18     18 55.6  1955.485   1.82    9.09 0.833  0.630  1.8 0.694 0.393  0.73-.24 1.3-.17 .91 1.3 .36
     1.380     75     71     71     75 82.7  1061.864   1.03    9.15 0.876  0.573  1.3 0.737 0.602  0.87-.85 1.9-.04 1.4 2.0 .31
     1.500

Integration of DBND_1
 ...1.1(1):  component 1 in sample 1 (component 1 in mo_DBND_1_0m.raw)
      ErrZ      #  Pairs   Uniq   Merg %<2s       <I> <#Sig>    <Bg>  Rsym   dI/I dI/s    R+ Ranom Canom ErX ErY ErZ RmX RmY RmZ
    -1.500      4      3      3      4  0.0   995.252   5.84   20.00 0.101 -0.029  0.5 0.150 0.219  0.95 .10 .24-1.5 .27 .37 1.5
    -1.380      1      1      1      1  0.0  2116.100  12.43   31.22 0.096  0.096  1.2 0.093 0.005  0.02 .17 .65-1.4 .17 .65 1.4
    -1.260      1      1      1      1100.0   842.889   1.10    9.26 1.877 -1.877  2.1 1.412 1.164  1.31-.56-.21-1.2 .56 .21 1.2
    -1.140      7      7      7      7 57.1  1700.183   3.09   12.81 0.288  0.135  0.8 0.240 0.165  0.54 .40 .14-1.1 .61 .41 1.1
    -1.020     17     15     15     17 47.1  1787.193   5.06   13.56 0.190 -0.055  1.2 0.223 0.230  0.54 .46 .13-.96 .82 .29 .96
    -0.900     22     22     22     22 77.3   186.430   0.32   12.24 0.948 -1.540  0.7 0.825 0.879  0.77 .27 .07-.84 .48 .27 .84
    -0.780    118    116    116    118 77.1   587.420   0.90   10.94 0.705 -0.234  1.0 0.585 0.539  0.80 .10 .06-.71 .46 .39 .71
    -0.660    352    342    343    352 74.7   710.557   1.07   11.20 0.595 -0.208  1.0 0.546 0.421  0.68-.04 .05-.59 .48 .43 .59
    -0.540   1115   1033   1034   1115 69.9   993.892   1.61   11.23 0.465 -0.027  0.9 0.427 0.361  0.70-.05 .04-.47 .38 .35 .47
    -0.420   3163   2603   2605   3162 60.4  1328.757   2.15   11.28 0.373 -0.010  0.9 0.349 0.292  0.70-.04 .02-.35 .32 .31 .35
    -0.300   7300   4945   4966   7296 49.4  2055.452   3.30   11.46 0.261  0.013  0.9 0.256 0.200  0.69-.03 .02-.23 .25 .25 .24
    -0.180  14260   7507   7526  14256 37.3  4150.564   6.88   12.16 0.135  0.002  0.9 0.135 0.112  0.65-.01 .01-.11 .20 .19 .12
    -0.060  28347   8773   8809  28342 24.0 13305.657  20.04   13.84 0.066 -0.001  1.2 0.065 0.081  0.63 .00 .01 .00 .16 .15 .03
     0.060  14877   7584   7606  14874 36.4  4191.343   6.95   12.18 0.132  0.005  0.9 0.129 0.115  0.65 .01-.00 .12 .19 .19 .12
     0.180   7554   5113   5131   7553 48.3  2037.672   3.38   11.49 0.253  0.007  0.9 0.244 0.198  0.67 .01-.01 .23 .23 .25 .24
     0.300   3270   2676   2680   3270 59.5  1152.976   1.85   11.16 0.440  0.020  1.0 0.408 0.331  0.69 .00-.02 .35 .27 .30 .35
     0.420   1239   1127   1129   1239 66.1   832.418   1.34   10.99 0.513 -0.143  1.0 0.465 0.392  0.68-.05-.07 .47 .33 .32 .47
     0.540    422    404    404    422 69.7   671.762   1.10   11.17 0.583 -0.172  1.1 0.541 0.414  0.67-.09-.08 .59 .38 .35 .59
     0.660    141    137    137    141 70.9   646.377   1.01   10.96 0.679 -0.343  1.2 0.590 0.494  0.75-.22-.15 .71 .51 .36 .71
     0.780     48     48     48     48 75.0   582.369   1.23   12.40 0.586 -0.490  2.1 0.601 0.447  0.64-.39-.11 .83 .66 .47 .83
     0.900     24     24     24     24 66.7   662.683   1.73   11.75 0.933 -0.328  3.1 0.936 0.533  0.60-.70-.15 .95 .96 .47 .95
     1.020     12     12     12     12 50.0   340.798   1.34   13.85 1.879 -3.500  8.6 1.612 0.559  0.56-.59-.03 1.1 .90 .30 1.1
     1.140     10     10     10     10 70.0   247.801   0.59   12.36 0.583 -1.122  1.2 0.453 0.655  1.02-.74-.25 1.2 1.2 .63 1.2
     1.260      5      5      5      5 20.0  1660.344   7.48   13.66 0.582 -0.562  6.4 0.534 0.223  0.48-1.4-.02 1.3 1.8 .32 1.3
     1.380      6      6      6      6 50.0  1069.482   5.89   12.22 0.213 -0.046  1.9 0.173 0.145  0.35-1.6 .28 1.7 2.1 .38 1.7
     1.500

Integration of DBND_1
 ...1.1(1):  component 1 in sample 1 (component 1 in mo_DBND_1_0m.raw)
   #Equivs      #  Pairs   Uniq   Merg %<2s       <I> <#Sig>    <Bg>  Rsym   dI/I dI/s    R+ Ranom Canom ErX ErY ErZ RmX RmY RmZ
     0.000     18      0     18      0 72.2 14370.010  25.21   14.65 0.000  0.000  0.0 0.000 0.000  0.00 .05 .05-.06 .17 .28 .16
     1.000    438    203    219    438 82.6 21623.027  35.22   11.20 0.019  0.000  0.6 0.000 0.038  0.00 .01-.01 .01 .22 .19 .20
     2.000   1452    468    484   1452 74.2  2691.175   4.89   10.74 0.166  0.000  0.8 0.150 0.217  1.03-.02-.01 .00 .28 .23 .22
     3.000   2788    682    697   2788 69.9  3057.004   4.09   10.91 0.239  0.000  1.1 0.251 0.251  0.89 .00-.00 .00 .26 .25 .22
     4.000   4275    854    855   4275 52.0  3962.005   6.69   11.73 0.141  0.000  0.9 0.128 0.145  0.93-.01 .00-.00 .25 .21 .21
     5.000   7944   1324   1324   7944 43.3  8633.104  13.91   13.00 0.089  0.000  1.1 0.084 0.068  0.65-.00 .01 .01 .22 .21 .20
     6.000   5432    776    776   5432 68.9   872.784   1.34   10.43 0.576 -0.000  1.0 0.559 0.409  0.76-.01-.01 .01 .28 .31 .23
     7.000   7768    971    971   7768 65.1  1817.733   2.73   10.76 0.331  0.000  1.0 0.325 0.242  0.68-.01-.00 .00 .27 .28 .22
     8.000   8415    935    935   8415 51.5  2483.232   4.02   11.22 0.217  0.000  0.9 0.211 0.170  0.67-.01-.00 .01 .24 .26 .22
     9.000  43785   3970   3970  43785 20.3  8966.612  14.46   13.47 0.076  0.000  1.1 0.075 0.049  0.50-.00 .01 .00 .18 .16 .17
    10.000

Integration of DBND_1
 ...1.1(1):  component 1 in sample 1 (component 1 in mo_DBND_1_0m.raw)
   Compon#      #  Pairs   Uniq   Merg %<2s       <I> <#Sig>    <Bg>  Rsym   dI/I dI/s    R+ Ranom Canom ErX ErY ErZ RmX RmY RmZ
     1.000  82315  10183  10249  82297 37.8  6560.647  10.45   12.50 0.102  0.000  1.0 0.100 0.088  0.65-.01 .00 .00 .22 .21 .20
     2.000      0      0      0      0  0.0     0.000   0.00    0.00 0.000  0.000  0.0 0.000 0.000  0.00 .00 .00 .00 .00 .00 .00
     3.000      0      0      0      0  0.0     0.000   0.00    0.00 0.000  0.000  0.0 0.000 0.000  0.00 .00 .00 .00 .00 .00 .00
     4.000      0      0      0      0  0.0     0.000   0.00    0.00 0.000  0.000  0.0 0.000 0.000  0.00 .00 .00 .00 .00 .00 .00
     5.000      0      0      0      0  0.0     0.000   0.00    0.00 0.000  0.000  0.0 0.000 0.000  0.00 .00 .00 .00 .00 .00 .00
     6.000      0      0      0      0  0.0     0.000   0.00    0.00 0.000  0.000  0.0 0.000 0.000  0.00 .00 .00 .00 .00 .00 .00
     7.000      0      0      0      0  0.0     0.000   0.00    0.00 0.000  0.000  0.0 0.000 0.000  0.00 .00 .00 .00 .00 .00 .00
     8.000      0      0      0      0  0.0     0.000   0.00    0.00 0.000  0.000  0.0 0.000 0.000  0.00 .00 .00 .00 .00 .00 .00
     9.000

Integration of DBND_1
 ...1.1(1):  component 1 in sample 1 (component 1 in mo_DBND_1_0m.raw)
   Angstms      #  Pairs   Uniq   Merg %<2s       <I> <#Sig>    <Bg>  Rsym   dI/I dI/s    R+ Ranom Canom ErX ErY ErZ RmX RmY RmZ
  9999.000  10394   1092   1100  10391  3.6 31847.805  45.39   18.19 0.046  0.000  1.9 0.045 0.028  0.51 .01 .02 .00 .11 .09 .14
     1.654  10324   1032   1032  10324 10.0  7402.481  12.23   14.57 0.076  0.000  0.9 0.073 0.047  0.52 .01 .01 .01 .13 .11 .16
     1.315  10406   1035   1035  10406 17.4  5086.532   8.18   13.07 0.104  0.000  0.9 0.101 0.067  0.53 .00 .01 .00 .15 .13 .17
     1.149   9712   1016   1020   9712 21.9  3620.803   5.98   11.72 0.141 -0.000  0.9 0.136 0.101  0.59-.00 .00 .01 .19 .16 .19
     1.044   8852   1012   1016   8852 35.4  2169.830   3.69   11.20 0.221  0.000  0.9 0.214 0.170  0.64-.03-.01 .00 .26 .19 .20
     0.970   7751    985    992   7751 54.5  1176.345   1.99   10.80 0.394 -0.000  0.9 0.378 0.321  0.73-.01-.00 .00 .26 .22 .22
     0.913   7287   1031   1037   7287 66.4   854.428   1.40   10.56 0.519 -0.000  0.9 0.507 0.378  0.75-.02-.01 .00 .27 .25 .23
     0.867   6401   1000   1006   6401 70.8   708.888   1.11   10.38 0.638 -0.000  1.0 0.617 0.442  0.77-.01-.00 .01 .27 .28 .23
     0.829   5846    984    991   5844 79.3   489.779   0.74   10.21 0.778 -0.000  1.0 0.761 0.508  0.80-.01-.01 .01 .27 .30 .23
     0.797   5342    996   1020   5329 81.9   475.928   0.71   10.11 0.820 -0.000  1.1 0.794 0.582  0.87-.01 .01 .01 .30 .39 .23
     0.770

Integration of DBND_1
 ...1.1(1):  component 1 in sample 1 (component 1 in mo_DBND_1_0m.raw)
    Intens      #  Pairs   Uniq   Merg %<2s       <I> <#Sig>    <Bg>  Rsym   dI/I dI/s    R+ Ranom Canom ErX ErY ErZ RmX RmY RmZ
     0.000  40904   6899   6948  40890 72.7   435.752   0.83   11.26 0.659 -0.415  0.9 0.656 0.673  0.75-.01-.00 .01 .27 .26 .23
  1625.123  13644   4097   4114  13642  9.8  2357.662   3.79   12.03 0.233  0.086  0.9 0.220 0.228  0.70-.01 .00 .01 .21 .20 .19
  3250.246  11583   2671   2681  11583  0.1  4611.296   6.68   12.87 0.148  0.054  1.0 0.136 0.136  0.68 .00 .01 .00 .15 .16 .15
  6500.492   7620   1252   1256   7620  0.0  9103.701  12.13   13.98 0.081  0.015  1.0 0.077 0.064  0.58 .01 .01 .00 .11 .10 .10
 13000.984   4248    584    585   4248  0.0 18073.556  21.82   15.46 0.054  0.004  1.3 0.052 0.038  0.54 .02 .02 .00 .09 .07 .07
 26001.969   2427    309    309   2427  0.0 36379.208  39.54   17.60 0.045  0.000  2.1 0.044 0.029  0.49 .01 .02 .00 .08 .06 .06
 52003.938   1189    159    160   1188  0.0 71741.944  64.94   20.14 0.041 -0.002  3.2 0.040 0.028  0.51 .01 .01 .00 .08 .05 .05
104007.875    576     81     83    575  0.0 132107.04  99.90   23.68 0.043  0.002  5.1 0.042 0.032  0.55 .01 .01 .00 .08 .06 .06
208015.750    102     22     22    102  0.0 282284.84 143.37   23.40 0.044  0.009  6.9 0.046 0.025  0.46 .02 .01 .00 .08 .05 .05
416031.500     22     10     11     22  0.0 545825.77 162.98   18.52 0.025  0.011  4.6 0.053 0.027  0.74 .04 .02-.01 .06 .03 .07
832063.000

Integration of DBND_1
 ...1.1(1):  component 1 in sample 1 (component 1 in mo_DBND_1_0m.raw)
   #Sigmas      #  Pairs   Uniq   Merg %<2s       <I> <#Sig>    <Bg>  Rsym   dI/I dI/s    R+ Ranom Canom ErX ErY ErZ RmX RmY RmZ
     0.000  28636   6416   6466  28623100.0   195.765   0.32   10.75 0.954 -1.249  0.9 0.920 0.737  0.76-.01-.00 .00 .28 .29 .24
     1.782  12513   5352   5372  12511 19.6  1457.711   2.43   11.15 0.391  0.202  0.9 0.376 0.308  0.72-.01 .00 .01 .25 .22 .22
     3.177  12191   4148   4159  12191  0.0  2541.846   4.27   11.85 0.221  0.092  0.9 0.211 0.164  0.67-.01 .01 .00 .21 .18 .19
     5.663  12376   3104   3111  12375  0.0  4536.783   7.71   13.13 0.112  0.023  0.9 0.109 0.085  0.60-.00 .01 .00 .15 .12 .15
    10.093   7103   1867   1871   7103  0.0  8771.443  13.43   14.34 0.070 -0.003  1.0 0.068 0.049  0.53 .01 .01 .00 .10 .08 .11
    17.990   4598   1212   1214   4598  0.0 17013.792  23.90   15.80 0.049  0.001  1.2 0.048 0.034  0.49 .01 .01 .01 .08 .07 .09
    32.066   2721    698    699   2721  0.0 33543.159  42.73   17.94 0.042  0.000  1.9 0.041 0.031  0.53 .01 .01 .00 .08 .05 .06
    57.155   1512    364    366   1511  0.0 64646.873  74.56   21.50 0.043 -0.002  3.2 0.041 0.028  0.50 .01 .00 .00 .08 .05 .05
   101.873    571    141    143    571  0.0 135939.93 134.04   28.16 0.045 -0.003  5.9 0.048 0.024  0.46 .01-.00-.00 .08 .05 .05
   181.580     94     33     35     93  0.0 232838.50 216.11   32.35 0.034 -0.015  8.9 0.039 0.020  0.40 .01-.01 .00 .09 .04 .06
   323.650

Integration of DBND_1
 ...1.1(1):  component 1 in sample 1 (component 1 in mo_DBND_1_0m.raw)
      Rsym      #  Pairs   Uniq   Merg %<2s       <I> <#Sig>    <Bg>  Rsym   dI/I dI/s    R+ Ranom Canom ErX ErY ErZ RmX RmY RmZ
     0.000  10264   4507   4517  10264  5.7 19207.852  28.18   14.90 0.014  0.002  0.3 0.022 0.044  0.55 .01 .01 .00 .13 .12 .14
     0.030   9000   4414   4421   9000  6.7 16090.491  24.43   14.74 0.044  0.006  0.9 0.045 0.047  0.54 .01 .01 .00 .14 .12 .14
     0.060   6887   4029   4034   6887  8.2 11104.254  17.40   14.07 0.073 -0.008  1.1 0.071 0.053  0.55 .00 .01 .00 .16 .13 .15
     0.090   5401   3645   3651   5401 12.1  6905.504  11.41   13.31 0.104 -0.020  1.1 0.098 0.073  0.58-.00 .01 .00 .17 .15 .16
     0.120   4287   3163   3167   4287 15.3  4605.691   7.86   12.74 0.134 -0.010  1.0 0.132 0.098  0.59-.00 .01 .00 .18 .16 .18
     0.150   3411   2690   2695   3411 18.1  3945.895   6.67   12.42 0.164 -0.004  1.1 0.157 0.120  0.62-.01 .01 .00 .20 .17 .18
     0.180   2770   2276   2278   2770 21.3  3088.791   5.29   12.12 0.195  0.032  1.0 0.190 0.146  0.61-.01 .01-.00 .22 .17 .20
     0.210   2405   2035   2041   2405 23.6  2620.839   4.54   12.03 0.224  0.040  1.0 0.216 0.160  0.61-.01 .00 .01 .22 .18 .20
     0.240   2113   1805   1811   2113 28.8  2462.692   4.25   11.82 0.255  0.046  1.0 0.246 0.195  0.69-.00 .01 .01 .24 .19 .21
     0.270   1985   1724   1725   1985 31.8  2365.716   4.06   11.78 0.286  0.094  1.1 0.269 0.181  0.62-.01-.00 .01 .22 .20 .21
     0.300   1766   1572   1575   1766 33.8  2533.614   4.32   11.63 0.317  0.152  1.2 0.297 0.191  0.69-.01 .00-.00 .25 .21 .20
     0.330   1487   1339   1341   1487 36.9  2475.246   4.16   11.53 0.344  0.184  1.2 0.323 0.191  0.66-.01 .00 .00 .23 .22 .21
     0.360   1396   1246   1248   1396 43.5  1811.907   3.11   11.47 0.373  0.131  1.1 0.355 0.248  0.66-.01-.00 .00 .26 .21 .23
     0.390   1183   1085   1089   1183 45.3  1364.728   2.38   11.35 0.405  0.110  1.0 0.384 0.335  0.71-.01 .00-.01 .24 .21 .22
     0.420   1159   1082   1082   1159 48.2  1357.568   2.29   11.27 0.434  0.138  1.1 0.411 0.330  0.69-.00-.01 .01 .23 .21 .22
     0.450   1088    987    992   1088 52.6  1261.716   2.13   11.16 0.465  0.175  1.0 0.433 0.336  0.66-.00 .00 .01 .22 .23 .21
     0.480   1043    971    976   1043 53.9  1275.486   2.03   11.04 0.495  0.193  1.1 0.464 0.367  0.68-.01-.01 .01 .24 .25 .23
     0.510    923    863    864    923 54.7  1217.005   1.91   10.87 0.525  0.252  1.1 0.487 0.378  0.69-.01-.00 .00 .26 .25 .22
     0.540    953    886    890    953 60.8  1153.255   1.84   10.95 0.555  0.230  1.1 0.522 0.379  0.66-.03 .01-.01 .26 .28 .23
     0.570  22776   6406   6438  22776 87.5   319.855   0.50   10.64 1.109 -0.557  1.4 0.981 0.554  0.75-.02-.00 .01 .29 .30 .24
     0.600

Integration of DBND_1
 ...1.1(1):  component 1 in sample 1 (component 1 in mo_DBND_1_0m.raw)
      dI/I      #  Pairs   Uniq   Merg %<2s       <I> <#Sig>    <Bg>  Rsym   dI/I dI/s    R+ Ranom Canom ErX ErY ErZ RmX RmY RmZ
    -0.500  16062   6769   6803  16062 91.3   -26.497  -0.04   10.83 1.277-28.988  1.4 1.143 0.723  0.74-.02-.01 .01 .29 .29 .24
    -0.460    608    586    586    608 48.5  1071.835   2.24   11.93 0.438 -0.466  1.1 0.428 0.385  0.66-.02-.01 .01 .24 .22 .22
    -0.420    731    691    693    731 45.8  1124.208   2.36   11.98 0.399 -0.410  1.1 0.407 0.382  0.68-.01 .01-.01 .23 .20 .22
    -0.380    819    769    770    819 40.8  1375.630   2.88   12.09 0.360 -0.367  1.1 0.354 0.308  0.67-.03-.00-.00 .26 .20 .22
    -0.340    948    873    875    948 34.4  1529.331   3.13   11.99 0.319 -0.324  1.1 0.317 0.258  0.60-.03-.00-.01 .24 .21 .20
    -0.300   1136   1044   1047   1136 30.5  2117.464   4.32   12.30 0.278 -0.281  1.2 0.277 0.227  0.66-.02 .00-.00 .22 .19 .21
    -0.260   1340   1217   1220   1340 25.4  2153.979   4.40   12.48 0.238 -0.240  1.1 0.238 0.194  0.63-.01 .00 .01 .23 .18 .20
    -0.220   1609   1444   1448   1609 21.6  2830.212   5.74   12.73 0.199 -0.199  1.1 0.193 0.164  0.61-.01 .00 .00 .22 .17 .19
    -0.180   2234   1884   1886   2234 18.5  4253.140   8.21   13.06 0.159 -0.159  1.3 0.151 0.118  0.59-.01 .01 .01 .18 .16 .18
    -0.140   3241   2550   2552   3241 13.1  6716.427  12.54   13.80 0.117 -0.117  1.4 0.113 0.081  0.59-.00 .00 .00 .16 .14 .16
    -0.100   4493   3120   3122   4493  8.1 11249.307  19.70   14.63 0.078 -0.078  1.3 0.075 0.052  0.54-.00 .00-.00 .16 .13 .15
    -0.060   5851   3510   3515   5851  6.0 14836.412  24.15   14.99 0.039 -0.039  0.8 0.042 0.046  0.54 .00 .00 .01 .14 .11 .14
    -0.020   6926   3733   3740   6926  5.9 19500.689  28.60   14.89 0.010  0.001  0.2 0.019 0.041  0.53 .01 .01 .01 .13 .12 .14
     0.020   6487   3714   3721   6487  6.6 18513.056  26.08   14.61 0.038  0.038  0.8 0.039 0.039  0.52 .01 .01-.00 .13 .12 .14
     0.060   4310   3136   3140   4310  9.5  9347.586  13.46   13.19 0.076  0.076  0.9 0.073 0.048  0.53 .01 .01 .01 .16 .14 .16
     0.100   3193   2600   2603   3193 14.6  4843.276   7.38   12.32 0.117  0.117  0.8 0.113 0.080  0.58 .00 .01 .00 .18 .16 .17
     0.140   2515   2116   2123   2515 16.7  3741.710   5.71   11.89 0.159  0.159  0.8 0.154 0.107  0.63-.00 .01 .00 .21 .17 .19
     0.180   1988   1728   1730   1988 21.8  3138.672   4.81   11.62 0.199  0.199  0.9 0.194 0.128  0.60-.00 .01-.00 .23 .18 .20
     0.220   1696   1515   1519   1696 27.2  2640.144   4.09   11.52 0.239  0.239  0.9 0.226 0.151  0.63-.01 .01 .01 .22 .18 .20
     0.260   1504   1365   1366   1504 30.9  2789.721   4.26   11.34 0.281  0.281  1.0 0.256 0.167  0.67-.01 .00 .01 .24 .21 .21
     0.300   1314   1201   1202   1314 33.9  3484.483   5.24   11.35 0.322  0.323  1.3 0.296 0.158  0.71 .00 .00 .00 .24 .21 .20
     0.340   1109   1019   1021   1109 40.1  2578.558   3.89   11.08 0.359  0.359  1.2 0.333 0.186  0.67-.01 .00 .01 .25 .23 .22
     0.380    911    848    851    911 44.3  1605.351   2.44   10.87 0.399  0.400  1.0 0.364 0.272  0.69-.01 .00-.01 .24 .22 .23
     0.420    897    846    849    897 49.4  1534.948   2.29   10.78 0.439  0.440  1.0 0.406 0.286  0.68 .01 .00 .01 .20 .21 .22
     0.460  10375   4779   4802  10375 70.4  1174.066   1.71   10.47 0.751  0.757  1.2 0.665 0.360  0.76-.01 .00 .01 .26 .30 .23
     0.500

Integration of DBND_1
 ...1.1(1):  component 1 in sample 1 (component 1 in mo_DBND_1_0m.raw)
    dI/sig      #  Pairs   Uniq   Merg %<2s       <I> <#Sig>    <Bg>  Rsym   dI/I dI/s    R+ Ranom Canom ErX ErY ErZ RmX RmY RmZ
     0.000  50880  10002  10041  50880 40.1  4350.743   7.10   12.19 0.065  0.006  0.5 0.076 0.097  0.65-.00 .00 .00 .21 .20 .20
     1.000  22341   8659   8684  22341 36.1  5879.196   9.14   12.31 0.149  0.013  1.4 0.137 0.092  0.64-.01 .00 .01 .22 .22 .19
     2.000   6061   4089   4098   6061 34.2 10448.921  15.71   13.00 0.145 -0.010  2.4 0.129 0.078  0.61-.02 .01 .01 .23 .24 .19
     3.000   1566   1250   1253   1566 24.5 22849.133  35.08   15.31 0.096 -0.012  3.4 0.090 0.051  0.54-.02 .01 .00 .22 .24 .17
     4.000    561    450    452    561 14.8 42789.391  61.59   18.59 0.072 -0.011  4.4 0.067 0.041  0.57-.05 .00 .00 .25 .17 .15
     5.000    267    231    232    267 12.0 49320.601  73.81   20.58 0.073 -0.021  5.4 0.070 0.037  0.55-.05 .00-.00 .20 .15 .14
     6.000    129    115    116    129  8.5 65605.365  93.15   22.35 0.070 -0.039  6.5 0.065 0.026  0.40-.09-.02 .02 .28 .14 .16
     7.000    130    111    111    130  3.8 73298.247 100.11   23.33 0.075 -0.033  7.5 0.070 0.039  0.57-.09-.01 .02 .36 .11 .14
     8.000     93     81     81     93  4.3 78694.227 102.80   23.62 0.083 -0.034  8.5 0.078 0.030  0.45-.16-.02 .03 .48 .12 .22
     9.000     46     42     43     46  8.7 91200.945 122.62   26.30 0.077 -0.032  9.5 0.069 0.035  0.45-.19-.04 .04 .49 .18 .22
    10.000     47     41     41     47  4.3 82349.274 110.91   23.76 0.094 -0.029 10.5 0.087 0.032  0.42-.19-.02 .01 .55 .11 .12
    11.000     32     31     31     32  0.0 103347.05 115.71   23.30 0.099 -0.016 11.5 0.086 0.036  0.46-.14-.01 .02 .47 .07 .17
    12.000     16     16     16     16  0.0 95137.931 135.89   32.07 0.091 -0.062 12.4 0.083 0.033  0.46-.10-.03 .05 .28 .14 .19
    13.000     20     20     20     20 10.0 77610.670 101.35   24.96 0.133 -0.090 13.5 0.117 0.061  0.51-.22-.02 .02 .59 .08 .22
    14.000     18     17     17     18  5.6 98809.114 108.30   24.14 0.135 -0.098 14.6 0.129 0.093  0.67-.11-.02 .05 .34 .06 .23
    15.000     14     13     13     14  7.1 87357.237 130.90   24.11 0.118 -0.055 15.5 0.116 0.037  0.44-.22-.04 .08 .40 .12 .17
    16.000      7      7      7      7  0.0 89703.905 121.13   24.55 0.136 -0.063 16.5 0.122 0.053  0.56-.17-.01 .08 .23 .06 .33
    17.000     12     12     12     12  8.3 90101.584 144.92   27.21 0.120 -0.069 17.4 0.106 0.041  0.56-.42-.07 .06 .80 .17 .30
    18.000      6      6      6      6  0.0 169079.67 162.45   29.46 0.113 -0.030 18.4 0.105 0.019  0.30-.04-.00 .01 .06 .02 .02
    19.000      6      5      5      6  0.0 69758.764 158.63   25.32 0.122 -0.122 19.4 0.098 0.076  0.55-.23 .00 .18 .43 .04 .47
    20.000      1      1      1      1100.0   104.213   1.13   10.8617.860-17.860 20.116.519 3.218  0.53-1.5-.30 .96 1.5 .30 .96
    21.000      5      5      5      5 20.0 58100.236  70.32   19.34 0.305  0.120 21.3 0.178 0.316  2.97-.42-.15 .26 .71 .23 .49
    22.000      1      1      1      1100.0  -328.908  -1.94    9.8111.774-11.774 22.8 9.988 3.276  0.85-2.6-.69 .10 2.6 .69 .10
    23.000      3      3      3      3  0.0 94401.500 170.49   22.71 0.139 -0.139 23.6 0.127 0.023  0.44-.32 .01 .03 .33 .09 .03
    24.000     35     26     26     35  0.0 123060.71 124.13   24.05 0.286  0.121 35.3 0.273 0.097  0.70-.31-.05 .11 .60 .14 .33
    25.000

Integration of DBND_1
 ...1.1(1):  component 1 in sample 1 (component 1 in mo_DBND_1_0m.raw)
   Overall      #  Pairs   Uniq   Merg %<2s       <I> <#Sig>    <Bg>  Rsym   dI/I dI/s    R+ Ranom Canom ErX ErY ErZ RmX RmY RmZ
     0.000  82315  10183  10249  82297 37.8  6560.647  10.45   12.50 0.102  0.000  1.0 0.100 0.088  0.65-.01 .00 .00 .22 .21 .20
     1.000

Integration of DBND_1
 ...1.1(1):  component 1 in sample 1 (component 1 in mo_DBND_1_0m.raw)
   Centric      #  Pairs   Uniq   Merg %<2s       <I> <#Sig>    <Bg>  Rsym   dI/I dI/s    R+ Ranom Canom ErX ErY ErZ RmX RmY RmZ
     0.000   6413   1312   1354   6410 35.0 12203.033  20.12   13.88 0.067  0.000  1.1 0.067 0.054  0.66-.00 .00-.00 .21 .17 .20
     1.000

Coverage Statistics
Integration of DBND_1
 ...1.1(1):  component 1 in sample 1 (component 1 in mo_DBND_1_0m.raw)
                                                           .......Shell......
  Angstrms   #Obs Theory %Compl Redund   Rsym Pairs %Pairs Rshell #Sigma %<2s
 to  1.654   1100   1118  98.39   9.45  0.046  1092  97.67  0.046  45.39  3.6
 to  1.315   2132   2150  99.16   9.72  0.051  2124  98.79  0.076  12.23 10.0
 to  1.149   3167   3185  99.43   9.83  0.057  3159  99.18  0.104   8.18 17.4
 to  1.044   4187   4205  99.57   9.75  0.063  4175  99.29  0.141   5.98 21.9
 to  0.970   5203   5221  99.66   9.55  0.069  5187  99.35  0.221   3.69 35.4
 to  0.913   6195   6213  99.71   9.27  0.076  6172  99.34  0.394   1.99 54.5
 to  0.867   7232   7250  99.75   8.95  0.082  7203  99.35  0.519   1.40 66.4
 to  0.829   8238   8256  99.78   8.63  0.089  8203  99.36  0.638   1.11 70.8
 to  0.797   9229   9247  99.81   8.34  0.096  9187  99.35  0.778   0.74 79.3
 to  0.770  10249  10269  99.81   8.03  0.102 10183  99.16  0.820   0.71 81.9

Local LS refinement averages ============== 05/04/2018 16:32:23

Component numbers S.C(F) below: S=sample, C=component in sample, F=component in file

Local averages for component 1.1(1) (component 1 in sample 1, 1 in file)
Number of local refinements averaged: 17

Averaged orientation ('UB') matrix:
  -0.0086709   0.0965513   0.0144310
   0.0799073  -0.0091692   0.0060372
   0.0204819   0.0766469  -0.0174564

Weighted average cell constants:
         A         B         C     Alpha      Beta     Gamma           Vol
   12.0570    8.0892   42.6633    90.000    89.999    90.000       4161.03
    0.0004    0.0003    0.0014     0.000     0.002     0.000          0.37
Std deviations of the 17 input local LS results:
    0.0081    0.0040    0.0128     0.000     0.023     0.000          5.73

Range of reflections used:
   Worst res    Best res  Min 2Theta  Max 2Theta
      7.0321      0.8682       5.794      48.325

Crystal system constraint:            3  (Monoclinic B-uniq)
Parameter constraint mask:            T  (512 = 200[hex])
                                      T: Crystal Translations

Detector corrections:   X-Cen    Y-Cen     Dist    Pitch     Roll      Yaw
                       0.3915   2.4578  -0.0033  -0.1835  -0.0350   0.0859


Unconstrained global unit cell refinement ============== 05/04/2018 16:32:23

Performing final unit cell least squares on file D:\Data\guest\DBND_1\work\mo_DBND_1_01._ma
Input file contains 16588 reflections

Refinement includes 1 sample
   Sample 1 contains component   1
Maximum allowed reflections =       9999
60 reflections will be stored in memory per 100 reflections read

................
Global Refinement, sample 1 of 1 -- single-component data
This sample is a single crystal with 3 indices (HKL)
Orientation LS for Sample 1 of 1, component 1 in sample, 1 in .p4p/.spin file (9953 input reflections)...

Frame rows, columns:               1024  768
Frame width (deg):                     0.500
Relative SVD-filter threshold:     0.0000010
Starting gradient-expansion term:  0.0020000
Weighting multiplier for Z terms:  1.0000000
Minimum elements to filter:                0
Maximum number of LS cycles:              25
Vertical tilt of beam (deg):          0.1500
Individual reflection weights will be used in the refinement

Wavelength, relative uncertainty:  0.7107600,  0.0000089

Component numbers S.C(F) below: S=sample, C=component in sample, F=component in file

Reflection Summary:
'RLV.Excl' are reflections excluded after cycle 1 because RLV error exceeded 0.0250:
 Component     Input  RLV.Excl      Used  WorstRes   BestRes   Min.2Th   Max.2Th
    1.1(1)      9953         0      9953    7.0336    0.8351     5.792    50.371

Orientation ('UB') matrix:
  -0.0086526   0.0965240   0.0144255
   0.0799163  -0.0091420   0.0060256
   0.0204528   0.0766475  -0.0174563

         A         B         C     Alpha      Beta     Gamma           Vol
   12.0563    8.0911   42.6741   89.9871   89.9910   90.0105       4162.76
    0.0004    0.0002    0.0011    0.0010    0.0009    0.0009          0.32
Corrected for goodness of fit:
    0.0005    0.0003    0.0016    0.0014    0.0013    0.0013          0.46

Crystal system constraint:            0  (Unconstrained)
Parameter constraint mask:            0  (0 = 0[hex])

Eulerian angles (deg):          -67.324     138.138     158.315
Goniometer zeros (deg):          0.0000*    -0.0161      0.0000*     0.0308    (*=never refined)
Crystal translations (pixels):              -0.0648      1.0423      0.4374

Detector corrections:   X-Cen    Y-Cen     Dist    Pitch     Roll      Yaw
                       0.2974   2.1501  -0.0007  -0.1859   0.0054   0.0856

Refinement statistics:   StartingRes      FinalRes     GOF #Cycles #Filtered    Code
                        2.62459e+006  5.85531e+004    1.41       3         0       0

Overall statistics for terms in X, Y, and Z:       X               Y               Z
 Number of nonzero-weight terms:                9953            9953            9468
 Average input ESD (pix, pix, deg):          0.14454         0.13471         0.07040
 Goodness of fit:                            1.24985         1.15767         1.77012

Highest-magnitude correlations:
  1 -0.97363 Chi Zero1 / Roll1
  2  0.88384 Distance1 / C1
  3  0.87784 Distance1 / A1
  4  0.87052 Distance1 / B1
  5  0.82011 B1 / A1
  6  0.81997 C1 / A1
  7  0.80619 C1 / B1
  8  0.70356 EuChi1 / Alpha1
  9  0.67916 Omega Zero1 / EuOmega1
 10  0.66810 Z-Translation1 / Y-Center1


New orientation is in D:\Data\guest\DBND_1\work\mo_DBND_1_0u.p4p

Constrained global unit cell refinement ================= 05/04/2018 16:32:23

Performing final unit cell least squares on file D:\Data\guest\DBND_1\work\mo_DBND_1_01._ma
Input file contains 16588 reflections

Refinement includes 1 sample
   Sample 1 contains component   1
Maximum allowed reflections =       9999
60 reflections will be stored in memory per 100 reflections read

................
Global Refinement, sample 1 of 1 -- single-component data
This sample is a single crystal with 3 indices (HKL)
Orientation LS for Sample 1 of 1, component 1 in sample, 1 in .p4p/.spin file (9953 input reflections)...

Frame rows, columns:               1024  768
Frame width (deg):                     0.500
Relative SVD-filter threshold:     0.0000010
Starting gradient-expansion term:  0.0020000
Weighting multiplier for Z terms:  1.0000000
Minimum elements to filter:                0
Maximum number of LS cycles:              25
Vertical tilt of beam (deg):          0.1500
Individual reflection weights will be used in the refinement

Wavelength, relative uncertainty:  0.7107600,  0.0000089

Component numbers S.C(F) below: S=sample, C=component in sample, F=component in file

Reflection Summary:
'RLV.Excl' are reflections excluded after cycle 1 because RLV error exceeded 0.0250:
 Component     Input  RLV.Excl      Used  WorstRes   BestRes   Min.2Th   Max.2Th
    1.1(1)      9953         0      9953    7.0317    0.8351     5.794    50.374

Orientation ('UB') matrix:
  -0.0086596   0.0965520   0.0144300
   0.0799318  -0.0091507   0.0060262
   0.0204511   0.0766478  -0.0174578

         A         B         C     Alpha      Beta     Gamma           Vol
   12.0540    8.0896   42.6668   90.0000   89.9910   90.0000       4160.52
    0.0003    0.0002    0.0010    0.0000    0.0009    0.0000          0.29
Corrected for goodness of fit:
    0.0005    0.0003    0.0014    0.0000    0.0013    0.0000          0.41

Crystal system constraint:            3  (Monoclinic B-uniq)
Parameter constraint mask:            0  (0 = 0[hex])

Eulerian angles (deg):          -67.321     138.144     158.318
Goniometer zeros (deg):          0.0000*    -0.0165      0.0000*     0.0310    (*=never refined)
Crystal translations (pixels):              -0.0638      1.0426      0.4464

Detector corrections:   X-Cen    Y-Cen     Dist    Pitch     Roll      Yaw
                       0.3072   2.1399  -0.0015  -0.1826   0.0046   0.0823

Refinement statistics:   StartingRes      FinalRes     GOF #Cycles #Filtered    Code
                        5.93819e+004  5.88593e+004    1.42       2         0       2

Overall statistics for terms in X, Y, and Z:       X               Y               Z
 Number of nonzero-weight terms:                9953            9953            9468
 Average input ESD (pix, pix, deg):          0.14454         0.13471         0.07040
 Goodness of fit:                            1.24625         1.16151         1.77925

Highest-magnitude correlations:
  1 -0.97359 Chi Zero1 / Roll1
  2  0.86079 Distance1 / C1
  3  0.85501 Distance1 / A1
  4  0.84456 Distance1 / B1
  5  0.78282 B1 / A1
  6  0.78282 C1 / A1
  7  0.75998 C1 / B1
  8  0.70032 Omega Zero1 / EuOmega1
  9  0.68185 EuPhi1 / Beta1
 10 -0.66759 EuPhi1 / EuOmega1


New orientation is in D:\Data\guest\DBND_1\work\mo_DBND_1_0m.p4p

End global unit cell refinement ========================= 05/04/2018 16:32:24
