# Supplementary material for: Novel Thiazole Phenoxypyridine Derivatives Protect Maize from Residual Pesticide Injury Caused by PPO-Inhibitor Fomesafen
Source: Biomolecules. 2019 Sep 20;9(10):514. doi: 10.3390/biom9100514 (PMC6843476; doi:10.3390/biom9100514)
Supplement: Supplementary file 1 [file biomolecules-09-00514-s001.zip › Crystallographic Data for Compound 4a/mo_DBND_1_0ma_a.fcf]

#
# h,k,l, Fo-squared, sigma(Fo-squared), Fc and phi(calc)
#
data_mo_DBND_1_0ma_a
_shelx_title ' mo_DBND_1_0ma_a.res in P2(1)2(1)2(1)'
_shelx_refln_list_code          6
_shelx_F_calc_maximum      286.37
_exptl_crystal_F_000      1824.00
_reflns_d_resolution_high  0.7693

loop_
 _space_group_symop_operation_xyz
 'x, y, z'
 '-x+1/2, -y, z+1/2'
 '-x, y+1/2, -z+1/2'
 'x+1/2, -y+1/2, -z'

_cell_length_a     8.0896
_cell_length_b    12.0540
_cell_length_c    42.6668
_cell_angle_alpha  90.000
_cell_angle_beta   90.000
_cell_angle_gamma  90.000

loop_
 _refln_index_h
 _refln_index_k
 _refln_index_l
 _refln_F_squared_meas
 _refln_F_squared_sigma
 _refln_F_calc
 _refln_phase_calc
2 0 0 1661.50 21.82 42.14 180.0
4 0 0 3591.10 50.88 58.24 180.0
6 0 0 6.82 9.07 2.44 180.0
8 0 0 156.90 14.47 14.13 180.0
10 0 0 41.38 16.17 5.86 180.0
1 1 0 2738.14 51.27 55.06 270.0
2 1 0 397.26 18.18 20.28 180.0
3 1 0 2697.56 24.57 48.60 270.0
4 1 0 5853.57 49.65 76.93 0.0
5 1 0 786.87 13.83 31.92 270.0
6 1 0 296.95 12.11 18.43 0.0
7 1 0 82.37 8.22 9.90 270.0
8 1 0 32.40 8.90 6.20 180.0
9 1 0 71.42 11.76 9.13 90.0
10 1 0 110.58 13.60 9.93 180.0
0 2 0 10969.16 118.61 104.41 180.0
1 2 0 187.36 5.26 12.56 270.0
2 2 0 5941.14 47.83 75.78 0.0
3 2 0 0.14 3.56 0.29 90.0
4 2 0 263.71 10.17 14.78 180.0
5 2 0 0.02 5.61 0.01 270.1
6 2 0 272.28 10.54 16.96 180.0
7 2 0 605.76 15.67 25.46 90.0
8 2 0 237.99 13.40 15.75 180.0
9 2 0 2.99 9.45 2.42 270.0
10 2 0 49.60 12.06 7.43 0.0
1 3 0 1139.86 12.58 34.42 270.0
2 3 0 673.87 9.84 25.82 0.0
3 3 0 122.45 10.51 11.57 270.0
4 3 0 74.84 6.50 8.16 180.0
5 3 0 281.03 9.76 16.94 90.0
6 3 0 1007.57 17.95 33.00 0.0
7 3 0 377.98 13.36 21.81 90.0
8 3 0 9.57 12.55 4.95 180.0
9 3 0 94.81 12.08 8.92 270.0
10 3 0 14.89 12.30 2.31 180.0
0 4 0 2399.67 31.84 46.42 180.0
1 4 0 3799.83 33.08 63.42 270.0
2 4 0 5494.51 46.31 73.08 180.0
3 4 0 3875.73 35.10 59.25 90.0
4 4 0 3502.81 34.07 59.68 0.0
5 4 0 597.34 13.80 24.57 270.0
6 4 0 246.27 10.54 13.10 0.0
7 4 0 690.77 18.25 26.42 270.0
8 4 0 26.19 11.29 5.16 0.0
9 4 0 5.15 10.76 0.97 90.0
10 4 0 22.33 11.65 1.28 0.0
1 5 0 587.04 10.33 23.90 270.0
2 5 0 431.91 10.22 20.00 0.0
3 5 0 2404.21 25.52 52.91 90.0
4 5 0 13.91 5.82 4.98 180.0
5 5 0 1069.15 18.12 30.58 270.0
6 5 0 791.20 17.04 29.72 180.0
7 5 0 9.30 7.96 3.07 270.0
8 5 0 24.29 11.35 3.71 180.0
9 5 0 125.06 14.52 10.43 90.0
0 6 0 1552.91 32.65 41.61 0.0
1 6 0 210.58 13.31 16.00 270.0
2 6 0 2415.64 27.57 49.69 180.0
3 6 0 390.86 11.23 18.63 270.0
4 6 0 0.00 6.44 0.33 180.0
5 6 0 736.19 16.57 29.12 270.0
6 6 0 752.53 18.19 28.61 0.0
7 6 0 11.19 8.15 2.10 270.0
8 6 0 67.13 12.45 10.21 0.0
9 6 0 4.46 11.43 0.85 270.0
1 7 0 1844.54 25.35 39.28 90.0
2 7 0 100.59 7.39 10.54 180.0
3 7 0 1308.07 20.84 34.66 90.0
4 7 0 517.95 14.87 22.97 180.0
5 7 0 320.17 12.14 16.39 270.0
6 7 0 17.54 8.14 2.38 180.0
7 7 0 6.94 9.78 2.00 90.0
8 7 0 276.59 15.81 16.34 180.0
9 7 0 61.31 13.58 7.37 90.0
0 8 0 2970.44 51.82 52.47 0.0
1 8 0 14.40 6.49 2.37 270.0
2 8 0 0.00 6.39 2.18 180.0
3 8 0 928.50 18.03 32.04 270.0
4 8 0 50.09 8.74 7.76 180.0
5 8 0 1210.60 24.36 34.35 270.0
6 8 0 174.64 12.80 12.05 180.0
7 8 0 214.17 17.98 14.56 90.0
8 8 0 0.00 11.40 2.41 0.0
9 8 0 1.15 13.19 1.92 270.0
1 9 0 1058.16 19.80 32.95 270.0
2 9 0 102.75 9.00 9.88 0.0
3 9 0 33.85 7.89 1.33 270.0
4 9 0 571.92 16.59 24.24 0.0
5 9 0 303.75 21.92 18.00 90.0
6 9 0 13.24 9.94 2.18 180.0
7 9 0 25.36 11.97 5.73 90.0
8 9 0 8.17 14.81 0.08 0.0
0 10 0 56.24 12.04 5.13 0.0
1 10 0 320.07 20.92 20.10 270.0
2 10 0 51.95 9.22 7.29 0.0
3 10 0 501.13 17.92 20.54 90.0
4 10 0 10.68 8.56 2.66 180.0
5 10 0 257.11 15.07 15.05 90.0
6 10 0 13.52 16.21 1.02 180.0
7 10 0 58.11 14.59 6.21 90.0
8 10 0 0.00 16.93 1.75 180.0
1 11 0 115.15 10.61 9.54 270.0
2 11 0 46.79 9.00 6.73 0.0
3 11 0 134.34 11.21 10.93 90.0
4 11 0 4.48 11.54 1.09 0.0
5 11 0 11.65 11.98 6.63 270.0
6 11 0 11.28 11.78 2.60 180.0
7 11 0 23.47 13.12 3.48 90.0
0 12 0 0.00 20.22 0.75 0.0
1 12 0 143.62 14.25 12.66 270.0
2 12 0 1230.04 34.48 35.97 180.0
3 12 0 13.60 12.31 3.92 90.0
4 12 0 272.49 19.18 15.39 180.0
5 12 0 51.65 13.83 7.92 90.0
6 12 0 164.95 18.58 12.45 0.0
1 13 0 0.00 11.90 1.27 270.0
2 13 0 299.67 19.83 19.36 180.0
3 13 0 341.12 20.45 19.47 90.0
4 13 0 41.07 13.91 4.65 0.0
5 13 0 8.66 13.17 3.36 90.0
0 14 0 174.20 35.72 11.59 180.0
1 14 0 11.62 13.92 0.68 90.0
2 14 0 45.93 17.87 7.26 0.0
3 14 0 36.33 14.00 5.88 270.0
4 14 0 0.00 13.18 1.03 180.0
1 15 0 0.07 15.00 0.27 270.0
2 15 0 0.00 14.78 0.39 0.0
3 15 0 1.97 16.38 2.55 270.0
2 0 1 1937.45 17.65 44.99 90.0
3 0 1 644.72 9.48 26.51 90.0
4 0 1 99.93 5.68 9.67 270.0
5 0 1 205.48 8.15 13.09 270.0
6 0 1 257.39 11.40 16.55 270.0
7 0 1 389.86 13.75 18.57 270.0
8 0 1 15.31 7.78 3.27 270.0
9 0 1 33.46 11.88 6.11 270.0
10 0 1 17.07 11.25 0.27 270.0
1 1 1 7844.79 61.28 92.35 104.1
2 1 1 8651.78 47.59 93.57 137.6
3 1 1 1410.79 10.74 38.80 45.2
4 1 1 76.96 3.99 7.37 131.0
5 1 1 494.30 8.31 19.82 78.2
6 1 1 572.72 10.09 25.20 281.1
7 1 1 350.14 9.99 17.76 313.7
8 1 1 131.24 7.25 12.41 37.1
9 1 1 0.00 7.10 1.51 141.6
10 1 1 76.73 9.84 9.30 320.4
0 2 1 8563.87 67.08 99.85 0.0
1 2 1 821.70 6.74 30.08 58.1
2 2 1 1956.80 13.01 43.26 204.5
3 2 1 71.94 3.23 7.66 239.0
4 2 1 5419.94 33.11 72.15 181.5
5 2 1 137.68 5.24 11.58 336.9
6 2 1 235.51 7.10 15.10 4.6
7 2 1 155.11 6.83 11.23 288.1
8 2 1 178.79 8.94 13.12 245.5
9 2 1 20.86 7.66 3.09 195.9
10 2 1 110.07 9.33 9.15 198.3
0 3 1 2878.78 25.01 51.94 90.0
1 3 1 337.77 5.16 18.55 313.4
2 3 1 3195.84 20.00 55.98 119.6
3 3 1 8389.09 47.91 92.38 51.6
4 3 1 3340.34 23.32 56.44 326.3
5 3 1 63.03 4.78 7.88 156.9
6 3 1 220.48 7.20 14.97 336.8
7 3 1 15.71 5.19 3.89 266.1
8 3 1 410.94 11.65 20.02 187.2
9 3 1 20.78 7.19 4.03 96.0
10 3 1 63.79 9.25 7.67 139.5
0 4 1 5321.24 44.07 72.15 180.0
1 4 1 814.23 8.08 30.24 14.7
2 4 1 3798.77 23.83 60.32 238.6
3 4 1 2483.23 17.72 50.02 211.9
4 4 1 3114.67 22.60 55.80 21.9
5 4 1 81.24 5.41 9.48 228.5
6 4 1 570.02 10.58 24.93 87.9
7 4 1 500.48 11.69 23.10 116.4
8 4 1 92.06 7.97 9.12 223.5
9 4 1 23.44 7.72 2.04 161.4
10 4 1 76.50 10.67 7.88 40.8
0 5 1 682.63 11.65 23.54 270.0
1 5 1 19.33 3.04 4.14 169.7
2 5 1 3573.03 24.15 61.03 298.4
3 5 1 70.08 4.27 7.48 328.3
4 5 1 177.69 5.97 13.81 156.0
5 5 1 193.24 6.63 13.73 90.2
6 5 1 212.20 7.28 13.11 254.0
7 5 1 0.00 5.48 1.44 18.2
8 5 1 197.55 10.12 13.89 209.9
9 5 1 279.21 11.58 17.37 288.8
0 6 1 4166.37 40.76 60.53 180.0
1 6 1 1634.17 14.14 36.32 210.3
2 6 1 102.01 4.78 9.94 326.2
3 6 1 208.35 7.23 13.77 39.9
4 6 1 121.73 5.97 10.67 336.0
5 6 1 553.64 10.65 22.07 156.4
6 6 1 81.98 6.22 8.66 357.5
7 6 1 116.14 7.26 11.11 256.3
8 6 1 56.18 8.33 7.79 65.8
9 6 1 37.81 8.25 5.37 70.8
0 7 1 806.97 18.39 28.32 270.0
1 7 1 546.25 9.44 21.13 150.8
2 7 1 139.77 5.73 12.60 311.8
3 7 1 55.48 5.32 7.35 62.9
4 7 1 263.90 9.80 15.50 72.3
5 7 1 845.37 12.73 29.63 274.2
6 7 1 66.11 6.49 8.82 53.6
7 7 1 23.17 7.21 4.39 3.3
8 7 1 17.01 7.43 4.96 24.4
9 7 1 66.13 10.77 6.30 92.0
0 8 1 1067.27 23.22 32.63 0.0
1 8 1 1266.62 14.00 37.32 148.5
2 8 1 297.02 11.29 17.37 112.4
3 8 1 1322.58 14.87 40.76 174.0
4 8 1 155.83 7.34 12.94 244.9
5 8 1 64.58 6.76 6.82 27.7
6 8 1 77.51 8.08 8.39 333.2
7 8 1 1.34 7.48 1.99 76.4
8 8 1 104.94 11.25 9.26 321.7
9 8 1 13.90 9.46 3.58 244.6
0 9 1 184.86 10.57 13.61 270.0
1 9 1 440.02 11.24 20.32 153.2
2 9 1 1421.13 15.85 38.10 194.0
3 9 1 699.84 12.03 28.01 9.1
4 9 1 474.85 11.43 21.82 149.7
5 9 1 23.43 6.03 5.34 65.5
6 9 1 182.23 10.30 12.87 61.7
7 9 1 0.00 10.85 3.22 312.8
8 9 1 4.51 8.43 2.78 44.2
0 10 1 227.87 11.17 14.28 180.0
1 10 1 277.29 9.28 17.43 13.9
2 10 1 188.26 9.09 14.30 324.6
3 10 1 968.33 17.37 31.78 227.2
4 10 1 247.09 9.58 16.28 95.7
5 10 1 242.87 11.69 15.46 118.1
6 10 1 502.72 20.51 21.88 170.1
7 10 1 159.04 14.25 12.51 81.5
8 10 1 41.70 13.38 5.08 214.2
0 11 1 0.00 8.16 4.86 90.0
1 11 1 101.01 8.02 10.84 259.7
2 11 1 266.36 9.33 17.57 152.4
3 11 1 220.60 9.16 16.68 75.4
4 11 1 24.99 8.08 3.78 243.0
5 11 1 2.23 8.64 0.73 287.0
6 11 1 21.02 9.20 4.33 148.3
7 11 1 5.78 8.92 3.18 169.5
0 12 1 2.69 10.59 2.28 180.0
1 12 1 459.92 14.85 21.27 289.9
2 12 1 174.52 11.01 12.97 88.4
3 12 1 107.94 11.89 11.30 33.3
4 12 1 149.20 10.98 11.93 1.8
5 12 1 25.37 11.27 5.31 210.2
6 12 1 24.11 10.76 5.11 29.5
0 13 1 43.61 12.64 6.23 90.0
1 13 1 125.95 11.65 10.75 43.2
2 13 1 74.42 9.87 9.49 332.0
3 13 1 19.26 9.45 1.86 182.7
4 13 1 74.16 10.41 8.72 114.5
5 13 1 23.46 10.20 5.08 157.9
0 14 1 244.08 31.22 15.69 0.0
1 14 1 7.38 10.57 4.40 102.5
2 14 1 81.99 12.46 9.74 265.0
3 14 1 17.61 10.23 4.04 222.6
4 14 1 43.01 11.11 5.47 170.2
0 15 1 0.00 15.67 0.32 90.0
1 15 1 68.28 12.98 6.91 312.7
2 15 1 9.12 10.58 1.78 55.3
3 15 1 22.01 19.43 4.37 57.6
1 0 2 7632.51 194.78 88.31 0.0
2 0 2 8946.90 69.19 95.67 0.0
3 0 2 3375.59 29.48 60.16 0.0
4 0 2 1654.37 18.39 42.22 0.0
5 0 2 795.50 13.77 28.51 180.0
6 0 2 58.72 7.60 5.34 180.0
7 0 2 27.99 7.55 5.25 180.0
8 0 2 40.45 8.94 6.65 0.0
9 0 2 4.26 9.72 2.51 0.0
10 0 2 40.70 11.57 4.62 0.0
1 1 2 463.48 5.90 21.24 179.5
2 1 2 5945.66 33.42 79.85 96.1
3 1 2 982.31 8.48 31.37 142.2
4 1 2 625.87 8.17 24.01 223.8
5 1 2 97.99 4.93 9.75 174.0
6 1 2 608.19 10.23 24.72 231.8
7 1 2 70.15 5.73 7.68 114.2
8 1 2 335.40 10.10 19.63 2.3
9 1 2 25.44 9.09 3.89 124.2
10 1 2 50.92 8.09 6.12 24.8
0 2 2 2783.84 26.55 51.21 180.0
1 2 2 4693.61 27.37 71.01 153.7
2 2 2 2591.10 16.35 50.71 110.6
3 2 2 905.96 8.34 31.18 284.3
4 2 2 2511.72 19.15 48.20 263.7
5 2 2 937.33 10.77 29.27 257.3
6 2 2 49.48 5.24 7.02 54.4
7 2 2 229.06 7.78 14.85 275.5
8 2 2 465.84 12.29 21.84 81.4
9 2 2 30.70 8.26 4.68 127.9
10 2 2 26.96 9.70 5.26 76.6
0 3 2 52201.88 578.52 241.21 270.0
1 3 2 1308.71 9.78 35.08 216.5
2 3 2 1821.38 13.25 43.03 158.1
3 3 2 4155.53 25.81 61.76 123.6
4 3 2 450.74 8.60 19.04 344.1
5 3 2 508.18 8.85 21.97 164.1
6 3 2 62.70 5.53 8.15 126.5
7 3 2 345.35 10.03 19.75 39.5
8 3 2 42.08 6.86 6.48 52.7
9 3 2 118.15 8.74 11.49 69.0
10 3 2 16.06 9.19 3.13 335.3
0 4 2 227.15 7.14 11.40 0.0
1 4 2 8658.01 52.16 95.41 154.8
2 4 2 3592.40 22.75 61.42 300.7
3 4 2 1517.78 12.55 36.61 162.7
4 4 2 523.55 8.53 21.77 158.1
5 4 2 168.10 6.15 10.99 100.2
6 4 2 359.81 9.17 18.62 78.0
7 4 2 37.91 5.46 4.80 131.8
8 4 2 1.03 6.69 2.89 181.6
9 4 2 33.93 7.70 5.23 347.0
10 4 2 37.78 9.97 4.66 242.9
0 5 2 21965.51 238.38 153.22 270.0
1 5 2 5303.66 33.16 71.20 187.6
2 5 2 101.58 4.63 10.19 239.7
3 5 2 1176.13 11.95 32.55 348.4
4 5 2 1801.95 15.91 43.10 47.4
5 5 2 68.63 5.46 8.67 57.7
6 5 2 272.98 7.99 16.30 119.0
7 5 2 299.32 9.44 16.95 198.3
8 5 2 64.08 8.10 7.85 23.4
9 5 2 38.37 7.81 5.10 330.8
0 6 2 1464.09 19.21 33.59 0.0
1 6 2 154.67 6.93 12.15 343.1
2 6 2 110.68 4.91 9.37 78.1
3 6 2 713.41 10.06 26.50 260.0
4 6 2 588.94 11.48 24.94 328.7
5 6 2 1368.25 14.99 37.26 172.4
6 6 2 457.14 10.80 21.32 260.2
7 6 2 312.81 10.31 17.22 19.2
8 6 2 42.22 8.86 5.94 204.9
9 6 2 4.25 9.82 3.65 12.0
0 7 2 644.40 20.60 29.46 270.0
1 7 2 171.55 6.02 9.85 89.3
2 7 2 720.58 10.51 26.57 84.6
3 7 2 86.32 5.39 7.11 47.7
4 7 2 288.95 9.93 18.83 71.3
5 7 2 366.67 9.35 18.91 111.3
6 7 2 10.56 6.07 4.51 73.9
7 7 2 198.42 10.05 14.78 354.1
8 7 2 38.07 7.85 6.63 289.5
9 7 2 116.12 11.06 10.06 201.1
0 8 2 459.76 13.92 21.37 0.0
1 8 2 349.20 8.36 19.29 247.9
2 8 2 1246.60 14.25 35.95 109.6
3 8 2 876.31 12.78 28.81 7.4
4 8 2 90.69 6.27 9.13 97.5
5 8 2 300.92 10.04 17.77 64.3
6 8 2 249.77 10.10 15.93 0.1
7 8 2 69.55 8.36 7.62 256.5
8 8 2 20.98 8.20 2.32 214.8
9 8 2 10.02 8.98 3.43 67.3
0 9 2 884.13 19.88 31.67 90.0
1 9 2 214.48 8.96 15.91 154.3
2 9 2 1255.39 14.82 36.62 71.9
3 9 2 421.30 10.76 20.11 283.9
4 9 2 50.14 6.39 6.61 321.3
5 9 2 403.42 11.95 20.19 256.0
6 9 2 12.03 7.87 3.61 328.1
7 9 2 8.11 7.62 2.73 109.5
8 9 2 38.46 9.92 6.98 78.7
0 10 2 869.55 19.72 29.58 0.0
1 10 2 120.11 6.70 10.90 112.1
2 10 2 220.34 9.99 15.05 283.6
3 10 2 456.85 11.99 20.12 346.0
4 10 2 40.02 6.13 7.05 64.2
5 10 2 154.27 9.14 12.86 300.4
6 10 2 27.99 8.75 2.94 163.6
7 10 2 7.36 8.80 1.05 154.8
8 10 2 32.24 10.38 4.49 131.3
0 11 2 35.91 8.87 5.94 90.0
1 11 2 11.45 6.33 3.97 352.4
2 11 2 240.00 10.92 15.77 153.2
3 11 2 386.74 12.30 19.17 246.4
4 11 2 365.12 14.40 18.53 325.8
5 11 2 49.20 9.03 5.04 275.8
6 11 2 25.09 10.14 5.12 328.2
7 11 2 70.34 10.43 8.78 200.7
0 12 2 5.33 10.28 5.41 0.0
1 12 2 69.91 8.56 8.31 67.6
2 12 2 107.65 9.16 10.99 338.9
3 12 2 7.18 8.88 3.19 302.7
4 12 2 346.25 15.12 19.27 290.5
5 12 2 41.31 9.81 6.99 175.8
6 12 2 207.71 14.97 13.92 135.9
0 13 2 36.23 14.62 6.18 270.0
1 13 2 64.02 10.63 9.64 25.3
2 13 2 57.69 10.51 7.02 17.6
3 13 2 89.76 11.02 9.13 238.5
4 13 2 91.92 10.72 10.48 125.9
5 13 2 23.97 10.17 3.20 261.5
0 14 2 2.23 14.98 3.44 0.0
1 14 2 45.37 11.73 7.88 149.7
2 14 2 0.97 9.87 3.81 101.5
3 14 2 7.97 10.84 3.95 38.4
4 14 2 24.15 13.51 5.10 215.2
0 15 2 30.19 24.91 3.04 270.0
1 15 2 63.33 12.10 7.02 95.2
2 15 2 86.29 12.33 9.08 52.8
3 15 2 44.63 23.77 6.69 72.0
1 0 3 13588.69 229.46 120.95 270.0
2 0 3 153.47 6.32 10.94 90.0
3 0 3 2846.45 25.64 56.75 270.0
4 0 3 385.70 9.01 18.33 270.0
5 0 3 641.80 12.76 25.17 90.0
6 0 3 1105.72 18.02 34.39 90.0
7 0 3 56.44 7.81 7.89 90.0
8 0 3 17.38 8.33 2.74 270.0
9 0 3 1.08 10.30 0.16 270.0
10 0 3 20.21 11.06 3.59 90.0
1 1 3 7943.01 47.86 88.92 159.9
2 1 3 10352.18 56.49 101.51 228.3
3 1 3 215.33 5.44 13.32 331.5
4 1 3 448.39 6.83 23.63 167.6
5 1 3 494.69 8.55 21.35 170.2
6 1 3 18.70 4.96 5.16 292.5
7 1 3 175.67 7.04 12.57 230.9
8 1 3 351.89 10.57 19.31 242.0
9 1 3 25.37 7.45 5.53 3.3
10 1 3 25.96 8.17 6.42 112.6
0 2 3 37064.80 410.16 201.10 180.0
1 2 3 14126.05 78.42 122.94 64.8
2 2 3 4353.83 25.47 65.68 134.4
3 2 3 999.17 8.86 31.55 233.0
4 2 3 5286.73 33.42 71.45 340.5
5 2 3 770.88 10.18 29.02 149.3
6 2 3 276.49 7.51 17.88 292.8
7 2 3 314.19 9.62 17.36 320.6
8 2 3 235.88 9.19 15.21 50.8
9 2 3 14.47 8.54 4.53 144.9
10 2 3 7.34 7.52 0.55 124.9
0 3 3 18206.73 147.94 132.46 90.0
1 3 3 8700.22 49.90 91.91 17.3
2 3 3 202.62 4.82 13.28 93.8
3 3 3 2109.88 15.13 45.86 95.0
4 3 3 709.13 8.73 26.42 204.7
5 3 3 128.98 5.49 12.07 17.9
6 3 3 318.58 8.33 16.37 148.0
7 3 3 125.77 6.99 11.41 346.3
8 3 3 12.01 6.32 3.30 148.8
9 3 3 11.78 8.04 3.14 145.6
10 3 3 42.99 8.27 5.08 257.4
0 4 3 5975.09 56.58 76.32 180.0
1 4 3 465.02 6.60 21.86 107.9
2 4 3 3463.98 22.12 58.46 116.1
3 4 3 754.86 8.57 25.38 347.1
4 4 3 475.00 8.06 21.97 122.0
5 4 3 79.01 5.71 8.63 302.8
6 4 3 409.18 10.37 22.03 309.9
7 4 3 9.45 5.40 3.02 183.3
8 4 3 4.58 6.36 3.23 303.9
9 4 3 17.50 8.58 2.81 117.6
10 4 3 38.28 8.41 3.74 205.0
0 5 3 2050.39 22.53 44.18 270.0
1 5 3 1147.62 10.77 33.23 104.8
2 5 3 215.34 5.41 13.73 98.7
3 5 3 188.31 6.16 11.91 39.4
4 5 3 77.58 4.81 6.75 115.1
5 5 3 192.80 6.62 13.63 314.9
6 5 3 417.98 9.77 20.06 149.9
7 5 3 408.26 11.03 21.09 88.1
8 5 3 180.20 10.83 13.01 185.3
9 5 3 63.70 8.80 6.55 89.7
0 6 3 1738.17 21.15 45.85 0.0
1 6 3 3232.82 22.25 55.18 59.0
2 6 3 352.16 7.44 18.99 57.6
3 6 3 1081.06 13.73 33.21 289.2
4 6 3 167.91 6.16 12.10 22.4
5 6 3 149.53 6.74 12.32 355.5
6 6 3 384.33 10.54 18.38 136.6
7 6 3 99.67 8.70 9.68 93.6
8 6 3 117.42 8.86 10.11 278.3
9 6 3 25.18 8.97 3.16 175.5
0 7 3 2020.09 29.03 44.48 90.0
1 7 3 1658.55 14.77 40.63 212.1
2 7 3 344.30 8.11 19.45 73.0
3 7 3 338.72 8.98 18.44 329.8
4 7 3 398.82 9.33 18.11 18.1
5 7 3 784.78 12.56 28.36 64.6
6 7 3 131.71 9.08 11.68 333.8
7 7 3 159.87 9.39 12.34 336.4
8 7 3 27.70 8.22 3.93 62.5
9 7 3 9.74 8.41 2.01 1.2
0 8 3 1937.99 30.34 44.23 0.0
1 8 3 161.51 6.42 11.22 13.9
2 8 3 78.56 5.51 10.51 68.9
3 8 3 306.90 8.83 16.45 50.3
4 8 3 410.52 9.82 19.57 170.6
5 8 3 701.86 12.98 27.38 155.4
6 8 3 325.40 10.81 17.36 198.4
7 8 3 14.99 7.80 4.27 311.7
8 8 3 52.62 11.03 7.91 125.8
9 8 3 18.16 10.45 4.99 335.6
0 9 3 22.70 7.42 2.57 90.0
1 9 3 347.38 9.07 18.88 330.6
2 9 3 210.51 7.90 14.62 63.7
3 9 3 232.95 7.99 14.45 182.5
4 9 3 44.01 6.05 7.15 346.8
5 9 3 114.06 7.40 10.24 97.4
6 9 3 77.51 9.60 9.17 300.4
7 9 3 7.10 8.29 3.33 37.0
8 9 3 40.04 10.86 5.62 320.9
0 10 3 23.98 8.32 2.84 180.0
1 10 3 149.75 6.97 12.47 130.1
2 10 3 37.13 6.43 6.81 219.0
3 10 3 434.45 12.55 19.12 232.7
4 10 3 6.02 5.51 1.87 215.1
5 10 3 288.64 11.12 16.93 86.5
6 10 3 124.53 12.32 11.06 342.5
7 10 3 13.04 10.52 5.77 217.1
8 10 3 16.03 9.55 3.73 74.2
0 11 3 45.59 9.50 6.49 270.0
1 11 3 166.64 8.25 12.73 11.0
2 11 3 318.26 11.50 16.47 241.5
3 11 3 969.75 16.45 32.11 49.4
4 11 3 160.20 10.67 13.49 325.9
5 11 3 84.31 9.75 9.18 190.6
6 11 3 86.08 12.03 9.10 21.1
7 11 3 6.24 10.54 3.92 147.9
0 12 3 97.68 13.81 9.38 180.0
1 12 3 319.15 16.40 18.10 119.6
2 12 3 76.74 8.93 9.07 222.2
3 12 3 115.08 11.08 10.23 88.6
4 12 3 48.68 10.89 7.70 6.8
5 12 3 7.53 9.00 6.31 313.9
6 12 3 59.89 10.25 7.24 28.3
0 13 3 14.94 12.45 1.73 270.0
1 13 3 12.60 10.75 4.22 54.0
2 13 3 37.87 10.06 6.06 10.1
3 13 3 7.27 10.94 2.81 314.3
4 13 3 130.80 13.60 10.74 51.2
5 13 3 47.06 11.24 7.58 53.9
0 14 3 97.94 17.18 8.84 180.0
1 14 3 10.26 10.48 3.38 39.2
2 14 3 16.84 9.78 4.69 93.5
3 14 3 73.37 11.18 8.97 299.2
4 14 3 88.63 13.54 8.97 349.5
0 15 3 23.07 18.17 5.04 270.0
1 15 3 5.67 10.87 2.78 179.7
2 15 3 28.73 12.65 5.40 334.8
1 0 4 11217.86 138.90 108.86 0.0
2 0 4 22353.49 227.46 157.48 0.0
3 0 4 1884.22 18.36 41.34 180.0
4 0 4 544.18 10.35 20.73 180.0
5 0 4 336.48 11.10 16.69 0.0
6 0 4 4.36 6.71 3.35 0.0
7 0 4 44.24 7.88 7.01 180.0
8 0 4 38.20 8.86 4.13 180.0
9 0 4 0.00 10.35 1.70 0.0
10 0 4 11.80 10.72 2.10 180.0
1 1 4 2634.56 19.45 52.28 146.7
2 1 4 2638.00 17.94 50.53 47.8
3 1 4 5589.16 32.55 74.14 351.7
4 1 4 1466.31 12.06 36.56 358.2
5 1 4 392.81 7.98 18.43 28.3
6 1 4 212.37 6.83 15.39 358.5
7 1 4 292.97 9.34 17.44 222.1
8 1 4 587.71 12.64 24.06 156.9
9 1 4 44.91 8.40 7.28 4.0
10 1 4 49.05 8.91 6.77 189.2
0 2 4 141.91 4.83 8.35 180.0
1 2 4 10735.76 58.26 104.94 164.1
2 2 4 6537.58 36.95 81.40 219.1
3 2 4 2445.62 16.35 47.23 337.2
4 2 4 493.31 7.94 19.98 305.9
5 2 4 247.85 7.24 16.43 242.2
6 2 4 426.28 9.37 23.01 93.0
7 2 4 193.09 8.50 12.86 60.0
8 2 4 261.06 9.46 15.69 198.9
9 2 4 12.10 7.57 4.18 73.7
10 2 4 24.20 7.85 3.66 58.9
0 3 4 9192.63 71.71 96.25 90.0
1 3 4 1755.15 12.12 41.31 232.6
2 3 4 5872.78 34.06 76.48 356.2
3 3 4 2187.66 15.51 48.86 260.5
4 3 4 1333.80 12.01 37.87 28.4
5 3 4 348.47 7.95 18.66 25.9
6 3 4 100.23 6.05 9.70 259.6
7 3 4 122.84 6.96 10.13 30.8
8 3 4 169.54 9.61 13.19 191.2
9 3 4 34.55 8.89 4.37 8.0
10 3 4 29.84 8.43 5.54 132.7
0 4 4 827.12 12.58 29.35 180.0
1 4 4 5321.51 32.44 74.55 49.2
2 4 4 1789.74 13.69 42.12 50.4
3 4 4 246.63 5.83 15.65 64.3
4 4 4 380.84 7.84 19.05 318.7
5 4 4 366.98 8.50 20.29 205.6
6 4 4 166.85 7.23 10.84 231.8
7 4 4 131.01 7.72 11.03 354.4
8 4 4 44.11 6.92 7.02 3.4
9 4 4 132.79 9.32 10.76 342.1
10 4 4 16.91 9.11 2.61 44.4
0 5 4 364.17 9.70 19.12 90.0
1 5 4 6215.16 36.95 78.28 59.4
2 5 4 3616.45 23.68 59.14 323.9
3 5 4 4594.08 32.88 68.85 212.1
4 5 4 259.74 6.64 15.52 241.0
5 5 4 45.05 5.28 6.41 39.2
6 5 4 230.07 7.69 14.61 73.8
7 5 4 124.10 7.10 9.82 57.0
8 5 4 38.29 8.03 3.61 312.2
9 5 4 26.43 7.56 4.78 193.0
0 6 4 1285.91 18.66 32.68 180.0
1 6 4 150.61 7.64 12.57 209.2
2 6 4 1609.42 13.96 37.85 15.9
3 6 4 925.95 11.75 30.15 152.5
4 6 4 572.73 9.88 24.14 213.2
5 6 4 210.67 8.72 13.72 12.0
6 6 4 41.60 5.75 4.61 281.9
7 6 4 39.05 6.70 5.71 192.0
8 6 4 127.98 8.99 10.06 293.8
9 6 4 72.73 9.89 7.36 184.4
0 7 4 6761.57 98.04 83.43 270.0
1 7 4 16.35 4.01 2.18 0.7
2 7 4 712.78 11.08 27.81 180.5
3 7 4 137.43 6.05 10.70 18.8
4 7 4 1232.60 14.73 36.93 139.3
5 7 4 70.39 5.81 7.39 205.1
6 7 4 304.64 9.45 18.67 71.9
7 7 4 96.88 8.92 9.20 171.5
8 7 4 269.22 12.08 15.91 76.4
9 7 4 54.63 9.98 6.60 33.1
0 8 4 23.38 6.92 4.42 0.0
1 8 4 264.16 10.46 16.07 20.1
2 8 4 950.94 12.27 31.38 299.3
3 8 4 196.35 7.24 12.56 245.0
4 8 4 95.83 6.10 9.30 268.1
5 8 4 310.20 10.82 15.87 224.8
6 8 4 32.38 6.55 4.07 59.7
7 8 4 58.39 8.22 7.88 55.9
8 8 4 33.20 8.41 6.18 256.5
9 8 4 0.00 11.96 1.98 251.3
0 9 4 94.84 8.86 10.18 270.0
1 9 4 37.52 5.45 6.72 305.7
2 9 4 160.29 8.10 12.13 109.5
3 9 4 900.29 13.84 31.80 96.3
4 9 4 33.18 5.78 4.37 162.3
5 9 4 387.35 11.80 19.35 77.0
6 9 4 11.52 7.71 4.97 282.2
7 9 4 82.99 9.41 9.12 316.7
8 9 4 0.00 8.77 1.06 37.3
0 10 4 1639.75 31.11 44.70 180.0
1 10 4 375.74 9.83 20.53 341.0
2 10 4 105.31 7.27 9.65 359.3
3 10 4 160.80 7.79 11.42 125.7
4 10 4 479.57 12.58 22.63 307.6
5 10 4 12.09 7.41 1.83 210.6
6 10 4 127.30 10.65 9.34 350.3
7 10 4 32.34 11.57 5.19 42.1
8 10 4 13.94 9.47 3.55 73.9
0 11 4 55.58 9.30 6.22 90.0
1 11 4 409.58 18.92 20.66 6.1
2 11 4 272.72 10.55 17.50 52.6
3 11 4 144.95 8.38 10.40 190.8
4 11 4 40.05 8.20 5.73 340.9
5 11 4 243.55 12.85 14.94 114.2
6 11 4 132.21 11.17 11.01 239.1
7 11 4 61.25 11.05 8.79 308.9
0 12 4 27.95 10.55 6.63 180.0
1 12 4 0.96 7.88 2.46 122.2
2 12 4 3.24 7.68 1.45 234.7
3 12 4 44.48 9.39 7.60 204.3
4 12 4 47.67 9.89 7.09 235.1
5 12 4 58.66 12.32 7.21 276.3
6 12 4 34.61 9.78 6.64 345.7
0 13 4 165.92 21.50 9.04 90.0
1 13 4 36.05 9.53 5.61 182.1
2 13 4 0.00 8.69 1.19 112.3
3 13 4 4.67 10.26 2.14 59.0
4 13 4 45.93 9.59 6.70 331.1
5 13 4 69.50 12.83 9.46 206.9
0 14 4 25.57 15.50 1.20 0.0
1 14 4 4.86 9.37 0.66 93.1
2 14 4 18.82 9.85 6.68 311.3
3 14 4 13.35 11.34 3.93 279.0
4 14 4 25.27 10.41 7.05 120.1
0 15 4 65.81 18.09 9.94 270.0
1 15 4 0.73 10.57 2.36 324.7
2 15 4 32.23 12.64 4.47 188.9
1 0 5 10464.99 91.33 102.11 90.0
2 0 5 14873.34 121.10 122.87 90.0
3 0 5 7775.89 62.22 88.79 90.0
4 0 5 3445.96 31.66 55.33 270.0
5 0 5 1408.82 19.69 39.34 270.0
6 0 5 44.36 7.05 6.93 90.0
7 0 5 459.50 14.35 22.40 270.0
8 0 5 809.82 19.57 30.22 90.0
9 0 5 5.57 10.41 4.18 270.0
10 0 5 17.35 12.13 5.19 90.0
0 1 5 1393.20 17.97 35.95 270.0
1 1 5 1598.11 11.43 38.78 298.4
2 1 5 26303.35 144.73 165.67 317.3
3 1 5 3131.47 19.64 57.26 145.8
4 1 5 539.08 7.51 20.25 61.0
5 1 5 538.53 8.50 21.82 110.9
6 1 5 1345.21 14.44 36.72 104.8
7 1 5 700.94 11.97 28.07 304.5
8 1 5 186.95 8.96 14.45 73.6
9 1 5 0.00 6.94 1.37 25.4
10 1 5 65.02 8.27 7.46 301.7
0 2 5 13565.28 110.12 119.17 0.0
1 2 5 46754.02 432.74 226.96 130.5
2 2 5 8811.09 50.56 97.05 277.2
3 2 5 2270.67 15.48 47.16 202.7
4 2 5 1141.27 11.11 34.25 116.5
5 2 5 649.01 9.56 25.76 4.1
6 2 5 220.24 6.98 15.54 128.6
7 2 5 31.86 5.41 3.95 317.4
8 2 5 74.02 7.80 7.93 283.1
9 2 5 4.42 6.91 3.03 227.3
10 2 5 31.59 7.97 3.77 289.1
0 3 5 6012.36 48.29 83.68 270.0
1 3 5 10769.06 63.19 105.43 247.3
2 3 5 676.25 7.95 26.46 303.3
3 3 5 1816.62 14.69 41.56 69.3
4 3 5 2034.15 15.78 45.34 66.2
5 3 5 442.77 8.71 22.83 35.0
6 3 5 433.98 9.79 20.05 63.8
7 3 5 280.38 8.23 16.31 189.5
8 3 5 122.19 8.42 11.56 188.1
9 3 5 62.18 8.93 8.62 316.3
10 3 5 34.78 8.39 7.45 200.0
0 4 5 1107.55 13.12 33.89 180.0
1 4 5 3151.28 20.69 54.41 41.1
2 4 5 1722.07 13.46 39.99 24.7
3 4 5 245.06 5.77 13.50 56.1
4 4 5 137.20 5.05 12.09 101.6
5 4 5 331.09 9.36 16.32 119.0
6 4 5 921.30 12.49 30.10 14.2
7 4 5 212.23 7.70 14.63 42.2
8 4 5 50.45 7.06 7.07 216.7
9 4 5 141.30 9.99 10.77 325.6
10 4 5 38.77 10.91 5.75 199.5
0 5 5 34.81 4.52 5.78 270.0
1 5 5 718.25 8.66 26.21 17.8
2 5 5 414.40 7.91 19.04 137.3
3 5 5 259.16 6.87 14.33 270.9
4 5 5 18.44 4.19 2.32 131.3
5 5 5 1001.77 12.49 32.48 63.7
6 5 5 44.32 5.84 6.87 237.2
7 5 5 120.81 6.93 11.11 329.2
8 5 5 76.41 9.70 9.37 236.6
9 5 5 106.09 8.86 10.89 192.0
0 6 5 503.25 10.81 24.42 0.0
1 6 5 977.19 13.47 29.60 295.1
2 6 5 2962.81 24.30 53.11 107.0
3 6 5 114.07 5.08 11.15 74.9
4 6 5 1834.81 18.13 42.84 11.5
5 6 5 345.12 9.33 18.50 89.7
6 6 5 636.82 11.54 25.71 311.4
7 6 5 106.36 8.08 10.81 194.6
8 6 5 36.32 7.50 5.43 109.7
9 6 5 18.66 8.73 5.35 70.7
0 7 5 2059.52 24.47 47.02 90.0
1 7 5 2687.52 21.34 52.01 6.3
2 7 5 157.44 8.05 12.22 78.0
3 7 5 1464.29 14.92 39.09 167.3
4 7 5 661.80 11.86 25.60 250.2
5 7 5 430.30 10.03 21.08 258.9
6 7 5 28.12 5.78 5.04 279.8
7 7 5 45.25 6.82 5.73 235.6
8 7 5 43.18 8.95 4.61 75.6
9 7 5 0.00 8.74 1.44 209.1
0 8 5 125.09 8.12 10.57 180.0
1 8 5 31.05 4.90 5.86 211.6
2 8 5 411.89 9.38 19.76 317.9
3 8 5 484.12 10.50 21.23 335.9
4 8 5 149.62 6.91 13.41 336.0
5 8 5 895.68 14.34 32.45 350.0
6 8 5 19.29 6.20 3.54 105.1
7 8 5 7.35 7.00 4.08 358.6
8 8 5 5.44 7.95 2.95 306.0
0 9 5 561.62 16.76 21.75 90.0
1 9 5 71.50 5.91 8.40 57.4
2 9 5 405.81 9.86 18.73 173.9
3 9 5 628.24 11.61 25.58 354.2
4 9 5 299.52 9.55 15.58 209.2
5 9 5 58.32 6.67 8.12 310.1
6 9 5 101.19 9.16 10.11 164.3
7 9 5 141.60 10.27 11.46 188.5
8 9 5 8.64 10.62 3.71 7.9
0 10 5 0.00 7.21 1.85 180.0
1 10 5 37.41 5.78 5.45 113.1
2 10 5 1025.41 16.63 33.00 317.5
3 10 5 330.10 9.58 17.86 253.8
4 10 5 386.93 12.64 20.07 234.5
5 10 5 141.55 9.51 11.37 186.5
6 10 5 224.34 12.52 13.61 114.2
7 10 5 35.59 9.58 5.56 30.7
8 10 5 35.17 9.72 5.40 178.5
0 11 5 573.72 19.85 23.82 270.0
1 11 5 143.39 8.38 11.79 319.1
2 11 5 103.38 7.95 10.70 310.5
3 11 5 563.29 14.22 24.42 169.0
4 11 5 255.89 10.94 16.89 90.4
5 11 5 18.81 8.27 2.33 89.1
6 11 5 42.33 10.07 5.75 195.3
7 11 5 72.34 11.82 6.67 15.0
0 12 5 80.26 11.84 8.77 0.0
1 12 5 48.25 8.17 7.45 257.6
2 12 5 12.80 8.40 3.83 146.1
3 12 5 118.71 11.69 11.16 161.3
4 12 5 65.46 10.81 8.07 341.5
5 12 5 15.31 8.66 3.00 149.6
6 12 5 67.73 12.69 8.22 249.9
0 13 5 0.00 12.65 3.94 90.0
1 13 5 19.65 9.88 5.76 301.2
2 13 5 21.61 9.69 4.98 170.1
3 13 5 102.26 10.46 10.10 254.1
4 13 5 27.75 9.75 6.72 273.7
5 13 5 107.85 11.54 10.91 73.2
0 14 5 8.53 14.32 2.95 0.0
1 14 5 71.20 10.90 8.73 230.5
2 14 5 22.90 12.77 5.77 77.4
3 14 5 48.14 10.90 7.56 259.7
4 14 5 9.01 10.27 2.97 123.4
0 15 5 3.85 15.38 0.47 270.0
1 15 5 0.00 10.15 0.90 186.9
2 15 5 51.73 12.46 5.81 133.3
0 0 6 12633.75 268.92 119.50 180.0
1 0 6 31099.03 396.97 182.26 0.0
2 0 6 941.48 12.34 34.19 180.0
3 0 6 640.54 12.14 24.68 180.0
4 0 6 21.21 5.19 1.05 0.0
5 0 6 14.96 5.69 3.17 0.0
6 0 6 2211.44 27.58 47.47 0.0
7 0 6 4.31 7.16 2.59 0.0
8 0 6 232.54 12.03 14.81 0.0
9 0 6 22.18 10.04 3.36 0.0
10 0 6 24.42 10.55 0.41 180.0
0 1 6 3594.85 30.69 61.21 270.0
1 1 6 12588.31 84.38 118.75 199.1
2 1 6 8201.35 48.40 93.53 100.1
3 1 6 3803.91 24.02 63.79 131.5
4 1 6 1894.57 14.52 45.22 112.7
5 1 6 156.02 5.71 11.47 354.8
6 1 6 249.07 7.13 16.15 44.4
7 1 6 22.15 5.33 4.41 299.4
8 1 6 120.37 7.19 10.57 176.6
9 1 6 34.15 7.51 5.81 65.5
10 1 6 24.32 8.00 3.62 9.5
0 2 6 2250.82 20.82 42.46 180.0
1 2 6 795.90 7.70 26.95 296.3
2 2 6 6634.94 38.85 83.89 123.1
3 2 6 1555.08 12.15 42.61 101.8
4 2 6 1282.17 11.47 35.39 75.7
5 2 6 300.35 7.00 15.29 279.4
6 2 6 451.41 9.40 21.66 261.4
7 2 6 91.67 6.80 11.08 12.7
8 2 6 143.83 7.51 11.97 54.5
9 2 6 0.00 6.54 1.62 69.1
10 2 6 3.78 7.85 2.63 76.5
0 3 6 422.65 7.96 20.80 90.0
1 3 6 322.70 6.06 16.93 285.2
2 3 6 4818.53 28.54 71.76 269.9
3 3 6 1082.41 9.67 34.28 14.3
4 3 6 331.21 7.74 18.58 335.6
5 3 6 280.18 6.96 17.29 109.7
6 3 6 745.13 11.16 27.83 163.1
7 3 6 887.74 13.06 30.24 354.0
8 3 6 316.24 10.07 18.32 71.2
9 3 6 62.74 8.40 8.24 242.2
10 3 6 89.73 16.00 9.77 272.2
0 4 6 308.88 7.30 15.35 180.0
1 4 6 2598.16 19.88 49.80 200.4
2 4 6 1879.65 13.87 42.72 288.9
3 4 6 1232.66 11.53 35.11 163.4
4 4 6 74.33 4.58 8.79 7.3
5 4 6 753.43 12.18 26.52 18.8
6 4 6 31.27 5.24 2.85 180.1
7 4 6 79.01 6.08 9.45 128.8
8 4 6 315.85 10.46 18.24 277.3
9 4 6 19.19 7.32 4.10 200.5
10 4 6 36.48 8.68 5.52 325.3
0 5 6 13.72 4.12 2.00 270.0
1 5 6 622.23 8.61 24.88 216.8
2 5 6 240.97 6.58 15.56 186.9
3 5 6 2543.38 20.04 49.93 8.9
4 5 6 554.08 9.47 21.02 150.8
5 5 6 183.85 7.53 13.36 68.8
6 5 6 210.17 7.36 14.95 341.7
7 5 6 229.49 9.77 15.24 214.0
8 5 6 0.00 6.90 2.14 50.5
9 5 6 30.04 7.69 3.15 104.7
0 6 6 8211.65 68.56 89.61 0.0
1 6 6 1630.47 14.89 42.42 291.5
2 6 6 3361.24 24.54 58.69 257.5
3 6 6 205.75 7.82 12.59 124.9
4 6 6 486.04 9.67 23.43 214.0
5 6 6 844.38 12.13 30.00 141.5
6 6 6 116.42 6.43 9.94 207.6
7 6 6 199.07 8.52 15.40 243.9
8 6 6 11.91 6.96 2.32 95.4
9 6 6 112.79 9.85 10.51 356.6
0 7 6 27.92 6.09 5.20 270.0
1 7 6 5370.46 35.49 73.51 325.3
2 7 6 786.60 10.64 30.29 159.3
3 7 6 410.24 9.30 20.14 194.7
4 7 6 280.12 9.66 17.97 40.7
5 7 6 540.48 10.84 24.53 198.3
6 7 6 375.12 12.03 18.24 248.4
7 7 6 96.03 7.48 9.25 317.7
8 7 6 147.27 10.22 11.30 311.7
9 7 6 22.53 9.22 3.81 205.2
0 8 6 6.50 6.28 0.84 180.0
1 8 6 51.29 5.08 7.60 333.0
2 8 6 296.81 9.75 16.92 342.6
3 8 6 14.93 5.50 4.50 74.6
4 8 6 304.35 8.44 16.40 251.4
5 8 6 257.36 8.39 15.49 21.9
6 8 6 171.47 9.03 12.50 260.8
7 8 6 49.27 8.10 7.46 134.3
8 8 6 250.93 12.98 16.05 108.5
0 9 6 583.61 17.04 24.83 90.0
1 9 6 485.33 11.12 21.70 325.5
2 9 6 214.40 7.99 13.42 181.3
3 9 6 131.72 6.71 11.00 315.2
4 9 6 414.82 11.82 19.42 96.5
5 9 6 137.87 7.78 12.10 157.5
6 9 6 36.22 8.52 5.97 52.2
7 9 6 12.13 8.31 4.13 216.9
8 9 6 72.88 10.85 6.37 111.2
0 10 6 82.26 8.91 12.70 180.0
1 10 6 1235.82 15.81 36.19 161.2
2 10 6 241.86 8.97 16.12 242.2
3 10 6 32.78 5.88 4.91 88.0
4 10 6 422.47 16.89 20.08 337.3
5 10 6 227.17 11.91 14.85 29.1
6 10 6 16.39 8.32 4.90 146.7
7 10 6 57.63 9.48 7.64 282.0
8 10 6 0.00 11.91 1.62 333.9
0 11 6 5.89 8.93 0.48 90.0
1 11 6 853.40 17.64 29.54 168.2
2 11 6 382.82 11.90 18.79 296.8
3 11 6 28.80 7.81 5.68 2.0
4 11 6 128.10 9.33 11.37 190.5
5 11 6 49.04 9.88 7.84 255.5
6 11 6 12.36 8.68 1.87 108.3
7 11 6 35.55 9.92 5.26 119.3
0 12 6 23.73 10.50 5.74 0.0
1 12 6 325.31 12.55 18.46 346.0
2 12 6 53.53 10.09 7.82 11.7
3 12 6 131.03 11.41 11.31 107.6
4 12 6 0.00 8.36 1.15 194.1
5 12 6 214.12 12.64 14.81 211.9
6 12 6 28.69 11.24 4.33 92.0
0 13 6 88.07 15.95 8.65 90.0
1 13 6 20.02 9.84 3.95 203.0
2 13 6 40.53 10.05 4.39 348.1
3 13 6 68.70 9.98 8.83 239.1
4 13 6 58.43 11.21 7.78 112.2
5 13 6 167.68 13.75 11.56 348.7
0 14 6 73.09 18.50 8.61 0.0
1 14 6 11.32 10.17 1.79 107.7
2 14 6 153.52 15.40 12.01 95.3
3 14 6 63.59 11.49 7.38 357.7
4 14 6 55.95 12.37 7.30 337.7
0 15 6 301.92 43.95 19.03 90.0
1 15 6 52.03 11.91 6.62 277.5
2 15 6 67.24 13.60 8.05 113.7
1 0 7 184.90 10.50 12.48 90.0
2 0 7 1026.67 11.74 33.17 270.0
3 0 7 1081.46 14.67 34.92 90.0
4 0 7 2089.44 21.84 43.43 90.0
5 0 7 300.66 14.83 16.52 90.0
6 0 7 58.83 7.42 6.69 90.0
7 0 7 536.46 15.52 24.45 270.0
8 0 7 6.26 7.96 1.74 90.0
9 0 7 29.38 10.08 3.75 90.0
10 0 7 26.15 13.08 2.92 270.0
0 1 7 33639.95 369.73 188.96 270.0
1 1 7 2321.21 34.55 45.76 338.7
2 1 7 6237.24 36.04 80.33 320.8
3 1 7 302.61 5.33 18.76 137.8
4 1 7 1053.02 10.40 32.82 276.4
5 1 7 1016.43 11.50 32.40 308.0
6 1 7 83.45 5.56 8.91 250.4
7 1 7 118.23 6.53 10.46 178.4
8 1 7 127.03 7.33 10.53 233.2
9 1 7 32.22 8.41 5.19 160.4
10 1 7 74.22 8.82 8.45 115.6
0 2 7 35257.62 397.29 196.01 0.0
1 2 7 7530.30 47.83 86.07 30.5
2 2 7 1385.62 12.88 38.77 77.3
3 2 7 934.77 8.77 28.76 332.6
4 2 7 9735.87 55.69 97.22 216.7
5 2 7 910.79 11.11 30.03 202.5
6 2 7 43.05 5.34 6.28 85.0
7 2 7 163.03 6.74 12.13 124.3
8 2 7 20.91 5.93 4.21 20.0
9 2 7 33.06 7.17 5.43 89.1
10 2 7 29.45 8.13 5.77 113.8
0 3 7 6174.36 49.62 76.21 90.0
1 3 7 9743.32 53.99 100.35 27.5
2 3 7 13080.00 86.86 116.55 204.9
3 3 7 133.19 4.18 12.07 77.6
4 3 7 37.20 3.89 4.66 280.2
5 3 7 306.77 7.95 17.81 200.4
6 3 7 221.99 6.98 13.39 256.0
7 3 7 265.14 8.09 15.79 8.5
8 3 7 76.67 7.09 8.51 187.4
9 3 7 74.81 8.01 8.37 140.0
10 3 7 25.81 8.47 3.89 128.6
0 4 7 2002.44 19.86 46.22 180.0
1 4 7 96.42 3.75 10.07 251.3
2 4 7 1829.45 13.66 40.66 292.7
3 4 7 618.52 10.00 23.15 334.6
4 4 7 2486.01 18.58 52.51 338.7
5 4 7 876.94 11.20 28.18 58.5
6 4 7 1077.68 13.10 33.36 209.1
7 4 7 57.52 5.93 7.28 92.7
8 4 7 42.56 6.78 6.46 170.9
9 4 7 128.86 10.07 11.37 166.1
10 4 7 182.04 12.16 12.92 342.7
0 5 7 2862.94 27.35 51.36 270.0
1 5 7 2917.27 20.95 53.45 340.0
2 5 7 739.66 8.78 26.55 168.0
3 5 7 294.50 7.18 16.42 269.9
4 5 7 382.46 8.45 18.70 219.3
5 5 7 420.72 9.53 20.52 158.3
6 5 7 20.49 5.17 5.67 55.6
7 5 7 200.16 7.85 12.98 125.7
8 5 7 210.41 9.62 14.78 61.1
9 5 7 70.53 8.18 7.24 279.8
0 6 7 641.26 16.63 23.05 180.0
1 6 7 487.33 8.91 19.60 190.0
2 6 7 776.75 11.09 28.73 259.7
3 6 7 2859.59 21.28 53.21 99.0
4 6 7 306.19 8.12 16.83 345.2
5 6 7 273.09 8.49 16.05 333.8
6 6 7 370.13 10.60 17.73 29.2
7 6 7 29.95 7.08 4.04 349.8
8 6 7 27.16 7.31 4.12 6.3
9 6 7 25.01 8.14 4.43 249.5
0 7 7 52.33 6.65 6.46 90.0
1 7 7 3639.61 26.20 60.11 116.4
2 7 7 4.60 4.37 4.25 200.4
3 7 7 325.48 8.18 19.12 73.5
4 7 7 342.26 10.21 18.92 135.8
5 7 7 90.31 6.70 9.52 273.3
6 7 7 65.25 6.64 7.61 244.1
7 7 7 80.36 7.59 8.29 288.8
8 7 7 87.00 9.03 9.66 338.2
9 7 7 37.96 8.89 7.00 52.4
0 8 7 1110.17 20.35 28.84 0.0
1 8 7 393.11 11.28 19.22 47.3
2 8 7 988.79 13.26 33.71 128.4
3 8 7 11.91 5.13 5.18 246.6
4 8 7 107.55 6.26 8.90 122.3
5 8 7 36.40 5.68 5.24 231.3
6 8 7 190.26 9.02 13.45 49.5
7 8 7 44.48 8.08 7.15 262.7
8 8 7 47.51 8.50 5.49 114.7
0 9 7 31.14 7.71 4.43 90.0
1 9 7 519.12 12.27 22.85 251.8
2 9 7 156.43 6.95 12.63 17.5
3 9 7 934.27 13.40 31.49 127.4
4 9 7 260.90 10.34 16.22 313.3
5 9 7 162.50 8.76 12.70 168.6
6 9 7 138.61 10.65 10.31 304.1
7 9 7 28.93 8.09 5.61 308.0
8 9 7 157.26 12.42 13.46 194.1
0 10 7 114.82 9.23 10.57 180.0
1 10 7 503.11 12.72 22.06 136.8
2 10 7 1508.21 18.58 40.09 90.5
3 10 7 143.77 7.57 12.83 27.4
4 10 7 211.24 8.74 14.62 242.2
5 10 7 223.51 14.70 14.19 302.5
6 10 7 5.06 8.33 4.25 197.6
7 10 7 101.06 11.35 9.71 148.4
0 11 7 56.31 10.35 8.68 90.0
1 11 7 39.50 6.02 6.24 156.1
2 11 7 820.63 15.02 29.40 296.7
3 11 7 222.34 11.09 16.09 246.8
4 11 7 248.45 12.75 15.58 332.7
5 11 7 100.35 10.51 8.58 42.0
6 11 7 0.00 9.52 1.53 285.8
7 11 7 19.95 9.65 4.93 100.2
0 12 7 123.13 14.32 10.22 0.0
1 12 7 115.19 9.97 10.06 353.7
2 12 7 153.41 10.74 13.49 255.5
3 12 7 25.57 9.03 5.75 94.7
4 12 7 136.23 11.59 11.62 72.2
5 12 7 23.67 9.31 5.22 122.3
6 12 7 0.00 9.34 1.56 253.6
0 13 7 0.00 12.60 3.27 90.0
1 13 7 16.30 8.56 6.23 162.9
2 13 7 174.40 13.24 12.80 53.0
3 13 7 0.00 9.48 2.33 53.9
4 13 7 0.00 10.18 1.49 161.5
5 13 7 122.16 12.39 9.58 278.7
0 14 7 7.66 15.21 0.41 0.0
1 14 7 70.03 11.41 8.87 342.2
2 14 7 0.00 9.52 3.30 128.6
3 14 7 79.90 14.10 7.89 56.2
4 14 7 37.15 11.53 6.16 286.2
0 15 7 31.51 16.10 1.34 90.0
1 15 7 15.26 11.33 4.65 158.2
2 15 7 77.18 13.01 9.48 226.3
0 0 8 24820.14 372.16 170.38 180.0
1 0 8 66569.30 1027.40 286.37 180.0
2 0 8 6.26 2.58 1.70 180.0
3 0 8 2490.68 24.79 48.77 0.0
4 0 8 2822.42 28.72 56.65 0.0
5 0 8 288.59 15.36 20.12 0.0
6 0 8 646.56 14.44 26.53 180.0
7 0 8 264.13 16.64 15.32 180.0
8 0 8 12.90 7.80 4.66 180.0
9 0 8 0.71 9.25 1.75 0.0
10 0 8 46.17 12.19 5.39 0.0
0 1 8 3280.17 26.71 56.16 270.0
1 1 8 16206.77 100.50 129.48 235.3
2 1 8 2080.76 19.61 45.13 167.2
3 1 8 382.39 5.49 21.19 284.8
4 1 8 240.96 6.80 17.10 147.7
5 1 8 5.06 4.10 2.91 235.6
6 1 8 305.44 8.78 17.09 144.1
7 1 8 103.05 5.89 10.06 333.5
8 1 8 55.47 6.48 7.12 359.9
9 1 8 67.79 8.65 8.63 256.4
10 1 8 11.73 7.55 3.49 267.6
0 2 8 2565.27 28.93 51.99 0.0
1 2 8 3940.21 26.15 64.00 270.2
2 2 8 5122.82 30.86 73.18 122.6
3 2 8 500.19 6.35 20.54 31.0
4 2 8 588.55 10.52 23.17 110.1
5 2 8 388.47 7.78 21.12 26.2
6 2 8 265.47 7.37 16.45 39.1
7 2 8 301.77 8.64 17.15 221.0
8 2 8 98.56 7.40 9.55 299.5
9 2 8 22.48 7.90 3.70 344.7
10 2 8 74.81 8.76 8.03 181.3
0 3 8 4192.94 37.33 62.77 90.0
1 3 8 631.74 6.51 26.10 101.7
2 3 8 6007.24 36.09 76.74 165.8
3 3 8 369.19 6.14 21.81 351.3
4 3 8 3324.94 24.24 60.00 155.9
5 3 8 563.45 10.30 26.44 316.5
6 3 8 374.78 8.84 19.71 267.0
7 3 8 406.54 9.63 20.45 236.8
8 3 8 43.87 7.77 6.47 231.9
9 3 8 29.25 7.22 5.22 102.9
10 3 8 58.69 8.57 6.76 94.6
0 4 8 914.61 12.65 28.30 0.0
1 4 8 1722.28 12.74 40.19 214.3
2 4 8 4557.45 28.88 67.58 62.0
3 4 8 1011.80 11.02 32.07 348.6
4 4 8 1477.19 13.16 37.47 306.3
5 4 8 300.49 8.25 16.23 119.9
6 4 8 270.03 7.61 17.85 272.7
7 4 8 104.82 6.37 10.05 35.9
8 4 8 72.10 7.23 8.62 197.7
9 4 8 26.76 8.21 4.92 28.1
10 4 8 37.13 9.56 5.01 262.6
0 5 8 486.26 10.37 24.38 90.0
1 5 8 285.62 6.66 14.90 4.5
2 5 8 1295.00 11.96 36.61 102.4
3 5 8 768.57 9.38 30.01 112.1
4 5 8 1748.93 15.95 41.21 284.8
5 5 8 604.67 10.16 25.08 264.4
6 5 8 53.62 5.95 5.77 35.4
7 5 8 44.95 5.87 6.94 195.8
8 5 8 6.16 7.30 2.95 167.2
9 5 8 136.98 9.47 10.95 268.9
0 6 8 10252.89 96.58 100.52 180.0
1 6 8 88.77 4.94 9.18 188.1
2 6 8 178.70 5.92 13.19 143.8
3 6 8 631.51 10.06 24.60 231.1
4 6 8 1862.01 17.54 42.08 18.3
5 6 8 163.25 7.21 13.69 313.8
6 6 8 1048.72 14.30 33.16 127.4
7 6 8 136.43 8.00 11.74 130.3
8 6 8 73.11 7.39 9.14 293.6
9 6 8 40.54 9.10 6.81 199.7
0 7 8 103.02 8.46 12.40 270.0
1 7 8 790.34 11.75 29.61 207.0
2 7 8 384.30 9.15 20.62 334.9
3 7 8 162.01 6.36 12.54 237.7
4 7 8 5.97 5.29 3.32 101.8
5 7 8 65.74 6.44 7.33 76.5
6 7 8 649.32 12.62 26.06 126.5
7 7 8 39.34 6.55 6.91 128.0
8 7 8 41.20 7.85 6.81 103.4
9 7 8 26.24 8.41 5.14 2.3
0 8 8 983.48 17.27 29.34 180.0
1 8 8 741.44 11.75 28.69 96.8
2 8 8 1398.01 17.75 36.35 226.9
3 8 8 130.16 6.49 11.38 159.9
4 8 8 534.84 12.70 24.01 262.6
5 8 8 489.00 11.40 22.25 196.9
6 8 8 68.66 7.31 6.59 121.5
7 8 8 142.97 9.73 11.10 284.6
8 8 8 16.01 8.20 2.94 329.5
0 9 8 333.61 12.30 18.12 270.0
1 9 8 112.09 6.22 10.11 90.4
2 9 8 33.57 5.53 4.56 100.2
3 9 8 312.87 9.05 17.99 43.7
4 9 8 287.89 10.00 16.06 136.2
5 9 8 43.10 6.33 6.43 17.2
6 9 8 176.19 12.24 13.18 191.9
7 9 8 58.99 9.93 7.18 59.7
8 9 8 37.54 9.17 4.46 180.2
0 10 8 768.58 17.85 27.96 0.0
1 10 8 623.45 12.20 25.79 176.0
2 10 8 65.32 6.48 8.23 171.6
3 10 8 380.82 11.77 21.74 206.7
4 10 8 485.23 13.96 22.10 191.5
5 10 8 98.95 9.26 9.43 310.0
6 10 8 29.79 8.09 5.84 316.1
7 10 8 19.94 8.67 6.01 139.1
0 11 8 28.57 10.28 3.89 270.0
1 11 8 223.63 9.54 14.80 275.0
2 11 8 195.05 9.63 12.95 137.3
3 11 8 101.37 8.99 9.50 72.1
4 11 8 71.52 8.52 7.70 226.3
5 11 8 49.11 10.52 7.48 97.6
6 11 8 63.90 9.72 7.09 75.1
7 11 8 43.47 10.33 6.69 44.4
0 12 8 37.68 12.20 4.02 180.0
1 12 8 71.82 8.63 8.33 249.3
2 12 8 117.05 9.67 10.70 54.4
3 12 8 35.52 9.83 6.37 125.9
4 12 8 153.78 11.47 13.52 1.6
5 12 8 21.48 9.04 4.36 38.9
6 12 8 57.45 11.67 7.06 183.6
0 13 8 0.00 12.79 1.61 90.0
1 13 8 32.55 9.76 4.48 122.0
2 13 8 66.58 10.16 8.23 118.6
3 13 8 42.25 10.67 6.63 22.2
4 13 8 79.44 10.82 8.86 189.2
5 13 8 84.60 12.22 9.36 143.0
0 14 8 80.36 16.17 9.80 180.0
1 14 8 105.87 14.68 11.77 315.3
2 14 8 31.03 12.49 6.78 183.6
3 14 8 25.65 10.83 6.81 82.7
4 14 8 28.38 10.42 5.97 60.8
0 15 8 101.27 18.62 7.61 270.0
1 15 8 4.97 10.98 1.41 18.0
2 15 8 0.00 10.88 2.54 323.4
1 0 9 10701.51 127.71 102.72 270.0
2 0 9 1756.30 16.78 43.60 90.0
3 0 9 114.94 5.75 9.46 90.0
4 0 9 5623.46 48.11 72.30 90.0
5 0 9 41.38 6.40 6.17 270.0
6 0 9 82.50 7.47 9.38 270.0
7 0 9 28.18 7.12 3.61 270.0
8 0 9 23.07 8.97 5.52 270.0
9 0 9 158.66 12.81 10.55 270.0
10 0 9 0.00 12.41 0.14 90.0
0 1 9 1290.66 12.36 36.31 90.0
1 1 9 9245.76 60.42 96.79 108.5
2 1 9 2965.21 23.54 54.23 341.5
3 1 9 863.16 8.30 30.45 314.6
4 1 9 2760.47 19.64 54.00 258.3
5 1 9 117.75 5.21 10.51 326.9
6 1 9 601.17 10.23 23.64 63.8
7 1 9 256.95 8.20 16.49 297.5
8 1 9 92.81 6.69 8.86 178.8
9 1 9 105.12 8.39 10.07 286.3
10 1 9 12.77 7.71 2.29 193.8
0 2 9 1798.68 16.72 42.36 0.0
1 2 9 963.93 7.90 31.74 25.2
2 2 9 10036.83 61.65 104.22 65.9
3 2 9 1467.32 13.62 37.40 185.6
4 2 9 1376.75 12.64 40.86 348.2
5 2 9 212.00 6.48 14.41 29.3
6 2 9 43.92 5.02 5.27 83.2
7 2 9 78.04 5.72 8.47 157.2
8 2 9 30.47 5.82 5.84 254.3
9 2 9 28.78 7.98 5.89 47.9
10 2 9 12.24 8.90 1.24 303.0
0 3 9 2439.49 23.63 48.82 270.0
1 3 9 482.18 5.64 23.14 222.2
2 3 9 2058.53 15.40 47.20 332.4
3 3 9 627.92 8.15 23.61 143.6
4 3 9 873.41 10.30 28.36 175.0
5 3 9 137.17 5.74 11.91 158.0
6 3 9 19.92 4.76 3.90 291.5
7 3 9 220.77 7.34 15.04 247.5
8 3 9 9.61 6.01 3.42 356.4
9 3 9 27.53 7.11 5.59 238.5
10 3 9 2.66 7.95 4.09 29.1
0 4 9 809.83 11.18 28.65 0.0
1 4 9 3325.35 21.19 56.91 156.3
2 4 9 5868.74 34.95 75.00 224.5
3 4 9 3353.51 22.49 54.25 72.5
4 4 9 1515.28 14.64 38.57 233.2
5 4 9 308.37 7.49 19.56 198.4
6 4 9 85.56 5.61 9.96 5.6
7 4 9 666.17 11.98 26.61 256.3
8 4 9 206.86 10.66 14.20 108.0
9 4 9 91.84 8.37 9.21 51.6
10 4 9 42.97 8.89 5.66 169.6
0 5 9 68.47 5.25 8.01 270.0
1 5 9 4798.41 29.68 69.42 339.6
2 5 9 1351.12 12.85 35.98 57.6
3 5 9 1938.01 15.50 42.80 99.2
4 5 9 100.86 6.05 9.95 20.7
5 5 9 166.80 6.20 13.12 229.9
6 5 9 379.69 9.61 19.71 308.8
7 5 9 206.14 8.19 15.22 151.6
8 5 9 62.82 7.01 7.90 30.8
9 5 9 90.78 8.74 8.44 80.8
0 6 9 978.52 15.00 27.15 180.0
1 6 9 1062.09 13.77 34.84 49.4
2 6 9 247.79 8.77 16.51 319.6
3 6 9 158.46 6.00 12.65 221.6
4 6 9 579.65 11.59 24.22 226.4
5 6 9 245.49 8.14 14.97 91.4
6 6 9 154.68 6.67 11.82 180.6
7 6 9 203.07 8.48 13.54 65.7
8 6 9 30.25 6.40 5.68 60.7
9 6 9 12.90 9.64 2.74 303.6
0 7 9 250.48 9.64 12.67 270.0
1 7 9 169.76 6.95 12.36 303.9
2 7 9 227.30 6.75 13.03 353.2
3 7 9 575.80 10.26 24.52 273.5
4 7 9 914.77 12.31 32.23 175.0
5 7 9 573.62 12.68 25.54 158.8
6 7 9 491.67 13.17 22.20 105.8
7 7 9 25.40 6.54 6.43 175.8
8 7 9 24.13 7.74 4.87 222.6
9 7 9 16.29 8.63 1.63 208.2
0 8 9 2731.06 30.54 53.83 180.0
1 8 9 944.66 12.91 29.03 297.2
2 8 9 71.36 5.50 8.31 51.9
3 8 9 242.92 7.58 15.07 318.4
4 8 9 103.68 6.24 9.50 337.9
5 8 9 267.13 8.63 16.00 42.3
6 8 9 252.50 9.49 14.59 183.5
7 8 9 40.74 7.55 4.77 356.2
8 8 9 15.00 8.31 2.83 41.2
0 9 9 49.70 8.05 7.17 270.0
1 9 9 169.27 7.07 13.04 225.2
2 9 9 289.08 8.47 16.89 266.1
3 9 9 9.16 5.45 3.68 218.7
4 9 9 599.24 12.75 24.58 184.8
5 9 9 313.92 9.98 17.53 314.9
6 9 9 92.25 8.08 10.38 126.0
7 9 9 16.27 8.09 3.03 1.2
8 9 9 14.04 8.19 2.98 64.6
0 10 9 1796.56 26.44 43.58 0.0
1 10 9 134.29 7.69 11.83 337.9
2 10 9 126.53 7.71 11.55 197.4
3 10 9 317.35 10.83 19.17 15.9
4 10 9 90.40 7.82 8.51 356.0
5 10 9 41.37 8.42 7.58 142.8
6 10 9 217.76 12.52 15.01 341.8
7 10 9 45.79 8.91 5.44 287.7
0 11 9 12.04 9.33 4.66 90.0
1 11 9 312.77 12.81 17.39 171.8
2 11 9 213.22 10.94 16.27 61.3
3 11 9 0.00 7.09 1.01 323.1
4 11 9 7.11 8.30 1.96 288.6
5 11 9 34.95 9.76 4.87 295.2
6 11 9 85.88 10.21 8.87 254.1
7 11 9 31.96 9.37 5.66 305.4
0 12 9 133.41 14.27 11.36 0.0
1 12 9 338.30 12.80 16.73 70.2
2 12 9 11.51 7.91 4.18 160.7
3 12 9 96.92 11.41 10.01 353.2
4 12 9 52.08 10.23 5.87 227.6
5 12 9 98.44 11.22 10.60 80.8
6 12 9 39.31 10.34 5.64 8.2
0 13 9 277.15 20.80 16.15 90.0
1 13 9 16.97 9.97 3.28 354.3
2 13 9 61.33 10.53 7.92 117.2
3 13 9 0.00 10.26 3.09 215.6
4 13 9 82.68 11.82 8.82 272.1
5 13 9 35.87 12.10 4.53 137.4
0 14 9 13.69 13.69 2.37 180.0
1 14 9 28.95 11.99 8.27 262.7
2 14 9 10.36 9.47 3.65 235.6
3 14 9 4.46 9.57 3.30 106.9
4 14 9 0.00 10.89 0.29 303.7
0 15 9 15.53 19.85 1.53 90.0
1 15 9 71.99 13.72 8.84 320.5
2 15 9 9.23 11.17 3.98 3.5
0 0 10 3447.24 39.85 56.19 0.0
1 0 10 579.52 30.74 20.85 180.0
2 0 10 1603.39 20.09 42.50 0.0
3 0 10 1011.19 13.75 32.90 0.0
4 0 10 1927.30 22.21 41.41 180.0
5 0 10 331.45 10.41 18.62 180.0
6 0 10 102.40 9.55 9.61 0.0
7 0 10 1133.70 20.07 34.49 180.0
8 0 10 5.41 8.49 0.52 0.0
9 0 10 38.41 10.57 6.48 180.0
10 0 10 9.64 10.42 3.11 180.0
0 1 10 352.33 6.18 16.16 270.0
1 1 10 8486.95 51.87 93.73 145.0
2 1 10 5878.81 43.52 76.66 180.5
3 1 10 162.84 6.16 12.22 254.1
4 1 10 1201.04 13.45 33.85 298.1
5 1 10 1878.13 16.82 46.84 200.6
6 1 10 226.20 6.73 15.91 348.9
7 1 10 388.51 9.33 21.42 9.2
8 1 10 139.05 7.20 12.88 137.4
9 1 10 1.16 6.49 2.17 286.6
10 1 10 14.53 8.09 3.97 33.1
0 2 10 28742.01 216.25 173.81 180.0
1 2 10 6504.16 37.80 78.33 109.6
2 2 10 3633.55 24.93 60.97 212.6
3 2 10 56.41 3.01 7.98 270.4
4 2 10 553.02 7.33 22.25 285.5
5 2 10 1491.48 14.50 39.51 114.5
6 2 10 572.32 10.55 25.45 154.9
7 2 10 607.19 10.71 25.57 85.6
8 2 10 46.75 5.89 6.78 45.1
9 2 10 77.64 7.68 9.35 231.3
10 2 10 37.44 8.09 5.76 353.4
0 3 10 4325.22 36.29 66.68 90.0
1 3 10 10664.96 60.93 106.11 55.0
2 3 10 2424.95 17.74 47.91 132.0
3 3 10 948.01 9.01 28.15 95.3
4 3 10 2564.47 21.71 52.35 236.2
5 3 10 942.67 11.64 30.02 134.6
6 3 10 824.59 12.30 29.81 83.5
7 3 10 5.56 4.75 0.70 62.1
8 3 10 164.70 8.06 12.15 7.2
9 3 10 71.20 8.13 8.49 296.7
10 3 10 100.45 10.38 9.00 292.5
0 4 10 4624.65 41.98 72.44 180.0
1 4 10 1288.97 10.91 35.02 204.2
2 4 10 2117.04 15.64 46.66 227.1
3 4 10 3463.95 26.76 55.41 152.8
4 4 10 211.30 6.22 13.04 315.9
5 4 10 154.03 6.11 10.34 30.4
6 4 10 585.38 10.66 22.22 337.8
7 4 10 138.35 6.66 10.58 323.7
8 4 10 87.11 7.43 8.83 96.6
9 4 10 0.15 7.77 0.40 27.1
0 5 10 605.67 11.85 23.62 270.0
1 5 10 416.75 7.07 19.22 147.3
2 5 10 404.87 7.97 20.89 103.7
3 5 10 299.82 7.94 14.67 26.6
4 5 10 1325.51 13.31 36.81 167.9
5 5 10 428.76 10.05 21.45 196.8
6 5 10 129.73 6.36 10.22 108.1
7 5 10 33.12 5.59 5.86 40.9
8 5 10 86.79 7.34 8.68 357.5
9 5 10 10.85 10.01 3.33 211.3
0 6 10 121.43 6.93 11.61 0.0
1 6 10 1493.85 15.57 38.55 188.4
2 6 10 261.47 6.70 15.70 125.2
3 6 10 128.44 5.81 10.15 150.9
4 6 10 1472.03 14.73 39.10 142.7
5 6 10 90.31 5.95 8.39 221.9
6 6 10 660.20 11.21 26.23 42.6
7 6 10 15.15 5.95 2.80 157.6
8 6 10 25.10 6.36 3.62 84.5
9 6 10 24.64 8.67 4.19 328.6
0 7 10 376.47 11.62 15.60 90.0
1 7 10 84.53 5.27 9.52 166.8
2 7 10 321.86 8.23 17.21 27.5
3 7 10 188.66 6.70 12.57 245.1
4 7 10 8.20 4.78 2.73 201.1
5 7 10 229.09 9.30 14.84 258.5
6 7 10 428.46 12.02 20.68 300.6
7 7 10 87.85 7.87 8.67 244.6
8 7 10 111.20 9.03 10.56 179.0
9 7 10 35.83 10.33 5.28 98.3
0 8 10 69.09 7.35 9.24 0.0
1 8 10 1026.36 13.06 34.35 136.4
2 8 10 813.04 11.77 29.20 56.3
3 8 10 1617.22 17.35 41.60 346.6
4 8 10 397.72 9.90 20.76 92.5
5 8 10 91.81 7.46 9.74 29.0
6 8 10 219.68 9.44 15.65 213.0
7 8 10 68.10 8.77 7.41 136.0
8 8 10 2.34 8.50 0.72 262.2
0 9 10 3101.46 37.34 57.05 90.0
1 9 10 775.18 12.10 29.20 286.8
2 9 10 7.10 5.13 2.40 318.6
3 9 10 696.49 12.79 25.46 285.1
4 9 10 262.51 9.17 16.68 306.7
5 9 10 37.79 6.15 4.94 98.7
6 9 10 234.79 9.97 15.45 56.3
7 9 10 38.03 8.41 5.28 334.7
8 9 10 0.00 8.49 1.85 172.4
0 10 10 244.75 11.98 14.92 0.0
1 10 10 235.35 8.45 15.36 23.3
2 10 10 282.86 10.18 16.00 348.4
3 10 10 647.80 13.73 27.20 47.3
4 10 10 53.04 7.15 7.26 298.1
5 10 10 52.88 9.41 8.70 77.4
6 10 10 23.53 8.66 5.04 180.8
7 10 10 31.28 8.61 4.67 270.5
0 11 10 247.26 13.28 14.43 90.0
1 11 10 192.54 9.06 13.22 111.8
2 11 10 67.07 7.35 7.72 46.5
3 11 10 56.97 7.96 8.50 89.3
4 11 10 53.05 8.84 6.94 242.0
5 11 10 107.95 11.55 9.72 262.5
6 11 10 11.97 9.82 4.82 171.0
7 11 10 40.92 10.48 6.31 11.6
0 12 10 202.53 16.02 13.27 180.0
1 12 10 26.46 7.82 6.08 194.4
2 12 10 76.99 9.29 9.01 268.6
3 12 10 129.58 12.88 11.06 329.9
4 12 10 98.00 10.23 9.09 153.8
5 12 10 36.30 10.12 6.55 81.4
6 12 10 49.50 10.13 5.74 38.5
0 13 10 0.73 13.71 2.29 90.0
1 13 10 82.54 10.12 8.61 62.6
2 13 10 205.84 15.28 14.32 180.4
3 13 10 29.70 10.38 6.32 99.0
4 13 10 49.73 10.22 6.00 69.9
5 13 10 11.93 12.05 1.37 204.9
0 14 10 69.37 14.52 9.04 0.0
1 14 10 17.35 10.64 3.32 185.8
2 14 10 29.65 11.01 2.88 315.1
3 14 10 82.72 12.59 9.67 245.0
4 14 10 7.45 11.42 4.73 338.5
0 15 10 26.11 14.34 1.96 90.0
1 15 10 5.31 11.13 2.93 270.1
2 15 10 6.24 10.58 3.13 243.9
1 0 11 5278.41 49.00 72.48 270.0
2 0 11 208.22 13.62 14.82 270.0
3 0 11 30.60 3.23 4.13 270.0
4 0 11 1938.41 22.19 41.30 90.0
5 0 11 3480.31 36.65 59.21 90.0
6 0 11 186.74 8.94 13.58 270.0
7 0 11 161.27 9.53 12.44 270.0
8 0 11 37.70 8.29 4.10 270.0
9 0 11 40.17 9.94 5.66 90.0
10 0 11 52.71 11.98 6.26 270.0
0 1 11 346.67 9.28 16.45 270.0
1 1 11 3080.09 19.88 56.64 26.5
2 1 11 447.92 14.72 21.16 75.1
3 1 11 1549.34 14.37 38.25 19.5
4 1 11 4996.07 34.86 72.41 187.3
5 1 11 1461.69 14.47 39.26 233.5
6 1 11 131.84 6.58 11.93 125.3
7 1 11 434.30 9.79 20.86 199.7
8 1 11 284.34 9.60 15.14 13.6
9 1 11 56.70 7.99 6.29 136.2
10 1 11 39.54 8.35 5.54 300.1
0 2 11 12079.53 93.08 115.22 0.0
1 2 11 3628.13 22.40 62.57 253.2
2 2 11 5530.50 39.47 76.12 265.8
3 2 11 2416.11 17.72 48.30 346.7
4 2 11 558.97 7.49 24.62 97.8
5 2 11 459.52 8.22 23.19 27.8
6 2 11 144.07 6.39 11.99 255.4
7 2 11 137.45 6.89 10.53 68.1
8 2 11 37.83 5.68 5.12 92.3
9 2 11 12.35 6.27 3.17 356.0
10 2 11 0.00 6.56 1.81 142.4
0 3 11 1132.42 12.85 30.49 90.0
1 3 11 5579.74 32.39 73.65 145.4
2 3 11 1636.32 13.61 38.34 188.6
3 3 11 1493.03 12.54 38.02 197.1
4 3 11 1139.31 10.74 30.91 42.9
5 3 11 145.92 5.44 12.16 36.3
6 3 11 170.42 6.61 12.38 45.3
7 3 11 314.03 10.62 18.19 174.9
8 3 11 99.31 7.97 9.74 184.5
9 3 11 34.24 7.40 5.99 40.9
10 3 11 20.51 9.12 3.24 167.9
0 4 11 4053.11 35.49 65.46 180.0
1 4 11 477.22 6.36 20.75 57.3
2 4 11 4066.75 26.89 64.52 258.3
3 4 11 2312.15 18.11 49.47 233.4
4 4 11 282.09 6.90 16.05 341.5
5 4 11 245.48 7.58 14.28 218.3
6 4 11 210.05 7.17 14.06 86.1
7 4 11 461.62 11.19 22.36 54.4
8 4 11 27.62 6.83 4.90 151.6
9 4 11 44.37 7.64 5.54 134.0
0 5 11 5755.16 49.13 75.86 90.0
1 5 11 3191.59 21.56 57.54 264.1
2 5 11 3670.07 24.33 62.94 352.9
3 5 11 808.86 9.63 27.88 231.5
4 5 11 751.74 12.11 28.06 299.4
5 5 11 79.61 5.68 10.43 98.4
6 5 11 252.78 7.80 14.81 142.9
7 5 11 124.27 8.27 11.16 16.6
8 5 11 20.82 7.65 2.95 156.4
9 5 11 36.62 9.61 7.14 250.2
0 6 11 815.00 13.49 25.31 180.0
1 6 11 389.09 8.42 19.58 81.8
2 6 11 1736.96 15.01 41.27 244.9
3 6 11 1329.00 14.30 36.93 57.3
4 6 11 27.62 4.75 6.60 209.8
5 6 11 154.42 7.38 11.72 177.5
6 6 11 12.38 4.91 1.59 318.6
7 6 11 557.06 13.36 23.92 271.5
8 6 11 29.70 8.55 3.14 102.9
9 6 11 12.56 7.46 3.88 62.0
0 7 11 228.06 15.16 13.40 270.0
1 7 11 69.78 4.97 8.64 131.4
2 7 11 1847.74 17.45 40.66 42.9
3 7 11 231.42 7.02 14.24 268.8
4 7 11 7.41 4.84 3.59 123.1
5 7 11 322.75 9.37 16.74 314.3
6 7 11 378.73 13.42 20.05 273.1
7 7 11 96.55 10.15 9.41 107.6
8 7 11 26.23 8.32 5.55 333.0
9 7 11 7.16 8.31 2.00 58.4
0 8 11 1841.76 25.71 43.79 0.0
1 8 11 632.56 11.94 25.17 157.4
2 8 11 363.52 9.22 17.82 272.0
3 8 11 60.52 5.62 6.71 98.1
4 8 11 1285.08 16.98 36.19 141.9
5 8 11 255.15 10.09 15.38 334.1
6 8 11 12.18 6.15 4.84 356.4
7 8 11 91.00 7.61 9.67 152.3
8 8 11 56.13 9.75 8.92 329.6
0 9 11 19.73 7.99 6.74 270.0
1 9 11 131.85 6.80 11.11 34.9
2 9 11 403.23 10.21 20.30 191.8
3 9 11 54.23 6.06 6.80 314.7
4 9 11 66.55 6.46 7.49 136.9
5 9 11 36.00 6.52 6.49 138.9
6 9 11 123.62 8.87 10.57 345.6
7 9 11 74.28 11.49 7.63 141.0
8 9 11 18.98 8.43 5.01 136.8
0 10 11 80.45 9.79 8.05 0.0
1 10 11 66.17 7.03 8.83 270.5
2 10 11 170.09 9.26 12.95 181.4
3 10 11 753.47 13.72 27.31 10.9
4 10 11 298.54 10.14 17.67 87.3
5 10 11 36.11 8.79 8.38 19.5
6 10 11 58.52 8.47 6.14 191.9
7 10 11 61.47 9.25 8.04 81.8
0 11 11 50.23 13.88 6.19 270.0
1 11 11 516.81 12.93 23.41 221.4
2 11 11 67.36 7.87 7.76 69.4
3 11 11 136.44 9.32 10.72 222.3
4 11 11 138.51 10.73 11.07 181.4
5 11 11 126.29 10.56 10.36 46.0
6 11 11 149.57 12.45 11.94 6.0
7 11 11 68.72 10.05 7.79 287.9
0 12 11 634.41 31.82 25.71 180.0
1 12 11 21.31 8.07 5.91 299.7
2 12 11 64.48 8.66 8.16 45.7
3 12 11 147.69 12.73 12.11 131.0
4 12 11 131.28 11.01 11.41 3.4
5 12 11 29.86 9.22 5.15 49.3
6 12 11 0.00 9.79 1.22 43.5
0 13 11 188.27 19.54 12.37 270.0
1 13 11 45.52 9.73 7.63 164.8
2 13 11 136.71 11.62 10.70 357.6
3 13 11 49.61 10.29 8.29 116.0
4 13 11 26.02 12.12 4.65 270.2
5 13 11 93.04 11.56 9.06 297.0
0 14 11 0.00 12.34 2.66 180.0
1 14 11 199.19 14.31 13.71 113.7
2 14 11 0.44 11.07 1.90 289.0
3 14 11 12.02 10.14 3.23 140.7
4 14 11 19.60 10.83 4.99 134.5
0 15 11 0.00 14.68 0.51 90.0
1 15 11 20.71 14.75 4.49 129.3
2 15 11 16.61 10.56 3.86 220.7
0 0 12 17003.92 182.70 136.68 180.0
1 0 12 2079.70 26.74 43.58 180.0
2 0 12 622.99 9.72 25.25 180.0
3 0 12 753.54 11.92 31.38 0.0
4 0 12 390.78 9.81 19.15 0.0
5 0 12 1104.75 17.59 34.95 180.0
6 0 12 236.04 9.54 17.01 0.0
7 0 12 81.16 8.21 9.05 0.0
8 0 12 198.42 10.83 13.18 180.0
9 0 12 83.16 10.69 8.62 0.0
10 0 12 57.73 17.07 7.54 180.0
0 1 12 14587.64 111.28 122.79 90.0
1 1 12 75.32 3.59 8.26 23.8
2 1 12 9307.31 67.28 98.20 31.0
3 1 12 4197.99 30.05 67.81 183.0
4 1 12 1257.84 10.71 34.01 139.5
5 1 12 205.14 6.47 16.59 157.4
6 1 12 1977.21 17.98 44.70 237.8
7 1 12 270.37 8.63 16.25 227.0
8 1 12 360.95 10.49 20.09 340.2
9 1 12 76.80 6.96 8.33 249.1
10 1 12 39.34 7.55 6.00 41.2
0 2 12 19.99 3.35 3.56 180.0
1 2 12 2929.14 18.81 53.72 34.8
2 2 12 1853.74 15.63 41.22 81.2
3 2 12 372.74 8.90 19.18 28.6
4 2 12 2283.13 19.24 50.14 172.8
5 2 12 358.52 7.60 16.96 2.9
6 2 12 443.00 9.02 21.71 334.9
7 2 12 881.80 14.54 31.04 246.3
8 2 12 267.82 9.92 16.73 57.4
9 2 12 40.49 7.32 5.10 80.3
10 2 12 33.17 9.64 5.54 188.8
0 3 12 80.52 4.64 8.61 90.0
1 3 12 10232.35 57.13 102.07 81.5
2 3 12 1561.05 11.90 37.83 129.1
3 3 12 289.76 7.21 15.27 88.7
4 3 12 116.35 4.56 10.36 344.1
5 3 12 275.92 6.91 16.52 264.1
6 3 12 374.91 9.90 20.30 113.6
7 3 12 64.84 6.13 7.39 146.7
8 3 12 17.13 6.68 3.27 331.3
9 3 12 82.79 7.73 8.60 67.3
10 3 12 49.05 9.25 6.33 311.4
0 4 12 10152.93 86.11 99.87 0.0
1 4 12 3539.10 22.83 60.46 118.2
2 4 12 2893.08 20.21 54.45 294.9
3 4 12 542.88 9.49 23.06 275.6
4 4 12 1550.86 14.10 41.50 170.9
5 4 12 179.25 6.94 11.47 66.7
6 4 12 1390.64 14.45 39.49 146.9
7 4 12 87.22 5.92 8.40 93.5
8 4 12 207.83 9.60 14.47 286.8
9 4 12 69.07 7.82 8.09 160.8
0 5 12 187.57 8.22 13.68 270.0
1 5 12 328.99 6.35 16.91 236.8
2 5 12 2680.45 19.70 49.51 238.8
3 5 12 3583.80 31.17 60.09 321.1
4 5 12 385.20 8.42 19.72 66.7
5 5 12 128.36 6.13 10.98 339.7
6 5 12 329.08 10.06 18.59 30.2
7 5 12 18.46 5.78 4.09 84.4
8 5 12 68.35 6.61 8.00 173.7
9 5 12 20.86 6.87 4.29 115.9
0 6 12 691.81 12.69 25.79 180.0
1 6 12 6152.70 39.15 77.33 322.5
2 6 12 434.64 8.08 19.59 49.5
3 6 12 557.93 10.57 20.38 291.3
4 6 12 500.96 9.34 22.52 152.0
5 6 12 341.40 9.65 19.93 127.5
6 6 12 157.92 7.10 13.13 320.0
7 6 12 29.57 6.42 3.93 90.9
8 6 12 51.58 7.37 7.12 201.8
9 6 12 16.83 8.76 1.78 340.6
0 7 12 59.57 7.11 5.87 90.0
1 7 12 7.07 4.70 2.52 0.2
2 7 12 136.45 5.75 10.54 320.2
3 7 12 1257.08 13.87 36.36 219.5
4 7 12 69.07 6.13 7.16 165.4
5 7 12 1754.46 18.01 45.01 7.7
6 7 12 97.61 7.31 7.92 180.9
7 7 12 180.88 10.43 13.43 32.4
8 7 12 44.61 7.49 6.97 304.9
9 7 12 39.32 9.38 6.59 251.2
0 8 12 483.57 13.98 20.32 180.0
1 8 12 586.08 12.43 24.34 197.2
2 8 12 1352.39 14.85 37.52 125.0
3 8 12 1257.12 14.55 35.67 72.1
4 8 12 261.13 8.75 15.86 14.9
5 8 12 299.53 9.19 16.40 70.8
6 8 12 166.59 10.07 11.80 0.1
7 8 12 102.24 7.53 10.70 264.3
8 8 12 33.29 9.92 5.64 335.9
0 9 12 70.50 10.73 5.45 90.0
1 9 12 1802.49 18.54 44.54 100.5
2 9 12 532.21 11.48 23.76 97.7
3 9 12 41.56 5.73 4.97 48.8
4 9 12 100.48 7.90 10.78 277.8
5 9 12 131.73 9.25 11.63 262.8
6 9 12 123.59 8.23 9.78 246.8
7 9 12 49.85 8.06 7.57 317.0
8 9 12 19.55 10.81 4.63 55.0
0 10 12 587.44 18.38 23.32 0.0
1 10 12 172.41 8.52 12.53 48.2
2 10 12 403.06 13.76 20.43 133.2
3 10 12 804.95 14.09 28.32 230.6
4 10 12 208.48 11.33 14.02 157.4
5 10 12 6.42 6.53 2.60 270.3
6 10 12 97.94 8.87 9.33 32.5
7 10 12 41.52 11.33 6.23 197.3
0 11 12 456.88 17.50 24.15 270.0
1 11 12 306.13 10.09 18.35 97.9
2 11 12 161.08 9.29 11.86 243.3
3 11 12 294.02 13.69 16.98 21.3
4 11 12 26.44 8.04 5.50 45.4
5 11 12 19.72 8.37 3.87 130.8
6 11 12 86.89 10.11 8.64 310.5
7 11 12 287.12 15.79 15.21 180.7
0 12 12 52.21 17.41 6.75 180.0
1 12 12 18.03 7.59 5.59 168.2
2 12 12 65.92 9.27 8.54 270.9
3 12 12 23.18 11.65 3.30 148.6
4 12 12 4.22 12.35 2.10 312.3
5 12 12 16.97 9.11 4.40 200.9
6 12 12 0.00 10.20 1.56 245.5
0 13 12 368.20 23.01 18.17 270.0
1 13 12 124.46 12.62 10.46 332.4
2 13 12 81.81 10.88 8.63 355.7
3 13 12 24.88 9.94 4.41 344.7
4 13 12 0.00 13.68 1.67 178.8
5 13 12 80.75 11.21 8.88 119.3
0 14 12 0.00 12.25 2.00 180.0
1 14 12 54.09 11.54 8.48 290.3
2 14 12 22.51 14.14 4.70 151.9
3 14 12 42.30 10.42 6.16 117.9
4 14 12 35.43 12.03 6.16 204.7
0 15 12 0.00 14.77 3.17 90.0
1 15 12 0.37 12.62 1.95 151.6
1 0 13 5.36 4.17 1.47 270.0
2 0 13 2575.44 38.91 53.76 270.0
3 0 13 4785.05 39.95 74.83 270.0
4 0 13 19.39 4.26 4.35 270.0
5 0 13 821.97 15.99 26.88 90.0
6 0 13 1363.86 21.97 40.22 90.0
7 0 13 605.89 15.26 25.47 90.0
8 0 13 128.52 9.51 11.06 270.0
9 0 13 0.00 8.15 1.90 270.0
10 0 13 22.18 10.39 2.76 270.0
0 1 13 2498.88 22.17 46.59 270.0
1 1 13 9302.43 56.84 100.14 239.8
2 1 13 4158.21 30.74 65.63 191.4
3 1 13 993.92 13.83 31.14 134.6
4 1 13 678.40 9.56 26.63 75.3
5 1 13 388.23 7.93 19.13 275.3
6 1 13 1067.86 13.49 33.52 306.8
7 1 13 19.81 5.40 4.10 13.5
8 1 13 73.97 7.12 8.47 288.1
9 1 13 48.75 7.14 7.74 356.9
10 1 13 22.25 8.86 3.90 116.5
0 2 13 800.14 10.04 28.28 0.0
1 2 13 665.80 6.98 25.84 182.1
2 2 13 84.38 4.10 8.24 275.8
3 2 13 6381.56 53.46 80.23 126.9
4 2 13 1275.30 15.31 38.51 46.0
5 2 13 391.49 8.42 20.16 202.4
6 2 13 1222.00 13.43 35.16 335.6
7 2 13 172.27 6.55 12.89 22.6
8 2 13 58.02 6.27 8.26 98.1
9 2 13 146.83 7.91 12.05 346.3
10 2 13 17.49 9.35 1.50 239.3
0 3 13 18606.61 142.66 136.85 270.0
1 3 13 3332.38 21.67 57.14 265.3
2 3 13 3402.57 24.67 58.12 98.0
3 3 13 4086.99 30.01 66.38 232.9
4 3 13 367.03 8.71 20.63 56.3
5 3 13 250.20 7.59 15.97 58.2
6 3 13 17.32 4.43 4.03 57.4
7 3 13 55.40 5.44 7.29 279.1
8 3 13 250.92 8.89 16.61 8.9
9 3 13 0.00 5.89 3.00 135.1
10 3 13 32.55 9.72 4.47 300.2
0 4 13 45.37 4.73 6.17 0.0
1 4 13 835.62 8.47 32.22 203.8
2 4 13 1687.47 13.78 40.12 101.4
3 4 13 1375.28 11.99 36.07 176.3
4 4 13 384.30 8.12 19.68 171.5
5 4 13 428.11 9.47 22.32 309.7
6 4 13 30.41 4.57 3.78 196.7
7 4 13 80.04 6.06 8.47 292.9
8 4 13 116.44 8.10 11.32 312.9
9 4 13 0.00 5.99 2.40 138.8
0 5 13 1715.48 19.48 38.00 90.0
1 5 13 1408.18 13.02 36.61 124.9
2 5 13 1035.24 11.07 31.73 201.0
3 5 13 436.28 7.97 19.37 330.1
4 5 13 257.67 10.22 16.03 30.9
5 5 13 557.58 9.67 24.39 293.1
6 5 13 104.50 5.65 10.40 349.9
7 5 13 177.36 8.01 12.86 227.6
8 5 13 106.48 7.11 10.59 135.7
9 5 13 44.77 6.70 6.83 66.5
0 6 13 32.76 5.93 6.34 0.0
1 6 13 83.60 4.90 7.63 75.2
2 6 13 1118.98 12.12 34.17 349.7
3 6 13 281.80 8.10 16.20 297.3
4 6 13 705.72 11.74 27.54 94.6
5 6 13 437.93 9.81 22.65 16.8
6 6 13 382.10 10.87 20.94 215.0
7 6 13 194.52 7.82 13.16 92.7
8 6 13 30.54 6.89 4.36 295.2
9 6 13 30.58 7.04 4.51 276.5
0 7 13 531.24 13.68 22.01 270.0
1 7 13 920.71 11.27 33.18 217.5
2 7 13 870.43 11.36 32.79 126.8
3 7 13 549.86 11.83 23.57 3.1
4 7 13 1498.29 15.37 39.53 334.3
5 7 13 155.19 6.80 11.07 253.7
6 7 13 66.83 6.83 8.13 77.3
7 7 13 240.38 10.28 14.91 206.2
8 7 13 10.15 6.59 4.37 203.6
9 7 13 28.54 8.74 4.76 263.7
0 8 13 21.33 6.77 5.52 0.0
1 8 13 1149.88 13.79 33.00 334.1
2 8 13 739.39 11.81 27.82 248.7
3 8 13 934.23 12.81 32.45 16.4
4 8 13 135.26 8.15 10.83 267.4
5 8 13 558.40 12.94 24.51 169.3
6 8 13 2.03 5.89 2.51 290.4
7 8 13 24.27 7.91 3.86 196.8
8 8 13 34.79 8.63 5.13 186.0
0 9 13 565.83 16.78 21.92 90.0
1 9 13 539.19 11.34 24.03 40.2
2 9 13 229.02 8.49 16.01 280.1
3 9 13 380.98 11.18 19.66 196.6
4 9 13 150.64 7.75 11.73 131.1
5 9 13 105.41 7.54 10.68 198.2
6 9 13 105.71 8.61 10.89 203.7
7 9 13 129.48 10.88 11.22 351.1
8 9 13 33.38 8.33 2.21 355.5
0 10 13 288.02 13.23 18.14 180.0
1 10 13 324.80 16.88 16.66 289.7
2 10 13 426.59 11.43 20.85 284.6
3 10 13 214.94 10.03 14.23 230.4
4 10 13 152.74 9.70 12.62 293.6
5 10 13 50.48 7.45 7.21 323.1
6 10 13 180.79 10.25 13.45 290.6
7 10 13 27.93 8.37 4.28 326.9
0 11 13 5.27 8.89 0.60 270.0
1 11 13 231.52 10.50 15.33 19.2
2 11 13 469.42 16.33 22.18 143.2
3 11 13 35.41 8.23 5.31 0.4
4 11 13 84.41 9.84 8.79 284.2
5 11 13 131.75 10.58 11.24 205.5
6 11 13 21.59 8.73 3.62 136.9
7 11 13 65.09 11.13 5.88 198.0
0 12 13 0.00 12.20 0.57 180.0
1 12 13 203.80 13.12 14.40 120.7
2 12 13 197.81 11.95 13.24 265.7
3 12 13 57.44 12.10 6.85 171.4
4 12 13 52.10 9.87 6.71 232.7
5 12 13 65.35 10.13 7.05 295.7
6 12 13 35.45 10.69 6.04 134.8
0 13 13 95.82 21.32 11.04 270.0
1 13 13 68.23 11.25 8.39 230.5
2 13 13 80.34 11.18 8.52 159.4
3 13 13 72.59 11.04 8.53 358.4
4 13 13 75.55 11.13 9.65 87.0
5 13 13 31.82 10.56 4.22 235.8
0 14 13 7.58 16.02 0.92 0.0
1 14 13 33.67 12.40 5.04 234.5
2 14 13 7.34 9.60 2.05 56.1
3 14 13 16.58 9.93 3.34 217.6
4 14 13 82.54 12.74 8.15 102.2
0 15 13 15.29 17.61 0.18 90.0
1 15 13 52.34 12.79 6.55 112.5
0 0 14 5027.37 57.88 75.59 180.0
1 0 14 78.60 4.32 8.74 0.0
2 0 14 25.57 4.07 3.47 0.0
3 0 14 3047.30 32.82 57.16 180.0
4 0 14 2144.87 22.76 42.80 0.0
5 0 14 105.36 6.38 11.62 0.0
6 0 14 138.48 9.66 10.40 180.0
7 0 14 63.40 8.37 8.51 0.0
8 0 14 1.83 5.51 2.05 180.0
9 0 14 2.12 8.91 1.30 180.0
10 0 14 20.70 13.70 3.83 0.0
0 1 14 3090.43 26.68 55.21 270.0
1 1 14 2782.33 18.33 52.66 131.5
2 1 14 4046.86 36.03 61.83 317.9
3 1 14 861.85 11.34 28.04 193.9
4 1 14 495.18 8.49 20.63 12.4
5 1 14 983.06 11.75 30.51 4.4
6 1 14 602.59 9.84 24.46 107.0
7 1 14 209.76 7.05 14.34 113.1
8 1 14 29.16 5.73 4.17 111.8
9 1 14 21.11 6.13 5.03 289.1
10 1 14 91.89 8.81 9.35 221.3
0 2 14 823.99 10.43 29.13 0.0
1 2 14 136.36 4.27 12.65 356.2
2 2 14 1680.88 15.76 40.57 210.5
3 2 14 1236.50 15.70 33.65 188.8
4 2 14 1170.37 12.94 35.53 261.2
5 2 14 406.80 8.58 17.00 207.8
6 2 14 96.49 6.03 10.29 30.8
7 2 14 0.00 4.92 2.41 62.1
8 2 14 19.15 5.29 4.11 209.7
9 2 14 35.54 9.05 5.52 2.5
10 2 14 14.46 8.40 0.59 216.4
0 3 14 264.52 6.95 14.07 90.0
1 3 14 2574.95 19.08 49.14 151.7
2 3 14 5771.22 36.71 74.03 27.2
3 3 14 672.05 9.73 29.01 343.7
4 3 14 1729.36 15.69 43.14 57.3
5 3 14 26.29 4.84 6.09 59.9
6 3 14 731.23 10.26 29.37 305.2
7 3 14 66.00 5.35 7.85 309.7
8 3 14 134.79 6.80 11.72 226.3
9 3 14 14.21 6.46 3.82 232.1
0 4 14 40.88 5.11 6.94 180.0
1 4 14 6426.43 40.36 80.87 12.2
2 4 14 139.13 6.55 11.68 83.3
3 4 14 196.85 6.57 14.83 43.8
4 4 14 321.66 8.25 19.22 268.1
5 4 14 539.72 8.52 24.01 237.3
6 4 14 35.37 4.78 3.98 130.0
7 4 14 112.57 6.02 10.66 242.9
8 4 14 20.66 7.19 3.66 70.1
9 4 14 10.14 6.63 2.42 107.5
0 5 14 1291.75 18.32 37.29 90.0
1 5 14 2730.43 19.81 50.73 337.2
2 5 14 36.02 3.61 6.81 232.6
3 5 14 543.30 9.14 22.63 177.0
4 5 14 126.68 6.38 12.15 321.8
5 5 14 2.28 4.49 2.78 90.1
6 5 14 491.42 9.25 24.79 278.6
7 5 14 101.26 6.04 10.30 58.8
8 5 14 15.89 5.82 2.94 129.6
9 5 14 0.00 8.40 0.82 207.0
0 6 14 739.01 17.13 28.46 180.0
1 6 14 771.44 10.56 27.39 222.2
2 6 14 469.81 8.45 22.26 294.4
3 6 14 454.84 9.19 20.33 18.7
4 6 14 103.06 6.35 8.76 119.5
5 6 14 379.89 9.81 19.04 320.4
6 6 14 317.36 10.36 16.91 202.0
7 6 14 179.16 7.59 12.90 139.9
8 6 14 127.47 8.40 11.08 97.5
9 6 14 108.15 24.65 8.99 186.0
0 7 14 37.47 7.09 7.59 270.0
1 7 14 136.90 6.09 9.63 331.1
2 7 14 206.17 6.80 13.50 135.9
3 7 14 586.91 10.24 25.96 342.9
4 7 14 166.14 6.80 10.93 219.5
5 7 14 419.06 10.52 20.68 205.4
6 7 14 218.14 8.59 15.63 336.0
7 7 14 150.38 8.58 11.99 164.5
8 7 14 1.17 7.74 1.59 230.5
9 7 14 1.64 8.10 1.18 88.9
0 8 14 182.61 9.90 15.11 0.0
1 8 14 1158.00 15.07 35.35 14.1
2 8 14 12.35 5.55 4.26 86.9
3 8 14 254.31 7.94 15.94 237.5
4 8 14 250.36 8.23 14.79 81.3
5 8 14 249.61 9.50 15.33 15.4
6 8 14 68.92 7.81 9.31 136.8
7 8 14 28.24 8.24 4.17 62.0
8 8 14 46.69 7.68 7.00 264.5
0 9 14 530.09 16.61 23.17 270.0
1 9 14 387.10 11.54 19.97 105.0
2 9 14 17.37 5.47 4.74 296.7
3 9 14 126.50 7.39 12.07 183.4
4 9 14 201.54 8.24 14.49 85.3
5 9 14 141.45 8.12 11.39 306.1
6 9 14 54.79 7.07 7.12 326.0
7 9 14 13.64 7.52 3.26 205.2
8 9 14 19.28 8.23 3.25 5.1
0 10 14 566.68 24.69 26.06 180.0
1 10 14 222.88 10.55 15.77 344.6
2 10 14 270.70 9.36 16.89 56.0
3 10 14 205.55 8.97 13.84 6.4
4 10 14 11.46 6.32 1.88 69.3
5 10 14 93.19 8.16 10.30 181.9
6 10 14 13.05 7.29 2.40 296.5
7 10 14 51.79 8.77 6.22 343.1
0 11 14 148.32 11.47 12.90 90.0
1 11 14 118.51 8.86 10.59 220.1
2 11 14 115.46 8.52 11.19 348.1
3 11 14 35.12 7.67 6.83 74.2
4 11 14 5.57 7.62 2.91 88.2
5 11 14 79.72 13.03 8.77 331.7
6 11 14 0.00 8.50 3.36 193.4
7 11 14 41.98 31.00 5.38 313.8
0 12 14 17.66 11.61 1.21 180.0
1 12 14 126.91 10.03 11.46 96.5
2 12 14 280.26 16.83 16.96 130.2
3 12 14 88.49 11.01 8.91 231.0
4 12 14 40.19 10.13 6.26 104.2
5 12 14 16.15 12.22 4.11 343.5
6 12 14 26.98 9.59 3.35 237.2
0 13 14 91.79 16.49 10.05 90.0
1 13 14 66.67 10.87 8.43 200.3
2 13 14 127.59 11.47 10.53 324.7
3 13 14 18.43 9.85 3.83 168.5
4 13 14 78.77 13.04 9.17 328.4
5 13 14 36.29 10.56 4.20 286.8
0 14 14 31.61 13.07 5.56 180.0
1 14 14 64.13 10.73 7.27 44.3
2 14 14 140.67 14.34 11.88 319.5
3 14 14 73.85 11.25 7.58 301.9
0 15 14 33.93 16.53 2.92 270.0
1 15 14 14.02 10.87 2.42 260.2
1 0 15 117.70 5.85 10.29 270.0
2 0 15 5020.72 48.60 70.22 90.0
3 0 15 1974.36 30.78 42.04 270.0
4 0 15 351.27 13.08 20.25 270.0
5 0 15 82.65 10.77 8.79 270.0
6 0 15 2194.10 25.59 51.12 270.0
7 0 15 93.28 9.20 10.20 90.0
8 0 15 84.36 10.93 8.85 90.0
9 0 15 6.83 10.79 1.87 90.0
10 0 15 13.56 11.99 3.30 270.0
0 1 15 24.48 3.88 4.70 90.0
1 1 15 2300.74 15.31 50.64 343.5
2 1 15 3175.09 24.91 55.98 232.6
3 1 15 637.56 10.61 24.45 308.5
4 1 15 361.30 7.00 21.78 356.0
5 1 15 260.43 9.15 17.41 243.4
6 1 15 2311.60 25.67 49.48 112.7
7 1 15 131.38 6.59 10.52 117.9
8 1 15 87.58 6.73 9.04 65.2
9 1 15 79.43 6.95 8.07 118.7
10 1 15 45.86 9.77 7.25 304.6
0 2 15 2481.94 22.92 47.99 0.0
1 2 15 178.38 4.64 12.69 6.8
2 2 15 8383.76 61.35 92.96 307.2
3 2 15 751.95 12.20 23.34 293.7
4 2 15 694.65 10.65 25.65 200.5
5 2 15 566.67 10.17 24.03 14.1
6 2 15 225.87 7.37 15.30 205.8
7 2 15 193.32 6.77 14.04 219.4
8 2 15 115.24 6.44 10.72 239.1
9 2 15 106.04 9.46 10.36 183.7
10 2 15 56.67 9.36 7.07 20.8
0 3 15 176.24 6.18 14.37 270.0
1 3 15 6911.71 44.07 84.54 215.2
2 3 15 259.85 8.46 14.27 345.8
3 3 15 2853.57 23.00 52.50 269.6
4 3 15 117.07 5.92 9.58 124.3
5 3 15 320.27 11.41 18.52 250.6
6 3 15 502.99 10.75 24.94 13.4
7 3 15 676.94 12.24 26.23 75.9
8 3 15 28.94 5.41 5.42 161.1
9 3 15 6.09 6.45 3.11 109.8
0 4 15 2194.55 22.24 45.98 0.0
1 4 15 935.89 9.21 31.30 303.7
2 4 15 715.25 8.30 27.26 91.3
3 4 15 1881.17 17.84 43.48 354.0
4 4 15 256.62 8.76 14.45 185.1
5 4 15 647.67 10.80 27.92 185.0
6 4 15 151.67 7.27 11.12 211.9
7 4 15 58.67 7.53 6.57 61.7
8 4 15 0.00 7.96 1.53 8.2
9 4 15 102.30 9.84 9.49 346.4
0 5 15 382.55 9.67 19.29 90.0
1 5 15 447.02 7.25 19.73 138.8
2 5 15 625.43 8.49 24.57 198.4
3 5 15 34.52 4.15 5.75 289.2
4 5 15 17.95 4.03 1.06 157.0
5 5 15 136.04 6.14 10.40 43.7
6 5 15 313.21 8.04 15.65 233.5
7 5 15 175.30 7.91 13.19 312.2
8 5 15 133.49 7.83 10.97 299.8
9 5 15 14.30 8.58 3.17 18.0
0 6 15 3643.09 38.87 60.17 180.0
1 6 15 815.29 11.00 30.90 246.1
2 6 15 1344.87 14.99 36.31 137.7
3 6 15 440.60 9.02 21.64 100.7
4 6 15 337.67 8.88 18.09 302.5
5 6 15 31.27 4.69 5.57 149.7
6 6 15 4.57 4.47 2.53 255.8
7 6 15 164.66 8.00 12.95 176.3
8 6 15 20.49 8.47 1.41 164.8
9 6 15 24.27 9.34 3.85 203.0
0 7 15 1380.12 20.18 39.72 90.0
1 7 15 135.13 6.83 15.19 147.6
2 7 15 296.82 9.20 15.74 301.7
3 7 15 678.60 10.72 27.38 136.6
4 7 15 399.04 11.99 20.48 295.2
5 7 15 234.96 8.32 14.10 182.1
6 7 15 206.37 9.59 13.58 273.3
7 7 15 10.32 6.97 2.44 343.0
8 7 15 9.08 8.81 2.29 246.4
0 8 15 656.09 15.31 26.29 180.0
1 8 15 1499.04 16.17 38.73 140.3
2 8 15 363.97 9.23 19.88 76.3
3 8 15 904.04 12.55 30.24 248.3
4 8 15 62.46 5.53 7.83 50.2
5 8 15 42.57 5.93 5.01 45.5
6 8 15 40.86 7.24 6.89 26.3
7 8 15 59.30 7.76 8.62 165.2
8 8 15 63.16 9.36 6.77 290.8
0 9 15 359.00 13.52 18.88 270.0
1 9 15 6.55 5.66 1.88 143.3
2 9 15 169.40 8.43 12.42 79.5
3 9 15 193.42 7.70 13.53 357.6
4 9 15 29.04 5.81 5.00 63.4
5 9 15 4.10 6.20 3.13 17.4
6 9 15 9.98 5.06 2.78 125.7
7 9 15 120.46 8.14 10.38 181.2
8 9 15 17.16 8.72 2.01 121.6
0 10 15 14.21 7.50 2.35 0.0
1 10 15 312.53 10.00 18.35 29.0
2 10 15 123.45 7.50 10.53 123.4
3 10 15 120.38 7.72 9.88 272.1
4 10 15 33.06 6.64 5.99 119.2
5 10 15 102.63 8.25 9.88 189.1
6 10 15 68.85 8.65 8.79 109.5
7 10 15 6.91 8.70 1.60 316.6
0 11 15 146.62 11.95 9.86 270.0
1 11 15 433.68 12.22 20.40 228.4
2 11 15 4.03 6.74 1.31 108.7
3 11 15 69.69 8.01 9.21 198.1
4 11 15 238.58 11.93 15.12 80.8
5 11 15 40.01 8.98 7.38 50.2
6 11 15 16.46 9.94 4.44 78.1
0 12 15 97.60 13.25 8.73 0.0
1 12 15 38.18 9.15 5.44 135.7
2 12 15 83.10 10.45 9.24 74.9
3 12 15 51.63 10.65 6.69 137.5
4 12 15 170.76 12.32 12.11 207.9
5 12 15 23.59 9.06 4.82 221.1
6 12 15 15.89 9.94 2.63 162.5
0 13 15 15.48 13.25 4.46 90.0
1 13 15 37.88 9.93 5.63 258.1
2 13 15 95.06 11.70 9.26 223.6
3 13 15 53.05 11.91 5.50 243.3
4 13 15 126.13 11.85 11.64 266.9
5 13 15 19.24 12.13 2.44 95.2
0 14 15 46.03 13.43 7.41 0.0
1 14 15 11.13 9.61 4.78 290.5
2 14 15 21.97 10.33 4.11 34.6
3 14 15 4.96 9.64 1.10 36.4
0 15 15 12.63 15.61 1.10 90.0
1 15 15 0.00 17.90 0.84 105.7
0 0 16 319.61 9.68 19.13 0.0
1 0 16 175.46 5.92 12.02 180.0
2 0 16 281.41 17.23 15.59 180.0
3 0 16 286.44 9.79 15.41 180.0
4 0 16 142.71 13.83 13.43 0.0
5 0 16 93.91 5.91 10.28 0.0
6 0 16 21.69 9.60 1.07 0.0
7 0 16 237.86 12.90 16.38 0.0
8 0 16 19.27 7.37 2.85 0.0
9 0 16 62.89 8.95 8.59 0.0
10 0 16 20.55 11.09 4.13 180.0
0 1 16 50.00 4.17 6.33 90.0
1 1 16 4254.67 26.66 67.26 245.5
2 1 16 5220.43 41.15 69.80 65.4
3 1 16 1612.83 16.21 42.10 240.6
4 1 16 18.79 3.80 6.35 134.1
5 1 16 1505.31 20.58 41.05 177.0
6 1 16 1085.09 13.67 32.43 281.1
7 1 16 87.42 5.59 9.49 137.7
8 1 16 83.46 6.48 8.36 267.0
9 1 16 43.11 7.02 6.11 135.1
10 1 16 42.07 9.75 5.36 35.3
0 2 16 34.52 3.88 5.82 0.0
1 2 16 1126.02 9.56 36.09 276.1
2 2 16 17585.91 111.65 134.15 67.8
3 2 16 504.32 10.13 22.52 338.7
4 2 16 100.56 7.09 8.77 105.0
5 2 16 461.49 10.94 23.63 55.7
6 2 16 238.97 7.37 16.83 194.4
7 2 16 57.33 6.19 6.86 279.1
8 2 16 14.00 5.60 3.49 316.1
9 2 16 23.04 7.48 3.79 217.9
0 3 16 187.52 6.56 13.87 90.0
1 3 16 479.16 8.43 22.34 243.3
2 3 16 1933.26 15.37 44.14 291.9
3 3 16 383.42 9.21 18.83 114.2
4 3 16 1094.38 13.88 33.88 271.8
5 3 16 894.65 11.67 32.70 289.9
6 3 16 262.33 8.97 16.67 87.7
7 3 16 40.35 6.18 5.97 197.4
8 3 16 126.37 8.26 10.76 74.2
9 3 16 21.44 7.93 3.68 260.8
0 4 16 111.78 7.64 12.40 180.0
1 4 16 1573.44 14.16 38.13 5.4
2 4 16 85.63 3.78 7.94 298.8
3 4 16 649.54 9.54 25.11 288.1
4 4 16 656.96 9.97 25.01 106.9
5 4 16 60.33 6.02 7.31 16.3
6 4 16 116.50 6.69 10.26 218.1
7 4 16 89.31 7.26 8.54 87.4
8 4 16 10.25 6.94 4.32 179.5
9 4 16 211.80 12.83 14.67 174.2
0 5 16 71.65 5.81 8.47 90.0
1 5 16 325.68 7.46 17.93 129.1
2 5 16 521.60 10.88 23.45 219.8
3 5 16 868.10 9.96 30.59 70.3
4 5 16 164.87 6.05 11.85 320.5
5 5 16 240.28 9.26 15.38 51.6
6 5 16 131.36 7.79 11.14 183.6
7 5 16 41.19 6.50 5.16 191.0
8 5 16 32.29 8.26 3.51 247.7
9 5 16 17.32 9.33 1.37 39.5
0 6 16 297.02 13.29 16.42 0.0
1 6 16 2122.14 18.42 46.34 336.9
2 6 16 1644.83 14.74 40.77 235.4
3 6 16 2235.27 21.01 47.49 338.1
4 6 16 247.41 8.17 16.58 296.3
5 6 16 1428.84 15.21 37.95 180.7
6 6 16 12.39 4.66 4.28 254.4
7 6 16 146.41 11.81 10.99 285.9
8 6 16 19.19 8.38 5.25 203.3
9 6 16 129.09 14.07 10.54 52.8
0 7 16 144.91 10.96 11.03 90.0
1 7 16 59.58 5.03 8.35 319.7
2 7 16 434.51 9.39 20.38 358.3
3 7 16 5.24 4.69 4.68 12.8
4 7 16 171.86 7.22 12.49 283.3
5 7 16 156.10 6.50 12.21 156.7
6 7 16 91.78 6.17 9.55 268.3
7 7 16 257.85 8.91 17.09 355.6
8 7 16 9.73 7.88 3.86 199.0
0 8 16 437.14 14.99 24.94 0.0
1 8 16 113.26 6.40 11.42 94.1
2 8 16 33.10 5.37 4.30 244.0
3 8 16 675.35 11.32 25.16 187.2
4 8 16 136.54 6.40 12.12 299.4
5 8 16 60.21 6.23 7.63 345.7
6 8 16 11.44 6.75 4.35 246.1
7 8 16 4.80 5.92 2.23 67.2
8 8 16 26.72 8.64 5.95 72.5
0 9 16 347.67 13.84 19.12 90.0
1 9 16 357.72 9.51 19.07 340.8
2 9 16 162.25 7.55 13.27 30.7
3 9 16 373.13 11.72 19.41 188.0
4 9 16 83.64 6.45 8.13 324.2
5 9 16 25.77 6.15 4.53 167.1
6 9 16 174.25 11.28 12.67 107.4
7 9 16 14.18 6.63 4.27 119.9
8 9 16 29.23 9.71 4.55 339.9
0 10 16 686.81 17.26 28.85 180.0
1 10 16 453.15 11.27 20.29 214.7
2 10 16 140.05 7.65 11.84 123.7
3 10 16 188.50 8.60 13.35 177.2
4 10 16 87.80 7.47 9.04 110.2
5 10 16 13.59 6.95 4.05 256.8
6 10 16 96.21 9.20 9.62 154.3
7 10 16 3.19 7.47 3.20 352.3
0 11 16 1426.28 26.90 39.67 270.0
1 11 16 135.56 9.22 10.61 221.6
2 11 16 352.52 14.40 19.04 241.6
3 11 16 19.53 7.23 4.00 258.0
4 11 16 165.05 12.31 12.58 117.9
5 11 16 11.41 9.25 3.00 129.4
6 11 16 98.94 11.29 9.10 47.5
0 12 16 111.97 14.65 10.30 0.0
1 12 16 4.97 10.14 0.73 119.7
2 12 16 194.06 12.37 13.27 170.3
3 12 16 4.99 8.79 3.76 195.6
4 12 16 23.45 10.30 3.33 178.0
5 12 16 189.60 12.32 14.07 153.9
6 12 16 16.92 10.16 3.52 59.1
0 13 16 255.13 20.44 15.79 270.0
1 13 16 29.06 9.80 3.28 291.6
2 13 16 38.36 10.00 5.89 288.8
3 13 16 17.85 9.46 0.99 242.8
4 13 16 16.00 10.03 4.91 66.8
5 13 16 103.18 13.80 10.15 354.0
0 14 16 26.05 13.57 2.57 180.0
1 14 16 9.17 10.56 3.28 33.0
2 14 16 113.27 11.82 10.96 122.1
3 14 16 17.39 9.94 1.66 89.4
0 15 16 143.51 39.76 8.50 90.0
1 0 17 370.47 7.89 17.87 270.0
2 0 17 924.80 14.36 31.09 270.0
3 0 17 254.38 9.97 15.47 90.0
4 0 17 266.53 20.79 18.98 270.0
5 0 17 6.04 5.73 2.51 270.0
6 0 17 155.62 8.54 10.96 90.0
7 0 17 15.16 6.07 1.99 270.0
8 0 17 253.02 12.96 16.18 270.0
9 0 17 3.15 8.94 2.43 90.0
10 0 17 24.05 18.17 3.24 90.0
0 1 17 4642.43 38.94 68.65 270.0
1 1 17 9848.39 56.63 100.82 181.8
2 1 17 843.07 29.37 25.36 54.0
3 1 17 958.65 11.96 27.95 234.6
4 1 17 970.28 12.49 31.56 51.2
5 1 17 1749.14 16.82 42.95 20.3
6 1 17 3123.23 28.69 58.12 271.1
7 1 17 45.27 5.45 7.10 101.9
8 1 17 7.03 5.56 2.47 358.4
9 1 17 10.95 9.45 3.53 92.6
0 2 17 115.77 5.06 11.86 0.0
1 2 17 110.47 4.46 11.80 358.1
2 2 17 691.11 19.55 25.99 134.4
3 2 17 695.51 10.49 23.53 280.8
4 2 17 797.24 11.84 28.54 176.2
5 2 17 506.96 9.01 23.92 149.2
6 2 17 168.96 6.67 13.17 33.1
7 2 17 576.88 13.95 24.82 196.3
8 2 17 37.52 6.98 5.45 125.9
9 2 17 14.50 8.18 3.87 324.2
0 3 17 4076.40 39.52 64.13 90.0
1 3 17 1384.11 11.62 34.90 310.1
2 3 17 2992.18 28.37 52.78 110.0
3 3 17 2017.06 19.90 42.28 187.7
4 3 17 550.72 10.63 24.32 274.7
5 3 17 245.67 7.48 14.47 217.7
6 3 17 45.63 5.30 7.26 251.5
7 3 17 21.55 5.75 6.18 35.3
8 3 17 40.27 7.18 5.32 204.8
9 3 17 88.85 11.21 9.08 46.6
0 4 17 346.46 8.77 18.33 0.0
1 4 17 269.75 5.96 15.62 190.0
2 4 17 1270.51 11.68 33.86 53.8
3 4 17 522.18 8.45 23.10 287.4
4 4 17 249.14 8.56 15.47 358.0
5 4 17 790.77 12.67 29.00 327.0
6 4 17 919.83 13.41 31.62 197.6
7 4 17 81.14 7.15 10.16 113.8
8 4 17 19.44 9.03 2.75 113.8
9 4 17 101.95 9.37 10.60 210.9
0 5 17 126.21 9.18 9.66 270.0
1 5 17 1132.15 11.49 34.93 24.3
2 5 17 130.08 7.21 11.31 233.4
3 5 17 230.03 6.34 14.15 262.1
4 5 17 391.23 9.00 19.08 218.0
5 5 17 121.86 7.20 12.85 168.1
6 5 17 594.88 12.88 25.25 108.7
7 5 17 10.64 6.89 3.78 206.5
8 5 17 116.34 13.52 11.25 64.9
9 5 17 27.92 12.68 5.06 225.5
0 6 17 55.03 6.89 7.06 0.0
1 6 17 399.58 8.75 20.28 165.4
2 6 17 328.77 8.30 19.18 279.2
3 6 17 794.37 13.47 29.38 163.2
4 6 17 63.45 5.69 6.79 167.4
5 6 17 8.47 4.55 3.38 187.2
6 6 17 55.82 6.56 6.94 68.1
7 6 17 503.84 16.94 23.70 329.9
8 6 17 39.71 9.04 6.68 255.3
9 6 17 37.69 11.11 4.30 57.0
0 7 17 2873.29 36.93 52.39 270.0
1 7 17 212.95 7.64 15.98 153.4
2 7 17 392.77 8.87 20.60 280.7
3 7 17 282.68 7.99 16.44 154.9
4 7 17 952.01 12.84 31.20 92.2
5 7 17 240.37 8.36 15.46 1.4
6 7 17 212.19 8.15 13.83 71.6
7 7 17 75.05 10.34 9.01 158.6
8 7 17 3.48 8.57 3.15 66.1
0 8 17 218.26 10.59 14.95 0.0
1 8 17 895.19 13.05 30.44 32.5
2 8 17 18.47 5.29 3.41 235.9
3 8 17 671.31 11.70 27.14 206.3
4 8 17 135.23 6.23 10.45 84.6
5 8 17 352.22 12.87 19.65 168.7
6 8 17 65.70 6.53 7.90 306.4
7 8 17 92.12 7.52 9.14 42.1
8 8 17 48.11 9.00 5.11 152.1
0 9 17 223.61 12.90 15.72 270.0
1 9 17 85.25 7.48 9.11 168.3
2 9 17 580.69 11.96 23.87 78.0
3 9 17 49.31 6.66 7.23 209.2
4 9 17 190.92 8.20 14.35 24.7
5 9 17 41.06 8.08 7.19 55.9
6 9 17 10.25 6.01 1.63 45.1
7 9 17 61.81 7.76 6.91 357.7
0 10 17 122.60 9.53 9.64 180.0
1 10 17 876.79 13.91 29.87 192.8
2 10 17 109.77 7.74 11.03 144.6
3 10 17 126.75 7.68 11.95 196.8
4 10 17 0.00 6.11 3.07 350.6
5 10 17 85.06 8.51 8.50 3.4
6 10 17 103.57 8.75 9.19 251.4
7 10 17 13.98 10.20 2.84 44.6
0 11 17 799.18 26.14 28.44 90.0
1 11 17 366.51 12.67 20.61 336.5
2 11 17 22.51 7.71 4.77 294.3
3 11 17 37.02 9.07 6.91 359.3
4 11 17 323.91 15.76 17.42 256.3
5 11 17 32.09 8.44 7.05 146.6
6 11 17 12.65 7.40 3.28 67.3
0 12 17 45.04 18.39 5.94 180.0
1 12 17 97.80 10.72 9.99 218.3
2 12 17 253.71 16.44 16.01 298.6
3 12 17 39.59 9.29 6.59 353.2
4 12 17 57.74 9.48 6.93 138.3
5 12 17 37.63 11.72 5.23 314.2
0 13 17 51.54 24.42 6.13 90.0
1 13 17 32.53 9.22 6.69 5.0
2 13 17 2.67 9.52 2.25 243.7
3 13 17 13.73 9.87 3.96 16.4
4 13 17 122.26 13.63 11.40 101.8
0 14 17 61.04 14.00 8.55 0.0
1 14 17 15.22 10.75 3.50 215.1
2 14 17 15.42 10.13 0.76 309.4
3 14 17 38.79 12.22 5.57 331.3
0 0 18 88.84 6.54 11.48 180.0
1 0 18 580.69 10.88 22.85 0.0
2 0 18 16.36 4.12 3.24 180.0
3 0 18 111.36 6.02 11.54 0.0
4 0 18 222.29 11.05 13.64 180.0
5 0 18 13.78 6.90 4.77 180.0
6 0 18 2185.11 27.16 47.84 180.0
7 0 18 103.77 7.21 9.57 0.0
8 0 18 0.00 6.32 0.15 0.0
9 0 18 39.57 8.02 6.28 180.0
0 1 18 632.55 14.58 23.98 270.0
1 1 18 474.96 19.55 19.47 198.7
2 1 18 11331.12 79.96 105.35 314.0
3 1 18 1403.64 15.99 38.82 253.2
4 1 18 220.58 7.56 15.68 218.3
5 1 18 768.26 10.79 28.18 78.6
6 1 18 743.58 11.05 29.18 96.6
7 1 18 297.14 9.66 17.21 95.7
8 1 18 95.84 7.60 9.03 49.9
9 1 18 109.09 9.58 10.16 35.8
0 2 18 800.52 11.23 27.69 0.0
1 2 18 5089.23 32.21 72.55 272.6
2 2 18 2258.56 19.24 49.16 326.8
3 2 18 250.31 9.15 14.49 87.4
4 2 18 671.94 12.13 25.89 167.1
5 2 18 632.74 12.77 28.27 177.7
6 2 18 464.53 11.40 22.80 108.7
7 2 18 186.95 8.14 13.39 272.3
8 2 18 2.06 5.23 0.77 138.4
9 2 18 26.06 10.00 4.02 353.6
0 3 18 10156.02 81.09 100.79 270.0
1 3 18 632.18 7.63 24.19 274.0
2 3 18 898.92 10.67 26.59 107.8
3 3 18 195.65 8.71 13.28 289.5
4 3 18 118.45 7.77 10.69 142.4
5 3 18 652.65 12.30 25.89 226.1
6 3 18 333.91 12.00 16.70 315.7
7 3 18 142.59 7.26 11.72 213.0
8 3 18 89.07 7.41 9.08 236.0
9 3 18 18.27 9.43 0.40 123.0
0 4 18 547.21 12.39 20.79 0.0
1 4 18 652.03 8.29 25.31 149.0
2 4 18 28.25 3.37 2.49 200.5
3 4 18 190.86 9.73 14.36 251.9
4 4 18 190.43 8.25 13.64 274.7
5 4 18 74.71 5.42 5.83 40.2
6 4 18 57.22 5.56 6.44 355.2
7 4 18 305.75 10.33 16.83 115.2
8 4 18 9.55 6.62 2.56 69.5
9 4 18 55.36 10.20 7.89 317.3
0 5 18 347.15 9.86 17.85 270.0
1 5 18 1491.56 13.31 39.22 38.6
2 5 18 586.85 8.93 22.94 311.7
3 5 18 909.98 10.17 32.15 159.4
4 5 18 330.10 9.25 18.60 352.9
5 5 18 197.43 8.44 13.28 102.3
6 5 18 160.55 7.29 12.17 311.0
7 5 18 73.85 8.01 8.66 294.9
8 5 18 104.65 8.51 8.88 238.8
9 5 18 7.52 7.97 3.26 346.2
0 6 18 2886.71 31.96 53.35 180.0
1 6 18 2604.99 23.50 52.09 134.9
2 6 18 100.21 5.56 8.64 183.6
3 6 18 109.71 6.96 10.17 206.8
4 6 18 357.31 10.35 19.61 14.3
5 6 18 208.53 8.89 13.37 20.8
6 6 18 55.55 6.15 7.64 38.4
7 6 18 139.86 9.11 12.71 347.8
8 6 18 10.10 8.08 3.36 55.0
9 6 18 78.40 10.96 8.14 176.6
0 7 18 747.05 15.35 28.58 90.0
1 7 18 378.16 8.80 19.24 211.6
2 7 18 699.13 11.07 28.27 21.5
3 7 18 50.73 5.29 6.34 313.1
4 7 18 159.67 7.09 11.53 342.5
5 7 18 327.40 8.96 17.86 70.5
6 7 18 21.71 7.02 5.08 55.8
7 7 18 62.46 8.85 8.33 158.8
8 7 18 46.61 8.97 7.43 27.7
0 8 18 22.20 7.44 2.45 180.0
1 8 18 256.95 8.14 16.44 15.3
2 8 18 62.44 5.81 8.80 24.2
3 8 18 1003.25 14.38 30.69 78.8
4 8 18 81.41 6.09 9.35 175.5
5 8 18 120.85 6.79 11.14 275.1
6 8 18 0.00 5.55 0.33 58.6
7 8 18 99.26 13.27 10.36 278.1
8 8 18 2.79 8.08 1.28 210.7
0 9 18 1992.94 26.99 45.57 270.0
1 9 18 436.13 11.69 22.37 219.1
2 9 18 873.79 14.29 29.25 53.2
3 9 18 182.40 7.85 13.13 96.3
4 9 18 108.42 7.08 10.61 151.5
5 9 18 136.02 10.16 12.14 353.7
6 9 18 164.44 10.75 11.22 262.3
7 9 18 53.34 10.64 6.83 173.4
0 10 18 37.03 8.35 5.66 0.0
1 10 18 266.66 9.72 16.30 288.0
2 10 18 37.98 6.17 5.85 313.3
3 10 18 903.69 16.76 31.12 322.2
4 10 18 214.76 9.70 14.14 166.7
5 10 18 26.96 8.49 4.56 260.1
6 10 18 21.34 7.41 3.93 201.0
7 10 18 27.15 6.78 4.98 71.1
0 11 18 435.56 18.55 20.44 90.0
1 11 18 100.30 8.40 9.17 256.4
2 11 18 185.34 11.36 14.15 158.0
3 11 18 208.05 10.50 14.32 257.2
4 11 18 58.84 8.82 8.20 282.1
5 11 18 9.63 8.80 3.33 149.7
6 11 18 105.30 11.56 10.03 6.3
0 12 18 13.26 12.27 1.77 180.0
1 12 18 222.88 15.02 14.62 343.2
2 12 18 152.72 11.45 12.65 345.9
3 12 18 26.90 8.81 3.56 126.1
4 12 18 18.39 8.95 3.29 5.6
5 12 18 78.45 10.70 7.71 54.8
0 13 18 54.95 17.12 8.38 90.0
1 13 18 49.90 9.73 5.74 250.8
2 13 18 3.90 10.84 1.52 293.5
3 13 18 24.98 10.09 3.81 280.2
4 13 18 47.49 10.97 5.61 273.1
0 14 18 42.03 14.72 6.40 180.0
1 14 18 145.52 12.50 11.96 204.9
2 14 18 105.01 11.37 11.68 237.2
3 14 18 74.89 11.12 8.77 53.8
1 0 19 2715.64 27.15 53.88 270.0
2 0 19 336.07 15.71 15.65 90.0
3 0 19 350.48 8.96 22.78 270.0
4 0 19 56.95 6.27 7.86 90.0
5 0 19 128.27 9.76 12.08 270.0
6 0 19 531.73 22.55 21.55 270.0
7 0 19 264.22 11.46 16.06 90.0
8 0 19 6.01 9.83 1.76 270.0
9 0 19 73.98 12.80 8.11 270.0
0 1 19 218.75 6.77 13.45 270.0
1 1 19 1276.58 11.25 34.07 355.8
2 1 19 1270.16 22.82 34.08 182.3
3 1 19 598.96 9.21 23.18 192.4
4 1 19 327.29 11.00 19.07 206.9
5 1 19 726.69 10.71 26.73 86.8
6 1 19 568.81 11.94 24.63 61.3
7 1 19 111.98 6.34 9.89 227.4
8 1 19 47.49 6.02 7.11 155.3
9 1 19 109.11 8.07 10.36 253.0
0 2 19 1814.87 19.00 46.06 180.0
1 2 19 241.75 8.78 15.47 309.9
2 2 19 26.27 4.13 5.94 48.5
3 2 19 575.14 14.51 26.34 56.4
4 2 19 1131.99 16.57 35.17 347.1
5 2 19 1057.04 15.83 32.98 186.2
6 2 19 160.36 7.68 12.47 3.4
7 2 19 52.51 6.20 7.04 38.8
8 2 19 35.25 6.74 5.55 133.4
9 2 19 44.45 9.44 6.74 168.5
0 3 19 4423.28 38.98 65.41 90.0
1 3 19 754.01 9.68 26.09 229.1
2 3 19 2786.55 20.78 52.39 338.9
3 3 19 1817.43 23.49 42.85 90.8
4 3 19 12.64 5.20 3.66 269.4
5 3 19 265.84 9.12 15.76 120.2
6 3 19 836.76 14.34 30.08 198.7
7 3 19 302.64 9.53 17.73 287.0
8 3 19 125.29 8.20 9.96 1.8
9 3 19 21.42 7.82 3.99 206.9
0 4 19 189.49 7.36 13.20 0.0
1 4 19 894.69 9.55 30.94 69.6
2 4 19 13.82 3.22 3.98 281.3
3 4 19 1660.95 17.01 40.79 67.8
4 4 19 41.64 5.92 7.09 189.9
5 4 19 821.61 14.15 29.61 294.2
6 4 19 435.93 10.70 19.15 298.6
7 4 19 369.07 12.15 19.76 235.0
8 4 19 59.22 9.50 7.64 61.3
9 4 19 60.39 8.15 6.85 13.1
0 5 19 8.46 5.59 4.95 90.0
1 5 19 4192.97 27.69 65.83 60.9
2 5 19 822.34 10.24 28.84 112.8
3 5 19 2137.57 23.10 46.67 70.5
4 5 19 757.97 11.41 26.20 359.2
5 5 19 61.75 5.61 6.81 24.3
6 5 19 201.63 7.51 14.38 4.6
7 5 19 73.02 7.79 8.77 44.0
8 5 19 183.45 12.91 13.62 222.1
9 5 19 12.49 10.35 2.63 32.5
0 6 19 249.17 9.45 14.24 180.0
1 6 19 530.21 9.29 23.16 103.1
2 6 19 181.83 6.24 12.65 351.8
3 6 19 1162.48 15.14 34.27 292.9
4 6 19 806.46 12.99 30.43 201.1
5 6 19 29.25 5.28 4.86 309.3
6 6 19 32.52 6.03 5.82 86.7
7 6 19 74.77 7.95 8.54 101.9
8 6 19 56.70 8.13 8.22 307.5
9 6 19 7.44 8.75 1.90 96.5
0 7 19 127.67 8.37 11.48 90.0
1 7 19 1303.60 14.26 36.59 214.3
2 7 19 433.72 12.97 20.36 216.7
3 7 19 802.01 12.54 28.58 171.7
4 7 19 91.25 5.37 8.55 4.4
5 7 19 80.04 6.21 8.72 87.8
6 7 19 3.27 6.61 4.23 167.9
7 7 19 112.42 9.26 11.06 53.6
8 7 19 21.08 8.12 3.50 160.7
0 8 19 164.66 9.31 12.55 180.0
1 8 19 1777.74 17.79 44.36 249.9
2 8 19 1134.54 14.41 33.79 106.2
3 8 19 574.00 11.04 22.75 137.7
4 8 19 213.96 9.01 14.45 20.0
5 8 19 73.06 6.36 8.42 216.9
6 8 19 38.83 8.82 5.76 104.6
7 8 19 17.02 7.71 2.36 3.9
8 8 19 25.82 8.67 3.79 96.6
0 9 19 735.09 17.44 28.88 270.0
1 9 19 35.45 6.22 6.31 44.5
2 9 19 51.31 7.11 7.48 225.2
3 9 19 377.67 10.16 18.08 238.1
4 9 19 117.98 7.19 11.17 164.2
5 9 19 168.00 9.52 12.57 359.9
6 9 19 32.16 5.89 4.42 117.4
7 9 19 12.37 8.38 2.59 182.2
0 10 19 37.60 8.70 6.41 180.0
1 10 19 286.65 9.93 16.34 228.9
2 10 19 253.34 10.79 14.08 34.4
3 10 19 157.07 8.08 12.26 117.6
4 10 19 40.37 6.99 5.74 51.3
5 10 19 28.92 7.11 6.82 90.6
6 10 19 47.42 8.13 6.81 41.5
7 10 19 174.72 14.46 13.71 250.4
0 11 19 71.64 10.90 8.89 270.0
1 11 19 253.52 11.44 15.67 101.1
2 11 19 25.53 7.71 4.05 212.7
3 11 19 171.65 9.83 14.44 82.8
4 11 19 54.98 8.56 8.51 57.1
5 11 19 96.46 9.73 9.30 316.6
6 11 19 15.13 8.58 2.83 285.8
0 12 19 21.06 18.78 2.49 0.0
1 12 19 118.16 11.03 9.65 105.9
2 12 19 149.00 11.18 12.08 91.4
3 12 19 25.42 9.44 5.59 311.5
4 12 19 16.05 9.87 0.80 184.4
5 12 19 5.89 9.24 4.33 207.0
0 13 19 3.88 13.78 0.47 90.0
1 13 19 120.68 10.86 10.39 60.2
2 13 19 10.72 10.50 2.22 228.9
3 13 19 49.26 10.31 7.44 116.6
4 13 19 177.77 12.96 12.32 316.4
0 14 19 29.54 13.19 2.53 180.0
1 14 19 72.51 10.95 8.88 336.5
2 14 19 3.98 9.89 3.42 305.5
3 14 19 10.06 11.58 4.70 315.6
0 0 20 8.18 5.30 4.38 180.0
1 0 20 23.40 6.53 2.89 0.0
2 0 20 4423.56 48.58 63.83 0.0
3 0 20 758.15 16.08 30.59 0.0
4 0 20 1284.19 22.98 38.78 180.0
5 0 20 265.83 11.08 17.43 0.0
6 0 20 21.29 8.02 5.41 0.0
7 0 20 269.30 13.97 14.89 180.0
8 0 20 36.49 12.78 5.34 0.0
9 0 20 41.11 11.90 6.49 180.0
0 1 20 1401.39 15.84 39.23 90.0
1 1 20 1609.78 13.30 41.41 63.3
2 1 20 79.28 4.23 7.89 131.1
3 1 20 131.21 5.55 12.20 120.2
4 1 20 820.09 10.88 28.73 335.3
5 1 20 381.94 8.99 19.74 210.1
6 1 20 405.86 10.50 20.71 296.8
7 1 20 110.02 6.33 10.18 77.5
8 1 20 46.19 6.42 7.09 189.0
9 1 20 23.67 7.57 3.15 36.1
0 2 20 1037.84 13.29 34.89 180.0
1 2 20 1404.75 12.82 39.98 33.7
2 2 20 204.10 7.13 14.39 234.4
3 2 20 183.74 7.71 15.22 295.5
4 2 20 1222.79 15.52 34.99 37.9
5 2 20 1238.46 18.59 36.42 329.2
6 2 20 232.27 9.56 15.03 215.1
7 2 20 389.35 10.70 20.83 76.0
8 2 20 75.09 6.81 9.70 186.2
9 2 20 30.91 7.03 6.20 237.5
0 3 20 160.65 6.51 11.25 90.0
1 3 20 2491.84 18.85 52.79 306.6
2 3 20 1066.71 13.17 35.49 299.0
3 3 20 553.04 12.50 23.83 313.7
4 3 20 299.28 9.73 16.47 161.9
5 3 20 414.27 11.88 22.74 89.2
6 3 20 406.22 14.13 19.47 89.6
7 3 20 188.51 7.61 14.11 256.9
8 3 20 11.92 5.94 2.95 309.2
9 3 20 19.29 7.62 3.11 296.0
0 4 20 1364.21 17.95 35.85 180.0
1 4 20 128.56 4.83 9.31 249.5
2 4 20 277.43 5.82 18.67 299.7
3 4 20 576.98 12.42 22.99 157.1
4 4 20 0.00 5.45 2.41 249.9
5 4 20 23.12 6.59 5.21 286.3
6 4 20 408.90 11.68 21.58 333.6
7 4 20 783.77 17.64 28.89 314.6
8 4 20 13.29 6.56 1.30 20.1
9 4 20 146.64 9.39 12.42 52.5
0 5 20 1091.71 22.40 33.84 270.0
1 5 20 529.24 8.68 20.42 184.4
2 5 20 902.08 10.77 31.84 280.6
3 5 20 292.22 8.81 17.52 226.3
4 5 20 567.00 10.19 23.94 152.0
5 5 20 240.13 8.18 16.27 81.7
6 5 20 459.82 13.64 21.23 115.0
7 5 20 32.26 6.36 5.76 52.2
8 5 20 11.64 8.85 2.44 13.0
9 5 20 27.68 11.13 3.57 203.4
0 6 20 18.32 6.12 4.41 0.0
1 6 20 291.32 8.13 15.86 115.5
2 6 20 93.20 5.27 8.47 123.7
3 6 20 897.80 12.35 31.89 175.5
4 6 20 252.17 8.66 16.14 55.8
5 6 20 120.02 6.60 10.19 310.9
6 6 20 160.42 8.71 11.81 214.9
7 6 20 26.29 7.22 4.81 1.5
8 6 20 23.37 7.37 4.01 334.2
0 7 20 72.53 7.91 7.90 90.0
1 7 20 669.03 10.88 25.74 133.9
2 7 20 1552.45 17.31 40.37 205.7
3 7 20 219.55 7.58 14.10 127.0
4 7 20 1067.16 13.96 35.26 355.0
5 7 20 393.20 15.44 18.46 324.9
6 7 20 11.42 6.74 0.48 166.4
7 7 20 45.14 7.71 4.83 315.0
8 7 20 10.96 7.52 2.92 325.1
0 8 20 423.60 13.98 16.87 180.0
1 8 20 328.64 10.18 18.36 215.2
2 8 20 1211.26 14.63 35.69 352.1
3 8 20 159.85 6.88 13.37 263.2
4 8 20 186.19 7.78 14.19 198.6
5 8 20 167.75 7.10 12.35 122.3
6 8 20 78.02 8.80 8.00 263.8
7 8 20 165.34 11.28 12.65 106.5
8 8 20 7.61 8.67 2.24 241.1
0 9 20 345.67 17.21 17.67 90.0
1 9 20 172.52 8.76 12.41 296.2
2 9 20 266.76 8.81 16.44 314.4
3 9 20 459.98 11.81 21.44 329.8
4 9 20 191.03 8.80 13.01 227.3
5 9 20 19.25 5.84 4.36 116.1
6 9 20 134.56 10.02 11.90 334.6
7 9 20 4.13 9.15 0.31 190.8
0 10 20 105.61 10.25 9.69 180.0
1 10 20 118.40 7.54 11.50 267.0
2 10 20 244.73 10.88 15.16 233.0
3 10 20 15.98 6.15 2.82 109.6
4 10 20 261.19 12.33 16.39 352.4
5 10 20 8.13 6.78 3.48 14.5
6 10 20 27.74 7.43 4.75 222.3
7 10 20 73.17 10.53 7.81 214.3
0 11 20 0.00 9.52 0.45 270.0
1 11 20 125.75 10.05 11.83 55.6
2 11 20 104.25 9.14 9.72 325.4
3 11 20 55.36 8.74 8.20 214.0
4 11 20 13.22 8.57 3.65 139.1
5 11 20 25.88 10.48 5.49 232.4
6 11 20 89.48 9.69 9.91 186.8
0 12 20 97.92 14.22 8.71 180.0
1 12 20 172.13 12.45 13.70 125.5
2 12 20 47.43 9.37 6.08 269.6
3 12 20 10.60 9.09 5.29 310.7
4 12 20 96.59 10.35 8.73 236.4
5 12 20 33.94 9.43 6.21 300.8
0 13 20 0.00 13.11 0.42 90.0
1 13 20 26.06 9.16 5.95 76.3
2 13 20 20.16 10.10 2.29 177.1
3 13 20 23.61 10.61 4.99 262.6
4 13 20 4.06 11.52 0.39 88.1
0 14 20 114.75 15.84 10.87 0.0
1 14 20 117.72 12.87 10.51 107.2
2 14 20 27.48 10.37 5.46 4.9
1 0 21 284.82 7.44 17.08 270.0
2 0 21 1045.15 13.89 34.17 270.0
3 0 21 632.68 12.57 23.68 90.0
4 0 21 47.97 7.54 8.32 270.0
5 0 21 17.73 6.80 3.02 270.0
6 0 21 45.11 11.31 5.89 90.0
7 0 21 133.49 11.73 12.54 270.0
8 0 21 7.17 9.91 5.30 90.0
9 0 21 29.58 11.87 1.69 90.0
0 1 21 236.37 7.33 14.85 90.0
1 1 21 2026.38 15.16 43.82 333.5
2 1 21 744.52 10.66 26.90 67.3
3 1 21 142.31 7.10 12.04 229.9
4 1 21 3.20 5.86 2.82 111.0
5 1 21 201.77 13.89 14.34 272.7
6 1 21 384.00 12.85 19.28 223.6
7 1 21 14.26 5.44 1.60 56.6
8 1 21 116.33 7.73 9.51 338.1
9 1 21 25.44 8.20 2.80 14.1
0 2 21 10.93 4.39 0.15 180.0
1 2 21 2339.97 19.83 46.87 191.8
2 2 21 1209.28 14.28 36.28 110.5
3 2 21 93.99 6.31 9.50 52.8
4 2 21 150.94 8.23 12.43 37.5
5 2 21 45.89 5.68 5.72 301.8
6 2 21 515.10 13.41 22.55 113.4
7 2 21 89.68 6.65 8.98 347.1
8 2 21 10.06 5.44 1.49 304.9
9 2 21 0.00 6.09 2.01 277.9
0 3 21 332.35 9.35 18.62 270.0
1 3 21 6147.08 38.74 76.59 117.8
2 3 21 786.16 10.92 28.71 72.0
3 3 21 53.78 5.94 7.31 286.9
4 3 21 935.24 14.86 31.41 60.7
5 3 21 269.71 9.87 15.29 230.9
6 3 21 273.63 11.78 16.19 266.3
7 3 21 97.88 9.17 9.18 12.9
8 3 21 16.41 6.89 5.94 158.8
9 3 21 4.83 7.37 4.48 302.1
0 4 21 203.60 8.30 12.59 0.0
1 4 21 612.33 8.24 24.35 91.9
2 4 21 2169.79 17.24 46.20 71.4
3 4 21 608.71 11.55 25.26 176.9
4 4 21 443.31 10.77 22.88 61.1
5 4 21 446.34 12.01 21.47 38.5
6 4 21 266.10 10.62 15.83 355.8
7 4 21 13.95 7.33 0.78 206.6
8 4 21 47.65 9.82 4.56 200.0
9 4 21 21.21 8.15 2.12 328.5
0 5 21 424.47 12.54 20.44 270.0
1 5 21 1190.34 13.11 34.24 208.7
2 5 21 820.56 10.23 28.02 354.5
3 5 21 502.45 9.76 21.37 349.1
4 5 21 59.80 5.29 6.39 315.6
5 5 21 643.99 13.51 25.73 33.1
6 5 21 189.73 10.35 13.20 178.9
7 5 21 22.65 8.01 3.88 190.5
8 5 21 90.34 11.10 8.68 339.8
9 5 21 23.41 12.68 4.51 258.9
0 6 21 116.19 7.84 10.93 0.0
1 6 21 647.37 10.51 25.97 337.1
2 6 21 258.12 8.93 16.86 163.5
3 6 21 850.36 11.23 29.72 60.6
4 6 21 156.67 8.04 12.09 13.4
5 6 21 650.54 12.01 26.75 264.2
6 6 21 80.45 6.72 8.60 252.3
7 6 21 134.81 8.58 12.96 275.1
8 6 21 34.37 8.09 6.07 210.3
0 7 21 7.51 6.82 5.22 90.0
1 7 21 613.76 10.69 24.94 113.3
2 7 21 302.20 8.89 17.54 326.5
3 7 21 172.83 6.99 14.47 334.7
4 7 21 426.04 10.80 21.44 212.3
5 7 21 26.77 6.06 5.85 44.4
6 7 21 2.07 7.29 4.44 120.4
7 7 21 29.44 7.53 3.84 69.5
8 7 21 67.35 8.25 7.21 23.8
0 8 21 285.94 11.72 18.03 0.0
1 8 21 87.79 6.50 10.33 279.1
2 8 21 760.68 12.08 28.04 357.9
3 8 21 225.89 7.58 15.11 335.1
4 8 21 485.76 10.21 21.76 243.2
5 8 21 87.22 8.22 9.16 257.1
6 8 21 30.74 7.96 6.55 206.3
7 8 21 0.00 7.39 2.19 109.1
8 8 21 8.20 7.89 4.12 69.6
0 9 21 290.12 16.11 15.06 90.0
1 9 21 470.59 10.83 21.35 332.2
2 9 21 27.66 5.60 2.82 263.7
3 9 21 15.83 5.64 2.26 8.3
4 9 21 18.53 5.92 3.79 41.5
5 9 21 69.59 7.93 8.23 167.0
6 9 21 49.84 9.70 7.52 4.2
7 9 21 29.84 8.55 3.72 113.1
0 10 21 134.78 10.18 10.51 0.0
1 10 21 402.93 14.85 19.73 339.1
2 10 21 403.75 12.72 19.77 264.1
3 10 21 12.55 6.57 3.09 131.0
4 10 21 85.40 7.95 7.82 240.6
5 10 21 0.51 8.41 3.07 335.5
6 10 21 11.15 8.20 2.30 171.7
7 10 21 106.87 12.30 9.71 62.2
0 11 21 11.42 9.65 4.38 90.0
1 11 21 206.02 12.20 14.22 2.8
2 11 21 19.93 9.65 4.64 21.1
3 11 21 69.64 8.82 8.75 279.9
4 11 21 23.96 7.73 3.43 156.2
5 11 21 111.85 11.30 9.82 159.1
6 11 21 8.47 8.61 1.52 295.0
0 12 21 82.31 13.76 7.67 180.0
1 12 21 260.36 15.51 15.71 242.9
2 12 21 1.80 8.01 1.35 134.0
3 12 21 32.61 8.81 5.25 67.7
4 12 21 53.59 9.79 7.77 335.3
5 12 21 3.74 8.85 0.90 169.5
0 13 21 205.54 20.92 14.25 270.0
1 13 21 90.72 11.35 9.45 101.2
2 13 21 127.23 12.66 10.98 333.7
3 13 21 46.94 12.24 7.30 60.5
4 13 21 39.76 11.58 4.76 136.2
0 14 21 144.42 29.44 11.35 180.0
1 14 21 2.75 9.77 4.17 81.5
2 14 21 26.99 10.27 4.34 193.9
0 0 22 843.51 17.27 30.45 0.0
1 0 22 386.43 8.45 17.65 0.0
2 0 22 1229.14 14.72 38.54 180.0
3 0 22 638.84 16.57 25.50 180.0
4 0 22 101.03 12.21 9.60 0.0
5 0 22 207.43 15.77 13.07 180.0
6 0 22 0.00 6.53 2.06 180.0
7 0 22 21.02 8.48 2.47 0.0
8 0 22 10.05 9.87 4.00 180.0
9 0 22 29.15 11.71 4.04 0.0
0 1 22 387.98 8.82 19.48 90.0
1 1 22 629.61 9.83 23.66 197.5
2 1 22 5195.63 48.66 69.73 341.2
3 1 22 1519.78 15.65 36.97 72.6
4 1 22 79.73 7.59 8.58 320.4
5 1 22 292.14 16.65 15.91 47.0
6 1 22 144.92 8.71 11.78 142.5
7 1 22 221.63 10.83 15.12 277.7
8 1 22 27.04 7.91 4.56 350.0
9 1 22 52.26 8.96 6.74 239.3
0 2 22 192.34 7.09 17.30 0.0
1 2 22 1636.84 14.47 38.68 152.4
2 2 22 243.97 6.88 14.95 94.8
3 2 22 80.36 5.99 8.01 148.6
4 2 22 11.99 5.57 2.41 282.6
5 2 22 506.98 10.65 22.75 306.3
6 2 22 350.62 11.87 18.21 348.9
7 2 22 330.13 14.01 18.64 278.0
8 2 22 57.40 7.66 6.03 42.7
9 2 22 11.84 9.40 2.75 101.9
0 3 22 3461.68 32.59 57.25 90.0
1 3 22 120.51 5.01 10.63 59.8
2 3 22 3539.42 30.03 59.03 266.9
3 3 22 19.27 5.01 4.11 186.0
4 3 22 467.09 11.17 22.64 346.4
5 3 22 562.06 11.86 25.92 260.8
6 3 22 57.17 7.43 6.17 127.1
7 3 22 100.15 9.55 9.72 74.9
8 3 22 14.55 8.49 5.14 153.5
9 3 22 127.76 9.76 9.55 81.8
0 4 22 2935.64 29.58 53.59 0.0
1 4 22 1382.86 12.45 37.82 71.2
2 4 22 48.58 4.41 6.57 283.5
3 4 22 353.58 10.72 17.47 228.5
4 4 22 388.52 13.15 20.56 202.3
5 4 22 23.75 5.95 5.03 289.3
6 4 22 121.88 7.96 11.90 184.1
7 4 22 18.37 8.24 2.27 163.0
8 4 22 28.40 9.65 4.62 345.0
9 4 22 8.77 10.03 3.87 216.9
0 5 22 3138.35 33.52 57.97 270.0
1 5 22 701.61 9.69 27.15 264.4
2 5 22 328.62 7.81 19.12 240.3
3 5 22 472.44 9.81 21.99 259.5
4 5 22 32.26 6.48 5.55 323.7
5 5 22 59.80 6.98 7.53 236.3
6 5 22 73.48 9.98 7.63 326.5
7 5 22 31.38 8.80 5.35 131.5
8 5 22 101.44 13.43 9.22 168.1
9 5 22 85.90 11.97 8.36 55.0
0 6 22 100.00 7.55 9.63 0.0
1 6 22 248.72 7.70 17.74 289.7
2 6 22 306.07 8.41 19.17 164.2
3 6 22 11.83 4.62 3.00 183.0
4 6 22 507.13 11.26 24.74 301.9
5 6 22 12.17 5.37 1.20 313.4
6 6 22 10.58 6.47 4.44 28.7
7 6 22 12.10 12.01 2.52 340.9
8 6 22 1.64 11.04 2.27 217.5
0 7 22 310.20 13.48 16.74 90.0
1 7 22 266.00 7.73 16.82 343.1
2 7 22 613.13 10.74 25.76 124.9
3 7 22 226.98 8.35 14.91 171.4
4 7 22 67.98 7.70 9.26 178.0
5 7 22 10.08 5.66 2.49 207.7
6 7 22 54.77 7.74 7.67 184.5
7 7 22 35.51 7.07 4.91 144.0
8 7 22 97.86 13.64 9.54 1.7
0 8 22 155.97 9.28 11.44 180.0
1 8 22 12.69 5.27 0.71 194.4
2 8 22 270.40 9.18 17.01 268.7
3 8 22 1039.71 14.39 32.70 93.4
4 8 22 80.89 6.25 8.20 67.2
5 8 22 141.82 9.71 11.58 16.5
6 8 22 95.34 9.16 9.37 17.5
7 8 22 37.81 8.57 7.37 280.9
8 8 22 0.00 7.35 2.94 83.7
0 9 22 848.35 20.13 30.67 90.0
1 9 22 472.42 10.90 22.41 92.1
2 9 22 721.92 12.94 27.18 276.4
3 9 22 531.79 12.81 24.82 84.7
4 9 22 36.27 5.84 5.31 201.7
5 9 22 141.03 7.31 11.45 216.0
6 9 22 93.64 10.19 10.50 119.9
7 9 22 34.78 8.50 4.52 213.0
0 10 22 201.34 12.38 14.71 0.0
1 10 22 9.52 5.89 4.12 26.9
2 10 22 103.71 7.37 10.03 185.1
3 10 22 380.26 11.83 20.10 254.7
4 10 22 15.15 8.40 3.76 178.5
5 10 22 8.00 6.58 3.66 314.7
6 10 22 18.01 8.44 2.36 323.6
0 11 22 51.86 11.70 6.21 90.0
1 11 22 20.28 8.06 3.22 67.2
2 11 22 9.54 7.37 3.15 84.6
3 11 22 48.43 8.22 6.79 139.3
4 11 22 75.86 9.15 7.82 327.3
5 11 22 19.83 7.81 4.66 121.3
6 11 22 0.00 11.20 1.92 320.9
0 12 22 20.86 12.67 1.99 0.0
1 12 22 38.48 8.78 4.99 32.9
2 12 22 10.60 9.71 4.26 290.7
3 12 22 103.93 12.43 9.55 14.0
4 12 22 26.01 8.91 5.18 9.9
5 12 22 20.11 10.18 2.66 254.0
0 13 22 30.37 13.58 6.23 90.0
1 13 22 95.42 10.04 10.14 298.8
2 13 22 48.84 11.33 6.98 68.9
3 13 22 51.49 10.60 7.34 181.1
4 13 22 0.00 9.91 1.68 234.3
0 14 22 90.96 29.28 7.28 0.0
1 14 22 117.35 12.14 10.88 321.9
2 14 22 9.00 11.77 2.59 287.7
1 0 23 2953.63 28.18 54.68 90.0
2 0 23 4157.71 40.17 71.07 270.0
3 0 23 1618.14 25.28 41.41 270.0
4 0 23 44.03 11.25 4.01 90.0
5 0 23 3154.57 54.75 60.79 270.0
6 0 23 74.26 10.80 8.32 90.0
7 0 23 6.83 8.34 3.57 90.0
8 0 23 94.24 11.57 7.96 270.0
9 0 23 8.50 10.28 4.94 270.0
0 1 23 744.88 11.85 28.46 270.0
1 1 23 2796.81 22.10 52.22 297.8
2 1 23 318.87 10.52 16.41 351.6
3 1 23 1084.81 12.56 34.93 359.7
4 1 23 274.29 10.55 16.40 84.1
5 1 23 628.04 15.64 25.89 99.0
6 1 23 449.40 18.18 21.41 287.5
7 1 23 31.53 6.98 6.33 221.7
8 1 23 125.41 8.98 10.83 187.4
9 1 23 45.27 7.98 6.36 246.9
0 2 23 2393.97 25.71 48.72 180.0
1 2 23 508.37 8.04 22.92 64.2
2 2 23 501.34 7.69 21.32 247.1
3 2 23 1321.30 19.42 36.82 118.5
4 2 23 193.94 12.67 14.46 312.5
5 2 23 511.90 10.96 22.71 241.8
6 2 23 28.56 5.48 3.96 293.0
7 2 23 53.97 6.76 7.03 334.8
8 2 23 32.71 7.88 4.90 97.2
9 2 23 70.62 12.39 9.39 7.1
0 3 23 307.15 9.22 14.27 90.0
1 3 23 438.73 7.68 21.21 346.1
2 3 23 982.94 12.34 30.79 341.9
3 3 23 221.02 8.31 13.07 358.7
4 3 23 258.20 9.12 16.23 289.2
5 3 23 67.38 6.95 8.36 113.2
6 3 23 209.54 10.54 14.84 145.3
7 3 23 83.22 9.24 9.99 168.1
8 3 23 12.48 7.67 1.82 295.0
9 3 23 74.42 10.09 7.17 260.4
0 4 23 72.34 6.23 7.42 0.0
1 4 23 329.62 8.53 19.15 242.8
2 4 23 252.25 6.77 14.00 85.8
3 4 23 395.64 10.28 21.40 151.4
4 4 23 312.08 9.81 18.78 184.9
5 4 23 195.92 9.09 13.61 72.5
6 4 23 286.89 9.97 17.68 47.0
7 4 23 108.52 9.47 10.85 277.0
8 4 23 72.76 10.35 9.97 322.9
9 4 23 25.37 12.17 5.28 173.2
0 5 23 39.60 6.57 4.20 90.0
1 5 23 428.75 8.99 22.02 81.4
2 5 23 186.82 5.85 13.87 222.4
3 5 23 936.93 12.27 31.64 65.4
4 5 23 274.19 10.09 15.87 249.6
5 5 23 163.68 10.15 12.48 254.3
6 5 23 203.62 10.43 14.01 60.6
7 5 23 35.16 8.81 5.42 359.7
8 5 23 17.42 9.63 2.17 52.7
0 6 23 195.10 9.20 12.90 180.0
1 6 23 575.91 10.96 23.69 303.1
2 6 23 136.73 7.00 9.65 310.7
3 6 23 813.71 12.41 29.19 321.1
4 6 23 122.36 7.07 11.31 33.2
5 6 23 76.58 7.52 8.17 49.9
6 6 23 175.52 11.73 12.77 120.9
7 6 23 372.92 22.24 19.78 93.7
8 6 23 1.13 11.04 4.33 301.7
0 7 23 0.00 6.44 0.47 90.0
1 7 23 412.80 9.41 21.64 186.1
2 7 23 222.56 7.07 14.71 230.3
3 7 23 128.07 5.76 11.34 33.9
4 7 23 60.11 6.50 7.88 91.0
5 7 23 71.99 6.75 9.40 26.3
6 7 23 312.72 12.65 17.46 297.6
7 7 23 1.69 9.62 2.36 268.8
8 7 23 13.59 11.10 2.52 156.5
0 8 23 2680.48 31.68 52.24 180.0
1 8 23 381.71 10.78 18.30 334.3
2 8 23 312.45 9.62 17.63 261.8
3 8 23 71.47 5.90 7.62 168.1
4 8 23 195.71 7.84 14.98 42.0
5 8 23 89.22 8.38 8.36 151.9
6 8 23 24.67 7.61 4.73 58.0
7 8 23 35.09 11.74 7.20 242.4
0 9 23 425.95 16.98 19.27 270.0
1 9 23 91.37 6.42 9.18 263.2
2 9 23 77.71 6.32 7.63 24.2
3 9 23 80.24 6.32 8.64 88.2
4 9 23 143.04 10.08 10.37 226.4
5 9 23 81.45 12.21 8.53 161.2
6 9 23 128.87 10.51 11.40 212.4
7 9 23 36.03 8.17 6.35 1.9
0 10 23 217.54 13.71 15.91 0.0
1 10 23 380.50 12.70 18.72 140.4
2 10 23 27.01 6.27 6.02 12.9
3 10 23 136.82 9.77 11.14 260.2
4 10 23 40.36 9.96 4.79 174.3
5 10 23 166.96 8.22 13.73 325.4
6 10 23 2.91 13.44 2.78 70.7
0 11 23 72.33 13.54 8.01 90.0
1 11 23 147.94 11.95 11.40 93.5
2 11 23 8.11 7.26 4.12 299.1
3 11 23 7.34 7.32 1.97 80.3
4 11 23 49.51 9.12 7.35 318.8
5 11 23 32.40 6.98 5.50 254.5
6 11 23 45.62 15.99 8.56 161.9
0 12 23 580.44 25.65 25.12 0.0
1 12 23 71.27 9.77 7.12 71.2
2 12 23 13.23 9.66 3.13 233.9
3 12 23 54.45 10.21 5.34 230.6
4 12 23 65.53 10.32 8.38 105.7
5 12 23 24.85 9.89 3.96 75.0
0 13 23 39.36 16.28 6.82 270.0
1 13 23 13.66 10.03 5.41 195.5
2 13 23 31.55 12.66 6.66 238.4
3 13 23 96.22 11.75 9.39 280.0
0 14 23 33.72 28.21 2.98 0.0
1 14 23 61.70 11.64 6.73 299.0
0 0 24 247.93 11.76 14.18 0.0
1 0 24 112.20 8.52 11.57 180.0
2 0 24 298.54 17.94 14.51 180.0
3 0 24 16.11 5.53 3.34 180.0
4 0 24 0.00 10.39 2.60 0.0
5 0 24 208.50 16.76 12.35 0.0
6 0 24 12.58 6.59 4.89 180.0
7 0 24 4.53 7.74 2.05 0.0
8 0 24 58.16 10.03 8.05 0.0
9 0 24 23.14 10.12 4.35 180.0
0 1 24 574.39 11.91 26.61 270.0
1 1 24 1831.16 15.24 43.08 132.7
2 1 24 450.16 8.63 22.74 167.5
3 1 24 669.40 10.02 26.34 11.1
4 1 24 227.72 9.94 17.23 181.4
5 1 24 1492.78 22.41 40.33 333.2
6 1 24 113.18 8.01 10.91 44.9
7 1 24 8.87 7.82 2.76 214.8
8 1 24 31.80 8.07 5.34 209.8
9 1 24 28.60 8.42 3.62 137.8
0 2 24 146.84 6.64 9.90 180.0
1 2 24 106.20 4.64 8.84 119.1
2 2 24 1056.65 11.40 31.11 222.3
3 2 24 694.63 12.10 26.41 275.7
4 2 24 534.44 11.40 24.02 75.9
5 2 24 389.94 14.86 19.87 65.6
6 2 24 129.04 6.54 11.29 284.6
7 2 24 16.51 5.82 3.84 45.1
8 2 24 60.22 10.59 7.86 280.0
9 2 24 0.00 10.48 2.65 66.1
0 3 24 609.29 12.74 27.31 270.0
1 3 24 3107.18 22.25 58.35 202.0
2 3 24 936.25 11.15 32.13 109.2
3 3 24 555.08 10.89 23.89 19.8
4 3 24 773.68 13.24 27.67 103.6
5 3 24 574.50 13.86 26.10 4.4
6 3 24 614.70 14.03 25.53 261.0
7 3 24 56.67 9.05 8.49 5.1
8 3 24 137.95 12.31 11.53 295.2
9 3 24 101.93 12.53 9.92 251.1
0 4 24 435.39 11.37 20.10 0.0
1 4 24 344.98 9.88 18.24 302.2
2 4 24 920.19 13.21 30.89 109.0
3 4 24 901.55 14.86 32.00 18.2
4 4 24 211.82 8.55 13.39 353.0
5 4 24 700.12 14.49 28.09 188.8
6 4 24 684.23 14.39 26.91 349.4
7 4 24 45.40 9.32 5.87 89.4
8 4 24 44.65 11.95 7.38 154.4
9 4 24 205.40 15.45 14.19 319.0
0 5 24 259.93 10.06 16.71 90.0
1 5 24 209.61 6.26 13.82 0.9
2 5 24 173.90 7.40 14.03 191.3
3 5 24 493.95 10.75 22.83 142.4
4 5 24 899.90 14.96 29.13 240.2
5 5 24 70.87 7.65 7.38 166.7
6 5 24 176.86 9.96 13.10 162.5
7 5 24 18.34 8.44 4.11 280.0
8 5 24 19.85 9.43 3.89 23.9
0 6 24 1541.74 21.29 37.80 0.0
1 6 24 76.89 5.46 9.06 271.5
2 6 24 15.62 4.89 3.16 151.7
3 6 24 125.12 6.29 10.15 155.9
4 6 24 359.52 13.73 17.74 204.6
5 6 24 344.66 15.69 18.75 357.8
6 6 24 31.02 8.22 5.75 220.0
7 6 24 56.51 11.72 6.05 163.7
8 6 24 6.76 10.01 2.91 22.5
0 7 24 26.81 7.39 2.68 270.0
1 7 24 590.00 10.87 25.16 3.6
2 7 24 38.90 5.04 5.39 340.8
3 7 24 69.00 5.25 8.24 80.0
4 7 24 406.49 13.66 22.32 167.5
5 7 24 192.41 9.09 12.28 183.3
6 7 24 274.24 15.77 17.10 76.1
7 7 24 137.84 13.67 11.64 198.5
8 7 24 34.81 12.26 5.51 168.5
0 8 24 726.38 17.57 26.84 0.0
1 8 24 117.68 7.23 10.43 257.8
2 8 24 1032.28 14.77 32.66 258.1
3 8 24 58.68 5.60 7.08 17.7
4 8 24 19.51 7.36 4.07 235.1
5 8 24 373.58 16.24 20.31 164.9
6 8 24 81.17 10.18 9.73 104.8
7 8 24 65.75 11.85 7.55 43.2
0 9 24 2006.93 29.25 44.38 270.0
1 9 24 187.75 8.61 13.57 268.6
2 9 24 491.17 11.37 22.35 216.6
3 9 24 298.55 11.70 18.21 307.1
4 9 24 193.62 8.37 14.00 54.1
5 9 24 13.61 8.09 3.88 180.7
6 9 24 34.36 9.17 5.26 243.4
7 9 24 5.23 7.69 3.20 63.2
0 10 24 0.83 9.57 3.17 180.0
1 10 24 131.73 8.20 9.40 181.0
2 10 24 44.04 6.82 6.30 15.6
3 10 24 101.10 8.31 9.17 161.0
4 10 24 69.41 7.00 9.02 342.8
5 10 24 79.62 10.90 8.41 137.3
6 10 24 21.71 16.43 4.04 296.9
0 11 24 17.41 13.82 5.20 270.0
1 11 24 12.01 8.60 4.14 321.9
2 11 24 40.07 8.44 5.36 149.9
3 11 24 2.00 6.85 1.61 52.8
4 11 24 36.79 8.99 5.67 136.8
5 11 24 26.16 7.46 6.16 344.9
0 12 24 0.68 11.36 2.46 0.0
1 12 24 145.97 11.48 11.85 155.9
2 12 24 109.69 10.05 10.29 111.7
3 12 24 38.11 10.28 3.69 181.1
4 12 24 37.17 8.99 3.69 196.1
5 12 24 79.45 39.76 6.74 17.9
0 13 24 30.52 15.31 7.15 90.0
1 13 24 60.67 10.26 6.40 135.6
2 13 24 16.79 9.77 4.43 107.1
3 13 24 56.29 10.64 8.39 81.0
0 14 24 88.59 17.07 8.09 0.0
1 14 24 89.79 11.32 8.06 76.5
1 0 25 14.57 4.66 3.57 270.0
2 0 25 3324.13 30.83 58.73 90.0
3 0 25 1387.95 20.90 37.70 270.0
4 0 25 108.34 13.48 9.53 90.0
5 0 25 57.80 13.90 7.30 90.0
6 0 25 71.86 13.91 6.87 270.0
7 0 25 54.81 12.74 6.51 270.0
8 0 25 94.61 10.04 9.12 90.0
9 0 25 115.85 12.57 9.64 90.0
0 1 25 1838.55 20.37 44.69 90.0
1 1 25 130.05 6.87 10.59 349.7
2 1 25 382.40 7.58 18.43 233.0
3 1 25 1042.49 12.55 31.99 327.9
4 1 25 264.67 10.33 16.10 261.8
5 1 25 244.67 11.16 16.75 245.7
6 1 25 404.16 12.02 20.31 89.4
7 1 25 250.48 13.77 16.96 38.8
8 1 25 50.62 9.80 6.38 122.7
9 1 25 18.04 12.49 5.52 101.5
0 2 25 3.13 4.98 2.25 180.0
1 2 25 198.33 5.68 14.45 28.4
2 2 25 302.66 7.85 15.80 287.8
3 2 25 118.46 6.62 11.42 350.7
4 2 25 106.76 8.14 10.70 103.5
5 2 25 1209.21 17.56 37.59 342.0
6 2 25 587.55 12.31 24.31 175.6
7 2 25 41.09 11.35 5.54 182.0
8 2 25 16.49 12.43 4.06 330.8
9 2 25 20.50 13.56 5.53 212.7
0 3 25 156.90 7.29 12.51 270.0
1 3 25 377.06 7.70 18.59 180.8
2 3 25 297.36 7.10 18.48 139.5
3 3 25 1070.35 14.49 32.33 270.7
4 3 25 280.26 9.96 18.13 358.6
5 3 25 55.66 7.04 6.62 205.9
6 3 25 29.97 5.61 3.82 114.0
7 3 25 66.39 7.35 7.33 196.9
8 3 25 66.97 10.60 7.90 22.9
9 3 25 28.80 8.66 5.36 63.5
0 4 25 511.88 11.88 21.78 0.0
1 4 25 34.42 4.22 5.52 283.9
2 4 25 242.85 7.32 16.04 323.9
3 4 25 893.20 14.41 31.08 359.4
4 4 25 53.08 6.22 7.55 29.1
5 4 25 981.94 17.06 32.48 122.5
6 4 25 259.58 10.24 17.52 78.7
7 4 25 0.00 6.64 3.64 38.6
8 4 25 55.12 11.75 6.14 119.0
0 5 25 189.45 13.53 11.12 270.0
1 5 25 182.90 6.11 12.33 286.4
2 5 25 258.93 7.47 16.88 182.3
3 5 25 3.20 4.55 2.03 153.5
4 5 25 554.28 12.62 24.78 127.2
5 5 25 79.99 7.37 9.29 227.0
6 5 25 217.43 10.54 15.69 288.5
7 5 25 67.49 11.22 7.74 82.4
8 5 25 10.02 12.32 3.37 207.3
0 6 25 462.45 13.44 22.91 180.0
1 6 25 7.77 4.77 3.73 291.8
2 6 25 764.39 11.39 29.19 165.6
3 6 25 279.88 9.62 16.05 249.5
4 6 25 137.76 8.47 11.70 268.5
5 6 25 26.43 7.50 3.58 217.2
6 6 25 98.16 12.45 8.86 12.3
7 6 25 16.98 9.97 5.95 73.9
8 6 25 53.88 17.48 8.43 109.8
0 7 25 345.46 12.27 18.53 90.0
1 7 25 2135.61 22.25 47.51 41.6
2 7 25 482.49 10.74 21.09 234.1
3 7 25 57.33 5.76 7.36 108.8
4 7 25 44.90 5.63 7.00 264.3
5 7 25 239.67 14.22 15.27 160.2
6 7 25 73.67 11.49 7.94 76.4
7 7 25 39.18 12.88 6.21 286.0
8 7 25 30.47 12.90 6.53 286.6
0 8 25 1267.52 22.24 37.57 0.0
1 8 25 175.33 8.54 12.27 176.3
2 8 25 223.59 7.36 15.52 268.2
3 8 25 116.32 6.08 9.64 127.1
4 8 25 40.36 7.06 4.91 103.7
5 8 25 161.34 10.31 12.28 318.2
6 8 25 50.06 12.42 6.40 264.4
7 8 25 30.87 13.38 6.44 337.9
0 9 25 22.95 8.16 3.27 90.0
1 9 25 240.43 9.44 15.08 289.6
2 9 25 137.16 7.45 12.61 352.9
3 9 25 353.05 11.64 18.56 14.6
4 9 25 168.69 8.64 12.85 336.1
5 9 25 127.27 9.20 10.12 3.5
6 9 25 43.72 11.55 6.46 47.2
7 9 25 34.25 13.90 5.44 204.3
0 10 25 16.09 9.39 3.60 180.0
1 10 25 256.72 12.03 16.50 15.3
2 10 25 26.52 6.64 5.38 353.4
3 10 25 189.66 9.00 14.22 32.4
4 10 25 13.45 6.46 2.88 163.7
5 10 25 36.12 8.38 5.80 247.7
6 10 25 1.39 8.47 3.42 149.8
0 11 25 15.70 13.46 4.59 270.0
1 11 25 65.48 8.97 8.05 162.1
2 11 25 220.82 10.81 14.48 65.5
3 11 25 45.60 7.93 7.63 250.5
4 11 25 82.96 8.40 9.12 71.0
5 11 25 7.07 7.74 2.76 349.9
0 12 25 0.00 11.31 1.81 180.0
1 12 25 90.79 11.43 7.93 17.2
2 12 25 48.57 9.82 4.39 113.1
3 12 25 54.08 11.26 7.29 347.4
4 12 25 40.43 10.47 8.38 288.5
0 13 25 24.66 12.69 3.17 90.0
1 13 25 14.92 9.46 4.74 282.5
2 13 25 0.00 10.06 1.34 262.2
3 13 25 27.60 11.69 4.19 105.8
0 0 26 303.12 13.46 17.46 0.0
1 0 26 527.38 10.71 21.33 0.0
2 0 26 70.85 13.15 4.38 180.0
3 0 26 40.37 6.11 0.84 360.0
4 0 26 14.12 11.21 4.95 180.0
5 0 26 298.41 32.25 16.48 180.0
6 0 26 25.95 16.83 4.41 180.0
7 0 26 21.50 21.38 4.04 180.0
8 0 26 6.61 8.56 2.76 180.0
9 0 26 6.75 9.44 2.36 0.0
0 1 26 94.82 6.79 7.68 90.0
1 1 26 60.41 4.13 5.60 258.4
2 1 26 1630.53 15.30 41.64 159.9
3 1 26 204.58 7.56 13.15 301.3
4 1 26 372.21 13.47 18.53 10.5
5 1 26 264.66 11.01 16.75 173.5
6 1 26 127.48 10.81 10.39 291.2
7 1 26 10.00 8.36 2.76 293.9
8 1 26 21.49 15.07 2.59 3.7
9 1 26 14.23 14.85 4.44 241.3
0 2 26 41.69 5.79 6.97 180.0
1 2 26 248.01 6.56 15.92 311.6
2 2 26 69.19 5.05 8.73 78.4
3 2 26 161.87 11.66 12.11 189.8
4 2 26 109.26 7.76 9.51 90.1
5 2 26 1150.67 17.33 34.61 120.3
6 2 26 160.65 12.38 12.68 16.4
7 2 26 190.77 13.47 13.73 62.4
8 2 26 1.66 11.26 1.12 92.1
9 2 26 29.04 10.65 7.04 222.8
0 3 26 227.38 9.49 14.05 270.0
1 3 26 89.49 4.83 8.89 1.7
2 3 26 286.07 8.23 17.25 278.1
3 3 26 496.09 10.86 21.40 197.1
4 3 26 379.09 12.51 19.61 222.3
5 3 26 32.67 7.90 4.95 357.4
6 3 26 377.56 13.14 18.55 52.7
7 3 26 42.79 9.90 4.94 14.0
8 3 26 34.12 7.59 5.94 53.1
9 3 26 58.44 12.40 7.51 63.3
0 4 26 792.15 14.31 28.12 180.0
1 4 26 872.47 11.64 28.33 200.9
2 4 26 35.36 4.83 5.93 206.5
3 4 26 271.82 9.30 15.26 116.0
4 4 26 653.80 12.75 27.60 52.2
5 4 26 206.95 9.03 13.86 105.6
6 4 26 259.80 10.93 15.45 97.9
7 4 26 63.84 14.10 8.55 213.1
8 4 26 15.62 8.55 3.17 193.0
0 5 26 686.63 14.93 27.16 270.0
1 5 26 522.90 9.34 23.61 143.6
2 5 26 99.25 5.33 9.21 136.1
3 5 26 400.57 9.19 21.57 62.0
4 5 26 183.37 8.75 14.55 42.3
5 5 26 8.06 6.07 2.92 11.7
6 5 26 63.31 8.55 7.06 175.9
7 5 26 13.32 9.04 1.36 145.6
8 5 26 4.00 13.89 3.25 338.0
0 6 26 1052.32 17.88 35.25 180.0
1 6 26 85.24 5.72 9.96 327.1
2 6 26 108.13 6.45 10.10 352.0
3 6 26 11.88 5.05 1.59 215.9
4 6 26 19.91 6.73 4.55 321.6
5 6 26 291.80 12.32 18.15 285.6
6 6 26 37.25 10.84 7.36 328.1
7 6 26 15.43 12.24 4.72 210.9
8 6 26 4.49 11.40 0.94 166.9
0 7 26 53.41 7.79 6.96 270.0
1 7 26 246.62 7.90 15.62 28.7
2 7 26 191.99 8.85 14.42 63.6
3 7 26 36.11 5.08 6.05 217.4
4 7 26 200.13 7.78 14.62 106.9
5 7 26 16.42 10.96 5.65 337.5
6 7 26 169.12 20.95 13.33 258.9
7 7 26 13.83 10.34 5.29 321.9
8 7 26 56.20 24.94 7.25 188.3
0 8 26 552.76 17.99 25.66 0.0
1 8 26 2693.20 24.59 53.44 102.9
2 8 26 116.64 6.32 10.62 105.0
3 8 26 444.88 10.94 21.65 311.3
4 8 26 107.54 8.32 10.76 358.1
5 8 26 152.16 10.10 12.13 270.0
6 8 26 54.97 13.73 3.12 197.8
7 8 26 1.97 14.81 1.37 338.4
0 9 26 159.89 13.73 11.05 90.0
1 9 26 234.63 9.32 15.16 85.8
2 9 26 108.60 7.15 9.33 94.6
3 9 26 15.06 6.16 3.08 159.5
4 9 26 179.43 10.29 14.06 323.3
5 9 26 19.77 8.28 3.18 130.9
6 9 26 48.86 7.87 7.11 154.9
7 9 26 3.07 12.44 3.33 79.3
0 10 26 0.00 9.34 3.05 0.0
1 10 26 114.83 9.57 10.98 329.4
2 10 26 128.06 10.06 10.62 11.2
3 10 26 140.44 9.30 10.54 101.8
4 10 26 113.33 7.48 10.45 157.2
5 10 26 42.38 9.87 5.75 12.6
6 10 26 36.97 9.13 6.32 55.9
0 11 26 7.19 12.67 2.20 270.0
1 11 26 24.13 11.23 4.34 233.6
2 11 26 30.71 7.62 4.63 125.5
3 11 26 44.32 7.84 6.04 242.5
4 11 26 33.90 8.85 5.93 189.5
5 11 26 33.77 8.86 7.45 81.0
0 12 26 112.25 14.58 10.40 0.0
1 12 26 110.75 9.96 11.02 301.8
2 12 26 98.77 12.58 8.49 172.0
3 12 26 0.00 9.22 1.19 75.0
4 12 26 46.68 10.54 5.46 37.9
0 13 26 55.98 14.06 7.55 270.0
1 13 26 0.00 9.40 3.19 19.9
2 13 26 25.88 10.36 5.76 174.5
3 13 26 32.91 10.72 5.82 70.1
1 0 27 64.48 5.87 4.16 90.0
2 0 27 113.23 6.08 9.48 270.0
3 0 27 780.48 25.94 29.80 90.0
4 0 27 36.09 12.58 4.63 90.0
5 0 27 224.84 22.50 14.05 270.0
6 0 27 0.00 11.43 2.61 90.0
7 0 27 13.98 25.95 4.88 270.0
8 0 27 63.38 26.09 8.47 270.0
9 0 27 22.24 23.30 0.86 90.0
0 1 27 1152.89 16.45 32.48 270.0
1 1 27 1612.33 14.82 43.86 108.3
2 1 27 195.55 6.31 14.31 97.8
3 1 27 447.50 9.32 23.28 53.0
4 1 27 0.00 5.58 2.25 307.5
5 1 27 1604.78 22.86 42.81 51.4
6 1 27 492.47 20.06 24.06 271.0
7 1 27 6.94 10.30 1.65 304.0
8 1 27 88.98 10.47 10.23 329.4
9 1 27 11.82 11.91 3.29 234.7
0 2 27 490.67 12.23 22.34 180.0
1 2 27 284.18 6.86 18.00 64.8
2 2 27 832.12 11.26 31.15 148.6
3 2 27 661.00 12.56 26.22 318.2
4 2 27 263.55 11.30 16.29 231.8
5 2 27 313.72 10.83 18.62 86.5
6 2 27 41.57 8.61 4.91 276.4
7 2 27 32.66 9.34 5.87 164.2
8 2 27 9.29 9.36 3.22 34.4
9 2 27 16.10 10.17 3.75 319.7
0 3 27 159.22 7.72 16.05 90.0
1 3 27 1888.71 16.38 43.85 351.7
2 3 27 859.62 11.19 29.69 59.1
3 3 27 1744.59 19.19 42.07 120.5
4 3 27 170.80 8.95 13.30 326.1
5 3 27 93.05 8.45 9.80 159.1
6 3 27 80.59 9.70 9.68 323.0
7 3 27 28.41 8.18 6.04 289.3
8 3 27 121.97 14.96 11.51 174.4
0 4 27 155.20 8.05 11.72 180.0
1 4 27 772.56 13.65 28.63 328.7
2 4 27 241.86 7.20 16.31 359.2
3 4 27 238.36 9.08 14.53 251.3
4 4 27 104.91 7.33 9.74 301.8
5 4 27 118.21 8.41 10.75 270.8
6 4 27 139.63 10.74 10.71 39.5
7 4 27 142.46 18.71 12.22 78.3
8 4 27 3.22 7.48 1.95 240.2
0 5 27 19.44 6.83 4.51 270.0
1 5 27 396.70 8.57 20.11 296.8
2 5 27 822.22 12.59 28.41 298.0
3 5 27 181.19 6.58 13.51 324.7
4 5 27 53.73 6.71 8.12 185.3
5 5 27 460.17 13.78 22.26 166.2
6 5 27 212.30 12.01 13.57 122.2
7 5 27 212.12 13.10 14.56 206.5
8 5 27 41.03 13.00 5.87 100.5
0 6 27 4.05 6.54 0.53 180.0
1 6 27 196.06 6.98 15.20 287.9
2 6 27 317.75 8.40 17.16 236.4
3 6 27 256.73 8.42 14.27 182.5
4 6 27 48.24 7.43 5.19 150.7
5 6 27 67.03 8.48 7.40 73.6
6 6 27 89.68 12.95 8.90 19.1
7 6 27 71.32 12.38 8.61 276.5
8 6 27 4.00 10.30 4.43 50.2
0 7 27 2285.17 35.24 47.65 270.0
1 7 27 140.23 6.81 11.90 304.7
2 7 27 95.95 6.03 9.16 120.6
3 7 27 620.83 12.50 27.10 314.0
4 7 27 8.38 5.35 1.21 89.3
5 7 27 53.27 10.10 7.50 259.1
6 7 27 25.23 10.78 4.38 55.5
7 7 27 26.86 11.64 5.43 55.1
0 8 27 173.18 10.48 11.63 180.0
1 8 27 608.45 16.09 22.94 120.9
2 8 27 34.96 5.11 6.24 21.9
3 8 27 19.31 5.05 3.22 350.1
4 8 27 75.60 9.62 8.68 4.8
5 8 27 55.35 8.08 6.88 110.9
6 8 27 13.12 11.45 4.97 174.5
7 8 27 24.87 12.20 4.45 174.5
0 9 27 304.99 13.14 18.18 90.0
1 9 27 84.78 7.52 8.48 151.8
2 9 27 526.08 12.25 23.53 189.0
3 9 27 95.51 7.54 9.50 216.7
4 9 27 18.87 9.43 4.16 350.2
5 9 27 71.96 8.16 5.88 320.1
6 9 27 57.57 7.94 7.69 258.7
0 10 27 34.37 10.15 4.45 180.0
1 10 27 5.47 6.82 4.39 349.8
2 10 27 262.74 11.09 16.11 78.8
3 10 27 21.69 7.53 3.84 274.2
4 10 27 62.84 6.76 7.50 136.5
5 10 27 88.58 12.20 8.53 53.7
6 10 27 77.97 10.07 8.20 245.2
0 11 27 78.84 12.90 10.24 90.0
1 11 27 82.67 10.07 9.15 191.1
2 11 27 3.45 7.54 1.51 0.1
3 11 27 107.15 9.75 9.96 72.8
4 11 27 113.43 9.16 10.61 238.2
5 11 27 13.78 8.79 3.06 75.8
0 12 27 85.38 14.25 8.56 180.0
1 12 27 72.99 9.18 8.71 316.8
2 12 27 17.61 8.48 5.14 264.3
3 12 27 17.29 8.92 4.92 323.0
4 12 27 20.13 13.85 4.49 54.9
0 13 27 13.04 12.58 2.25 90.0
1 13 27 19.33 10.17 3.61 178.4
2 13 27 34.35 10.09 5.40 99.6
0 0 28 3638.73 49.03 63.91 180.0
1 0 28 941.07 14.88 28.78 0.0
2 0 28 570.80 10.95 26.26 180.0
3 0 28 1347.14 22.04 36.54 0.0
4 0 28 78.56 13.77 9.67 0.0
5 0 28 1079.76 41.14 34.90 0.0
6 0 28 183.34 17.12 14.65 0.0
7 0 28 0.00 20.22 1.69 0.0
8 0 28 0.00 43.13 0.53 0.0
9 0 28 9.98 24.13 4.10 180.0
0 1 28 1267.01 17.40 35.79 90.0
1 1 28 80.36 4.92 8.68 209.7
2 1 28 422.48 10.74 19.38 143.8
3 1 28 302.44 12.73 19.23 56.5
4 1 28 367.63 16.99 21.22 197.6
5 1 28 89.46 6.88 7.59 9.9
6 1 28 115.69 8.57 10.21 121.0
7 1 28 7.87 8.03 3.08 182.2
8 1 28 140.91 19.97 10.08 10.7
9 1 28 30.26 15.90 5.36 57.8
0 2 28 16.22 5.79 2.02 0.0
1 2 28 191.44 5.93 14.14 313.8
2 2 28 917.95 11.54 32.45 261.8
3 2 28 92.25 6.70 10.57 35.9
4 2 28 184.28 8.03 14.81 265.7
5 2 28 185.79 9.26 14.42 233.6
6 2 28 312.46 15.41 17.89 82.5
7 2 28 27.27 17.40 5.53 178.6
8 2 28 19.67 11.24 3.68 340.4
0 3 28 20.12 6.06 3.72 90.0
1 3 28 440.88 8.73 20.69 65.7
2 3 28 721.85 11.21 24.79 129.4
3 3 28 426.54 11.37 20.32 185.0
4 3 28 532.27 13.27 22.15 134.7
5 3 28 54.69 5.91 5.62 47.9
6 3 28 447.58 13.75 24.43 233.1
7 3 28 55.47 9.15 7.71 187.9
8 3 28 4.04 12.38 2.50 2.9
0 4 28 764.34 14.81 27.15 0.0
1 4 28 404.03 8.81 19.30 268.8
2 4 28 380.95 8.85 18.37 65.2
3 4 28 772.00 13.53 28.19 184.0
4 4 28 231.80 10.70 17.03 345.2
5 4 28 201.76 9.28 13.05 135.0
6 4 28 72.86 8.94 9.29 287.3
7 4 28 42.95 11.91 7.09 101.1
8 4 28 76.56 9.27 9.04 88.4
0 5 28 19.77 7.67 2.87 90.0
1 5 28 1815.42 16.39 43.92 352.2
2 5 28 58.08 5.62 8.35 151.2
3 5 28 235.89 8.99 16.66 103.8
4 5 28 21.76 6.18 3.88 296.6
5 5 28 93.37 7.80 10.08 135.3
6 5 28 153.19 10.70 11.92 329.8
7 5 28 108.68 13.36 10.92 307.1
8 5 28 56.96 12.68 8.22 255.3
0 6 28 384.42 15.09 21.22 0.0
1 6 28 231.13 7.75 14.72 227.1
2 6 28 161.27 6.40 11.65 62.7
3 6 28 219.16 7.62 15.50 115.6
4 6 28 231.71 10.25 16.12 162.1
5 6 28 22.76 7.46 5.56 122.2
6 6 28 35.17 9.61 4.52 334.2
7 6 28 133.75 15.24 10.93 24.0
8 6 28 71.13 11.57 8.49 253.6
0 7 28 205.08 10.55 14.70 90.0
1 7 28 427.79 11.05 21.73 261.3
2 7 28 33.80 5.19 4.68 24.0
3 7 28 1133.30 16.13 34.43 354.6
4 7 28 151.60 7.82 11.64 14.4
5 7 28 68.97 14.00 6.04 79.6
6 7 28 158.22 15.16 11.82 102.8
7 7 28 63.56 13.18 5.64 216.9
0 8 28 263.41 12.02 16.28 180.0
1 8 28 561.17 11.74 23.05 341.6
2 8 28 25.61 5.98 4.41 35.4
3 8 28 148.23 7.19 11.40 84.2
4 8 28 41.92 7.06 6.54 75.1
5 8 28 26.13 13.54 3.21 176.2
6 8 28 0.00 9.90 3.54 202.4
7 8 28 28.31 11.22 3.24 216.0
0 9 28 172.59 11.16 13.70 270.0
1 9 28 260.46 9.52 15.89 147.6
2 9 28 80.17 6.44 7.70 230.2
3 9 28 99.20 7.00 9.28 237.9
4 9 28 4.99 6.98 3.46 172.6
5 9 28 223.63 12.96 14.86 314.6
6 9 28 36.60 11.06 5.89 262.2
0 10 28 32.96 11.32 4.07 0.0
1 10 28 151.88 9.36 11.30 44.8
2 10 28 78.09 7.66 6.85 90.8
3 10 28 155.99 10.30 11.28 310.6
4 10 28 19.73 6.59 5.46 321.6
5 10 28 16.19 8.12 2.09 226.4
6 10 28 8.03 8.14 1.05 91.7
0 11 28 13.70 11.00 4.26 90.0
1 11 28 114.75 14.86 9.99 13.3
2 11 28 32.22 8.97 6.37 105.1
3 11 28 49.21 7.96 6.27 184.1
4 11 28 55.26 7.58 6.10 251.3
5 11 28 0.21 10.79 4.06 228.9
0 12 28 8.11 11.64 0.17 360.0
1 12 28 10.66 9.29 2.72 284.3
2 12 28 135.61 10.49 11.52 346.2
3 12 28 32.53 8.96 6.06 130.8
4 12 28 10.79 8.62 2.10 310.9
0 13 28 4.66 12.92 2.62 270.0
1 13 28 57.74 10.00 6.77 324.8
2 13 28 132.18 13.65 12.35 302.4
1 0 29 3560.38 37.37 61.22 270.0
2 0 29 306.86 9.22 15.65 90.0
3 0 29 31.07 7.23 5.97 270.0
4 0 29 259.19 22.47 16.69 90.0
5 0 29 1030.51 38.02 32.53 90.0
6 0 29 186.99 29.14 14.16 90.0
7 0 29 464.17 39.97 21.94 90.0
8 0 29 9.66 22.38 3.60 90.0
0 1 29 983.65 15.69 29.65 270.0
1 1 29 249.34 6.74 15.33 351.5
2 1 29 2683.19 24.83 50.77 201.8
3 1 29 165.56 11.17 11.73 161.3
4 1 29 152.13 8.04 11.28 28.6
5 1 29 429.23 12.30 21.56 152.7
6 1 29 266.68 15.20 16.01 69.9
7 1 29 88.58 19.71 11.04 16.3
8 1 29 95.29 23.24 7.95 97.8
0 2 29 824.13 14.53 27.45 180.0
1 2 29 1388.57 13.72 38.02 192.3
2 2 29 107.21 5.51 9.70 247.6
3 2 29 52.55 6.47 5.88 232.3
4 2 29 81.47 6.40 9.23 48.1
5 2 29 258.69 11.02 17.72 72.9
6 2 29 18.93 7.85 3.89 5.3
7 2 29 2.49 8.36 0.91 319.3
8 2 29 13.11 18.61 3.63 107.8
0 3 29 120.72 7.63 11.88 270.0
1 3 29 825.24 12.64 29.07 171.0
2 3 29 912.03 12.38 32.98 318.4
3 3 29 112.29 6.98 9.57 13.9
4 3 29 435.38 15.29 23.66 144.7
5 3 29 397.85 13.49 21.22 313.2
6 3 29 43.73 6.79 6.44 68.3
7 3 29 0.00 10.55 3.02 202.9
8 3 29 33.83 20.15 6.45 340.4
0 4 29 93.03 7.59 9.62 0.0
1 4 29 179.65 6.43 12.63 127.2
2 4 29 438.82 9.61 21.53 322.4
3 4 29 76.87 6.60 8.95 120.8
4 4 29 258.40 11.10 15.76 290.5
5 4 29 293.04 12.24 17.25 291.3
6 4 29 92.94 9.20 9.83 162.1
7 4 29 38.29 9.87 5.61 270.8
8 4 29 0.00 7.58 1.78 319.5
0 5 29 944.04 18.72 31.36 90.0
1 5 29 540.60 10.25 23.36 82.2
2 5 29 58.57 5.95 7.15 66.3
3 5 29 148.97 7.87 13.18 294.6
4 5 29 210.28 11.35 13.48 35.7
5 5 29 475.88 15.71 23.24 287.0
6 5 29 21.35 8.03 4.97 277.6
7 5 29 107.13 14.90 9.94 35.5
8 5 29 75.90 12.60 6.84 246.3
0 6 29 6.97 6.74 3.55 0.0
1 6 29 697.78 10.83 28.34 81.4
2 6 29 181.03 6.85 12.83 106.1
3 6 29 334.73 8.67 20.13 297.5
4 6 29 154.20 9.03 13.36 199.8
5 6 29 164.34 10.03 12.49 258.3
6 6 29 174.36 13.83 14.36 238.7
7 6 29 52.10 14.11 6.50 92.0
8 6 29 20.09 25.41 5.07 66.0
0 7 29 510.93 14.79 22.86 90.0
1 7 29 795.68 14.32 30.20 288.0
2 7 29 452.36 10.57 21.98 112.6
3 7 29 501.72 11.56 22.17 219.7
4 7 29 66.90 6.74 7.87 275.2
5 7 29 236.17 14.22 14.77 110.5
6 7 29 44.01 14.67 8.47 241.1
7 7 29 14.32 11.35 5.07 241.6
0 8 29 678.21 20.12 28.36 0.0
1 8 29 44.36 6.17 4.72 38.9
2 8 29 24.91 5.83 4.33 39.0
3 8 29 0.00 6.75 0.44 154.3
4 8 29 19.88 8.43 4.44 217.7
5 8 29 154.63 13.04 12.45 57.1
6 8 29 125.16 13.20 11.26 117.2
7 8 29 15.29 11.67 3.14 316.2
0 9 29 654.19 27.29 26.66 90.0
1 9 29 336.53 12.57 17.95 325.9
2 9 29 344.76 10.12 19.07 284.6
3 9 29 102.94 7.02 9.02 281.3
4 9 29 14.09 7.11 3.83 300.9
5 9 29 37.28 7.47 3.79 268.8
6 9 29 5.93 10.58 3.07 12.9
0 10 29 9.57 10.38 0.68 180.0
1 10 29 113.51 8.66 9.94 220.2
2 10 29 54.20 8.73 7.04 245.7
3 10 29 84.33 8.64 8.95 63.1
4 10 29 26.69 8.06 4.52 252.2
5 10 29 32.16 9.98 5.52 108.7
0 11 29 161.42 14.96 13.17 270.0
1 11 29 42.59 9.66 5.76 74.6
2 11 29 37.96 8.74 5.65 158.7
3 11 29 19.12 8.62 4.63 126.1
4 11 29 54.21 7.29 6.97 77.0
5 11 29 63.20 12.32 7.62 324.2
0 12 29 113.42 14.67 9.40 180.0
1 12 29 86.31 9.83 9.50 48.9
2 12 29 65.20 9.70 7.90 117.8
3 12 29 70.38 10.03 8.53 207.1
0 13 29 9.68 17.28 4.15 90.0
1 13 29 15.14 9.23 5.00 34.9
2 13 29 0.00 9.40 2.03 96.5
0 0 30 699.57 18.85 26.62 0.0
1 0 30 103.01 6.75 4.16 180.0
2 0 30 259.53 13.69 16.56 0.0
3 0 30 13.99 6.19 3.57 0.0
4 0 30 148.02 15.81 12.36 180.0
5 0 30 3.05 12.64 3.61 180.0
6 0 30 43.36 17.57 6.50 0.0
8 0 30 0.00 23.77 2.71 0.0
0 1 30 52.31 6.50 0.27 270.0
1 1 30 671.48 10.54 25.36 359.6
2 1 30 149.20 8.21 11.80 135.3
3 1 30 1608.53 22.40 41.63 125.2
4 1 30 318.23 15.71 18.98 338.7
5 1 30 24.13 6.24 5.02 181.7
6 1 30 148.29 18.84 14.17 342.3
7 1 30 13.55 26.45 5.49 227.4
8 1 30 206.40 23.89 13.92 201.0
0 2 30 446.12 12.36 17.87 180.0
1 2 30 476.10 10.00 22.05 64.7
2 2 30 92.76 5.33 9.55 78.1
3 2 30 847.22 15.50 29.20 275.7
4 2 30 262.73 10.34 14.97 344.8
5 2 30 27.30 6.66 5.05 184.6
6 2 30 62.65 11.40 7.83 214.4
7 2 30 119.49 12.09 11.02 125.3
8 2 30 38.35 10.99 6.31 194.6
0 3 30 308.48 10.46 16.64 270.0
1 3 30 1149.71 13.42 34.97 280.4
2 3 30 57.03 5.77 7.16 33.5
3 3 30 1262.89 17.28 38.48 302.4
4 3 30 265.74 12.81 16.79 99.7
5 3 30 375.88 15.56 20.68 117.4
6 3 30 46.53 8.47 6.68 229.0
7 3 30 15.65 12.16 4.42 238.4
8 3 30 60.50 11.18 8.03 114.3
0 4 30 1052.46 17.29 32.88 0.0
1 4 30 328.61 8.06 18.48 218.5
2 4 30 35.91 5.22 5.84 57.1
3 4 30 173.47 7.94 14.46 124.4
4 4 30 214.04 8.84 14.51 24.3
5 4 30 124.02 9.46 10.06 251.9
6 4 30 110.16 9.96 10.80 128.1
7 4 30 78.01 8.78 8.55 256.2
8 4 30 3.24 12.88 1.72 106.5
0 5 30 10.72 7.03 2.49 270.0
1 5 30 262.81 7.56 15.84 210.8
2 5 30 652.85 11.69 24.66 24.1
3 5 30 135.33 8.12 10.27 291.0
4 5 30 30.61 6.67 5.92 56.2
5 5 30 145.57 9.64 11.00 276.8
6 5 30 13.11 7.76 4.29 137.5
7 5 30 142.80 14.67 10.80 105.1
8 5 30 63.40 12.32 7.63 56.1
0 6 30 16.42 7.17 3.29 0.0
1 6 30 135.14 6.42 11.07 122.7
2 6 30 103.58 7.15 9.98 3.7
3 6 30 258.66 8.69 16.90 36.9
4 6 30 409.49 13.06 21.02 137.4
5 6 30 19.94 7.50 4.53 125.0
6 6 30 5.17 9.49 5.23 82.4
7 6 30 40.87 12.61 5.62 233.9
0 7 30 85.96 8.42 9.95 90.0
1 7 30 363.21 9.55 17.80 160.2
2 7 30 58.00 6.49 6.44 187.9
3 7 30 44.42 7.50 6.06 340.2
4 7 30 62.50 9.72 8.65 290.6
5 7 30 154.06 12.92 11.49 274.6
6 7 30 26.48 11.19 5.50 20.5
7 7 30 110.48 13.71 12.20 20.0
0 8 30 282.57 12.94 15.44 180.0
1 8 30 153.44 7.48 11.44 360.0
2 8 30 161.71 9.19 12.19 103.9
3 8 30 191.94 9.95 13.26 251.5
4 8 30 96.97 8.09 9.22 329.6
5 8 30 18.47 10.12 3.64 328.9
6 8 30 67.63 12.27 9.19 169.3
7 8 30 41.18 11.37 6.07 138.8
0 9 30 91.20 9.68 8.88 90.0
1 9 30 188.00 9.51 13.26 257.4
2 9 30 81.05 6.86 9.50 144.3
3 9 30 206.44 8.32 13.84 90.9
4 9 30 19.04 8.10 2.03 191.7
5 9 30 506.78 22.22 23.69 73.3
6 9 30 74.54 12.47 8.53 281.2
0 10 30 172.93 13.46 13.18 180.0
1 10 30 114.46 9.46 10.92 241.9
2 10 30 73.37 7.50 7.18 217.9
3 10 30 57.39 7.91 7.72 54.8
4 10 30 96.93 11.09 10.21 38.0
5 10 30 4.22 8.06 0.75 73.6
0 11 30 33.23 12.16 6.66 90.0
1 11 30 6.76 9.08 2.78 206.0
2 11 30 206.01 11.54 13.96 20.9
3 11 30 65.77 10.41 6.80 97.5
4 11 30 16.98 9.78 3.60 71.3
0 12 30 0.00 19.84 1.87 180.0
1 12 30 8.18 8.26 1.01 33.1
2 12 30 61.67 9.34 5.67 112.2
3 12 30 0.00 9.17 0.25 207.2
0 13 30 6.50 12.57 0.36 270.0
1 13 30 7.84 9.11 3.25 32.1
1 0 31 502.02 12.22 22.81 90.0
2 0 31 83.51 7.65 11.18 270.0
3 0 31 91.73 8.10 9.01 90.0
4 0 31 599.43 26.45 24.99 270.0
5 0 31 11.49 15.33 4.07 270.0
6 0 31 16.36 22.16 2.42 270.0
7 0 31 112.86 29.02 11.48 270.0
8 0 31 0.00 22.88 1.43 270.0
0 1 31 968.83 16.09 34.73 90.0
1 1 31 438.29 8.90 22.50 34.3
2 1 31 266.01 8.22 15.85 295.1
3 1 31 301.05 13.11 18.97 121.3
4 1 31 230.28 11.26 15.25 254.0
5 1 31 72.30 10.29 7.68 259.8
6 1 31 159.26 23.58 14.83 136.9
7 1 31 15.40 17.34 3.58 173.9
8 1 31 40.86 28.38 6.81 299.0
0 2 31 2522.12 27.95 52.20 0.0
1 2 31 114.73 5.76 9.42 299.1
2 2 31 453.58 9.07 20.87 76.4
3 2 31 817.65 13.06 29.94 164.2
4 2 31 1289.90 19.49 36.94 206.0
5 2 31 17.99 6.64 2.23 25.3
6 2 31 38.13 14.25 5.06 191.1
7 2 31 15.28 8.17 2.17 77.9
8 2 31 13.94 9.09 3.47 288.0
0 3 31 5.87 6.30 2.27 270.0
1 3 31 143.77 6.32 11.19 244.1
2 3 31 16.13 5.01 3.90 94.7
3 3 31 28.68 5.80 2.16 295.6
4 3 31 131.34 8.52 11.86 77.6
5 3 31 34.68 6.02 5.04 16.4
6 3 31 273.03 35.52 17.07 20.9
7 3 31 18.23 9.59 5.95 46.1
8 3 31 7.81 10.05 1.89 241.2
0 4 31 17.08 7.67 3.67 0.0
1 4 31 354.77 8.72 21.00 179.1
2 4 31 125.16 6.67 9.89 109.7
3 4 31 304.68 11.05 18.18 218.4
4 4 31 181.75 8.53 11.48 358.3
5 4 31 405.50 16.11 21.77 142.2
6 4 31 29.14 7.07 5.11 275.1
7 4 31 40.93 7.43 4.92 71.2
8 4 31 6.07 12.47 2.88 254.0
0 5 31 675.42 15.90 28.07 270.0
1 5 31 267.15 7.89 15.43 211.7
2 5 31 8.97 5.10 4.46 161.1
3 5 31 148.97 7.91 13.13 246.8
4 5 31 11.24 6.30 4.09 224.3
5 5 31 276.12 12.49 18.85 65.7
6 5 31 100.26 12.14 10.10 325.2
7 5 31 131.60 14.75 10.65 270.8
8 5 31 21.01 9.90 4.44 104.5
0 6 31 462.60 15.31 23.55 180.0
1 6 31 671.85 11.48 27.56 322.2
2 6 31 704.62 13.75 25.97 138.8
3 6 31 269.98 9.33 16.40 130.6
4 6 31 17.19 7.09 2.24 357.0
5 6 31 162.50 10.29 13.13 142.8
6 6 31 14.95 9.54 5.36 297.7
7 6 31 103.49 11.65 9.45 259.7
0 7 31 15.16 7.05 4.03 90.0
1 7 31 60.19 5.78 7.87 68.1
2 7 31 0.00 4.49 1.82 66.7
3 7 31 211.38 9.28 14.16 87.2
4 7 31 83.97 10.21 8.45 221.5
5 7 31 265.42 20.89 17.53 264.6
6 7 31 112.94 13.16 11.31 140.8
7 7 31 80.52 13.29 9.07 26.8
0 8 31 150.70 10.55 12.22 0.0
1 8 31 207.68 7.97 13.48 48.5
2 8 31 3.68 6.33 1.81 167.6
3 8 31 5.56 7.56 3.42 2.0
4 8 31 28.77 8.63 5.81 329.6
5 8 31 46.02 13.73 7.09 314.4
6 8 31 69.50 11.72 8.47 7.1
0 9 31 37.17 10.41 3.96 90.0
1 9 31 235.14 9.32 15.85 68.2
2 9 31 3.10 5.41 4.14 73.6
3 9 31 74.63 6.97 8.88 155.4
4 9 31 120.79 8.71 10.87 166.9
5 9 31 68.32 11.50 6.72 228.7
6 9 31 2.06 11.30 3.16 321.5
0 10 31 13.54 10.22 0.10 360.0
1 10 31 27.18 7.65 2.78 111.8
2 10 31 195.71 9.28 14.68 298.2
3 10 31 10.24 9.45 5.26 24.2
4 10 31 0.00 7.57 0.89 81.5
5 10 31 71.91 12.06 7.46 172.6
0 11 31 51.58 12.82 6.86 270.0
1 11 31 156.34 11.79 12.60 267.7
2 11 31 18.31 7.96 2.07 345.4
3 11 31 17.02 8.78 4.36 285.2
4 11 31 8.33 10.34 2.12 126.8
0 12 31 0.34 15.39 0.01 179.8
1 12 31 209.91 11.83 13.70 228.7
2 12 31 16.42 9.37 3.34 129.2
3 12 31 65.46 10.92 9.26 153.7
0 0 32 4954.05 64.94 74.27 180.0
1 0 32 22.02 6.07 3.40 180.0
2 0 32 96.16 7.34 8.42 0.0
3 0 32 536.35 15.52 26.60 180.0
4 0 32 460.16 26.74 20.67 0.0
5 0 32 46.90 13.84 5.74 0.0
6 0 32 0.00 26.62 3.08 0.0
7 0 32 37.39 23.83 7.20 0.0
8 0 32 0.00 21.78 1.96 0.0
0 1 32 282.17 10.50 17.36 270.0
1 1 32 132.24 5.50 11.32 162.7
2 1 32 125.51 6.41 10.75 314.4
3 1 32 125.75 8.53 11.14 126.0
4 1 32 152.27 8.70 14.09 114.4
5 1 32 222.96 16.50 15.10 31.7
6 1 32 41.81 15.26 7.75 100.3
7 1 32 7.81 19.64 4.32 73.6
8 1 32 61.58 20.81 6.71 7.8
0 2 32 52.72 7.64 5.56 0.0
1 2 32 967.57 12.01 32.16 144.0
2 2 32 107.30 5.68 9.33 148.2
3 2 32 148.61 7.57 12.55 349.2
4 2 32 125.47 11.18 9.85 321.3
5 2 32 487.84 18.15 23.61 266.3
6 2 32 197.80 14.09 14.69 245.7
7 2 32 76.11 9.78 8.05 286.1
8 2 32 13.84 17.71 4.12 27.0
0 3 32 1093.30 18.12 34.87 90.0
1 3 32 325.69 8.51 18.25 106.4
2 3 32 385.25 9.67 20.01 108.8
3 3 32 210.10 9.29 13.20 69.5
4 3 32 398.10 13.01 19.93 250.0
5 3 32 18.54 6.22 4.31 249.2
6 3 32 149.93 15.40 11.32 119.4
7 3 32 6.23 9.07 2.56 38.9
8 3 32 0.00 9.59 1.38 287.7
0 4 32 304.46 11.05 16.80 0.0
1 4 32 9.43 4.87 2.62 15.0
2 4 32 621.98 11.05 26.03 325.2
3 4 32 65.59 6.60 7.44 276.5
4 4 32 335.98 13.60 19.45 172.8
5 4 32 111.81 9.40 11.63 15.0
6 4 32 22.10 7.20 4.45 187.0
7 4 32 82.99 9.65 9.65 135.2
8 4 32 110.37 13.42 9.63 240.5
0 5 32 411.06 13.58 21.05 90.0
1 5 32 642.60 11.42 24.87 293.3
2 5 32 1.99 5.32 2.58 128.1
3 5 32 226.07 9.70 14.46 279.1
4 5 32 112.90 9.47 10.66 314.2
5 5 32 37.95 8.46 6.91 68.4
6 5 32 135.01 11.18 12.45 285.8
7 5 32 27.94 10.14 4.30 192.5
0 6 32 234.41 10.75 14.05 0.0
1 6 32 28.25 5.26 5.92 272.6
2 6 32 44.80 5.41 5.43 256.3
3 6 32 328.64 10.73 17.76 344.3
4 6 32 203.98 10.77 15.02 328.5
5 6 32 35.26 8.70 6.53 91.2
6 6 32 44.13 10.79 5.57 165.0
7 6 32 43.77 12.25 6.90 127.0
0 7 32 182.16 12.53 14.17 90.0
1 7 32 310.41 9.19 17.56 323.1
2 7 32 202.27 7.37 14.36 85.7
3 7 32 65.26 6.94 8.46 268.5
4 7 32 34.92 10.06 6.05 333.7
5 7 32 29.03 13.56 5.79 147.6
6 7 32 17.79 10.37 2.63 302.9
7 7 32 23.48 12.35 1.35 292.1
0 8 32 88.71 9.25 9.58 180.0
1 8 32 172.18 7.99 13.15 208.7
2 8 32 63.18 6.74 8.39 127.9
3 8 32 40.81 9.23 5.81 145.0
4 8 32 39.74 8.18 6.34 268.9
5 8 32 164.42 14.51 12.72 48.1
6 8 32 124.12 13.52 10.17 11.4
0 9 32 283.18 18.17 15.41 270.0
1 9 32 85.80 7.56 9.25 70.2
2 9 32 122.95 8.26 10.51 267.1
3 9 32 37.00 8.16 5.71 191.5
4 9 32 19.67 6.98 2.92 200.6
5 9 32 77.94 13.50 7.54 246.3
6 9 32 125.16 15.07 10.06 71.2
0 10 32 13.16 11.71 1.38 180.0
1 10 32 98.66 9.60 8.27 121.3
2 10 32 21.39 6.43 2.05 134.1
3 10 32 75.88 7.47 7.82 201.1
4 10 32 14.79 8.79 5.12 168.4
5 10 32 159.99 12.99 12.72 233.7
0 11 32 27.81 11.65 3.59 270.0
1 11 32 135.52 13.58 10.76 193.7
2 11 32 10.62 8.12 2.12 353.2
3 11 32 126.52 10.10 11.26 38.1
4 11 32 19.49 9.27 5.75 39.9
0 12 32 5.46 14.56 3.07 180.0
1 12 32 7.58 8.47 0.58 171.1
2 12 32 71.06 9.68 8.61 348.4
1 0 33 218.79 9.09 14.70 270.0
2 0 33 44.55 7.41 6.46 90.0
3 0 33 38.19 10.08 3.55 270.0
4 0 33 875.29 34.11 30.44 90.0
5 0 33 0.00 15.28 3.08 90.0
6 0 33 29.77 47.18 5.78 270.0
7 0 33 16.49 37.07 1.95 90.0
8 0 33 15.84 25.61 1.19 270.0
0 1 33 860.70 15.99 28.12 270.0
1 1 33 507.14 9.56 22.58 235.1
2 1 33 543.08 10.68 22.99 44.1
3 1 33 341.79 12.70 17.59 232.9
4 1 33 242.15 10.73 16.14 193.6
5 1 33 40.45 11.62 6.60 253.1
6 1 33 13.07 17.45 1.08 26.7
7 1 33 71.94 16.54 8.40 123.0
8 1 33 56.92 19.37 8.15 166.3
0 2 33 121.67 8.13 11.40 180.0
1 2 33 152.79 6.29 10.81 359.1
2 2 33 127.28 6.47 12.15 50.1
3 2 33 314.12 10.30 19.36 61.8
4 2 33 191.84 10.21 15.65 316.6
5 2 33 32.69 7.32 4.00 99.3
6 2 33 112.83 10.15 9.07 169.0
7 2 33 9.36 10.57 3.00 166.3
8 2 33 2.53 16.77 1.67 281.7
0 3 33 632.26 14.55 24.17 90.0
1 3 33 159.82 6.86 12.73 220.0
2 3 33 46.44 6.17 5.07 271.9
3 3 33 883.38 14.77 32.04 291.9
4 3 33 435.01 11.88 20.54 170.8
5 3 33 11.77 6.10 2.43 187.6
6 3 33 42.57 9.85 5.31 215.1
7 3 33 79.23 13.21 9.88 48.7
8 3 33 80.56 11.26 7.76 18.1
0 4 33 234.99 9.91 15.09 0.0
1 4 33 19.71 4.95 5.66 209.8
2 4 33 410.65 10.02 21.66 290.2
3 4 33 38.65 6.38 4.02 329.9
4 4 33 306.59 14.31 18.80 152.1
5 4 33 47.49 8.36 5.42 174.0
6 4 33 49.14 9.38 6.49 225.1
7 4 33 13.91 10.31 3.68 271.3
8 4 33 18.90 16.05 6.31 58.0
0 5 33 57.01 7.81 7.66 90.0
1 5 33 33.05 5.12 4.91 240.9
2 5 33 46.18 5.80 6.31 30.5
3 5 33 95.04 7.50 9.26 143.8
4 5 33 35.16 7.04 5.80 223.6
5 5 33 116.36 9.35 12.47 276.5
6 5 33 0.00 8.56 2.59 85.7
7 5 33 3.64 8.70 2.27 351.4
0 6 33 82.76 8.02 8.65 0.0
1 6 33 65.86 5.64 6.81 185.7
2 6 33 162.83 7.81 13.56 295.4
3 6 33 62.08 8.56 7.85 355.7
4 6 33 5.04 7.08 0.98 25.3
5 6 33 182.99 13.21 13.54 68.8
6 6 33 5.48 9.39 4.39 153.8
7 6 33 0.00 8.45 2.00 309.4
0 7 33 578.06 16.51 25.67 90.0
1 7 33 512.90 11.24 22.27 237.2
2 7 33 68.44 6.85 8.26 117.2
3 7 33 131.82 7.86 10.04 86.6
4 7 33 138.19 12.72 11.44 82.5
5 7 33 214.81 13.81 15.35 57.3
6 7 33 12.43 12.60 4.92 299.4
7 7 33 54.82 11.43 5.14 218.5
0 8 33 249.71 12.39 16.47 180.0
1 8 33 38.26 6.26 6.79 185.7
2 8 33 48.46 6.10 8.17 104.3
3 8 33 149.62 12.44 13.48 118.5
4 8 33 21.02 9.46 1.83 148.0
5 8 33 23.15 10.18 0.83 294.7
6 8 33 20.84 11.51 5.62 342.4
0 9 33 274.81 15.20 17.09 270.0
1 9 33 92.07 7.56 9.64 65.6
2 9 33 380.80 11.95 19.99 39.2
3 9 33 45.92 9.91 4.54 106.2
4 9 33 72.44 8.13 8.52 15.7
5 9 33 38.85 11.12 5.24 80.2
0 10 33 131.10 12.93 10.58 0.0
1 10 33 45.54 8.46 6.03 118.1
2 10 33 208.49 11.03 15.07 132.4
3 10 33 21.01 6.33 2.03 12.4
4 10 33 84.09 10.86 8.25 314.6
5 10 33 37.75 14.28 5.00 264.6
0 11 33 84.61 14.04 9.77 90.0
1 11 33 2.36 8.66 1.08 279.0
2 11 33 115.54 10.43 10.58 287.6
3 11 33 55.14 8.57 6.55 312.5
4 11 33 5.53 11.92 3.64 156.8
0 12 33 11.54 15.92 3.07 0.0
1 12 33 38.20 9.32 6.88 74.6
2 12 33 77.83 11.58 7.36 313.9
0 0 34 10142.66 120.47 104.54 0.0
1 0 34 894.80 16.19 30.38 180.0
2 0 34 111.46 7.34 8.84 0.0
3 0 34 222.65 10.59 16.43 180.0
4 0 34 891.23 34.35 29.70 180.0
5 0 34 257.18 23.01 18.20 180.0
6 0 34 11.40 26.29 0.78 0.0
7 0 34 0.00 21.17 2.38 0.0
8 0 34 0.00 24.54 2.17 180.0
0 1 34 312.80 11.60 15.66 90.0
1 1 34 75.03 5.35 7.71 194.5
2 1 34 617.69 12.16 25.97 261.0
3 1 34 378.71 13.19 20.25 311.6
4 1 34 85.71 8.45 9.28 237.7
5 1 34 44.77 11.71 6.76 237.7
6 1 34 29.16 18.64 7.08 36.1
7 1 34 1.30 20.86 3.90 73.0
8 1 34 0.00 20.56 3.02 151.1
0 2 34 48.48 7.25 7.16 0.0
1 2 34 723.87 12.85 28.59 268.2
2 2 34 32.47 4.99 3.12 195.4
3 2 34 153.36 7.25 12.13 93.8
4 2 34 329.65 12.82 18.20 143.5
5 2 34 16.63 7.31 4.23 338.9
6 2 34 5.27 9.71 3.15 220.8
7 2 34 10.11 16.55 4.90 141.9
8 2 34 84.27 20.08 8.74 247.3
0 3 34 668.06 14.79 25.89 270.0
1 3 34 73.71 5.74 9.04 220.2
2 3 34 1093.36 15.65 32.91 115.8
3 3 34 32.75 5.85 4.28 246.3
4 3 34 15.75 5.99 2.60 124.4
5 3 34 147.61 13.38 12.77 8.5
6 3 34 108.70 11.43 10.25 340.8
7 3 34 12.03 13.24 2.33 18.5
8 3 34 10.85 14.41 1.79 30.1
0 4 34 228.24 9.97 15.57 180.0
1 4 34 19.94 4.87 4.46 4.8
2 4 34 205.71 7.80 14.35 41.0
3 4 34 78.90 7.18 8.22 11.6
4 4 34 105.24 7.75 10.37 354.3
5 4 34 0.00 7.79 2.94 20.8
6 4 34 14.74 7.89 2.45 308.0
7 4 34 46.08 10.55 7.05 256.4
0 5 34 299.55 11.93 16.24 90.0
1 5 34 380.05 10.10 20.62 92.3
2 5 34 486.51 10.76 22.06 348.7
3 5 34 298.18 15.59 18.02 127.8
4 5 34 82.07 8.88 8.38 310.7
5 5 34 175.33 9.93 12.18 216.5
6 5 34 34.30 10.10 4.17 83.2
7 5 34 98.29 9.81 10.01 327.9
0 6 34 59.94 7.86 8.39 180.0
1 6 34 439.67 10.38 22.19 67.2
2 6 34 7.11 5.80 1.73 128.2
3 6 34 219.54 9.48 15.16 11.2
4 6 34 0.00 7.36 2.23 311.0
5 6 34 63.93 9.83 8.17 354.2
6 6 34 38.81 10.69 6.59 86.1
7 6 34 10.75 12.76 3.15 237.5
0 7 34 104.80 10.35 9.87 90.0
1 7 34 436.07 10.57 20.88 136.5
2 7 34 71.47 6.55 9.10 342.3
3 7 34 27.66 6.54 4.44 108.2
4 7 34 80.17 10.52 8.66 16.0
5 7 34 18.68 12.22 5.04 279.9
6 7 34 24.15 12.48 5.33 161.2
0 8 34 10.84 7.92 0.56 180.0
1 8 34 124.89 8.49 11.59 188.5
2 8 34 138.34 7.87 12.10 248.1
3 8 34 37.66 7.42 6.03 303.6
4 8 34 71.36 12.34 8.62 177.2
5 8 34 218.38 14.85 14.46 257.4
6 8 34 7.10 10.60 0.63 126.6
0 9 34 60.84 14.77 6.89 270.0
1 9 34 20.42 6.68 5.14 257.8
2 9 34 12.64 6.88 0.94 347.0
3 9 34 33.68 7.97 4.94 229.4
4 9 34 17.65 9.43 4.73 304.9
5 9 34 39.84 11.06 5.78 120.4
0 10 34 0.00 13.56 1.56 180.0
1 10 34 0.00 7.67 3.05 251.1
2 10 34 129.31 8.93 10.05 79.8
3 10 34 114.93 9.36 11.69 196.7
4 10 34 8.01 8.49 2.26 225.1
0 11 34 45.72 12.67 4.20 90.0
1 11 34 21.99 9.36 2.87 289.2
2 11 34 4.90 8.08 2.25 0.4
3 11 34 20.42 7.83 2.73 313.0
0 12 34 7.03 12.64 1.12 0.0
1 12 34 89.20 11.03 8.75 220.4
2 12 34 18.72 11.48 4.96 182.8
1 0 35 180.05 9.59 11.84 90.0
2 0 35 794.26 14.26 32.52 90.0
3 0 35 23.57 6.99 4.67 270.0
4 0 35 162.27 30.70 12.42 270.0
5 0 35 12.41 15.14 0.56 90.0
6 0 35 12.57 22.64 5.57 270.0
7 0 35 0.00 42.46 2.10 270.0
8 0 35 10.84 24.31 2.38 90.0
0 1 35 590.14 14.24 25.75 90.0
1 1 35 360.12 8.66 19.16 104.4
2 1 35 134.97 6.49 12.02 124.0
3 1 35 169.78 9.07 12.19 195.6
4 1 35 106.02 8.03 10.39 288.2
5 1 35 281.31 16.89 16.49 296.7
6 1 35 22.08 19.98 5.42 159.8
7 1 35 37.50 23.79 6.43 319.0
8 1 35 25.46 18.75 3.48 112.4
0 2 35 978.24 17.62 32.88 0.0
1 2 35 124.27 6.57 10.83 76.3
2 2 35 1083.18 14.65 33.83 267.3
3 2 35 196.36 8.02 13.43 17.0
4 2 35 156.75 10.68 12.91 123.2
5 2 35 52.17 8.34 7.34 356.3
6 2 35 48.81 8.74 6.93 311.7
7 2 35 0.00 19.89 3.41 239.0
8 2 35 145.45 21.56 11.73 248.3
0 3 35 98.15 7.94 8.55 90.0
1 3 35 161.57 6.61 12.58 199.7
2 3 35 165.60 7.10 12.23 136.4
3 3 35 545.91 16.38 26.19 326.6
4 3 35 101.48 7.51 9.09 335.4
5 3 35 68.99 11.35 8.10 29.0
6 3 35 42.80 9.70 5.51 333.8
7 3 35 136.00 12.14 11.74 188.9
0 4 35 71.91 7.66 9.21 0.0
1 4 35 546.15 10.38 23.14 67.5
2 4 35 235.60 8.04 15.17 218.9
3 4 35 30.99 6.91 6.68 150.2
4 4 35 291.05 12.03 17.07 15.0
5 4 35 48.87 7.27 4.98 204.9
6 4 35 56.33 7.70 7.27 45.4
7 4 35 3.71 12.48 4.54 170.2
0 5 35 551.16 15.18 20.77 270.0
1 5 35 54.30 5.35 7.48 132.3
2 5 35 79.88 6.66 9.78 335.3
3 5 35 125.10 10.08 10.54 138.2
4 5 35 43.51 7.70 6.29 142.0
5 5 35 36.73 8.45 5.41 127.9
6 5 35 98.19 10.69 9.70 269.7
7 5 35 26.54 8.25 3.59 57.0
0 6 35 453.29 14.18 24.09 180.0
1 6 35 377.09 9.88 19.28 183.2
2 6 35 108.62 7.64 11.10 95.2
3 6 35 221.01 9.35 14.88 182.8
4 6 35 40.68 9.43 4.46 192.1
5 6 35 28.37 9.96 5.54 132.6
6 6 35 0.30 11.81 0.37 129.4
7 6 35 4.32 15.36 1.68 235.8
0 7 35 181.06 11.07 12.36 270.0
1 7 35 335.38 10.76 18.13 25.9
2 7 35 71.40 6.10 8.30 293.7
3 7 35 215.16 10.00 15.00 134.6
4 7 35 6.54 9.34 3.03 205.9
5 7 35 1.14 9.17 3.59 162.6
6 7 35 162.60 13.63 12.04 97.1
0 8 35 188.99 12.33 14.85 0.0
1 8 35 132.71 8.73 9.85 237.1
2 8 35 56.95 6.96 6.69 292.9
3 8 35 132.27 9.30 10.47 174.7
4 8 35 0.00 9.59 2.18 102.8
5 8 35 40.72 10.85 5.25 251.6
6 8 35 55.00 14.50 5.31 295.1
0 9 35 134.36 12.59 11.04 270.0
1 9 35 341.78 11.25 17.87 159.1
2 9 35 44.26 8.49 6.46 216.5
3 9 35 293.22 12.75 17.89 358.6
4 9 35 46.95 8.13 6.21 152.1
5 9 35 27.17 11.35 3.88 28.6
0 10 35 16.35 11.09 2.96 0.0
1 10 35 34.58 9.07 4.01 320.2
2 10 35 31.43 8.84 4.64 283.3
3 10 35 24.91 8.26 4.82 179.4
4 10 35 92.30 11.34 8.88 32.3
0 11 35 12.54 16.47 1.73 90.0
1 11 35 32.53 9.69 5.41 167.0
2 11 35 31.04 8.06 6.06 109.1
3 11 35 61.07 10.05 6.84 217.6
0 12 35 0.00 12.17 0.81 180.0
1 12 35 19.38 9.84 1.86 331.1
0 0 36 195.31 13.35 12.92 180.0
1 0 36 311.89 10.98 18.00 180.0
2 0 36 453.45 11.92 21.28 0.0
3 0 36 828.60 18.31 27.89 0.0
4 0 36 15.13 14.85 4.04 0.0
5 0 36 202.27 28.09 13.49 180.0
6 0 36 20.09 23.34 2.56 180.0
7 0 36 0.00 22.60 3.28 180.0
0 1 36 22.57 6.87 5.34 270.0
1 1 36 496.42 10.22 21.91 22.2
2 1 36 35.00 5.44 4.20 168.5
3 1 36 484.09 14.75 22.13 220.9
4 1 36 10.65 9.08 2.42 31.2
5 1 36 252.05 18.81 15.39 209.5
6 1 36 0.00 14.20 4.73 273.6
7 1 36 83.92 24.62 8.71 44.4
0 2 36 62.41 7.41 2.40 0.0
1 2 36 513.88 10.56 23.61 341.7
2 2 36 164.56 6.86 11.48 226.9
3 2 36 124.15 7.48 9.60 195.3
4 2 36 254.64 15.81 15.80 260.3
5 2 36 112.30 9.76 8.74 52.4
6 2 36 73.12 11.05 7.76 247.5
7 2 36 48.52 21.24 5.35 22.6
0 3 36 73.92 7.72 8.47 270.0
1 3 36 914.13 13.69 31.36 341.8
2 3 36 48.60 5.45 6.70 238.6
3 3 36 131.60 9.76 10.21 111.3
4 3 36 161.39 10.07 12.28 23.3
5 3 36 124.89 12.01 11.51 128.2
6 3 36 88.57 11.31 8.98 103.9
7 3 36 0.00 8.56 2.25 248.5
0 4 36 34.78 7.72 6.82 180.0
1 4 36 220.87 7.60 14.39 158.2
2 4 36 612.11 12.60 24.96 246.9
3 4 36 0.00 6.32 1.13 131.7
4 4 36 227.06 11.52 15.79 211.1
5 4 36 171.72 11.05 13.47 22.4
6 4 36 16.09 9.58 5.43 116.8
7 4 36 26.01 10.64 4.96 83.2
0 5 36 631.09 16.02 26.36 270.0
1 5 36 759.97 14.41 29.54 161.9
2 5 36 42.73 5.89 6.47 89.1
3 5 36 350.46 14.27 19.33 354.7
4 5 36 263.21 11.87 14.32 88.3
5 5 36 1.40 6.62 4.03 42.5
6 5 36 0.37 7.43 1.27 113.7
7 5 36 22.90 8.57 6.33 185.2
0 6 36 24.43 7.92 4.51 180.0
1 6 36 49.31 6.06 6.38 242.3
2 6 36 34.66 6.57 6.55 249.4
3 6 36 17.02 7.92 4.76 270.9
4 6 36 72.14 10.35 8.66 280.1
5 6 36 43.24 10.65 8.04 192.1
6 6 36 60.85 10.92 8.37 319.9
0 7 36 8.57 7.79 2.64 90.0
1 7 36 91.45 6.98 8.11 103.8
2 7 36 7.08 7.74 2.81 154.2
3 7 36 4.93 6.09 3.20 198.2
4 7 36 47.94 10.07 6.03 109.4
5 7 36 11.21 10.09 4.19 296.0
6 7 36 80.16 11.95 9.34 257.1
0 8 36 129.70 10.53 11.70 0.0
1 8 36 142.46 9.61 11.42 52.3
2 8 36 316.95 10.20 17.75 87.2
3 8 36 20.71 7.32 1.92 240.7
4 8 36 8.10 9.38 1.17 327.7
5 8 36 9.61 10.87 2.47 255.3
0 9 36 135.86 12.27 12.48 90.0
1 9 36 66.84 8.28 8.19 317.9
2 9 36 92.37 8.95 9.04 332.0
3 9 36 37.70 10.74 5.51 296.0
4 9 36 38.37 12.65 6.60 263.5
5 9 36 0.00 12.98 5.75 208.1
0 10 36 15.74 11.84 5.13 0.0
1 10 36 15.32 7.93 3.94 61.8
2 10 36 112.52 9.46 10.12 282.9
3 10 36 83.68 9.25 8.33 41.7
4 10 36 7.20 8.70 1.28 267.6
0 11 36 0.00 11.52 3.40 90.0
1 11 36 21.13 10.73 4.35 140.1
2 11 36 29.42 9.61 6.32 211.3
3 11 36 68.76 10.31 7.70 281.9
1 0 37 496.61 13.45 22.68 270.0
2 0 37 21.47 5.77 1.81 90.0
3 0 37 208.66 18.55 13.08 90.0
4 0 37 22.44 18.79 5.92 90.0
5 0 37 30.79 21.30 2.22 90.0
6 0 37 3.72 22.58 6.67 90.0
7 0 37 0.00 34.71 0.32 270.0
0 1 37 10.09 6.53 3.87 90.0
1 1 37 511.59 9.96 23.15 122.6
2 1 37 67.33 5.75 8.67 178.8
3 1 37 391.89 15.90 20.47 61.5
4 1 37 225.98 11.54 15.51 128.8
5 1 37 149.19 20.26 11.25 246.2
6 1 37 15.44 15.99 5.26 306.7
7 1 37 65.58 21.96 8.10 114.9
0 2 37 1466.82 21.52 40.68 180.0
1 2 37 378.09 10.05 20.57 20.7
2 2 37 102.11 5.92 9.63 263.9
3 2 37 367.01 10.57 20.05 13.9
4 2 37 46.00 7.99 5.63 303.4
5 2 37 50.80 8.22 5.40 7.2
6 2 37 47.83 21.34 5.43 305.9
7 2 37 54.82 18.00 7.23 23.9
0 3 37 741.66 15.97 28.14 90.0
1 3 37 659.58 11.12 26.69 34.7
2 3 37 322.55 8.81 17.75 120.5
3 3 37 455.38 14.33 23.79 129.2
4 3 37 15.40 5.95 4.71 211.3
5 3 37 21.56 8.43 3.51 215.7
6 3 37 5.18 10.95 2.47 355.6
7 3 37 46.88 10.18 6.47 329.6
0 4 37 214.53 10.44 14.11 180.0
1 4 37 208.75 8.47 12.76 56.7
2 4 37 535.08 11.22 21.61 78.4
3 4 37 251.42 10.42 16.43 301.8
4 4 37 190.75 11.46 13.78 37.1
5 4 37 104.73 8.22 9.55 296.4
6 4 37 81.74 11.28 8.07 210.2
7 4 37 0.00 9.62 1.17 213.9
0 5 37 286.79 12.13 15.77 270.0
1 5 37 523.82 11.44 22.48 222.1
2 5 37 207.79 8.28 14.56 324.8
3 5 37 44.59 8.38 7.61 153.6
4 5 37 79.69 8.25 8.40 295.4
5 5 37 78.83 10.22 8.79 110.3
6 5 37 94.97 9.68 10.86 142.2
7 5 37 41.09 11.93 6.07 199.5
0 6 37 230.02 11.81 14.90 0.0
1 6 37 5.78 5.43 4.07 57.5
2 6 37 158.64 8.45 12.27 327.3
3 6 37 31.15 11.22 6.27 62.1
4 6 37 60.00 9.97 7.72 174.5
5 6 37 80.92 11.96 8.45 309.8
6 6 37 33.79 18.20 6.38 76.4
0 7 37 8.18 8.02 4.48 90.0
1 7 37 30.38 6.48 2.66 178.8
2 7 37 35.25 9.70 5.79 17.1
3 7 37 121.66 8.96 11.32 320.0
4 7 37 88.59 10.82 8.20 35.2
5 7 37 36.75 10.15 6.75 327.4
6 7 37 69.49 11.97 8.00 257.7
0 8 37 74.14 11.00 8.52 0.0
1 8 37 53.16 7.19 5.34 96.7
2 8 37 5.16 5.97 0.28 260.9
3 8 37 3.44 6.90 1.93 322.1
4 8 37 46.49 10.46 5.88 170.5
5 8 37 148.17 15.76 12.10 142.3
0 9 37 0.20 10.64 0.66 270.0
1 9 37 114.14 10.15 10.89 291.0
2 9 37 103.09 8.33 10.47 126.6
3 9 37 14.88 7.80 4.86 124.4
4 9 37 38.32 13.26 5.68 57.6
0 10 37 41.90 12.91 7.61 180.0
1 10 37 28.39 8.04 3.55 321.0
2 10 37 28.47 8.29 5.35 156.3
3 10 37 0.00 10.03 0.30 139.4
4 10 37 54.21 8.98 6.53 87.3
0 11 37 5.14 15.37 0.07 270.0
1 11 37 15.65 9.79 4.23 125.9
2 11 37 66.73 10.02 8.34 191.8
0 0 38 17.39 10.07 2.07 180.0
1 0 38 31.79 6.88 5.55 180.0
2 0 38 0.00 5.64 1.54 180.0
3 0 38 45.00 8.54 7.04 0.0
4 0 38 322.40 24.88 16.99 0.0
5 0 38 54.07 37.29 8.36 0.0
6 0 38 0.00 22.63 2.53 0.0
7 0 38 48.19 28.59 4.08 0.0
0 1 38 39.34 7.12 5.69 270.0
1 1 38 94.43 5.46 7.64 254.9
2 1 38 251.08 8.04 16.90 38.9
3 1 38 217.09 10.48 16.22 294.4
4 1 38 14.35 6.56 3.62 278.6
5 1 38 21.18 14.23 4.64 206.4
6 1 38 56.24 19.48 8.32 222.7
7 1 38 28.40 17.88 6.45 229.8
0 2 38 47.58 7.17 4.07 180.0
1 2 38 234.59 8.00 14.54 45.7
2 2 38 75.91 6.10 7.69 192.4
3 2 38 39.27 6.92 5.63 249.7
4 2 38 142.03 10.88 11.77 107.7
5 2 38 10.81 8.26 4.65 282.7
6 2 38 66.55 33.34 8.06 76.7
7 2 38 86.90 20.83 8.70 226.4
0 3 38 34.27 7.68 3.75 90.0
1 3 38 78.74 5.73 8.52 123.9
2 3 38 416.39 10.29 21.20 293.5
3 3 38 42.10 7.31 5.11 170.9
4 3 38 10.11 6.04 2.78 25.8
5 3 38 135.27 11.49 11.82 275.1
6 3 38 26.32 8.72 3.75 114.1
7 3 38 43.49 11.61 7.08 127.6
0 4 38 1.53 6.64 2.79 180.0
1 4 38 241.58 7.96 16.06 119.2
2 4 38 186.38 7.80 13.71 57.1
3 4 38 20.56 7.12 3.56 263.9
4 4 38 77.38 8.98 8.23 218.1
5 4 38 89.07 8.57 9.45 215.7
6 4 38 24.51 15.79 5.78 192.1
7 4 38 41.89 11.40 6.13 337.1
0 5 38 89.73 9.17 9.44 270.0
1 5 38 76.40 6.42 9.30 44.7
2 5 38 94.03 6.95 9.40 285.6
3 5 38 40.12 7.57 8.26 193.3
4 5 38 11.33 7.63 4.13 290.1
5 5 38 34.23 9.08 4.88 172.0
6 5 38 8.22 7.99 2.42 44.0
0 6 38 19.24 8.14 2.16 180.0
1 6 38 13.02 5.60 3.21 210.9
2 6 38 13.55 6.38 3.57 137.8
3 6 38 43.86 8.89 6.34 169.7
4 6 38 12.30 8.73 2.45 283.1
5 6 38 25.86 9.79 6.60 32.4
6 6 38 8.63 12.22 2.75 171.2
0 7 38 10.50 8.19 5.73 270.0
1 7 38 226.62 9.60 14.91 201.8
2 7 38 35.68 8.79 7.32 147.0
3 7 38 22.15 6.47 3.73 188.0
4 7 38 149.42 15.84 11.63 156.2
5 7 38 107.89 12.32 9.78 33.5
6 7 38 86.48 13.68 9.76 64.5
0 8 38 57.53 10.39 6.66 180.0
1 8 38 128.02 8.01 11.10 312.3
2 8 38 30.75 5.94 5.60 211.4
3 8 38 55.45 10.64 6.80 199.3
4 8 38 1.84 11.03 1.79 131.7
5 8 38 36.37 11.24 6.85 161.7
0 9 38 4.04 9.72 1.53 90.0
1 9 38 152.24 10.08 12.03 134.7
2 9 38 36.16 7.17 6.10 68.4
3 9 38 72.84 9.01 8.40 138.6
4 9 38 33.25 11.93 5.22 166.2
0 10 38 31.79 12.32 4.64 180.0
1 10 38 37.09 8.46 4.55 30.1
2 10 38 72.51 8.96 8.03 115.5
3 10 38 1.01 8.43 2.72 97.4
0 11 38 0.00 12.41 0.32 270.0
1 11 38 38.39 11.06 7.44 337.8
2 11 38 99.94 16.25 8.63 163.7
1 0 39 194.84 13.88 11.90 270.0
2 0 39 138.66 7.95 10.38 270.0
3 0 39 3.71 8.40 0.19 270.0
4 0 39 40.25 20.22 4.86 270.0
5 0 39 76.25 21.79 8.61 90.0
6 0 39 28.16 44.15 2.55 90.0
7 0 39 0.85 37.74 0.15 90.0
0 1 39 73.66 7.65 5.90 270.0
1 1 39 1161.44 14.54 35.57 286.8
2 1 39 209.63 8.01 14.79 335.8
3 1 39 77.67 7.21 6.84 113.0
4 1 39 490.30 15.35 22.95 48.5
5 1 39 242.63 19.32 15.45 127.2
6 1 39 0.00 17.65 3.92 252.0
7 1 39 14.28 17.49 3.64 278.7
0 2 39 500.53 14.19 21.35 180.0
1 2 39 563.22 13.68 23.88 139.9
2 2 39 223.94 7.74 14.53 230.5
3 2 39 351.66 13.37 18.75 193.5
4 2 39 17.58 8.36 2.35 37.2
5 2 39 18.54 7.91 2.51 7.4
6 2 39 13.82 17.48 3.51 303.9
7 2 39 49.73 19.16 3.43 17.7
0 3 39 787.66 17.65 31.36 270.0
1 3 39 39.39 5.47 6.12 205.2
2 3 39 32.63 6.17 3.38 306.2
3 3 39 121.96 8.83 11.63 337.7
4 3 39 8.08 6.11 2.09 206.8
5 3 39 36.55 9.85 6.66 25.4
6 3 39 92.13 14.29 9.25 131.5
7 3 39 42.48 11.78 4.19 181.2
0 4 39 73.68 8.12 8.36 0.0
1 4 39 96.09 5.99 9.41 93.9
2 4 39 161.24 7.78 12.97 89.0
3 4 39 17.72 7.68 5.32 211.0
4 4 39 30.82 7.81 6.37 109.4
5 4 39 12.22 6.98 3.38 223.0
6 4 39 43.24 15.74 6.93 357.6
0 5 39 54.55 8.48 6.96 90.0
1 5 39 281.37 8.77 16.29 119.7
2 5 39 248.81 9.40 15.34 217.2
3 5 39 31.94 8.21 6.00 71.7
4 5 39 2.16 7.41 1.57 46.2
5 5 39 101.92 13.14 10.89 10.4
6 5 39 12.90 12.96 0.81 6.9
0 6 39 369.55 14.47 19.57 0.0
1 6 39 31.72 6.24 4.86 133.9
2 6 39 187.25 9.48 13.22 125.0
3 6 39 68.60 10.17 8.98 346.9
4 6 39 197.85 13.65 14.51 60.0
5 6 39 0.00 9.06 2.64 182.0
6 6 39 51.93 12.63 5.42 261.6
0 7 39 7.88 8.14 3.54 90.0
1 7 39 6.60 6.34 2.08 19.5
2 7 39 19.75 8.02 4.64 331.9
3 7 39 40.50 7.57 6.57 192.6
4 7 39 30.14 10.28 5.54 249.7
5 7 39 74.95 12.82 8.00 134.9
0 8 39 54.03 10.68 7.39 180.0
1 8 39 76.22 7.77 8.20 276.0
2 8 39 76.45 8.45 8.49 328.1
3 8 39 94.74 11.34 10.44 354.7
4 8 39 94.71 16.03 10.08 305.8
5 8 39 25.52 10.53 5.62 47.6
0 9 39 22.71 10.67 4.88 270.0
1 9 39 22.19 7.50 3.69 304.3
2 9 39 61.09 8.53 8.35 250.8
3 9 39 23.70 7.99 3.92 273.2
4 9 39 9.28 11.29 4.70 298.2
0 10 39 3.17 11.77 5.12 180.0
1 10 39 12.94 8.25 5.19 266.2
2 10 39 201.41 9.82 13.75 258.8
3 10 39 86.43 11.79 8.85 178.3
0 11 39 73.37 14.11 8.03 270.0
1 11 39 10.96 10.60 2.36 33.6
0 0 40 1608.13 33.36 40.56 0.0
1 0 40 1863.20 24.77 46.16 0.0
2 0 40 852.32 17.07 31.13 180.0
3 0 40 64.63 9.60 7.23 180.0
4 0 40 0.00 31.68 1.34 0.0
5 0 40 56.66 22.74 4.74 180.0
6 0 40 51.15 37.07 3.97 0.0
7 0 40 52.40 26.92 7.54 0.0
0 1 40 96.12 8.24 7.88 270.0
1 1 40 338.08 9.08 18.76 85.4
2 1 40 69.43 6.26 8.07 21.5
3 1 40 399.78 26.05 20.65 122.8
4 1 40 175.32 12.80 13.09 17.5
5 1 40 16.43 13.35 1.01 199.9
6 1 40 6.26 20.57 3.74 119.6
7 1 40 39.19 19.34 3.64 244.8
0 2 40 2016.85 29.80 44.94 180.0
1 2 40 219.71 7.75 13.54 189.4
2 2 40 118.05 6.57 11.23 17.2
3 2 40 9.76 5.97 1.67 348.9
4 2 40 40.51 8.60 6.41 139.8
5 2 40 3.71 8.21 5.00 130.9
6 2 40 61.06 21.37 6.33 239.4
7 2 40 66.92 19.63 7.11 36.0
0 3 40 96.54 8.39 8.48 270.0
1 3 40 207.60 7.60 14.68 314.3
2 3 40 81.51 6.58 8.77 347.6
3 3 40 264.64 11.47 17.04 310.7
4 3 40 28.86 6.62 4.90 286.5
5 3 40 22.54 10.00 4.01 119.8
6 3 40 10.44 11.38 2.46 180.6
0 4 40 6.25 6.79 2.42 180.0
1 4 40 11.96 5.07 2.30 173.1
2 4 40 29.93 5.89 4.53 200.4
3 4 40 102.99 10.63 10.52 82.9
4 4 40 0.00 7.27 0.43 134.4
5 4 40 71.47 7.94 8.41 313.8
6 4 40 17.22 10.36 3.36 302.9
0 5 40 16.11 10.66 5.21 90.0
1 5 40 211.73 7.85 13.94 242.9
2 5 40 25.77 6.54 2.25 13.1
3 5 40 44.45 7.93 6.68 258.0
4 5 40 69.32 9.08 8.26 98.7
5 5 40 39.03 9.00 6.21 297.2
6 5 40 18.05 8.18 3.90 229.3
0 6 40 148.49 10.71 10.84 0.0
1 6 40 154.33 7.93 11.49 78.3
2 6 40 235.66 10.34 15.64 239.7
3 6 40 18.91 8.35 4.57 147.0
4 6 40 100.44 10.30 9.83 227.1
5 6 40 35.90 10.48 7.85 159.9
6 6 40 1.26 9.28 2.25 5.6
0 7 40 24.72 9.82 5.30 270.0
1 7 40 150.49 10.32 12.64 26.7
2 7 40 111.99 8.73 10.47 154.0
3 7 40 1.72 6.92 1.49 204.6
4 7 40 77.85 11.35 10.41 207.7
5 7 40 133.57 15.27 11.02 191.7
0 8 40 0.00 10.17 0.95 180.0
1 8 40 44.97 7.37 7.16 286.0
2 8 40 0.00 6.99 3.94 10.1
3 8 40 17.87 7.50 3.73 225.4
4 8 40 0.12 10.08 2.39 115.0
0 9 40 0.00 10.06 3.13 270.0
1 9 40 100.13 10.98 9.38 343.3
2 9 40 34.02 9.12 6.23 166.1
3 9 40 55.64 8.44 7.52 41.0
4 9 40 24.18 11.90 3.55 87.5
0 10 40 2.91 11.99 3.38 180.0
1 10 40 44.94 9.56 5.64 221.8
2 10 40 75.31 8.72 6.66 296.4
1 0 41 266.45 10.84 15.65 90.0
2 0 41 61.20 7.43 6.00 90.0
3 0 41 32.09 8.86 6.19 270.0
4 0 41 76.39 23.08 6.97 270.0
5 0 41 85.71 25.09 11.58 270.0
6 0 41 41.11 39.09 3.45 90.0
7 0 41 149.70 31.89 9.59 270.0
0 1 41 0.00 7.25 0.61 270.0
1 1 41 197.98 7.51 13.05 26.8
2 1 41 107.62 6.96 10.17 5.3
3 1 41 58.51 8.73 5.83 174.1
4 1 41 85.06 8.55 8.82 284.9
5 1 41 9.49 14.79 2.57 338.8
6 1 41 0.00 21.57 2.35 128.4
7 1 41 60.21 19.14 6.74 190.9
0 2 41 406.61 14.04 19.84 0.0
1 2 41 225.41 8.61 14.90 18.4
2 2 41 41.45 7.05 4.41 337.5
3 2 41 173.45 8.57 12.77 328.9
4 2 41 411.50 21.52 21.64 189.1
5 2 41 57.11 8.43 8.21 229.8
6 2 41 37.85 20.72 6.09 134.0
0 3 41 353.78 12.50 17.94 90.0
1 3 41 50.66 5.60 6.79 22.9
2 3 41 226.58 8.57 13.89 151.3
3 3 41 48.80 9.46 7.55 125.2
4 3 41 62.54 9.70 7.40 326.8
5 3 41 21.10 10.42 3.73 258.7
6 3 41 0.00 12.52 1.11 314.7
0 4 41 82.81 9.02 8.04 180.0
1 4 41 314.43 8.86 17.86 288.9
2 4 41 3.01 5.66 1.38 341.3
3 4 41 32.46 8.08 6.13 224.1
4 4 41 70.81 9.47 8.46 65.0
5 4 41 127.42 18.33 11.35 41.4
6 4 41 45.12 12.64 5.58 181.5
0 5 41 88.19 10.08 10.78 270.0
1 5 41 19.04 5.66 3.16 259.0
2 5 41 85.39 7.58 9.44 176.6
3 5 41 135.66 10.10 10.61 185.6
4 5 41 55.04 8.85 5.94 201.4
5 5 41 59.54 9.24 7.64 111.7
6 5 41 35.80 13.73 5.09 332.1
0 6 41 233.05 12.81 15.48 180.0
1 6 41 173.32 9.80 12.29 252.8
2 6 41 45.69 7.56 6.18 221.2
3 6 41 89.48 10.22 10.89 26.5
4 6 41 30.04 10.59 4.03 323.3
5 6 41 9.65 9.70 3.23 9.7
0 7 41 4.39 8.91 0.93 270.0
1 7 41 98.51 9.68 9.40 131.1
2 7 41 72.98 8.79 7.94 60.7
3 7 41 13.48 9.08 4.78 64.9
4 7 41 0.00 10.33 1.66 35.0
5 7 41 103.63 14.25 9.98 316.1
0 8 41 11.65 12.51 1.30 0.0
1 8 41 50.83 7.36 7.03 94.4
2 8 41 0.90 8.17 3.61 146.0
3 8 41 8.97 7.39 1.04 130.0
4 8 41 11.21 10.84 1.51 126.3
0 9 41 10.34 10.40 3.30 90.0
1 9 41 26.69 8.40 3.42 317.5
2 9 41 40.87 8.56 5.82 132.1
3 9 41 0.00 7.73 1.43 17.3
0 10 41 45.35 12.98 5.94 180.0
1 10 41 185.77 14.14 13.96 81.8
2 10 41 17.08 6.99 4.41 64.2
0 0 42 427.72 22.74 23.04 180.0
1 0 42 164.60 9.96 11.89 180.0
2 0 42 11.30 6.78 2.67 180.0
3 0 42 194.99 12.17 14.35 180.0
4 0 42 83.80 29.13 7.69 0.0
5 0 42 0.00 22.63 1.28 180.0
6 0 42 0.00 23.29 4.81 180.0
0 1 42 91.70 8.40 8.77 270.0
1 1 42 325.89 9.02 18.86 254.8
2 1 42 44.68 6.12 6.15 10.0
3 1 42 145.67 8.93 11.78 239.9
4 1 42 60.89 10.29 7.54 95.6
5 1 42 33.38 18.93 8.02 58.8
6 1 42 24.18 22.50 5.47 202.2
0 2 42 22.41 7.36 0.31 180.0
1 2 42 47.73 6.13 5.76 150.8
2 2 42 832.00 14.90 30.04 78.1
3 2 42 104.39 9.26 9.51 79.6
4 2 42 26.37 9.30 5.69 130.4
5 2 42 13.40 11.42 2.67 319.2
6 2 42 0.00 16.81 4.06 38.5
0 3 42 173.87 11.80 12.68 90.0
1 3 42 249.58 8.11 15.80 147.7
2 3 42 205.52 9.01 15.15 192.3
3 3 42 85.41 9.02 9.16 103.6
4 3 42 167.77 17.02 12.05 194.0
5 3 42 144.99 12.46 10.67 315.4
6 3 42 0.00 10.96 3.10 45.0
0 4 42 5.52 8.61 1.92 0.0
1 4 42 37.26 5.89 6.34 338.1
2 4 42 0.00 7.79 2.27 96.0
3 4 42 92.74 8.58 9.06 340.3
4 4 42 88.45 9.63 9.99 89.8
5 4 42 15.37 12.78 4.29 115.5
6 4 42 17.66 11.67 3.54 110.4
0 5 42 0.00 7.98 0.48 90.0
1 5 42 34.80 6.07 5.86 157.7
2 5 42 117.50 8.43 11.56 191.5
3 5 42 19.46 8.32 3.70 315.6
4 5 42 80.52 10.22 9.34 282.7
5 5 42 54.63 9.76 7.53 28.9
0 6 42 485.37 21.92 21.03 180.0
1 6 42 185.58 8.77 12.65 356.4
2 6 42 25.01 7.25 4.32 25.3
3 6 42 62.97 10.02 6.68 267.2
4 6 42 164.37 12.10 12.12 4.2
5 6 42 8.85 8.74 2.99 178.3
0 7 42 8.01 9.71 2.25 270.0
1 7 42 9.50 6.63 3.62 14.9
2 7 42 81.49 8.29 8.01 358.4
3 7 42 27.44 9.57 4.61 212.3
4 7 42 6.30 9.47 4.12 104.0
5 7 42 26.02 17.94 3.39 155.5
0 8 42 57.52 10.75 8.86 180.0
1 8 42 37.53 7.70 7.05 218.8
2 8 42 43.67 9.55 5.64 254.2
3 8 42 19.66 8.31 4.80 163.7
4 8 42 20.77 12.43 4.59 265.1
0 9 42 0.00 11.10 1.97 270.0
1 9 42 0.00 8.31 2.29 263.6
2 9 42 5.52 10.04 1.56 359.5
3 9 42 10.65 10.13 3.00 9.0
0 10 42 3.52 12.98 2.16 0.0
1 10 42 59.16 11.45 5.01 142.5
1 0 43 89.44 8.88 9.62 270.0
2 0 43 20.63 7.20 4.99 270.0
3 0 43 29.69 9.11 4.47 90.0
4 0 43 58.39 18.58 9.21 90.0
5 0 43 83.48 42.80 6.57 270.0
6 0 43 0.00 27.97 2.94 90.0
0 1 43 181.55 11.21 13.46 90.0
1 1 43 183.13 7.66 12.97 162.3
2 1 43 69.20 7.84 6.67 311.6
3 1 43 355.84 10.89 20.13 288.0
4 1 43 201.18 12.67 14.32 348.3
5 1 43 11.64 16.04 3.33 4.2
6 1 43 39.30 19.11 7.59 315.5
0 2 43 234.32 11.70 15.59 180.0
1 2 43 172.64 7.96 13.33 167.7
2 2 43 314.23 10.56 17.13 107.7
3 2 43 46.67 6.95 6.67 90.3
4 2 43 119.07 11.76 11.75 5.1
5 2 43 22.39 19.47 4.81 150.4
6 2 43 29.87 20.03 5.51 277.3
0 3 43 20.18 8.47 4.76 270.0
1 3 43 225.54 8.48 14.78 339.7
2 3 43 55.34 6.63 7.73 313.4
3 3 43 113.22 10.01 9.49 180.0
4 3 43 54.44 9.96 6.51 201.3
5 3 43 37.39 12.92 6.35 218.0
6 3 43 68.16 12.49 6.95 227.5
0 4 43 0.00 7.43 1.25 0.0
1 4 43 142.35 7.47 11.69 241.2
2 4 43 43.85 7.20 6.40 210.6
3 4 43 6.80 7.01 1.32 0.1
4 4 43 116.79 9.97 10.67 207.3
5 4 43 14.07 10.81 5.51 244.5
6 4 43 42.36 11.38 5.86 314.4
0 5 43 11.99 8.90 0.17 270.0
1 5 43 291.22 9.63 16.61 0.3
2 5 43 22.76 6.73 5.38 262.2
3 5 43 1.44 8.34 1.51 117.3
4 5 43 0.00 6.74 2.68 142.8
5 5 43 36.28 11.47 6.98 230.3
0 6 43 176.97 13.49 11.91 0.0
1 6 43 28.19 6.56 2.18 338.9
2 6 43 187.15 9.74 12.58 331.6
3 6 43 16.65 11.32 4.13 203.1
4 6 43 35.52 11.04 4.94 278.1
5 6 43 21.79 14.66 1.56 31.5
0 7 43 177.89 13.43 13.31 270.0
1 7 43 33.99 6.55 4.49 171.2
2 7 43 14.27 9.46 5.51 177.9
3 7 43 57.21 10.47 6.54 319.4
4 7 43 43.09 10.88 4.77 88.0
0 8 43 44.21 12.31 7.41 180.0
1 8 43 95.86 8.44 9.03 264.5
2 8 43 20.76 7.75 1.63 125.8
3 8 43 20.76 10.69 5.83 34.6
0 9 43 27.07 12.95 3.10 270.0
1 9 43 8.97 9.20 3.23 109.5
2 9 43 88.30 10.44 9.34 324.7
0 0 44 14.28 10.61 4.20 180.0
1 0 44 271.39 13.48 16.27 0.0
2 0 44 286.84 11.70 17.72 0.0
3 0 44 10.26 10.46 2.18 0.0
4 0 44 315.24 26.31 16.68 180.0
5 0 44 23.68 23.56 3.01 180.0
6 0 44 114.05 31.89 10.00 180.0
0 1 44 235.16 11.56 13.33 90.0
1 1 44 303.80 9.99 17.14 179.8
2 1 44 53.44 6.69 7.63 215.8
3 1 44 121.28 9.26 10.40 29.4
4 1 44 124.23 9.51 10.90 293.0
5 1 44 49.42 17.69 6.76 93.8
6 1 44 0.00 17.31 4.40 63.5
0 2 44 16.87 8.12 2.31 0.0
1 2 44 396.57 11.28 21.44 242.6
2 2 44 364.58 12.17 17.93 229.7
3 2 44 2.29 6.93 2.99 145.5
4 2 44 11.23 7.92 2.15 296.1
5 2 44 79.56 18.84 7.35 83.7
6 2 44 0.00 16.84 5.00 93.4
0 3 44 59.02 10.36 8.27 90.0
1 3 44 124.16 7.28 10.43 28.9
2 3 44 161.78 8.67 11.71 154.0
3 3 44 6.93 7.54 1.81 346.4
4 3 44 58.69 10.70 7.50 131.8
5 3 44 15.14 9.92 6.18 264.5
6 3 44 42.61 18.74 5.33 291.0
0 4 44 92.83 9.29 9.49 180.0
1 4 44 48.29 6.13 5.96 285.8
2 4 44 27.99 6.72 5.01 213.8
3 4 44 123.61 9.43 10.67 185.2
4 4 44 218.37 11.50 15.93 350.1
5 4 44 0.00 17.28 4.16 21.1
0 5 44 0.00 7.91 0.91 270.0
1 5 44 221.98 8.83 14.13 50.5
2 5 44 62.31 7.99 6.96 346.3
3 5 44 19.29 9.42 4.52 208.6
4 5 44 15.20 10.37 2.05 170.7
5 5 44 0.00 14.48 4.13 153.4
0 6 44 31.38 12.35 6.12 180.0
1 6 44 446.60 13.45 21.44 120.8
2 6 44 38.94 7.77 6.45 100.8
3 6 44 38.41 10.25 7.48 121.6
4 6 44 25.62 10.49 3.48 158.2
0 7 44 19.16 10.32 2.18 90.0
1 7 44 101.66 7.83 10.10 276.3
2 7 44 21.27 7.65 5.18 342.4
3 7 44 52.99 11.00 8.89 35.7
4 7 44 14.18 11.32 2.18 326.9
0 8 44 25.82 10.83 7.20 0.0
1 8 44 31.19 10.31 4.80 72.1
2 8 44 14.43 7.81 2.76 23.8
3 8 44 40.14 13.53 7.08 336.9
0 9 44 45.98 13.29 5.60 90.0
1 9 44 26.38 8.73 5.59 314.7
2 9 44 51.79 11.74 6.80 276.6
1 0 45 76.14 9.42 6.49 270.0
2 0 45 153.94 11.45 12.34 90.0
3 0 45 134.86 19.01 10.08 90.0
4 0 45 0.00 16.46 0.60 90.0
5 0 45 69.62 26.20 7.94 270.0
6 0 45 10.31 37.41 4.48 90.0
0 1 45 118.65 10.35 11.70 90.0
1 1 45 27.32 6.67 3.68 132.4
2 1 45 90.92 7.46 9.27 235.5
3 1 45 10.44 6.54 1.45 145.1
4 1 45 149.78 15.67 11.42 206.9
5 1 45 17.74 16.38 0.78 110.6
6 1 45 28.54 18.47 5.68 115.9
0 2 45 217.46 11.97 16.05 0.0
1 2 45 117.39 7.11 10.06 284.1
2 2 45 81.92 8.22 8.36 264.2
3 2 45 135.81 8.55 12.94 316.8
4 2 45 64.42 10.19 7.29 349.6
5 2 45 47.53 17.87 6.20 59.1
0 3 45 119.83 10.09 11.24 90.0
1 3 45 53.54 6.64 6.64 162.3
2 3 45 20.17 6.63 3.60 324.1
3 3 45 102.80 9.97 9.97 58.4
4 3 45 29.34 11.05 5.49 340.5
5 3 45 31.60 10.08 4.78 11.2
0 4 45 533.00 22.05 22.98 180.0
1 4 45 105.96 7.15 10.32 335.5
2 4 45 18.02 6.55 4.09 278.1
3 4 45 0.00 6.84 2.55 356.8
4 4 45 34.39 9.36 3.23 261.4
5 4 45 30.74 14.12 3.28 203.2
0 5 45 14.98 8.94 0.77 270.0
1 5 45 115.22 7.55 10.05 62.7
2 5 45 253.09 10.31 16.46 41.5
3 5 45 26.86 9.10 5.99 247.4
4 5 45 83.38 12.11 9.87 330.9
5 5 45 30.01 9.52 4.86 158.6
0 6 45 93.37 15.73 8.23 180.0
1 6 45 59.24 8.02 6.58 343.5
2 6 45 134.21 9.30 11.91 205.8
3 6 45 15.29 9.27 3.88 142.9
4 6 45 17.37 9.94 2.80 251.2
0 7 45 0.00 9.34 4.22 90.0
1 7 45 131.02 9.37 10.53 282.9
2 7 45 1.72 8.57 4.15 54.3
3 7 45 54.96 12.13 5.69 253.5
0 8 45 96.72 19.29 9.15 0.0
1 8 45 12.25 10.57 5.56 189.8
2 8 45 16.52 7.76 5.55 236.5
0 9 45 20.56 12.21 1.37 270.0
1 9 45 18.42 12.57 4.33 178.3
0 0 46 511.02 22.92 25.78 180.0
1 0 46 49.23 10.31 6.74 0.0
2 0 46 12.93 7.22 3.81 0.0
3 0 46 4.08 8.82 2.22 0.0
4 0 46 0.00 17.60 2.96 0.0
5 0 46 96.95 30.67 8.05 180.0
0 1 46 23.46 8.34 4.39 90.0
1 1 46 45.43 6.87 6.30 12.6
2 1 46 0.00 5.97 2.04 68.2
3 1 46 112.43 11.14 10.33 141.7
4 1 46 63.79 14.81 9.31 216.4
5 1 46 91.74 21.02 9.65 244.2
0 2 46 362.72 14.85 19.57 0.0
1 2 46 4.35 5.64 0.10 136.5
2 2 46 22.69 6.65 4.90 273.2
3 2 46 35.44 11.87 4.95 0.2
4 2 46 17.94 8.50 4.13 333.2
5 2 46 65.81 18.71 5.29 34.1
0 3 46 45.92 9.50 7.43 90.0
1 3 46 75.49 6.83 8.48 359.2
2 3 46 0.00 5.80 1.31 58.5
3 3 46 28.37 10.01 3.92 18.1
4 3 46 43.48 14.36 5.53 47.9
5 3 46 43.90 10.32 6.35 106.5
0 4 46 91.28 10.48 7.98 0.0
1 4 46 25.75 6.62 3.71 173.7
2 4 46 63.44 9.79 7.02 307.4
3 4 46 44.94 9.91 5.74 241.7
4 4 46 45.96 8.12 7.46 171.9
5 4 46 12.54 16.31 0.56 66.7
0 5 46 0.00 9.13 1.22 270.0
1 5 46 143.65 8.78 11.18 173.0
2 5 46 25.10 7.03 4.77 209.0
3 5 46 21.98 8.99 3.71 9.7
4 5 46 54.53 11.79 6.93 176.8
0 6 46 109.25 13.13 9.60 0.0
1 6 46 261.11 11.95 16.33 298.0
2 6 46 158.24 10.05 10.70 85.4
3 6 46 47.79 13.17 7.31 245.0
4 6 46 142.34 14.18 11.50 105.1
0 7 46 31.26 11.18 4.77 270.0
1 7 46 34.39 7.07 5.46 178.6
2 7 46 29.30 8.07 6.70 263.6
3 7 46 123.88 12.65 10.33 157.1
0 8 46 4.54 15.90 4.35 180.0
1 8 46 10.26 10.47 3.45 257.6
2 8 46 61.90 10.37 5.65 81.5
1 0 47 25.34 8.24 4.09 270.0
2 0 47 321.19 14.27 17.21 270.0
3 0 47 47.31 9.88 7.08 270.0
4 0 47 0.00 23.27 0.57 90.0
5 0 47 11.46 25.26 2.97 90.0
0 1 47 131.16 11.40 10.39 270.0
1 1 47 43.96 8.23 6.76 165.2
2 1 47 24.97 6.62 6.17 130.6
3 1 47 16.55 7.72 3.01 16.4
4 1 47 50.32 16.78 6.76 119.2
5 1 47 59.47 26.13 7.81 281.8
0 2 47 25.03 8.44 3.68 0.0
1 2 47 32.81 6.45 4.77 338.6
2 2 47 0.00 6.69 3.02 158.4
3 2 47 125.53 11.05 11.58 134.0
4 2 47 27.65 9.21 4.59 313.4
5 2 47 57.47 21.76 5.43 208.5
0 3 47 144.61 11.10 12.26 270.0
1 3 47 43.74 6.63 6.43 20.0
2 3 47 41.19 6.85 3.52 216.4
3 3 47 51.19 8.34 6.31 155.8
4 3 47 70.46 16.26 9.93 75.2
5 3 47 7.30 10.21 3.45 158.8
0 4 47 42.77 10.05 5.95 180.0
1 4 47 221.41 9.55 15.31 181.1
2 4 47 77.29 7.80 7.86 88.9
3 4 47 78.43 12.75 9.12 214.6
4 4 47 1.20 10.07 1.92 104.1
0 5 47 81.02 13.24 9.12 270.0
1 5 47 262.65 9.86 15.81 229.7
2 5 47 30.56 7.32 5.13 323.3
3 5 47 46.03 10.19 7.11 315.3
4 5 47 11.44 12.26 3.70 317.7
0 6 47 75.05 11.39 8.48 0.0
1 6 47 63.82 7.77 8.56 121.7
2 6 47 85.84 9.19 9.07 335.9
3 6 47 15.41 13.57 2.66 119.4
0 7 47 0.00 10.08 4.53 90.0
1 7 47 19.43 7.20 4.03 42.4
2 7 47 43.85 10.36 7.35 203.2
3 7 47 72.97 26.29 8.98 321.8
0 8 47 54.87 12.01 8.10 0.0
1 8 47 98.73 9.81 9.59 354.4
0 0 48 2.31 13.07 0.70 0.0
1 0 48 203.12 14.54 12.74 180.0
2 0 48 16.99 10.40 0.88 180.0
3 0 48 29.36 10.82 4.96 0.0
4 0 48 156.82 28.49 11.40 0.0
5 0 48 161.56 35.38 12.56 0.0
0 1 48 21.33 13.08 2.16 270.0
1 1 48 74.62 7.34 7.57 156.9
2 1 48 52.93 8.42 7.13 294.8
3 1 48 38.69 11.61 5.33 128.9
4 1 48 43.75 17.34 7.77 358.8
5 1 48 66.56 22.47 7.81 42.5
0 2 48 17.60 10.64 4.19 0.0
1 2 48 50.22 7.33 7.14 19.1
2 2 48 45.08 7.64 6.28 216.2
3 2 48 11.12 9.18 3.48 106.3
4 2 48 17.97 9.09 4.36 241.1
5 2 48 56.92 21.31 7.78 192.8
0 3 48 59.01 12.21 6.69 90.0
1 3 48 37.77 6.67 5.51 109.5
2 3 48 139.94 10.72 11.62 5.4
3 3 48 43.54 7.96 5.47 310.2
4 3 48 75.57 11.47 7.42 39.7
0 4 48 6.99 10.76 5.00 0.0
1 4 48 38.46 6.91 6.39 33.9
2 4 48 12.91 7.03 3.19 21.6
3 4 48 20.66 10.48 2.32 23.2
4 4 48 34.44 9.27 5.04 237.6
0 5 48 38.43 10.49 6.91 270.0
1 5 48 308.07 12.53 17.14 329.0
2 5 48 35.84 10.48 5.49 83.4
3 5 48 6.37 8.80 3.03 130.2
4 5 48 59.47 11.53 7.02 326.5
0 6 48 3.01 10.43 0.43 0.0
1 6 48 50.26 8.04 6.64 214.8
2 6 48 13.66 7.90 3.66 308.2
3 6 48 11.92 11.13 1.57 88.5
0 7 48 1.97 14.42 0.28 90.0
1 7 48 14.09 7.36 4.63 269.5
2 7 48 2.80 7.64 2.34 196.4
1 0 49 182.04 14.57 13.12 90.0
2 0 49 62.56 11.84 9.09 270.0
3 0 49 124.14 12.76 10.24 270.0
4 0 49 46.23 25.47 8.97 90.0
0 1 49 64.40 10.93 7.91 270.0
1 1 49 18.70 7.24 4.91 45.6
2 1 49 74.07 7.89 7.65 124.3
3 1 49 3.64 8.84 3.72 298.6
4 1 49 24.20 22.25 1.33 302.3
0 2 49 32.11 10.11 5.63 0.0
1 2 49 32.18 7.51 5.18 295.6
2 2 49 57.71 7.53 6.25 14.9
3 2 49 63.90 10.06 8.13 185.9
4 2 49 103.73 11.50 11.05 246.3
0 3 49 0.00 9.66 2.24 270.0
1 3 49 44.03 7.37 6.40 170.1
2 3 49 70.95 7.84 7.28 306.8
3 3 49 25.99 7.96 6.13 255.0
4 3 49 21.13 10.57 3.98 178.1
0 4 49 210.15 14.41 14.03 0.0
1 4 49 104.94 8.54 9.51 282.4
2 4 49 49.62 7.93 6.64 160.1
3 4 49 26.23 15.28 4.43 58.6
4 4 49 39.16 11.81 5.87 102.4
0 5 49 124.85 13.44 10.50 90.0
1 5 49 17.34 7.57 2.23 163.8
2 5 49 76.12 13.65 8.18 158.6
3 5 49 84.22 11.20 8.93 90.5
0 6 49 121.24 14.42 10.80 180.0
1 6 49 0.00 10.67 1.34 358.2
2 6 49 43.54 8.67 4.26 113.1
0 7 49 0.00 11.86 4.86 90.0
1 7 49 10.54 7.88 4.57 79.7
0 0 50 45.57 14.47 6.40 0.0
1 0 50 28.75 11.20 5.48 180.0
2 0 50 10.78 11.05 3.25 180.0
3 0 50 0.14 9.60 0.59 0.0
4 0 50 19.53 24.06 0.90 180.0
0 1 50 154.39 12.84 12.19 270.0
1 1 50 21.36 8.40 4.24 179.0
2 1 50 164.26 9.43 13.56 187.0
3 1 50 4.56 8.75 1.11 158.5
4 1 50 39.13 19.77 5.64 54.0
0 2 50 15.21 10.09 3.04 0.0
1 2 50 2.47 6.64 1.30 83.7
2 2 50 71.53 7.74 7.60 42.5
3 2 50 24.54 11.34 4.71 235.1
4 2 50 35.16 10.09 5.09 348.4
0 3 50 0.00 9.29 2.34 270.0
1 3 50 13.67 6.71 5.32 208.8
2 3 50 11.35 8.23 1.98 111.1
3 3 50 8.46 7.82 3.23 342.6
4 3 50 22.68 15.31 6.91 256.6
0 4 50 11.87 10.18 1.10 180.0
1 4 50 37.06 7.01 5.04 327.6
2 4 50 58.87 8.57 6.41 54.9
3 4 50 14.23 9.30 1.89 253.3
0 5 50 213.15 14.46 13.20 90.0
1 5 50 11.88 8.03 2.86 180.8
2 5 50 17.86 7.99 3.75 87.5
3 5 50 6.98 11.56 2.27 140.8
0 6 50 85.78 12.10 9.10 0.0
1 6 50 75.63 10.76 9.11 342.0
2 6 50 0.00 8.15 2.42 255.3
1 0 51 16.75 12.74 4.46 90.0
2 0 51 71.02 12.86 8.67 90.0
3 0 51 44.73 11.28 4.61 90.0
4 0 51 23.34 24.46 2.28 270.0
0 1 51 9.10 9.74 3.87 270.0
1 1 51 57.37 7.65 8.23 246.9
2 1 51 51.29 9.54 6.46 60.2
3 1 51 8.07 9.33 3.06 4.1
4 1 51 20.27 18.30 4.79 297.7
0 2 51 127.06 12.29 11.53 0.0
1 2 51 56.58 7.24 6.62 47.3
2 2 51 1.71 8.12 4.15 26.1
3 2 51 23.33 15.77 6.27 22.2
0 3 51 0.87 9.81 1.76 90.0
1 3 51 0.00 6.06 1.20 146.3
2 3 51 28.22 7.30 5.64 146.0
3 3 51 43.79 9.32 5.82 289.8
0 4 51 0.00 9.36 1.59 0.0
1 4 51 36.44 8.07 5.21 234.8
2 4 51 124.72 10.13 10.78 328.3
3 4 51 0.00 10.47 3.62 209.3
0 5 51 5.14 9.68 0.61 270.0
1 5 51 28.73 8.80 6.42 263.6
2 5 51 29.24 8.50 5.72 237.4
0 6 51 0.00 14.33 4.19 180.0
0 0 52 71.73 16.28 9.18 0.0
1 0 52 17.69 11.09 2.57 180.0
2 0 52 3.94 10.89 0.24 360.0
3 0 52 10.63 10.26 0.10 180.0
0 1 52 5.79 10.32 1.62 270.0
1 1 52 30.69 8.91 5.85 308.5
2 1 52 156.67 9.99 11.67 338.5
3 1 52 54.79 10.27 6.99 231.6
0 2 52 0.00 9.59 2.62 0.0
1 2 52 51.60 8.17 5.80 4.6
2 2 52 5.02 7.46 3.86 0.9
3 2 52 89.58 19.34 9.18 101.1
0 3 52 6.59 10.33 3.47 270.0
1 3 52 4.06 6.59 1.62 144.4
2 3 52 56.64 12.12 7.44 162.2
3 3 52 19.86 10.86 5.00 136.5
0 4 52 20.80 12.49 4.69 0.0
1 4 52 0.00 10.68 3.33 133.8
2 4 52 63.85 8.27 6.84 182.5
0 5 52 20.66 12.90 3.41 270.0
1 5 52 23.00 8.05 3.73 25.2
1 0 53 19.64 11.53 5.89 90.0
2 0 53 50.39 16.73 8.10 90.0
3 0 53 120.64 17.66 9.98 270.0
0 1 53 89.32 12.82 8.39 90.0
1 1 53 0.25 7.76 1.45 101.0
2 1 53 45.53 7.42 5.90 188.9
3 1 53 22.24 24.85 6.34 89.6
0 2 53 127.64 12.66 10.89 180.0
1 2 53 34.97 7.65 5.13 356.8
2 2 53 25.01 7.80 3.91 159.6
0 3 53 21.63 10.60 5.98 90.0
1 3 53 23.78 7.76 4.52 269.2
2 3 53 25.99 8.35 4.95 22.9
0 4 53 0.00 13.32 1.08 180.0
1 4 53 0.00 8.55 2.94 76.5
0 0 54 37.13 15.50 1.82 180.0
1 0 54 8.68 11.78 2.18 180.0
2 0 54 2.06 12.93 1.01 0.0
0 1 54 14.65 11.40 0.50 270.0
1 1 54 3.38 6.90 3.18 222.7
2 1 54 17.56 9.04 4.19 105.5
0 2 54 0.00 10.66 0.98 0.0
1 2 54 30.13 8.10 3.63 341.6
0 3 54 29.51 16.48 6.63 270.0
1 3 54 0.00 10.03 0.93 199.0
1 0 55 39.07 11.24 2.52 270.0
0 1 55 16.22 10.81 3.70 270.0
1 1 55 67.51 11.13 9.48 340.3
 
