# Supplementary material for: Novel Thiazole Phenoxypyridine Derivatives Protect Maize from Residual Pesticide Injury Caused by PPO-Inhibitor Fomesafen
Source: Biomolecules. 2019 Sep 20;9(10):514. doi: 10.3390/biom9100514 (PMC6843476; doi:10.3390/biom9100514)
Supplement: Supplementary file 1 [file biomolecules-09-00514-s001.zip › Crystallographic Data for Compound 4a/mo_DBND_1_0ma_a.hkl]

   0  -2   0 1629.54   35.00
   0   2   0 1639.34   35.00
   0  -2   0 1610.74   35.10
   0   2   0 1630.24   35.70
   0  -3   0   -0.30    1.30
   0  -3   0    1.20    1.60
   0   3   0    1.70    1.50
   0   3   0    0.30    1.40
   0  -4   0  358.66    9.60
   0   4   0  352.36    9.40
   0  -4   0  363.76    9.30
   0   4   0  349.07    9.50
   0   5   0    3.70    2.00
   0  -5   0    0.00    1.60
   0  -5   0    0.70    1.80
   0   5   0    3.80    1.80
   0   6   0  223.88    7.90
   0  -6   0  227.38    8.20
   0   6   0  246.58    7.80
   0  -6   0  222.58    7.40
   0  -7   0   -2.10    2.30
   0  -7   0    1.30    2.10
   0   7   0    1.70    2.40
   0   8   0  439.46   13.30
   0   8   0  453.65   13.80
   0  -8   0  430.06   12.90
   0   9   0    0.00    2.80
   0  -9   0    0.60    2.70
   0   9   0    4.30    2.90
   0 -10   0   10.00    3.30
   0  10   0   12.10    3.90
   0  10   0    3.70    3.80
   0 -10   0    7.40    3.40
   0  11   0   -4.20    2.80
   0 -11   0    9.20    4.00
   0  11   0   -0.50    3.20
   0 -12   0   -3.70    3.80
   0  12   0    2.30    3.30
   0  13   0   -1.10    4.10
   0 -13   0   -1.00    4.20
   0  13   0   -5.20    3.50
   0  14   0   30.20    5.80
   0 -14   0   19.60    5.60
   0  15   0   -0.30    4.50
   0 -15   0    0.80    4.50
   1  -1   0  389.76    9.40
  -1  -1   0  394.66    9.90
  -1  -1   0  430.36    9.40
  -1   1   0  406.76    9.50
   1   2   0   29.20    2.00
   1   2   0   26.70    2.10
   1  -2   0   27.70    2.10
  -1  -2   0   26.70    1.90
  -1   2   0   30.90    2.10
  -1   2   0   27.60    2.20
  -1  -2   0   25.10    2.10
   1   3   0  165.08    5.30
   1  -3   0  167.58    5.20
   1  -3   0  160.68    5.40
   1   3   0  171.68    5.20
  -1   3   0  176.48    5.30
  -1   3   0  170.28    5.50
  -1  -3   0  165.58    5.00
  -1  -3   0  174.98    5.40
   1  -4   0  552.74   13.70
   1   4   0  568.34   14.00
   1  -4   0  577.34   14.10
   1   4   0  567.24   13.70
  -1   4   0  558.14   14.10
  -1  -4   0  562.54   14.10
  -1  -4   0  573.14   13.60
  -1   4   0  550.14   13.80
   1   5   0   85.49    4.20
   1  -5   0   86.49    4.20
   1   5   0   89.89    4.50
   1  -5   0   84.59    4.60
  -1  -5   0   88.59    4.00
  -1   5   0   86.29    4.50
  -1   5   0   84.29    4.30
  -1  -5   0   90.89    4.50
   1   6   0   35.80    3.60
   1   6   0   35.10    3.70
   1  -6   0   24.90    2.90
   1  -6   0   22.20    2.50
  -1   6   0   36.60    3.50
  -1  -6   0   27.70    2.90
  -1   6   0   40.10    3.90
  -1  -6   0   31.50    3.20
   1  -7   0  270.37    9.60
   1  -7   0  280.47    9.00
   1   7   0  278.67    9.50
   1   7   0  272.97    9.00
  -1  -7   0  268.07    8.70
  -1  -7   0  271.37    9.60
   1  -8   0    4.20    2.50
   1   8   0    1.90    2.50
   1   8   0    3.10    3.40
   1  -8   0    2.30    2.90
  -1  -8   0    3.00    2.60
  -1   8   0   -1.90    2.70
  -1   8   0    3.90    2.60
  -1  -8   0    0.90    2.90
   1  -9   0  160.28    8.60
   1   9   0  153.88    8.30
   1   9   0  150.38    7.70
   1  -9   0  144.39    7.50
  -1   9   0  169.58    8.20
  -1  -9   0  151.68    7.30
  -1  -9   0  173.08   10.20
  -1   9   0  159.58    8.20
   1  10   0   42.90    4.70
   1 -10   0   33.30    4.60
   1 -10   0   48.10    5.20
   1  10   0   57.89    6.10
  -1 -10   0   36.20    4.20
  -1  10   0   58.59    6.20
  -1  10   0   48.20    4.90
  -1 -10   0   60.29    6.40
   1 -11   0   18.00    4.50
   1  11   0   16.80    4.40
   1  11   0   16.30    4.10
   1 -11   0   11.20    3.20
  -1  11   0   20.50    4.50
  -1  11   0   16.20    4.30
  -1 -11   0   21.50    4.90
   1  12   0   18.80    4.50
   1  12   0   15.20    4.30
  -1  12   0   28.30    5.00
  -1 -12   0   19.10    4.90
  -1  12   0   22.70    5.10
   1  13   0    0.70    3.40
   1 -13   0   -0.40    3.60
   1  13   0   -0.40    4.00
  -1 -13   0   -0.10    3.90
  -1  13   0   -0.80    5.90
   1  14   0    1.30    3.60
   1 -14   0    1.40    4.40
  -1  14   0    2.30    4.30
  -1 -14   0    2.00    4.40
   1 -15   0   -2.50    4.50
   1  15   0    2.00    4.20
  -1  15   0   -1.90    4.30
  -1 -15   0    2.60    4.90
   2   0   0  245.58    6.50
   2   0   0  248.98    6.50
  -2   0   0  248.58    6.40
  -2   0   0  242.78    6.50
   2  -1   0   52.59    2.90
   2   1   0   67.89    2.90
   2  -1   0   53.19    3.00
  -2   1   0   58.19    2.90
  -2  -1   0   70.49    3.00
  -2  -1   0   54.39    2.80
  -2   1   0   50.79    2.90
   2  -2   0  879.61   20.10
   2   2   0  894.41   20.00
   2  -2   0  879.51   20.10
   2   2   0  884.41   20.10
  -2   2   0  898.21   20.10
  -2   2   0  884.01   20.20
  -2  -2   0  851.51   19.90
  -2  -2   0  879.31   20.10
   2   3   0  103.39    4.20
   2  -3   0  101.09    4.10
   2  -3   0  102.49    4.30
   2   3   0   97.59    4.10
  -2   3   0   96.69    4.20
  -2  -3   0  101.09    4.30
  -2   3   0   96.49    4.10
  -2  -3   0  100.89    3.80
   2   4   0  828.82   19.30
   2   4   0  818.92   19.40
   2  -4   0  799.12   19.70
   2  -4   0  822.42   19.40
  -2   4   0  806.02   19.60
  -2  -4   0  793.72   19.00
  -2   4   0  802.72   19.30
  -2  -4   0  848.92   19.80
   2   5   0   64.29    4.10
   2  -5   0   60.19    3.90
   2   5   0   59.59    3.90
  -2   5   0   62.19    4.00
  -2  -5   0   66.39    4.40
  -2   5   0   69.79    4.20
  -2  -5   0   66.09    3.70
   2   6   0  346.47   10.80
   2   6   0  359.06   10.50
   2  -6   0  363.26   11.20
   2  -6   0  356.06   11.30
  -2   6   0  371.56   10.90
  -2  -6   0  354.06   10.20
  -2  -6   0  358.36   11.00
   2  -7   0   16.80    3.60
   2  -7   0   15.20    3.10
   2   7   0   16.40    3.30
   2   7   0   14.40    2.80
  -2  -7   0   11.10    2.30
  -2   7   0   18.20    4.00
  -2  -7   0   17.40    3.50
  -2   7   0   12.10    3.20
   2   8   0   -5.00    2.40
   2   8   0   -0.10    2.90
   2  -8   0    2.20    3.20
   2  -8   0    0.00    2.40
  -2   8   0   -1.20    2.90
  -2   8   0    1.00    3.00
  -2  -8   0   -1.50    3.00
  -2  -8   0   -0.90    2.20
   2  -9   0   15.10    3.50
   2  -9   0   18.30    4.50
   2   9   0   16.00    4.00
   2   9   0   16.20    3.80
  -2  -9   0   13.00    3.10
  -2   9   0   12.20    3.80
  -2   9   0   12.30    3.90
  -2  -9   0   18.50    4.10
   2  10   0    9.00    3.70
   2 -10   0    8.20    3.30
   2  10   0    5.20    3.30
   2 -10   0    3.50    3.80
  -2  10   0   12.00    3.90
  -2 -10   0    7.20    3.60
  -2  10   0    9.20    3.90
   2 -11   0   10.20    4.30
   2  11   0    6.30    3.30
   2 -11   0    6.70    3.20
   2  11   0    9.20    3.80
  -2  11   0    8.30    3.70
  -2  11   0    5.10    3.20
  -2 -11   0    3.80    3.60
   2  12   0  185.78   10.60
   2 -12   0  170.88   10.50
   2  12   0  160.28    9.60
  -2 -12   0  196.18   11.00
  -2  12   0  186.88   10.60
  -2  12   0  195.98   11.00
   2 -13   0   45.00    6.80
   2  13   0   49.60    6.60
   2  13   0   53.39    7.40
  -2  13   0   36.30    6.50
  -2 -13   0   37.80    5.60
   2  14   0   12.20    4.80
  -2  14   0    1.70    4.40
  -2 -14   0    7.00    4.60
   2  15   0   -2.80    3.90
   2 -15   0   -3.50    4.40
  -2  15   0    2.60    4.70
  -2 -15   0   -0.30    4.70
   3   0   0   -2.30    1.40
   3   0   0   -0.30    1.40
  -3   0   0    0.70    1.40
  -3   0   0    1.10    1.40
   3   1   0  400.86   10.30
   3   1   0  401.16   10.30
   3  -1   0  391.06   10.30
   3  -1   0  413.16   10.40
  -3  -1   0  401.16   10.30
  -3  -1   0  392.06   10.30
  -3   1   0  400.96   10.40
  -3   1   0  401.06   10.20
   3   2   0    1.40    1.60
   3   2   0   -0.80    1.50
   3  -2   0    0.90    1.60
   3  -2   0    1.90    1.60
  -3   2   0   -1.90    1.50
  -3  -2   0   -1.10    1.40
  -3   2   0   -0.90    1.40
  -3  -2   0    1.10    1.40
   3  -3   0   17.20    2.50
  -3   3   0   13.40    2.10
  -3   3   0   21.40    2.60
  -3  -3   0   20.00    2.30
   3   4   0  572.04   14.50
   3  -4   0  588.14   14.90
   3   4   0  581.04   14.90
   3  -4   0  590.04   15.00
  -3   4   0  574.64   14.70
  -3   4   0  555.74   15.00
  -3  -4   0  571.04   14.40
  -3  -4   0  567.24   14.50
   3   5   0  368.16   10.50
   3   5   0  363.16   10.80
   3  -5   0  354.76   10.60
   3  -5   0  354.76   11.00
  -3  -5   0  344.97   10.60
  -3  -5   0  368.96   11.00
  -3   5   0  332.07   10.60
  -3   5   0  364.66   10.60
   3  -6   0   57.69    4.60
   3   6   0   58.49    4.80
   3   6   0   56.39    4.50
   3  -6   0   56.89    5.10
  -3  -6   0   57.19    5.00
  -3   6   0   55.69    4.80
  -3   6   0   56.29    4.90
  -3  -6   0   62.99    4.20
   3  -7   0  201.38    8.80
   3   7   0  206.38    7.90
   3  -7   0  187.28    8.00
  -3  -7   0  201.48    8.80
  -3   7   0  188.88    8.40
  -3  -7   0  185.18    7.30
  -3   7   0  188.98    8.30
   3   8   0  143.79    7.80
   3   8   0  141.49    7.30
   3  -8   0  143.69    7.30
   3  -8   0  133.09    8.30
  -3   8   0  141.49    8.10
  -3  -8   0  136.49    7.90
  -3  -8   0  133.69    6.70
  -3   8   0  127.19    7.50
   3  -9   0    3.00    3.00
   3  -9   0    5.90    4.00
   3   9   0    1.20    3.00
   3   9   0    9.60    3.60
  -3  -9   0    6.70    2.90
  -3   9   0    8.60    3.80
  -3   9   0    1.60    3.50
  -3  -9   0    6.10    3.20
   3  10   0   75.19    7.20
   3 -10   0   69.39    7.30
   3  10   0   72.99    6.60
  -3 -10   0   79.09    7.40
  -3  10   0   77.09    8.20
  -3  10   0   70.99    7.00
  -3 -10   0   75.59    6.10
   3 -11   0   13.10    4.20
   3  11   0   21.40    4.50
   3  11   0   21.80    4.70
   3 -11   0   22.40    4.30
  -3  11   0   23.90    4.90
  -3 -11   0   17.90    4.40
  -3  11   0   16.70    4.00
   3  12   0    5.10    4.00
   3 -12   0   -3.30    4.00
   3  12   0    0.80    4.40
  -3 -12   0    3.80    3.80
  -3  12   0    3.60    4.30
   3  13   0   53.59    6.50
   3  13   0   43.80    7.00
   3 -13   0   45.90    6.80
  -3 -13   0   54.09    7.20
  -3  13   0   53.29    6.50
   3  14   0   10.60    6.20
   3 -14   0    7.20    5.10
   3  14   0    0.60    3.80
  -3  14   0    5.60    5.30
  -3 -14   0    5.50    4.00
   3  15   0    2.20    3.90
  -3 -15   0   -0.10    4.30
  -3  15   0   -1.50    4.50
   4   0   0  530.25   13.70
   4   0   0  544.15   13.70
  -4   0   0  508.75   13.50
  -4   0   0  547.15   13.60
   4   1   0  853.21   20.80
   4  -1   0  852.61   20.90
   4  -1   0  870.91   21.00
   4   1   0  872.51   20.90
  -4  -1   0  886.41   20.70
  -4   1   0  856.51   20.70
  -4   1   0  868.21   20.80
  -4  -1   0  886.31   20.90
   4  -2   0   37.10    3.60
   4   2   0   51.39    3.90
   4  -2   0   31.30    3.30
   4   2   0   41.30    3.80
  -4   2   0   32.90    3.50
  -4  -2   0   39.40    3.60
  -4  -2   0   39.00    3.60
  -4   2   0   38.10    3.60
   4   3   0   13.30    2.60
   4  -3   0    9.30    2.60
   4  -3   0   11.60    2.60
   4   3   0   10.60    2.40
  -4   3   0    8.10    2.40
  -4   3   0   11.40    2.40
  -4  -3   0   12.50    3.00
   4  -4   0  507.15   14.20
   4  -4   0  495.15   14.40
   4   4   0  529.95   15.10
   4   4   0  535.85   14.50
  -4  -4   0  526.15   14.30
  -4  -4   0  528.45   13.70
  -4   4   0  528.45   14.20
  -4   4   0  504.75   14.10
   4   5   0   -0.30    2.20
   4   5   0    4.50    2.60
   4  -5   0    1.00    2.20
   4  -5   0    1.30    2.90
  -4   5   0    2.10    2.60
  -4  -5   0   -0.20    2.10
  -4   5   0    4.60    2.70
  -4  -5   0    4.70    2.60
   4  -6   0    2.60    2.90
   4  -6   0   -2.50    2.80
   4   6   0   -0.70    2.80
   4   6   0   -0.10    2.60
  -4   6   0    2.10    2.80
  -4  -6   0   -2.80    2.60
  -4   6   0   -1.70    3.30
  -4  -6   0   -2.10    2.20
   4   7   0   68.29    6.00
   4  -7   0   73.49    6.60
   4   7   0   81.09    6.40
   4  -7   0   84.09    6.20
  -4   7   0   71.79    6.30
  -4   7   0   67.69    6.00
  -4  -7   0   84.39    5.50
  -4  -7   0   78.39    6.20
   4  -8   0    5.30    3.90
   4   8   0    5.90    3.10
   4  -8   0    5.90    3.40
  -4   8   0    8.70    3.60
  -4  -8   0    8.60    2.90
  -4   8   0    9.80    3.70
  -4  -8   0    7.80    3.80
   4   9   0   84.29    6.60
   4   9   0   93.39    7.30
   4  -9   0   83.19    6.60
   4  -9   0   79.99    7.60
  -4   9   0   80.49    7.20
  -4  -9   0   87.19    7.00
  -4   9   0   88.99    6.90
  -4  -9   0   79.79    6.70
   4 -10   0    0.90    3.10
   4 -10   0    5.30    4.20
   4  10   0   -1.50    2.90
   4  10   0    4.50    3.50
  -4 -10   0    6.90    3.80
  -4  10   0    1.40    3.30
  -4  10   0   -4.10    3.20
   4  11   0   -2.30    3.20
   4  11   0    6.90    4.30
   4 -11   0    0.60    4.30
  -4 -11   0    2.60    3.90
  -4  11   0   -3.10    3.80
   4  12   0   39.20    5.80
   4  12   0   36.90    5.90
   4 -12   0   39.80    6.60
  -4  12   0   47.40    6.90
  -4 -12   0   39.00    6.90
   4  13   0    3.20    4.10
   4 -13   0   10.80    5.30
   4  13   0   10.00    5.10
  -4  13   0    1.30    4.60
  -4 -13   0    6.50    4.30
   4 -14   0   -9.20    4.50
   4  14   0   -2.40    3.80
   4  14   0    2.20    5.50
  -4  14   0    0.30    4.60
  -4 -14   0    0.50    4.00
   5   0   0   -0.10    2.40
   5   0   0   -2.20    2.20
  -5   0   0    0.00    2.20
  -5   0   0   -1.50    2.00
   5  -1   0  120.09    6.10
   5   1   0  118.89    5.80
   5  -1   0  117.29    5.90
   5   1   0  113.49    5.90
  -5   1   0  118.09    5.90
  -5  -1   0  121.99    5.60
  -5   1   0  109.69    5.50
  -5  -1   0  114.19    5.80
   5   2   0   -0.80    2.40
   5  -2   0    3.10    2.50
   5   2   0    1.90    2.30
   5  -2   0    0.90    2.50
  -5  -2   0    0.30    2.30
  -5   2   0    3.80    2.50
  -5  -2   0   -1.50    2.20
  -5   2   0   -1.30    2.20
   5  -3   0   39.70    4.10
   5   3   0   45.20    4.50
   5  -3   0   38.90    4.20
   5   3   0   43.80    3.90
  -5   3   0   39.10    4.00
  -5   3   0   42.90    4.40
  -5  -3   0   43.60    3.90
  -5  -3   0   40.00    3.90
   5   4   0   84.39    5.80
   5  -4   0   87.89    6.20
   5   4   0   84.89    6.00
   5  -4   0   87.19    5.90
  -5  -4   0   86.09    5.70
  -5  -4   0   88.19    5.20
  -5   4   0   99.69    5.80
  -5   4   0   88.69    5.90
   5   5   0  166.88    7.90
   5  -5   0  151.38    8.00
   5   5   0  165.28    7.60
   5  -5   0  152.88    7.80
  -5   5   0  154.28    7.60
  -5   5   0  155.08    7.80
  -5  -5   0  154.68    7.30
  -5  -5   0  165.38    7.00
   5  -6   0  102.39    7.00
   5   6   0  102.79    7.30
   5   6   0  113.39    6.90
   5  -6   0  110.49    7.50
  -5  -6   0  117.79    6.90
  -5   6   0  109.79    7.20
  -5   6   0  113.79    7.00
  -5  -6   0  102.49    6.10
   5   7   0   55.79    5.70
   5   7   0   42.80    4.70
   5  -7   0   43.60    5.00
   5  -7   0   47.20    5.30
  -5  -7   0   48.80    5.00
  -5   7   0   51.99    5.40
  -5   7   0   49.00    5.20
  -5  -7   0   41.70    4.70
   5   8   0  176.68    8.50
   5  -8   0  176.88    9.50
   5   8   0  176.18   10.90
   5  -8   0  193.18    9.50
  -5   8   0  159.68   11.20
  -5   8   0  183.48    9.20
  -5  -8   0  182.18    9.00
   5  -9   0   39.80    5.40
   5  -9   0   46.50    7.90
   5   9   0   58.89    5.90
  -5   9   0   57.59    6.10
  -5  -9   0   44.60    5.30
  -5   9   0   39.80    5.30
  -5  -9   0   28.10    4.10
   5 -10   0   40.60    6.50
   5  10   0   34.30    5.20
   5 -10   0   49.90    6.10
   5  10   0   32.90    4.90
  -5  10   0   34.00    5.70
  -5 -10   0   37.00    5.00
   5  11   0    3.10    4.10
   5  11   0    0.20    3.70
   5 -11   0   -0.30    4.70
  -5 -11   0    5.00    3.80
  -5  11   0    0.40    3.80
   5 -12   0   10.00    4.60
   5  12   0    4.60    4.40
   5  12   0    9.90    4.40
  -5 -12   0   11.40    4.80
  -5  12   0    2.40    4.80
   5 -13   0    2.80    5.00
   5  13   0   -1.90    4.10
   5  13   0   -2.20    3.90
  -5  13   0    4.60    4.60
  -5 -13   0    4.20    4.50
   6   0   0   -0.50    2.70
   6   0   0    3.00    2.90
  -6   0   0    2.50    2.60
  -6   0   0   -0.80    2.60
   6  -1   0   56.39    5.30
   6   1   0   41.50    4.20
   6  -1   0   32.90    4.30
   6   1   0   44.30    5.10
  -6  -1   0   41.10    4.20
  -6   1   0   43.70    4.40
  -6  -1   0   42.30    4.40
  -6   1   0   50.69    5.20
   6   2   0   33.40    4.50
   6   2   0   40.80    4.20
   6  -2   0   41.60    5.00
   6  -2   0   41.40    4.80
  -6  -2   0   38.80    4.10
  -6   2   0   42.60    4.20
  -6   2   0   42.60    4.40
  -6  -2   0   40.60    4.40
   6  -3   0  147.79    7.90
   6  -3   0  158.98    9.10
   6   3   0  151.18    7.40
   6   3   0  148.19    7.50
  -6   3   0  155.58    7.30
  -6   3   0  155.88    7.60
  -6  -3   0  141.19    7.00
  -6  -3   0  140.29    7.00
   6  -4   0   27.90    4.40
   6   4   0   42.30    4.80
   6   4   0   34.10    4.60
   6  -4   0   32.90    4.10
  -6  -4   0   36.00    4.00
  -6   4   0   37.80    4.50
  -6  -4   0   39.30    4.40
  -6   4   0   40.10    4.80
   6   5   0  118.69    7.40
   6  -5   0  111.59    7.50
   6   5   0  113.39    7.20
   6  -5   0  119.79    7.90
  -6  -5   0  116.79    6.60
  -6   5   0  128.99    7.20
  -6  -5   0  122.89    6.60
  -6   5   0  102.79    7.10
   6  -6   0   99.89    7.40
   6  -6   0  121.39    7.90
   6   6   0  109.49    7.10
   6   6   0  109.49    7.20
  -6  -6   0  109.79    7.10
  -6   6   0  115.69    7.30
  -6  -6   0  114.19    6.30
   6   7   0    4.00    3.50
   6   7   0    4.30    3.40
   6  -7   0   -1.20    3.40
   6  -7   0    4.90    3.00
  -6  -7   0    2.00    2.90
  -6   7   0    4.20    3.50
  -6  -7   0    0.30    2.90
   6  -8   0   21.00    5.20
   6   8   0   28.90    4.90
   6   8   0   27.50    4.70
   6  -8   0   20.70    4.20
  -6   8   0   27.40    4.60
  -6  -8   0   27.70    4.50
   6   9   0    1.20    3.90
   6  -9   0   -3.70    2.90
   6   9   0    3.80    3.40
   6  -9   0    1.50    4.60
  -6  -9   0    2.60    3.30
  -6   9   0    8.80    4.50
   6 -10   0    5.40    4.40
   6  10   0    7.00    3.90
   6  10   0   -7.40    3.30
  -6  10   0    7.10    4.30
  -6 -10   0    0.80    3.60
   6  11   0    3.00    3.80
   6  11   0    1.00    3.90
   6 -11   0   10.00    4.60
  -6 -11   0   -2.90    3.30
  -6  11   0   -0.90    4.30
   6  12   0   28.90    5.50
   6 -12   0   32.20    6.40
   6  12   0   20.50    5.30
  -6  12   0   16.90    5.30
  -6 -12   0   20.60    5.30
   7   0   0    1.10    3.10
   7   0   0    1.70    3.00
  -7   0   0    2.10    2.80
  -7   0   0    3.30    2.80
   7   1   0    7.10    3.50
   7  -1   0   13.80    3.60
   7  -1   0   13.50    3.70
   7   1   0   16.20    3.60
  -7  -1   0   13.70    3.20
  -7   1   0   12.80    3.40
  -7  -1   0    9.10    3.40
  -7   1   0    8.50    3.30
   7   2   0   88.89    6.90
   7  -2   0   81.69    6.90
   7  -2   0   97.89    7.10
   7   2   0   83.19    6.50
  -7   2   0   90.29    6.60
  -7   2   0   93.09    6.40
  -7  -2   0   95.89    6.30
  -7  -2   0   85.99    6.10
   7  -3   0   50.79    5.50
   7  -3   0   58.29    5.80
   7   3   0   59.59    6.10
   7   3   0   56.49    5.70
  -7   3   0   55.09    5.50
  -7   3   0   56.69    5.50
  -7  -3   0   58.19    5.70
  -7  -3   0   53.89    5.20
   7  -4   0  105.39    7.80
   7   4   0  103.99    8.00
   7  -4   0  103.39    7.50
   7   4   0   90.69    6.90
  -7   4   0  101.29    6.70
  -7  -4   0  110.99    6.70
  -7   4   0  100.19    6.90
   7  -5   0    1.80    3.60
   7  -5   0    4.60    3.30
   7   5   0    4.50    3.40
   7   5   0   -4.00    3.10
  -7  -5   0   -0.60    2.60
  -7  -5   0    3.20    3.00
  -7   5   0    1.00    3.20
   7   6   0   -0.10    3.10
   7   6   0    2.30    3.30
   7  -6   0    2.20    3.30
   7  -6   0    2.80    3.90
  -7  -6   0    2.80    2.50
  -7   6   0    0.80    3.70
  -7  -6   0    0.70    3.20
   7   7   0    0.50    3.70
   7   7   0    2.50    3.80
   7  -7   0   -5.20    3.20
   7  -7   0    0.40    3.90
  -7  -7   0    6.20    3.30
  -7   7   0    2.10    3.60
   7   8   0   35.30    5.30
   7   8   0   32.30    5.30
   7  -8   0   20.50    3.90
   7  -8   0   24.30    5.10
  -7  -8   0   44.30    5.60
  -7   8   0   31.30    5.40
   7  -9   0   -2.30    4.10
   7   9   0    9.80    4.40
   7   9   0    2.10    3.60
  -7   9   0    5.30    4.10
  -7  -9   0    4.50    3.80
   7 -10   0    8.10    4.80
   7  10   0    6.00    4.00
  -7 -10   0    9.00    3.90
  -7  10   0   11.90    4.90
   7 -11   0    1.90    4.50
   7  11   0    1.00    4.30
   7  11   0    7.10    4.50
  -7  11   0    0.80    4.40
  -7 -11   0    6.50    4.10
   8   0   0   30.80    5.20
   8   0   0   21.30    4.30
  -8   0   0   22.70    4.20
  -8   0   0   19.10    3.80
   8  -1   0    1.30    3.60
   8   1   0    6.00    3.50
   8   1   0    6.30    3.90
   8  -1   0    6.10    4.00
  -8  -1   0    4.80    2.90
  -8   1   0    5.20    3.50
  -8  -1   0    4.20    3.40
   8   2   0   33.60    5.10
   8  -2   0   35.30    5.50
   8  -2   0   33.40    5.70
  -8  -2   0   44.80    4.80
  -8   2   0   37.50    4.90
  -8  -2   0   24.20    3.90
   8  -3   0    0.00    3.80
   8   3   0    8.40    3.90
   8  -3   0   -3.80    3.20
  -8  -3   0    4.30    3.20
  -8   3   0   -0.70    3.10
   8  -4   0    3.60    4.40
   8   4   0    5.40    3.70
   8  -4   0    2.20    3.60
  -8   4   0    5.60    3.70
  -8  -4   0    2.70    3.50
   8  -5   0   -0.70    3.30
   8   5   0    4.90    4.10
   8  -5   0   10.30    5.70
   8   5   0    3.10    3.70
  -8   5   0   -1.30    3.40
  -8  -5   0    8.50    3.50
   8  -6   0    6.70    4.40
   8   6   0   10.10    4.20
   8  -6   0   10.10    3.90
  -8   6   0    8.90    4.20
  -8  -6   0   13.30    4.00
   8  -7   0   46.40    5.80
   8  -7   0   34.90    6.30
   8   7   0   36.50    5.90
   8   7   0   44.60    6.00
  -8  -7   0   43.70    5.10
  -8   7   0   35.70    5.60
   8  -8   0    2.30    4.50
   8   8   0   -0.50    3.90
   8   8   0    2.00    3.60
  -8  -8   0   -7.10    3.20
  -8   8   0   -1.50    4.10
   8  -9   0    4.40    5.30
   8   9   0   -1.40    3.90
   8   9   0    3.80    4.30
  -8   9   0    0.00    4.40
   8  10   0   -4.30    3.50
   8 -10   0    1.70    4.80
  -8  10   0   -4.80    4.70
  -8 -10   0    6.60    4.00
   9   0   0   -2.70    3.70
   9   0   0    1.90    3.80
  -9   0   0   -1.60    3.00
   9  -1   0    7.40    4.30
   9   1   0    6.90    4.00
   9  -1   0   15.30    4.80
   9   1   0   13.10    4.40
  -9   1   0    5.40    3.90
  -9  -1   0   14.70    3.80
   9  -2   0    0.00    3.40
   9   2   0    2.00    3.80
   9   2   0   -1.70    3.30
   9  -2   0    2.80    4.10
  -9   2   0    1.80    3.20
  -9  -2   0   -1.50    3.10
   9   3   0    9.70    4.40
   9  -3   0   14.80    4.60
   9  -3   0   12.70    5.30
   9   3   0   13.20    4.70
  -9   3   0   13.30    4.00
  -9  -3   0   17.70    3.80
   9   4   0    2.00    4.10
   9  -4   0   -3.30    3.70
   9   4   0    3.00    4.20
  -9   4   0    1.60    3.30
  -9  -4   0    0.80    3.00
   9   5   0   18.60    5.20
   9  -5   0    5.70    5.10
   9   5   0   21.90    4.80
  -9  -5   0   18.70    4.20
  -9   5   0   23.10    5.00
   9  -6   0    3.40    4.10
   9  -6   0   -3.40    4.40
   9   6   0    1.60    4.50
   9   6   0   -2.40    4.30
  -9  -6   0    0.90    3.50
  -9   6   0    3.70    4.40
   9   7   0    7.60    4.30
   9  -7   0   13.00    4.90
   9   7   0    6.50    4.60
  -9   7   0    3.90    4.50
  -9  -7   0   14.10    4.30
   9   8   0   -1.70    3.80
   9  -8   0   10.40    5.40
   9   8   0   -4.70    4.10
  -9   8   0   -1.60    4.10
  -9  -8   0    1.00    3.80
  10   0   0    4.50    4.60
  10   0   0   10.30    4.50
 -10   0   0    4.10    3.60
  10  -1   0   21.40    5.00
  10  -1   0   15.70    5.40
  10   1   0   19.10    5.30
  10   1   0    6.80    4.50
 -10  -1   0   18.50    5.80
 -10   1   0   15.90    4.20
  10  -2   0    9.50    5.20
  10  -2   0    0.00    4.20
  10   2   0    7.10    4.50
  10   2   0    7.30    4.60
 -10  -2   0    8.80    4.10
 -10   2   0   11.60    4.00
  10   3   0   -2.40    3.90
  10  -3   0   -2.10    4.70
  10   3   0    5.00    4.70
 -10   3   0    5.50    4.00
 -10  -3   0    4.60    3.50
  10  -4   0    2.00    4.60
  10   4   0   -1.50    4.50
  10   4   0   -0.30    4.20
  10  -4   0    5.40    4.40
 -10  -4   0    6.60    3.70
 -10   4   0    6.90    4.20
   0 -15   1   -3.90    5.30
   0  15  -1   -4.70    4.20
   0 -14   1   37.30    6.20
   0  14  -1   30.70    5.50
   0 -13   1    9.40    4.40
   0  13  -1    9.10    5.00
   0  13  -1    1.90    4.20
   0  12  -1    1.90    3.70
   0  12  -1    0.20    3.40
   0 -12   1    1.70    3.60
   0  11  -1    5.50    3.60
   0 -11   1   -2.80    3.20
   0  11  -1    1.20    3.50
   0 -10   1   30.60    4.10
   0  10  -1   38.70    4.90
   0  10  -1   31.10    4.80
   0 -10   1   39.20    5.20
   0   9  -1   31.20    4.40
   0   9  -1   26.00    4.50
   0  -9   1   29.20    4.10
   0  -8   1  161.28    6.90
   0  -8   1  175.68    8.10
   0   8  -1  140.09    6.90
   0   8  -1  157.18    7.80
   0   7  -1  124.09    6.30
   0  -7   1  118.59    5.60
   0  -7   1  119.89    6.30
   0   6  -1  619.24   16.20
   0  -6   1  630.54   16.20
   0  -6   1  617.64   15.50
   0   6  -1  603.74   15.70
   0   5  -1   94.99    4.60
   0  -5   1   99.99    4.80
   0  -5   1  105.19    4.30
   0   5  -1  100.29    4.50
   0  -4   1  811.52   18.20
   0   4  -1  775.82   18.60
   0   4  -1  769.32   18.20
   0  -4   1  785.72   18.50
   0  -3   1  451.55   10.80
   0  -3   1  417.66   10.40
   0   3  -1  440.66   10.50
   0   3  -1  416.86   10.60
   0  -2   1 1303.07   27.70
   0   2  -1 1236.38   28.30
   0  -2   1 1299.57   27.50
   0   2  -1 1245.28   27.50
   0   2   1 1227.28   28.00
   0  -2  -1 1309.57   27.70
   0   2   1 1264.37   27.50
   0  -2  -1 1271.77   27.50
   0   3   1  421.06   10.60
   0  -3  -1  420.96   10.30
   0  -3  -1  421.56   10.50
   0   3   1  425.96   10.30
   0  -4  -1  776.12   18.80
   0  -4  -1  800.02   18.40
   0   4   1  782.52   18.80
   0   4   1  812.12   18.50
   0   5   1  107.79    4.70
   0  -5  -1  102.09    4.40
   0   5   1   96.69    4.80
   0   6   1  631.74   16.40
   0  -6  -1  611.44   16.50
   0  -6  -1  613.34   15.60
   0   7   1  115.89    6.10
   0  -7  -1  120.49    6.30
   0   8   1  162.48    7.40
   0   8   1  164.88    8.10
   0  -8  -1  149.59    6.90
   0  -9  -1   28.90    4.70
   0  -9  -1   16.60    3.20
   0   9   1   33.30    4.50
   0   9   1   26.50    4.30
   0 -10  -1   30.70    4.10
   0  10   1   39.60    5.60
   0  10   1   34.80    4.90
   0 -10  -1   26.90    4.50
   0  11   1   -2.50    3.10
   0 -11  -1   -0.70    2.60
   0  11   1    0.00    3.40
   0 -11  -1   -1.90    3.40
   0  12   1    1.30    3.40
   0 -12  -1   -3.00    3.50
   0 -13  -1    3.70    4.50
   0  13   1    9.20    4.20
   0  13   1    5.70    5.80
   0  14   1   25.80    5.30
   0 -14  -1   51.29    7.40
   0 -15  -1    0.90    4.80
   0  15   1    1.30    4.50
   1 -15   1    8.10    5.30
   1  15  -1   10.40    4.90
  -1 -15   1   19.30    6.10
  -1  15  -1    7.10    4.70
   1  14  -1   -1.40    3.70
   1 -14   1   -0.80    4.30
  -1  14  -1   -5.10    3.90
  -1 -14   1    7.50    4.30
   1  13  -1   19.40    4.80
   1  13  -1   18.30    5.00
   1 -13   1   22.00    5.50
  -1 -13   1   24.00    5.40
  -1  13  -1   20.30    6.10
   1  12  -1   71.19    6.90
   1  12  -1   55.89    6.30
  -1  12  -1   67.49    6.90
  -1 -12   1   61.59    6.40
  -1  12  -1   60.89    6.50
   1  11  -1   12.50    4.00
   1  11  -1   16.90    4.30
   1 -11   1   13.00    3.40
   1 -11   1   24.20    4.70
  -1  11  -1   18.00    4.30
  -1 -11   1   13.50    4.50
  -1  11  -1   11.10    3.70
   1 -10   1   38.00    5.40
   1  10  -1   29.50    3.90
   1 -10   1   39.60    4.40
   1  10  -1   48.00    5.70
  -1  10  -1   32.80    4.30
  -1  10  -1   44.50    5.40
  -1 -10   1   50.89    5.00
  -1 -10   1   40.50    5.30
   1  -9   1   49.80    5.30
   1  -9   1   69.99    6.50
   1   9  -1   69.59    5.80
   1   9  -1   69.19    6.10
  -1  -9   1   76.19    8.00
  -1   9  -1   61.99    6.00
  -1  -9   1   65.19    5.30
  -1   9  -1   67.09    6.20
   1   8  -1  187.28    7.80
   1  -8   1  197.58    8.60
   1  -8   1  184.78    7.70
   1   8  -1  193.38    8.20
  -1  -8   1  187.98    8.40
  -1   8  -1  187.38    8.00
  -1   8  -1  187.68    8.20
  -1  -8   1  175.38    7.30
   1   7  -1   73.69    4.80
   1  -7   1   75.99    4.90
   1   7  -1   82.49    5.30
   1  -7   1   82.49    5.70
  -1  -7   1   77.89    5.40
  -1  -7   1   81.79    4.70
   1   6  -1  241.08    8.20
   1  -6   1  245.48    7.90
   1  -6   1  248.48    8.50
   1   6  -1  238.38    7.80
  -1  -6   1  246.08    8.40
  -1  -6   1  245.18    7.80
  -1   6  -1  241.38    8.30
  -1   6  -1  239.38    8.10
   1  -5   1    3.50    1.70
   1  -5   1    2.20    1.90
   1   5  -1    2.70    1.70
   1   5  -1    3.20    1.60
  -1  -5   1    3.20    1.50
  -1   5  -1    2.60    1.70
  -1  -5   1    3.40    1.90
  -1   5  -1    3.80    3.30
   1   4  -1  118.19    4.60
   1   4  -1  127.39    4.50
   1  -4   1  120.99    4.50
   1  -4   1  122.29    4.90
  -1  -4   1  119.69    4.30
  -1   4  -1  124.19    4.70
  -1   4  -1  123.09    4.80
  -1  -4   1  121.59    4.70
   1   3  -1   51.29    2.80
   1  -3   1   50.19    2.90
   1  -3   1   44.60    3.10
  -1   3  -1   47.40    3.00
  -1   3  -1   48.70    3.10
  -1  -3   1   49.20    2.60
  -1  -3   1   49.90    3.10
   1   2  -1  123.59    3.70
   1   2  -1  123.39    3.80
   1  -2   1  122.29    4.00
   1  -2   1  121.39    3.90
  -1   2  -1  117.19    3.90
  -1  -2   1  120.69    4.00
  -1   2  -1  127.19    4.00
  -1  -2   1  121.69    3.60
   1  -1   1 1159.38   25.20
  -1  -1   1 1141.49   25.00
  -1   1  -1 1187.78   25.20
  -1  -1   1 1150.28   24.90
   1   1   1 1140.99   25.70
   1  -1  -1 1183.68   25.30
  -1  -1  -1 1154.38   25.30
  -1   1   1 1219.08   25.20
  -1  -1  -1 1134.79   25.50
   1  -2  -1  116.69    4.00
   1   2   1  123.89    3.80
   1   2   1  122.69    4.00
  -1   2   1  117.59    3.90
  -1  -2  -1  126.89    3.80
  -1   2   1  116.89    3.80
  -1  -2  -1  124.69    4.00
   1  -3  -1   49.60    3.20
   1   3   1   48.80    2.90
   1  -3  -1   49.70    2.90
   1   3   1   53.29    3.20
  -1  -3  -1   50.59    2.70
  -1   3   1   54.69    3.10
  -1   3   1   48.50    3.00
  -1  -3  -1   53.59    3.10
   1  -4  -1  118.79    4.60
   1  -4  -1  107.89    4.80
   1   4   1  119.89    4.60
  -1   4   1  120.19    4.80
  -1   4   1  119.29    4.70
  -1  -4  -1  124.79    4.90
  -1  -4  -1  123.49    4.40
   1   5   1    1.40    1.60
   1  -5  -1    6.00    1.90
   1   5   1    0.70    1.80
   1  -5  -1    2.70    2.00
  -1   5   1    2.20    1.80
  -1   5   1   -0.10    1.90
  -1  -5  -1    5.20    2.00
  -1  -5  -1    3.50    1.70
   1   6   1  243.28    8.40
   1  -6  -1  240.28    7.90
   1   6   1  251.47    7.90
   1  -6  -1  247.58    8.50
  -1  -6  -1  245.28    8.40
  -1   6   1  245.18    8.10
  -1  -6  -1  216.78    7.90
   1  -7  -1   80.79    5.00
   1   7   1   79.99    5.10
   1  -7  -1   90.09    5.80
   1   7   1   76.89    5.20
  -1  -7  -1   82.99    4.90
  -1   7   1   84.09    5.40
  -1  -7  -1   82.39    5.70
  -1   7   1   83.99    6.10
   1  -8  -1  178.78    7.60
   1   8   1  183.68    7.90
   1  -8  -1  182.48    8.50
  -1  -8  -1  207.88    7.80
  -1   8   1  194.28    8.40
  -1   8   1  187.08    8.10
  -1  -8  -1  183.68    8.60
   1  -9  -1   58.19    5.30
   1   9   1   60.89    5.90
   1  -9  -1   64.59    6.60
   1   9   1   62.89    5.90
  -1  -9  -1   79.09    6.90
  -1   9   1   75.29    6.60
  -1   9   1   67.79    6.00
  -1  -9  -1   56.59    5.30
   1 -10  -1   39.60    5.40
   1  10   1   42.90    5.50
   1  10   1   36.60    4.50
   1 -10  -1   38.70    4.30
  -1 -10  -1   54.39    5.20
  -1  10   1   46.60    5.40
  -1 -10  -1   38.60    5.20
  -1  10   1   38.50    4.90
   1  11   1   15.20    4.10
   1 -11  -1   15.50    3.70
   1  11   1   19.30    4.80
  -1  11   1   11.90    4.10
  -1 -11  -1    8.80    4.00
  -1  11   1    9.20    3.80
   1  12   1   71.39    7.40
   1  12   1   70.19    6.70
  -1  12   1   75.89    7.80
  -1 -12  -1   76.39    7.90
  -1  12   1   74.19    7.50
   1 -13  -1   13.60    4.80
   1  13   1   22.50    5.50
   1  13   1   10.90    4.80
  -1 -13  -1   13.90    5.10
   1  14   1    6.50    4.80
   1 -14  -1    2.20    4.80
  -1 -14  -1    0.20    4.10
  -1  14   1    2.00    4.40
   1 -15  -1    9.60    5.40
   1  15   1   12.30    5.40
  -1  15   1    4.40    4.40
   2  15  -1    0.90    3.80
   2 -15   1    6.40    4.50
  -2  15  -1   -7.20    4.10
  -2 -15   1    3.10    4.50
   2  14  -1   11.70    5.80
   2  14  -1    9.70    4.70
  -2 -14   1   15.90    5.30
  -2  14  -1   18.00    5.30
   2  13  -1    6.60    3.70
   2 -13   1   11.70    5.30
   2  13  -1   14.00    5.60
  -2  13  -1   11.90    4.90
  -2 -13   1   10.20    4.20
   2  12  -1   23.60    4.40
   2  12  -1   28.50    5.30
   2 -12   1   31.90    5.90
  -2  12  -1   31.20    5.50
  -2  12  -1   23.30    5.20
  -2 -12   1   28.50    4.90
   2  11  -1   36.30    5.30
   2 -11   1   48.60    6.10
   2 -11   1   38.30    4.80
   2  11  -1   40.50    5.20
  -2  11  -1   45.10    6.60
  -2  11  -1   38.10    4.70
  -2 -11   1   44.80    5.90
   2  10  -1   30.60    4.60
   2 -10   1   23.70    3.90
   2 -10   1   24.10    4.60
   2  10  -1   22.40    3.80
  -2  10  -1   37.50    5.30
  -2  10  -1   26.50    4.50
  -2 -10   1   21.60    4.80
   2  -9   1  198.78    8.90
   2   9  -1  208.88    9.00
   2  -9   1  216.08    9.90
   2   9  -1  209.38    9.30
  -2  -9   1  207.98    9.60
  -2  -9   1  213.58    8.50
  -2   9  -1  212.88    9.50
  -2   9  -1  203.08    9.80
   2  -8   1   32.70    3.80
   2   8  -1   47.20    5.10
   2   8  -1   48.20    5.10
   2  -8   1   52.69    5.60
  -2   8  -1   48.90    4.90
  -2   8  -1   36.40    4.40
  -2  -8   1   47.30    4.60
  -2  -8   1   47.90    4.50
   2  -7   1   20.50    3.60
   2  -7   1   24.70    3.50
   2   7  -1   17.30    3.10
   2   7  -1   15.50    3.10
  -2   7  -1   18.80    3.60
  -2   7  -1   18.20    3.40
  -2  -7   1   24.40    3.70
  -2  -7   1   25.20    3.30
   2   6  -1   13.30    2.90
   2  -6   1   10.70    2.50
   2   6  -1   20.40    2.90
  -2  -6   1   18.10    2.60
  -2  -6   1   16.80    2.80
  -2   6  -1   14.40    2.70
   2  -5   1  540.15   13.80
   2  -5   1  533.15   14.10
   2   5  -1  518.15   13.60
  -2   5  -1  527.55   14.20
  -2  -5   1  539.45   13.80
  -2  -5   1  518.75   13.20
  -2   5  -1  513.25   13.80
   2  -4   1  555.74   14.00
   2   4  -1  562.04   13.70
   2   4  -1  562.74   14.20
   2  -4   1  569.24   14.30
  -2   4  -1  566.34   14.10
  -2  -4   1  570.84   14.20
  -2  -4   1  549.95   13.60
  -2   4  -1  548.85   14.20
   2   3  -1  477.35   12.00
   2   3  -1  478.05   11.70
   2  -3   1  488.35   12.30
   2  -3   1  475.25   11.90
  -2  -3   1  478.35   11.90
  -2   3  -1  469.75   12.00
  -2  -3   1  470.15   11.50
  -2   3  -1  481.05   12.10
   2   2  -1  285.47    7.50
   2  -2   1  291.97    7.90
   2   2  -1  284.87    7.60
   2  -2   1  292.17    7.80
  -2  -2   1  297.07    7.40
  -2   2  -1  292.57    7.90
  -2  -2   1  282.17    7.50
  -2   2  -1  284.27    7.70
   2   1  -1 1296.17   28.20
   2  -1   1 1319.57   28.40
   2   1  -1 1255.57   28.20
   2  -1   1 1294.37   28.40
  -2  -1   1 1269.77   28.00
  -2   1  -1 1299.77   28.30
  -2  -1   1 1255.47   28.10
  -2   1  -1 1282.67   28.40
   2   0   1  285.47    7.70
   2   0  -1  284.87    7.30
   2   0  -1  288.17    7.40
   2   0   1  281.77    7.50
  -2   0   1  284.27    7.20
  -2   0   1  282.97    7.20
  -2   0  -1  292.77    7.50
  -2   0  -1  299.47    7.50
   2  -1  -1 1287.07   28.30
   2   1   1 1246.88   28.30
   2  -1  -1 1287.67   28.20
   2   1   1 1275.47   28.20
  -2  -1  -1 1257.37   28.20
  -2  -1  -1 1257.67   28.30
  -2   1   1 1317.17   28.10
  -2   1   1 1329.77   28.30
   2   2   1  291.77    7.90
   2   2   1  292.27    7.70
   2  -2  -1  283.07    7.70
   2  -2  -1  298.97    7.90
  -2   2   1  299.57    7.80
  -2   2   1  281.67    7.80
  -2  -2  -1  295.57    7.70
  -2  -2  -1  291.27    7.80
   2   3   1  476.75   12.00
   2  -3  -1  464.45   11.90
   2   3   1  448.16   11.60
   2  -3  -1  478.55   11.80
  -2  -3  -1  485.45   11.60
  -2   3   1  455.15   11.90
  -2   3   1  479.75   11.80
  -2  -3  -1  479.05   12.00
   2   4   1  565.44   14.10
   2  -4  -1  578.14   14.50
   2  -4  -1  548.25   14.10
   2   4   1  554.54   14.40
  -2   4   1  570.54   14.20
  -2  -4  -1  581.24   13.90
  -2  -4  -1  567.44   14.60
  -2   4   1  566.44   14.30
   2   5   1  534.45   14.10
   2   5   1  518.05   13.60
   2  -5  -1  504.15   14.10
   2  -5  -1  533.15   13.80
  -2   5   1  518.75   14.10
  -2  -5  -1  558.14   13.70
  -2   5   1  534.45   13.90
  -2  -5  -1  552.14   14.50
   2  -6  -1   14.70    2.70
   2   6   1   13.30    2.30
   2  -6  -1   17.50    2.80
   2   6   1   16.50    3.00
  -2  -6  -1   12.90    2.30
  -2  -6  -1   14.00    2.50
  -2   6   1   11.80    2.80
  -2   6   1   14.70    2.70
   2   7   1   23.90    3.50
   2  -7  -1   15.50    2.90
   2   7   1   21.80    3.40
   2  -7  -1   22.60    3.50
  -2  -7  -1   19.90    3.00
  -2   7   1   20.10    3.10
  -2  -7  -1   19.50    3.10
   2  -8  -1   45.30    4.90
   2  -8  -1   30.90    4.20
   2   8   1   51.59    5.10
   2   8   1   35.40    3.80
  -2   8   1   42.00    4.40
  -2  -8  -1   49.00    4.70
  -2  -8  -1   37.70    4.30
  -2   8   1   53.49    5.50
   2  -9  -1  198.08    8.80
   2  -9  -1  201.78    9.70
   2   9   1  210.08    8.90
   2   9   1  227.98   10.00
  -2  -9  -1  204.48    8.60
  -2   9   1  227.08    9.90
  -2   9   1  213.08    9.70
  -2  -9  -1  228.18   11.70
   2  10   1   26.80    4.30
   2  10   1   27.00    4.60
   2 -10  -1   22.30    3.90
   2 -10  -1   38.70    5.60
  -2  10   1   39.10    5.30
  -2  10   1   27.60    4.60
  -2 -10  -1   25.60    4.60
   2 -11  -1   41.90    5.60
   2  11   1   38.00    5.50
   2  11   1   43.00    5.50
   2 -11  -1   39.20    4.50
  -2  11   1   41.30    5.50
  -2  11   1   34.10    4.40
  -2 -11  -1   28.60    4.50
   2 -12  -1   31.60    6.10
   2  12   1   22.10    4.90
   2  12   1    9.50    3.60
  -2 -12  -1   22.90    5.00
  -2  12   1   22.30    4.60
  -2  12   1   30.50    5.30
   2  13   1    7.60    4.20
   2 -13  -1   15.50    5.50
   2  13   1    8.50    4.70
  -2 -13  -1   10.30    4.00
  -2  13   1   18.20    5.80
   2  14   1    9.70    4.20
  -2 -14  -1    5.70    4.20
  -2  14   1   13.40    5.50
   2  15   1    2.00    4.50
   2 -15  -1    0.90    4.90
  -2 -15  -1    2.40    4.90
  -2  15   1    3.80    4.70
   3 -15   1    8.40    6.00
  -3 -15   1    2.00    4.30
   3  14  -1   -3.80    4.50
   3 -14   1   12.30    5.50
   3  14  -1    4.50    3.90
  -3 -14   1    3.40    4.70
  -3  14  -1   -2.50    3.90
   3 -13   1    2.90    4.90
   3  13  -1   -0.50    3.80
  -3 -13   1    1.70    3.60
  -3  13  -1    6.60    4.90
   3  12  -1    9.40    4.40
   3 -12   1   19.80    5.20
   3  12  -1    7.50    5.30
  -3 -12   1   12.60    4.50
  -3  12  -1   16.50    4.60
   3  11  -1   28.70    4.60
   3 -11   1   39.80    6.00
   3  11  -1   33.20    5.20
   3 -11   1   34.20    5.00
  -3  11  -1   37.00    5.60
  -3 -11   1   35.30    5.10
  -3  11  -1   26.10    4.30
   3  10  -1  143.49    7.90
   3 -10   1  114.49   11.10
   3  10  -1  152.78    8.90
   3 -10   1  137.39    8.90
  -3 -10   1  138.99    7.30
  -3 -10   1  140.79    9.90
  -3  10  -1  151.48    8.50
   3   9  -1  103.39    7.00
   3  -9   1  112.39    8.10
   3  -9   1  108.09    6.90
   3   9  -1  105.09    6.80
  -3   9  -1  108.19    7.60
  -3  -9   1   97.19    7.20
  -3   9  -1  107.29    7.90
  -3  -9   1  100.29    6.10
   3  -8   1  205.18    8.80
   3   8  -1  190.58    8.70
   3   8  -1  190.48    8.30
   3  -8   1  193.28    9.50
  -3  -8   1  206.08    9.40
  -3  -8   1  186.98    7.80
  -3   8  -1  198.08    8.90
  -3   8  -1  196.28    9.10
   3  -7   1    6.90    2.90
   3   7  -1   10.40    2.90
   3  -7   1   10.70    3.60
   3   7  -1    9.70    3.10
  -3  -7   1    7.70    3.00
  -3   7  -1    5.20    3.10
  -3   7  -1   12.40    5.30
  -3  -7   1    8.40    2.70
   3   6  -1   33.40    3.90
   3  -6   1   31.90    4.00
   3   6  -1   35.10    3.80
   3  -6   1   35.70    3.80
  -3   6  -1   47.70    6.20
  -3  -6   1   30.60    3.20
  -3  -6   1   34.20    4.10
  -3   6  -1   24.70    3.10
   3   5  -1   11.50    2.20
   3  -5   1    8.30    2.30
   3   5  -1   12.50    2.50
   3  -5   1    9.40    2.90
  -3  -5   1   13.00    2.30
  -3   5  -1    9.10    2.50
  -3   5  -1    9.30    2.50
   3   4  -1  374.46   10.50
   3  -4   1  363.66   10.50
   3   4  -1  378.46   10.40
   3  -4   1  369.96   10.80
  -3  -4   1  358.56    9.90
  -3  -4   1  365.76   10.60
  -3   4  -1  360.46   10.40
  -3   4  -1  353.66   10.50
   3   3  -1 1246.98   28.40
   3   3  -1 1241.48   28.40
   3  -3   1 1249.47   28.70
   3  -3   1 1248.88   28.70
  -3  -3   1 1231.68   28.10
  -3   3  -1 1240.78   28.50
  -3   3  -1 1285.77   28.70
  -3  -3   1 1231.28   28.20
   3   2  -1   10.90    1.80
   3  -2   1   10.70    2.10
   3   2  -1   14.10    2.10
   3  -2   1   11.80    1.90
  -3   2  -1    8.30    1.80
  -3   2  -1   12.30    2.10
  -3  -2   1    9.40    1.70
  -3  -2   1   11.10    1.70
   3  -1   1  212.98    6.50
   3   1  -1  209.88    6.50
   3  -1   1  205.88    6.30
   3   1  -1  211.98    6.40
  -3  -1   1  202.68    6.20
  -3  -1   1  203.78    6.30
  -3   1  -1  201.58    6.40
  -3   1  -1  213.28    6.40
   3   0  -1   95.79    4.00
   3   0   1   91.59    4.10
   3   0  -1   98.09    4.00
   3   0   1  100.79    4.20
  -3   0  -1   94.09    3.90
  -3   0   1   98.39    3.90
  -3   0   1   90.19    3.70
  -3   0  -1   96.79    4.10
   3   1   1  201.18    6.30
   3  -1  -1  209.08    6.40
   3   1   1  202.58    6.50
   3  -1  -1  212.38    6.40
  -3   1   1  211.78    6.40
  -3   1   1  218.28    6.20
  -3  -1  -1  217.08    6.50
  -3  -1  -1  213.78    6.30
   3   2   1   10.10    1.90
   3   2   1   10.50    2.10
   3  -2  -1    7.30    1.80
   3  -2  -1    6.50    1.90
  -3   2   1    9.90    2.10
  -3  -2  -1   14.20    2.10
  -3   2   1   10.30    1.90
  -3  -2  -1   10.70    1.90
   3  -3  -1 1223.98   28.50
   3   3   1 1265.37   28.20
   3  -3  -1 1229.68   28.40
   3   3   1 1276.97   28.50
  -3   3   1 1263.57   28.30
  -3  -3  -1 1207.68   28.60
  -3   3   1 1268.57   28.50
  -3  -3  -1 1197.18   28.30
   3   4   1  364.16   10.50
   3  -4  -1  380.86   10.70
   3  -4  -1  353.76   10.60
   3   4   1  377.06   10.70
  -3  -4  -1  369.16   10.20
  -3   4   1  381.16   10.50
  -3  -4  -1  371.56   10.90
  -3   4   1  371.66   10.70
   3  -5  -1   12.50    2.90
   3  -5  -1    9.90    2.60
   3   5   1   12.10    2.40
   3   5   1    7.80    2.40
  -3   5   1   10.40    2.50
  -3  -5  -1    9.40    2.10
  -3   5   1    7.50    2.40
  -3  -5  -1    8.30    2.70
   3  -6  -1   20.70    3.50
   3  -6  -1   30.90    3.70
   3   6   1   33.10    4.00
   3   6   1   30.40    3.60
  -3  -6  -1   29.10    3.90
  -3   6   1   25.30    3.50
  -3  -6  -1   29.10    3.20
  -3   6   1   32.80    3.80
   3  -7  -1   11.60    3.00
   3  -7  -1   11.50    3.50
   3   7   1    2.80    2.80
  -3  -7  -1    9.40    2.60
  -3   7   1    6.70    3.00
  -3   7   1    5.60    3.20
  -3  -7  -1    5.30    2.90
   3  -8  -1  178.88    8.40
   3   8   1  205.68    9.20
   3   8   1  192.78    8.60
   3  -8  -1  200.78    9.30
  -3  -8  -1  201.48    9.30
  -3   8   1  206.38    9.50
  -3   8   1  197.38    9.00
  -3  -8  -1  194.58    8.10
   3   9   1  102.39    7.60
   3  -9  -1   94.39    7.50
   3   9   1  113.39    7.00
   3  -9  -1  112.79    7.10
  -3  -9  -1   95.79    6.40
  -3   9   1  103.09    7.40
  -3  -9  -1   97.19    7.50
  -3   9   1   98.79    7.00
   3 -10  -1  172.58   10.60
   3  10   1  139.99    8.60
   3  10   1  130.09    8.00
   3 -10  -1  156.58    9.40
  -3  10   1  146.89   10.30
  -3  10   1  139.39    8.50
  -3 -10  -1  144.39    7.90
  -3 -10  -1  149.29    9.10
   3  11   1   30.30    4.80
   3 -11  -1   32.20    5.70
   3 -11  -1   33.20    5.00
   3  11   1   35.40    5.30
  -3 -11  -1   24.50    5.20
  -3  11   1   28.50    4.60
  -3  11   1   39.90    5.70
   3  12   1   14.50    4.30
   3 -12  -1   16.80    5.30
   3  12   1   16.60    6.70
  -3 -12  -1   18.40    4.70
  -3  12   1   25.60    5.30
   3 -13  -1   -0.40    4.60
   3  13   1    1.80    3.50
   3  13   1    8.50    4.40
  -3 -13  -1   -0.70    4.60
  -3  13   1    7.80    4.40
   3  14   1    2.60    4.40
   3 -14  -1   -1.70    5.00
  -3  14   1    7.50    4.90
  -3 -14  -1    5.10    4.90
  -3 -15  -1    1.00    5.10
   4 -14   1   11.10    5.80
   4  14  -1    4.20    5.00
   4  14  -1    7.20    4.60
  -4 -14   1    9.50    5.10
  -4  14  -1    1.10    4.80
   4  13  -1    7.30    4.40
   4 -13   1    7.50    4.90
  -4 -13   1   16.40    4.60
  -4  13  -1   14.20    5.10
   4  12  -1   27.00    5.30
   4 -12   1   26.80    7.10
   4  12  -1   22.90    5.20
  -4 -12   1   17.50    4.50
  -4  12  -1   20.60    4.90
   4 -11   1    7.20    4.70
   4  11  -1    4.70    3.60
   4  11  -1    2.90    3.80
  -4 -11   1    1.90    3.30
  -4  11  -1    4.10    3.90
   4 -10   1   32.50    5.40
   4  10  -1   35.50    4.80
   4 -10   1   45.60    5.40
   4  10  -1   38.40    5.20
  -4  10  -1   30.50    5.00
  -4  10  -1   40.10    5.50
   4   9  -1   69.69    6.20
   4   9  -1   69.69    6.20
   4  -9   1   67.59    7.20
   4  -9   1   63.39    6.20
  -4   9  -1   76.49    6.80
  -4  -9   1   73.89    6.60
  -4   9  -1   67.39    7.00
   4   8  -1   19.60    3.70
   4  -8   1   21.80    4.40
   4  -8   1   25.40    4.30
  -4  -8   1   25.70    3.60
  -4   8  -1   32.30    4.80
  -4  -8   1   17.90    3.80
  -4   8  -1   16.80    4.00
   4   7  -1   53.39    5.50
   4  -7   1   39.60    5.00
   4   7  -1   36.30    4.20
   4  -7   1   47.00    4.80
  -4  -7   1   48.60    4.50
  -4  -7   1   35.10    4.30
  -4   7  -1   30.00    4.00
  -4   7  -1   43.00    5.00
   4  -6   1   18.20    4.00
   4  -6   1   19.20    3.40
   4   6  -1   19.10    3.40
   4   6  -1   15.20    3.60
  -4  -6   1   18.30    3.00
  -4  -6   1   21.70    3.70
  -4   6  -1   17.30    3.60
   4   5  -1   29.10    3.20
   4  -5   1   25.00    3.70
   4   5  -1   22.70    3.30
  -4  -5   1   28.20    3.20
  -4   5  -1   30.00    3.90
  -4   5  -1   26.20    3.70
  -4  -5   1   31.60    3.60
   4   4  -1  465.55   12.80
   4   4  -1  466.15   13.10
   4  -4   1  447.76   13.10
   4  -4   1  455.65   13.10
  -4  -4   1  464.85   12.50
  -4   4  -1  470.35   13.00
  -4  -4   1  474.25   12.90
  -4   4  -1  459.55   13.10
   4   3  -1  501.15   13.30
   4  -3   1  491.85   13.60
   4  -3   1  490.75   13.60
   4   3  -1  482.75   12.90
  -4  -3   1  501.95   12.80
  -4  -3   1  478.65   13.00
  -4   3  -1  491.95   13.10
  -4   3  -1  466.35   13.30
   4   2  -1  808.42   19.50
   4   2  -1  811.62   19.50
   4  -2   1  814.42   20.00
   4  -2   1  770.42   19.90
  -4   2  -1  806.82   20.20
  -4  -2   1  810.82   19.40
  -4  -2   1  787.02   19.30
  -4   2  -1  835.12   19.60
   4  -1   1    9.80    2.20
   4   1  -1   17.20    2.50
   4   1  -1   14.00    2.40
   4  -1   1   10.00    2.30
  -4   1  -1    9.40    2.20
  -4   1  -1    8.50    2.20
  -4  -1   1   12.60    2.30
  -4  -1   1   11.10    2.10
   4   0  -1   13.20    2.30
   4   0  -1   14.10    2.50
   4   0   1   18.80    2.80
   4   0   1   14.40    2.50
  -4   0   1   15.00    2.30
  -4   0  -1   15.80    2.30
  -4   0  -1   14.90    2.30
  -4   0   1   12.30    2.20
   4  -1  -1   10.00    2.30
   4   1   1   11.30    2.10
   4  -1  -1    7.80    2.00
   4   1   1   11.60    2.40
  -4   1   1    9.30    2.10
  -4  -1  -1   12.80    2.20
  -4   1   1    9.90    2.10
  -4  -1  -1   14.50    2.40
   4   2   1  813.22   19.80
   4  -2  -1  816.92   19.60
   4   2   1  796.02   20.00
   4  -2  -1  790.52   19.50
  -4  -2  -1  795.02   19.50
  -4  -2  -1  801.62   19.70
  -4   2   1  815.52   19.40
  -4   2   1  788.72   19.60
   4  -3  -1  504.55   13.60
   4   3   1  497.55   13.90
   4   3   1  497.35   13.90
   4  -3  -1  519.05   13.70
  -4   3   1  482.35   13.50
  -4  -3  -1  519.95   13.60
  -4   3   1  506.65   13.40
   4  -4  -1  449.36   13.20
   4   4   1  457.85   13.20
   4  -4  -1  469.15   13.20
  -4   4   1  464.05   12.80
  -4  -4  -1  468.55   12.70
  -4   4   1  457.05   12.90
  -4  -4  -1  455.25   13.30
   4  -5  -1   22.10    3.70
   4   5   1   24.90    3.40
   4  -5  -1   26.70    3.50
   4   5   1   27.90    3.30
  -4  -5  -1   25.90    3.60
  -4   5   1   24.00    3.30
  -4   5   1   22.00    3.10
  -4  -5  -1   26.50    3.30
   4  -6  -1   18.50    3.30
   4  -6  -1   21.80    4.00
   4   6   1   18.90    3.20
   4   6   1   15.80    3.40
  -4  -6  -1   17.10    3.00
  -4   6   1   16.20    3.40
  -4   6   1   15.80    3.70
  -4  -6  -1   16.20    3.30
   4   7   1   38.30    4.80
   4   7   1   38.00    4.50
   4  -7  -1   26.90    3.90
   4  -7  -1   40.90    4.10
  -4   7   1   31.50    4.10
  -4   7   1   36.00    4.50
  -4  -7  -1   44.20    4.70
  -4  -7  -1   35.10    4.40
   4   8   1   23.90    4.10
   4  -8  -1   24.10    4.10
   4  -8  -1   24.70    4.80
  -4   8   1   19.40    4.20
  -4   8   1   25.90    4.50
  -4  -8  -1   21.20    3.90
  -4  -8  -1   21.90    3.60
   4  -9  -1   70.09    7.30
   4   9   1   67.39    6.90
   4   9   1   69.29    6.30
   4  -9  -1   67.69    6.40
  -4   9   1   75.99    6.80
  -4   9   1   76.49    6.80
  -4  -9  -1   68.79    5.60
  -4  -9  -1   71.49    6.90
   4  10   1   28.90    4.30
   4  10   1   38.00    5.50
   4 -10  -1   36.90    5.70
   4 -10  -1   35.70    4.70
  -4  10   1   40.10    5.60
  -4 -10  -1   31.40    4.70
  -4  10   1   41.20    5.50
   4  11   1    1.20    3.50
   4  11   1    5.10    4.20
   4 -11  -1   -1.80    3.50
  -4 -11  -1    3.90    3.60
  -4  11   1    9.70    4.50
   4  12   1   17.30    4.60
   4 -12  -1   23.60    5.60
   4  12   1   19.40    4.90
  -4  12   1   21.40    5.30
  -4 -12  -1   25.50    5.20
   4  13   1   12.20    4.60
   4 -13  -1   11.30    5.40
   4  13   1   10.00    4.50
  -4 -13  -1    9.70    4.50
  -4  13   1    3.60    4.10
   4 -14  -1    8.30    5.10
   4  14   1    3.60    4.30
  -4 -14  -1    5.50    4.80
  -4  14   1    8.90    5.50
   5  13  -1   -1.00    4.10
   5 -13   1   -3.20    4.40
  -5 -13   1    5.80    4.00
  -5  13  -1    4.00    4.80
   5  12  -1    3.00    3.80
   5  12  -1   -6.20    4.20
   5 -12   1    0.70    4.50
  -5  12  -1    4.80    5.20
  -5 -12   1    6.80    4.10
   5  11  -1    6.30    4.00
   5  11  -1    6.80    3.90
   5 -11   1   -4.30    3.90
  -5 -11   1    0.30    3.40
  -5  11  -1   -1.10    3.80
   5 -10   1   35.20    5.90
   5  10  -1   20.60    4.50
   5  10  -1   30.80    4.70
   5 -10   1   29.70    4.90
  -5  10  -1   42.50    6.20
  -5 -10   1   37.20    6.30
   5   9  -1    4.00    3.70
   5   9  -1    3.10    3.40
   5  -9   1    2.90    3.80
  -5   9  -1    6.10    3.60
  -5   9  -1   11.00    4.50
  -5  -9   1    0.90    2.40
  -5  -9   1    5.00    3.40
   5  -8   1    8.20    3.60
   5   8  -1    6.10    3.30
   5   8  -1    9.80    3.90
   5  -8   1   14.00    3.90
  -5  -8   1    5.20    3.40
  -5   8  -1    4.30    3.20
  -5   8  -1   10.50    3.60
   5   7  -1  130.79    7.40
   5  -7   1  125.59    8.20
   5   7  -1  125.29    7.80
   5  -7   1  122.79    7.60
  -5  -7   1  118.89    6.40
  -5   7  -1  133.79    8.00
  -5   7  -1  126.59    7.50
  -5  -7   1  123.39    7.30
   5   6  -1   82.79    6.30
   5  -6   1   75.89    7.00
   5  -6   1   82.89    6.50
   5   6  -1   83.69    6.50
  -5  -6   1   93.49    6.30
  -5   6  -1   83.39    6.40
  -5   6  -1   85.89    6.60
  -5  -6   1   78.49    5.40
   5   5  -1   27.70    3.80
   5   5  -1   24.90    3.50
   5  -5   1   21.80    4.10
   5  -5   1   28.30    4.20
  -5   5  -1   27.70    4.10
  -5  -5   1   35.40    3.90
  -5  -5   1   29.10    3.80
  -5   5  -1   29.90    4.20
   5  -4   1    9.40    3.30
   5   4  -1   13.20    3.30
   5   4  -1   12.30    3.00
  -5  -4   1   11.70    2.90
  -5   4  -1   12.80    3.20
  -5  -4   1   11.90    2.80
  -5   4  -1    8.70    3.20
   5  -3   1   11.80    3.20
   5   3  -1   12.10    3.10
   5   3  -1    9.20    2.70
   5  -3   1    9.10    3.20
  -5   3  -1    4.90    2.70
  -5   3  -1    8.20    3.00
  -5  -3   1   12.50    2.80
  -5  -3   1    6.90    2.60
   5   2  -1   26.90    3.20
   5  -2   1   21.80    3.40
   5   2  -1   21.40    3.30
   5  -2   1   21.00    3.50
  -5   2  -1   17.50    3.20
  -5  -2   1   23.60    3.10
  -5  -2   1   20.60    2.90
  -5   2  -1   17.20    3.00
   5  -1   1   70.69    5.10
   5   1  -1   78.29    5.20
   5  -1   1   72.89    5.10
   5   1  -1   65.09    5.00
  -5  -1   1   78.09    4.90
  -5   1  -1   81.09    5.20
  -5  -1   1   80.39    4.60
  -5   1  -1   71.39    4.70
   5   0   1   31.40    3.60
   5   0  -1   33.50    3.60
   5   0  -1   28.40    3.40
   5   0   1   35.60    4.00
  -5   0   1   30.50    3.30
  -5   0  -1   30.40    3.40
  -5   0   1   29.00    3.20
  -5   0  -1   26.20    3.10
   5  -1  -1   68.19    5.00
   5   1   1   70.29    5.10
   5  -1  -1   69.49    5.00
   5   1   1   73.89    5.00
  -5   1   1   75.99    4.70
  -5  -1  -1   75.59    5.20
  -5  -1  -1   74.69    4.70
  -5   1   1   63.09    4.60
   5  -2  -1   18.60    3.20
   5   2   1   20.50    3.40
   5   2   1   20.00    3.00
   5  -2  -1   16.40    3.10
  -5   2   1   18.90    2.90
  -5  -2  -1   23.40    3.30
  -5  -2  -1   18.10    2.80
  -5   2   1   18.00    2.80
   5   3   1    8.50    3.00
   5   3   1   12.30    3.00
   5  -3  -1    4.70    2.40
   5  -3  -1    7.10    3.10
  -5  -3  -1    9.50    2.60
  -5   3   1   11.50    3.00
  -5  -3  -1    8.90    2.80
  -5   3   1    9.20    2.70
   5   4   1    8.30    3.10
   5  -4  -1   17.20    3.80
   5   4   1   14.60    3.30
   5  -4  -1   14.70    3.20
  -5  -4  -1   11.00    2.70
  -5   4   1    7.10    2.90
  -5  -4  -1   10.70    3.10
  -5   4   1   13.40    3.30
   5  -5  -1   27.20    3.90
   5  -5  -1   27.70    4.40
   5   5   1   30.70    3.90
   5   5   1   26.40    4.00
  -5   5   1   22.60    3.70
  -5   5   1   26.60    3.80
  -5  -5  -1   32.20    3.90
  -5  -5  -1   34.20    4.00
   5  -6  -1   75.19    7.00
   5  -6  -1   69.89    6.20
   5   6   1   86.49    6.60
   5   6   1   82.89    6.60
  -5  -6  -1   83.09    5.60
  -5   6   1   81.79    6.40
  -5  -6  -1   81.39    6.20
  -5   6   1   81.99    6.20
   5   7   1  127.79    8.10
   5  -7  -1  116.99    8.00
   5  -7  -1  126.09    7.70
   5   7   1  122.29    7.30
  -5  -7  -1  136.79    7.40
  -5   7   1  122.99    7.50
  -5  -7  -1  127.59    7.70
  -5   7   1  118.39    7.60
   5  -8  -1    2.40    3.40
   5  -8  -1   14.20    3.90
   5   8   1   11.90    3.40
   5   8   1    8.00    4.10
  -5  -8  -1   11.50    3.40
  -5  -8  -1   14.50    4.00
  -5   8   1    9.80    3.80
   5  -9  -1    3.60    3.40
   5   9   1    6.50    3.50
   5  -9  -1    4.30    4.00
  -5  -9  -1    2.60    3.20
  -5  -9  -1   -3.30    2.10
  -5   9   1    5.40    3.60
   5 -10  -1   32.40    5.40
   5  10   1   37.30    5.00
   5 -10  -1   35.80    5.10
   5  10   1   43.50    6.30
  -5 -10  -1   46.60    5.70
  -5  10   1   31.30    5.40
   5  11   1   -2.40    3.60
   5  11   1    1.60    3.90
   5 -11  -1    0.70    3.70
  -5 -11  -1   -1.30    3.80
  -5  11   1   -0.50    3.80
   5 -12  -1    1.50    4.60
   5  12   1    7.30    4.20
   5  12   1    2.40    4.40
  -5 -12  -1   12.80    4.50
   5  13   1    5.40    5.00
   5 -13  -1    1.60    4.90
   5  13   1    7.10    4.30
  -5 -13  -1    7.70    4.20
  -5  13   1    3.80    4.90
   6  12  -1    7.00    4.30
   6  12  -1    7.80    4.70
   6 -12   1    3.30    4.60
  -6  12  -1   -1.70    4.30
  -6 -12   1    6.80    4.20
   6  11  -1    5.60    3.90
   6 -11   1   -0.70    4.30
   6  11  -1    0.80    3.90
  -6 -11   1    5.60    3.70
  -6  11  -1    0.40    4.20
   6  10  -1   84.79    7.50
   6 -10   1   91.09    9.30
   6  10  -1   78.49    8.00
  -6  10  -1   62.59    6.90
   6  -9   1   30.90    4.70
   6  -9   1   19.40    5.50
   6   9  -1   25.70    4.60
  -6  -9   1   28.20    4.90
  -6   9  -1   30.90    5.40
   6  -8   1   12.90    3.80
   6   8  -1   13.10    3.90
   6  -8   1    7.30    4.20
  -6  -8   1   17.70    4.30
  -6   8  -1   10.90    3.90
  -6  -8   1    5.40    2.80
   6  -7   1    7.90    3.20
   6   7  -1    7.30    3.60
   6   7  -1   11.30    3.60
   6  -7   1    9.40    4.00
  -6   7  -1    5.70    3.30
  -6  -7   1   10.00    2.90
  -6  -7   1   12.80    3.40
   6  -6   1   10.30    3.30
   6   6  -1   16.10    3.90
   6   6  -1   15.20    3.60
   6  -6   1    9.80    3.00
  -6   6  -1    8.50    3.60
  -6  -6   1   11.20    3.30
  -6  -6   1   11.10    3.00
   6  -5   1   25.10    4.20
   6  -5   1   38.40    5.00
   6   5  -1   30.60    4.30
   6   5  -1   28.60    4.00
  -6   5  -1   37.30    4.90
  -6  -5   1   34.70    4.40
  -6   5  -1   35.80    4.80
  -6  -5   1   33.50    3.80
   6   4  -1   79.89    6.30
   6  -4   1   78.79    7.00
   6   4  -1   88.89    6.20
   6  -4   1   84.69    6.50
  -6  -4   1   80.59    5.70
  -6  -4   1   86.09    5.80
  -6   4  -1   87.19    6.30
  -6   4  -1   81.59    6.50
   6  -3   1   18.70    4.00
   6   3  -1   41.60    4.60
   6  -3   1   33.90    5.50
   6   3  -1   31.20    4.00
  -6   3  -1   33.10    4.10
  -6   3  -1   39.20    4.50
  -6  -3   1   32.90    3.80
  -6  -3   1   38.30    4.00
   6  -2   1   34.60    4.50
   6  -2   1   36.90    4.70
   6   2  -1   39.20    4.70
   6   2  -1   35.70    4.40
  -6  -2   1   36.30    4.00
  -6  -2   1   35.60    4.10
  -6   2  -1   35.10    4.10
  -6   2  -1   34.00    4.20
   6  -1   1   80.19    6.10
   6   1  -1   77.59    5.90
   6  -1   1   88.39    6.40
   6   1  -1   83.39    6.30
  -6   1  -1   88.29    5.70
  -6  -1   1   79.59    5.30
  -6  -1   1   90.69    6.00
  -6   1  -1   84.19    5.90
   6   0  -1   34.40    4.00
   6   0   1   28.90    4.00
   6   0  -1   44.50    4.70
   6   0   1   41.80    4.50
  -6   0   1   32.50    4.00
  -6   0  -1   43.20    4.30
  -6   0  -1   40.10    4.30
  -6   0   1   38.40    3.90
   6  -1  -1   96.19    6.30
   6   1   1   87.09    6.40
   6   1   1   86.29    6.30
   6  -1  -1   90.49    6.20
  -6   1   1   78.79    5.90
  -6  -1  -1   87.29    6.20
  -6   1   1   81.39    5.50
  -6  -1  -1   79.99    5.80
   6   2   1   33.50    4.10
   6  -2  -1   33.60    4.30
   6  -2  -1   30.40    4.10
   6   2   1   29.70    4.10
  -6  -2  -1   32.20    3.90
  -6  -2  -1   36.00    4.20
  -6   2   1   40.30    4.20
  -6   2   1   34.90    4.10
   6   3   1   27.70    3.90
   6  -3  -1   30.80    4.40
   6  -3  -1   31.30    4.20
   6   3   1   23.30    4.20
  -6  -3  -1   34.10    4.00
  -6   3   1   31.20    4.10
  -6   3   1   30.50    3.90
  -6  -3  -1   35.30    4.10
   6  -4  -1   87.39    6.40
   6   4   1   84.29    6.40
   6  -4  -1   93.09    7.00
   6   4   1   83.99    6.80
  -6   4   1   82.29    6.00
  -6  -4  -1   78.09    5.60
  -6  -4  -1   88.59    6.10
  -6   4   1   87.29    6.50
   6   5   1   30.30    4.30
   6   5   1   28.50    4.40
   6  -5  -1   28.10    3.90
   6  -5  -1   24.80    4.40
  -6  -5  -1   34.30    4.10
  -6   5   1   25.20    4.10
  -6  -5  -1   33.10    4.50
  -6   5   1   32.40    4.70
   6  -6  -1   19.60    4.10
   6  -6  -1   10.90    3.50
   6   6   1    8.90    3.80
   6   6   1   10.40    3.40
  -6   6   1    9.70    3.70
  -6  -6  -1   15.90    3.70
  -6  -6  -1    8.20    3.10
   6  -7  -1    7.50    3.80
   6   7   1    8.20    3.50
   6  -7  -1    8.30    3.50
  -6  -7  -1   14.10    3.30
  -6   7   1    7.10    3.50
  -6  -7  -1   15.00    4.10
   6   8   1    7.50    3.90
   6  -8  -1   10.10    3.90
   6  -8  -1    3.40    4.00
   6   8   1   15.10    3.90
  -6   8   1   14.10    4.20
  -6  -8  -1   15.50    4.10
   6   9   1   20.10    4.60
   6  -9  -1   25.70    6.10
   6  -9  -1   30.00    5.20
   6   9   1   21.50    4.50
  -6   9   1   29.00    5.40
  -6  -9  -1   31.10    5.60
   6  10   1   67.79    7.70
   6 -10  -1   83.09    8.30
   6  10   1   76.09    7.50
  -6  10   1   61.79    6.80
  -6 -10  -1   70.89    7.40
   6 -11  -1    5.20    4.80
   6  11   1   -6.30    3.70
   6  11   1    3.20    3.90
  -6 -11  -1   12.30    4.20
  -6  11   1    7.50    4.70
   6  12   1   -9.60    4.00
   6 -12  -1    3.60    4.50
   6  12   1    5.50    4.20
  -6 -12  -1    4.10    4.00
  -6  12   1    6.20    5.00
   7 -11   1   -0.80    4.90
   7  11  -1    2.90    3.90
   7  11  -1   -2.10    4.30
  -7 -11   1    2.20    3.60
  -7  11  -1   -4.70    4.20
   7  10  -1   21.10    4.90
   7 -10   1   28.80    6.50
  -7  10  -1   11.30    5.10
   7   9  -1   -3.50    3.60
   7   9  -1    5.20    3.90
   7  -9   1   -4.20    4.10
  -7  -9   1    5.00    3.70
  -7   9  -1    1.60    4.20
   7  -8   1   -5.00    3.20
   7  -8   1    3.00    4.10
   7   8  -1   -0.80    3.30
   7   8  -1    3.10    3.50
  -7   8  -1    7.20    4.40
  -7  -8   1    5.40    3.30
   7  -7   1    4.60    3.50
   7   7  -1    6.50    3.50
   7  -7   1    7.50    4.20
  -7   7  -1   -2.20    3.40
  -7  -7   1    2.10    3.10
   7  -6   1   17.60    5.10
   7   6  -1   16.20    3.90
   7   6  -1   18.50    4.20
   7  -6   1   12.10    3.50
  -7  -6   1   21.00    3.60
  -7   6  -1   22.40    4.40
  -7  -6   1   18.60    3.90
   7  -5   1   -1.10    3.10
   7   5  -1   -0.60    3.10
   7   5  -1   -1.50    3.10
   7  -5   1   -1.30    3.20
  -7  -5   1   -3.20    2.70
  -7   5  -1    2.60    3.30
  -7  -5   1    3.10    2.70
   7   4  -1   76.59    6.50
   7   4  -1   73.19    7.00
   7  -4   1   67.49    6.80
   7  -4   1   69.49    6.80
  -7  -4   1   78.59    5.80
  -7   4  -1   75.79    6.30
  -7   4  -1   82.69    6.40
  -7  -4   1   67.39    5.60
   7  -3   1    2.70    3.50
   7   3  -1   -0.10    2.90
   7   3  -1    0.30    3.10
   7  -3   1    4.90    3.50
  -7   3  -1    3.90    2.80
  -7   3  -1    5.20    3.70
  -7  -3   1    0.80    2.90
  -7  -3   1    1.70    2.50
   7  -2   1   18.20    3.90
   7   2  -1   22.30    4.10
   7  -2   1   24.10    4.30
   7   2  -1   21.80    3.80
  -7  -2   1   19.90    3.50
  -7  -2   1   25.00    3.80
  -7   2  -1   25.20    3.80
  -7   2  -1   29.40    4.90
   7  -1   1   45.80    5.20
   7   1  -1   49.60    5.30
   7   1  -1   58.69    6.10
  -7   1  -1   58.89    5.50
  -7  -1   1   41.20    4.50
  -7  -1   1   52.59    5.10
  -7   1  -1   55.99    5.00
   7   0  -1   64.69    6.20
   7   0  -1   53.69    5.80
   7   0   1   56.89    6.10
   7   0   1   56.89    6.00
  -7   0  -1   55.69    5.90
  -7   0   1   63.69    5.80
  -7   0  -1   51.89    5.40
  -7   0   1   58.39    5.20
   7  -1  -1   54.09    5.20
   7  -1  -1   44.70    5.10
   7   1   1   54.59    6.00
   7   1   1   55.79    5.90
  -7  -1  -1   42.50    4.60
  -7  -1  -1   60.29    5.70
  -7   1   1   56.99    5.70
  -7   1   1   46.90    5.10
   7   2   1   21.00    4.00
   7   2   1   23.30    4.00
   7  -2  -1   24.50    4.10
  -7  -2  -1   22.40    3.90
  -7   2   1   21.30    3.80
  -7  -2  -1   19.50    3.50
  -7   2   1   26.70    4.00
   7   3   1    4.20    3.40
   7  -3  -1    1.70    3.20
   7  -3  -1    2.10    3.50
   7   3   1    1.50    3.20
  -7  -3  -1    3.00    3.10
  -7   3   1    1.50    2.90
  -7  -3  -1    1.60    2.80
  -7   3   1    3.70    3.10
   7   4   1   76.79    7.10
   7  -4  -1   73.59    7.10
   7   4   1   72.89    6.70
   7  -4  -1   76.29    6.80
  -7  -4  -1   72.99    6.40
  -7   4   1   73.19    6.20
   7   5   1   -1.40    3.00
   7   5   1   -1.60    3.30
   7  -5  -1   -0.80    3.40
   7  -5  -1   -1.30    3.40
  -7   5   1    0.80    3.10
  -7  -5  -1   -1.70    2.70
  -7  -5  -1    3.30    2.90
   7   6   1   23.40    4.60
   7  -6  -1   13.70    3.60
   7  -6  -1   17.60    4.50
  -7  -6  -1    7.90    2.90
  -7   6   1   15.70    3.90
  -7  -6  -1   15.80    3.90
   7  -7  -1    6.10    4.30
   7   7   1    7.70    4.10
   7  -7  -1   -2.00    3.10
   7   7   1    2.30    3.50
  -7  -7  -1    5.80    3.30
  -7   7   1    1.40    3.70
   7  -8  -1    2.60    4.20
   7   8   1   -3.30    3.50
   7  -8  -1   -2.60    3.20
   7   8   1   -3.50    3.70
  -7  -8  -1    1.50    3.20
  -7   8   1   -2.00    3.40
   7  -9  -1    3.60    4.40
   7   9   1   -9.70    3.40
   7   9   1   -4.60    3.50
  -7   9   1    1.40    3.90
   7 -10  -1   21.70    5.80
   7  10   1   22.80    5.20
  -7  10   1   23.10    5.70
  -7 -10  -1   29.90    5.30
   7  11   1   -2.40    4.00
   7  11   1    4.30    3.90
   7 -11  -1    5.80    5.10
  -7  11   1   -0.20    4.60
  -7 -11  -1    3.30    3.80
   8 -10   1   -2.40    4.70
   8  10  -1    9.50    4.30
  -8  10  -1    7.00    5.10
   8   9  -1    1.20    3.70
   8   9  -1    2.80    3.80
   8  -9   1   -4.70    4.10
  -8  -9   1    0.40    3.80
  -8   9  -1    5.90    4.90
   8   8  -1    2.40    4.10
   8  -8   1   23.80    6.20
   8   8  -1   17.10    4.50
  -8  -8   1   15.90    4.00
  -8   8  -1   21.30    5.40
   8  -7   1    3.80    3.80
   8   7  -1    6.50    4.10
   8   7  -1   -1.00    3.50
   8  -7   1   -0.10    4.10
  -8  -7   1    5.40    3.50
  -8   7  -1    5.70    4.10
   8  -6   1    7.20    4.70
   8  -6   1   14.50    5.00
   8   6  -1    6.60    4.10
   8   6  -1   -0.70    3.80
  -8   6  -1    9.40    3.80
  -8  -6   1   11.10    3.80
   8   5  -1   33.20    6.00
   8  -5   1   27.50    6.10
   8   5  -1   25.80    5.20
   8  -5   1   36.20    5.80
  -8   5  -1   30.40    5.30
  -8  -5   1   33.30    4.70
   8   4  -1   15.50    4.30
   8   4  -1    6.90    4.10
   8  -4   1   15.60    5.00
   8  -4   1   12.30    4.10
  -8  -4   1   11.40    3.60
  -8   4  -1   13.10    3.80
   8  -3   1   67.79    6.90
   8  -3   1   58.69    6.20
   8   3  -1   67.49    6.40
   8   3  -1   62.59    6.80
  -8  -3   1   55.79    5.70
  -8   3  -1   61.69    6.20
  -8  -3   1   55.59    5.80
   8   2  -1   31.50    4.70
   8  -2   1   20.60    4.90
   8   2  -1   26.60    5.00
   8  -2   1   28.70    4.80
  -8  -2   1   17.80    3.70
  -8   2  -1   35.10    5.70
  -8  -2   1   29.60    4.30
   8   1  -1   21.90    4.60
   8   1  -1   18.20    4.20
   8  -1   1   11.30    4.10
   8  -1   1   20.30    4.70
  -8   1  -1   27.30    4.40
  -8  -1   1   21.20    4.00
  -8  -1   1   18.30    3.70
   8   0   1    4.10    3.70
   8   0   1    6.10    3.70
   8   0  -1   -1.20    3.50
   8   0  -1    4.20    3.90
  -8   0  -1    3.30    3.10
  -8   0   1    4.10    2.80
  -8   0  -1    3.10    3.20
  -8   0   1   -4.10    2.80
   8  -1  -1   22.30    4.40
   8  -1  -1   20.90    4.60
   8   1   1   23.80    4.80
   8   1   1   15.80    4.20
  -8   1   1   14.30    3.80
  -8  -1  -1   17.00    4.30
  -8  -1  -1   17.80    3.80
  -8   1   1   16.40    3.60
   8  -2  -1   23.60    4.80
   8  -2  -1   21.60    4.60
   8   2   1   25.70    5.10
   8   2   1   28.30    5.00
  -8   2   1   32.50    4.70
  -8  -2  -1   18.60    3.90
   8   3   1   52.99    6.40
   8  -3  -1   66.29    6.80
   8   3   1   54.99    5.90
   8  -3  -1   62.09    6.10
  -8   3   1   67.79    6.50
  -8  -3  -1   59.39    5.80
   8   4   1    9.40    3.90
   8  -4  -1   16.20    4.30
   8   4   1   13.30    4.60
   8  -4  -1   21.60    4.90
  -8   4   1   11.40    3.50
  -8  -4  -1   15.50    3.90
   8  -5  -1   30.80    5.10
   8  -5  -1   27.30    7.70
   8   5   1   29.00    4.90
   8   5   1   31.60    5.30
  -8   5   1   20.80    4.20
  -8  -5  -1   24.30    4.40
   8  -6  -1    8.30    3.90
   8   6   1    6.90    4.20
   8  -6  -1   11.50    4.30
  -8   6   1    9.60    4.20
  -8  -6  -1    6.10    3.80
   8  -7  -1    3.30    4.40
   8   7   1   -0.70    4.00
   8  -7  -1    3.40    3.90
   8   7   1    3.20    3.80
  -8  -7  -1    3.10    3.40
  -8   7   1   -1.70    3.60
   8   8   1    9.20    4.80
   8   8   1   17.40    4.70
   8  -8  -1   17.80    5.60
  -8   8   1   12.70    4.50
  -8  -8  -1   14.70    4.60
   8   9   1    1.20    3.70
   8  -9  -1   -1.00    4.50
   8   9   1    6.80    4.50
  -8  -9  -1   -4.40    3.20
  -8   9   1    0.20    4.20
   8  10   1    6.20    4.50
   8  10   1   10.90    5.20
   8 -10  -1    3.40    4.80
  -8 -10  -1    7.90    3.90
   9   8  -1   -4.00    3.60
   9   8  -1    1.10    4.50
   9  -8   1    5.50    4.90
  -9   8  -1    0.90    4.30
  -9  -8   1    0.80    3.70
   9  -7   1   20.00    6.30
   9   7  -1   13.90    4.60
   9   7  -1    7.50    4.30
  -9   7  -1    7.20    4.50
  -9  -7   1    8.10    3.90
   9   6  -1    6.40    4.30
   9   6  -1    6.10    4.40
   9  -6   1   -1.50    4.40
   9  -6   1    0.30    4.00
  -9  -6   1    9.30    3.80
  -9   6  -1   10.20    5.10
   9  -5   1   50.39    6.90
   9   5  -1   38.80    5.50
   9   5  -1   40.00    6.40
   9  -5   1   43.30    6.80
  -9   5  -1   42.30    5.60
  -9  -5   1   42.20    5.20
   9   4  -1    3.40    3.90
   9  -4   1   -1.30    4.10
   9  -4   1   14.10    4.60
   9   4  -1    1.70    3.80
  -9   4  -1    1.60    3.70
  -9  -4   1   -0.30    3.00
   9  -3   1    8.50    4.70
   9   3  -1    5.50    4.00
   9   3  -1    2.40    3.90
   9  -3   1    1.80    3.70
  -9   3  -1    4.10    3.50
  -9  -3   1    4.10    3.00
   9  -2   1    4.70    4.20
   9   2  -1    8.10    4.60
   9   2  -1   -1.30    3.30
   9  -2   1   -1.10    3.90
  -9  -2   1    3.90    3.10
  -9   2  -1    2.20    3.20
   9  -1   1   -4.10    4.00
   9   1  -1    2.20    4.40
   9   1  -1    5.20    3.90
   9  -1   1    0.50    3.50
  -9   1  -1    1.20    3.40
  -9  -1   1   -0.50    2.90
   9   0   1    4.90    4.00
   9   0  -1    2.70    3.90
   9   0   1    1.70    4.00
   9   0  -1    3.40    4.50
  -9   0   1   10.90    3.50
   9   1   1    1.20    4.00
   9  -1  -1   -1.40    3.70
   9  -1  -1    3.40    4.00
   9   1   1    0.40    3.70
  -9  -1  -1   -2.40    3.00
  -9   1   1   -6.20    2.90
   9   2   1    2.60    3.80
   9  -2  -1    3.90    3.70
   9   2   1    1.80    4.00
   9  -2  -1   -3.40    3.60
  -9  -2  -1   10.60    3.80
  -9   2   1    8.50    3.80
   9  -3  -1    8.60    4.10
   9  -3  -1   -0.80    4.00
   9   3   1    1.50    3.90
   9   3   1   -2.00    3.60
  -9   3   1    7.00    4.00
  -9  -3  -1   -1.20    3.00
   9   4   1   -0.30    3.90
   9  -4  -1   -1.50    3.50
   9   4   1   12.70    4.70
   9  -4  -1    4.60    4.30
  -9   4   1    5.70    3.50
  -9  -4  -1    4.90    3.60
   9  -5  -1   35.60    5.50
   9  -5  -1   29.30    6.40
   9   5   1   43.40    6.30
   9   5   1   39.40    5.80
  -9  -5  -1   47.00    5.80
  -9   5   1   40.70    6.00
   9   6   1    7.60    4.70
   9  -6  -1    5.40    4.40
   9   6   1    1.20    4.30
   9  -6  -1    6.00    3.90
  -9  -6  -1   11.30    4.30
  -9   6   1    4.40    3.80
   9  -7  -1    6.10    4.80
   9   7   1    8.80    5.10
   9   7   1    3.20    4.20
  -9   7   1    4.90    4.50
  -9  -7  -1   18.30    4.60
   9   8   1    1.50    4.50
   9   8   1    0.60    4.00
   9  -8  -1    1.60    4.60
  -9  -8  -1    7.20    4.80
  -9   8   1    8.90    4.80
  10  -4   1   12.10    5.10
  10   4  -1   13.40    5.00
  10   4  -1   16.20    5.10
  10  -4   1   11.00    5.80
 -10  -4   1    6.30    3.70
 -10   4  -1   14.90    4.10
  10   3  -1   15.10    5.10
  10  -3   1   10.50    5.70
  10   3  -1    3.50    4.30
  10  -3   1    4.20    4.80
 -10  -3   1    9.70    3.70
 -10   3  -1    6.10    3.90
  10   2  -1   22.40    5.60
  10  -2   1   17.00    5.00
  10  -2   1   12.30    5.30
  10   2  -1   20.20    5.10
 -10  -2   1   15.50    4.30
 -10   2  -1   13.10    4.30
  10  -1   1   13.00    4.80
  10   1  -1   13.60    5.00
  10  -1   1   17.20    5.20
  10   1  -1    7.80    5.10
 -10   1  -1    9.60    4.30
 -10  -1   1   13.00    4.00
  10   0  -1    1.20    3.90
  10   0   1    4.10    4.50
  10   0   1    8.80    3.90
  10   0  -1   -2.40    3.60
 -10   0  -1    5.90    3.60
 -10   0   1   -2.40    4.20
  10  -1  -1   16.70    4.60
  10   1   1   -2.50    4.10
  10   1   1   14.90    4.90
  10  -1  -1   16.10    5.10
 -10  -1  -1    9.40    4.10
 -10   1   1    8.80    3.90
  10   2   1   20.70    4.70
  10  -2  -1   12.50    4.90
  10  -2  -1   15.40    5.00
  10   2   1   20.50    5.30
 -10   2   1   11.00    4.30
 -10  -2  -1   12.00    4.40
  10  -3  -1    9.10    5.10
  10   3   1    9.90    4.60
  10  -3  -1    4.10    4.10
  10   3   1   21.00    5.50
 -10   3   1   11.70    4.60
  10  -4  -1    8.50    4.30
  10   4   1   -2.10    4.60
  10   4   1    7.90    4.80
  10  -4  -1   17.50    5.90
 -10   4   1   12.60    4.80
   0  15  -2   -0.80    4.30
   0 -14   2   -2.20    4.30
   0  14  -2    0.70    3.90
   0 -13   2    2.10    4.20
   0  13  -2   12.40    4.70
   0  13  -2    6.50    4.30
   0  12  -2    0.40    3.70
   0 -12   2    5.00    3.90
   0  12  -2   -0.40    3.50
   0 -11   2    7.00    3.80
   0  11  -2    5.30    3.50
   0  11  -2    7.40    3.60
   0  10  -2  122.79    7.70
   0 -10   2  120.29    6.90
   0  10  -2  121.49    8.20
   0   9  -2  142.49    8.00
   0   9  -2  136.19    7.40
   0  -9   2  133.09    6.80
   0   8  -2   68.99    5.40
   0  -8   2   65.59    4.80
   0  -8   2   65.79    5.70
   0   8  -2   61.69    6.30
   0   7  -2   94.89    5.50
   0  -7   2  110.89    5.30
   0  -7   2   91.59    5.70
   0  -6   2  220.28    7.70
   0  -6   2  212.28    7.10
   0   6  -2  210.88    7.50
   0   6  -2  218.88    7.30
   0  -5   2 3140.39   70.39
   0   5  -2 3313.87   70.59
   0  -5   2 3313.17   71.09
   0   5  -2 3264.47   70.89
   0  -4   2   33.30    2.60
   0   4  -2   34.70    2.80
   0   4  -2   38.20    3.00
   0  -4   2   32.60    2.90
   0   3  -2 7609.24  168.68
   0  -3   2 7636.04  168.78
   0   2  -2  399.66    9.70
   0   2  -2  429.06    9.60
   0  -2   2  415.46    9.60
   0  -2   2  410.76    9.70
   0   2   2  413.26    9.70
   0  -2  -2  408.66    9.60
   0   3   2 7838.12  174.58
   0   3   2 7907.41  174.98
   0   4   2   35.00    3.00
   0  -4  -2   28.70    2.60
   0   4   2   33.50    2.80
   0  -6  -2  223.98    8.00
   0   6   2  213.18    7.50
   0   6   2  222.38    7.80
   0  -7  -2   92.69    5.10
   0   7   2   89.49    5.60
   0   7   2   83.69    7.30
   0  -8  -2   70.39    5.20
   0   8   2   70.39    5.50
   0   8   2   72.69    5.70
   0  -9  -2  136.49    6.90
   0   9   2  130.29    7.50
   0  -9  -2  120.09    7.60
   0   9   2  116.09    7.30
   0 -10  -2  135.09    7.40
   0 -10  -2  127.09    8.20
   0  10   2  138.09    8.20
   0  10   2  137.49    7.90
   0 -11  -2    4.20    3.40
   0 -11  -2    5.80    3.10
   0  11   2    6.30    3.60
   0  11   2    1.50    3.50
   0  12   2    6.70    4.10
   0  12   2    0.30    3.70
   0 -12  -2   -6.20    3.60
   0  13   2   -2.30    4.00
   0 -13  -2    2.80    4.30
   0  13   2   12.80    4.80
   0  14   2   -4.00    3.80
   0 -14  -2    8.50    5.00
   0 -15  -2   13.40    5.70
   0  15   2    3.00    4.40
   1 -15   2   10.30    4.80
   1  15  -2    9.10    4.40
  -1 -15   2   12.90    5.30
  -1  15  -2    4.90    4.30
   1 -14   2    1.50    4.00
   1  14  -2    5.90    4.50
  -1  14  -2    7.00    4.50
  -1 -14   2    3.20    4.30
   1  13  -2    7.70    4.30
   1  13  -2   12.40    4.40
  -1  13  -2   12.10    5.60
  -1 -13   2    9.20    4.30
   1  12  -2    8.80    4.00
   1  12  -2    7.70    3.90
  -1 -12   2   17.90    5.10
  -1  12  -2   13.80    4.20
  -1  12  -2    7.30    4.10
   1  11  -2   -1.50    2.90
   1 -11   2    2.00    3.00
   1  11  -2    2.30    3.60
   1 -11   2    1.60    3.70
  -1  11  -2    2.60    3.40
  -1  11  -2    1.80    3.60
  -1 -11   2    7.20    3.80
   1  10  -2   15.20    4.10
   1 -10   2   15.70    4.20
   1  10  -2   15.60    3.40
   1 -10   2    9.60    3.20
  -1 -10   2   23.10    3.80
  -1 -10   2   20.40    4.40
  -1  10  -2   15.00    4.10
  -1  10  -2   15.10    3.90
   1  -9   2   34.00    4.20
   1   9  -2   30.60    4.10
   1   9  -2   38.20    4.60
   1  -9   2   19.90    4.30
  -1   9  -2   46.40    7.30
  -1   9  -2   35.00    4.50
  -1  -9   2   28.20    4.40
  -1  -9   2   36.40    4.10
   1  -8   2   55.19    4.90
   1  -8   2   45.70    5.10
   1   8  -2   48.00    4.70
   1   8  -2   52.09    5.00
  -1   8  -2   51.19    5.40
  -1  -8   2   61.69    5.50
  -1   8  -2   57.09    5.40
  -1  -8   2   46.30    4.50
   1  -7   2   29.40    3.80
   1  -7   2   31.90    3.60
   1   7  -2   32.80    3.80
   1   7  -2   27.50    3.30
  -1   7  -2   22.50    3.90
  -1   7  -2   27.40    4.30
  -1  -7   2   26.80    3.70
  -1  -7   2   20.80    2.70
   1  -6   2   17.40    2.50
   1  -6   2   26.70    2.90
   1   6  -2   27.60    3.20
   1   6  -2   21.10    2.50
  -1   6  -2   17.40    2.50
  -1  -6   2   32.00    3.10
  -1  -6   2   21.30    3.00
   1  -5   2  810.12   19.40
   1   5  -2  788.12   19.10
   1   5  -2  804.12   18.80
   1  -5   2  775.32   18.80
  -1  -5   2  765.62   19.10
  -1   5  -2  754.32   18.90
  -1  -5   2  802.52   18.60
   1   4  -2 1311.77   29.00
   1   4  -2 1268.27   28.60
   1  -4   2 1253.57   28.80
  -1   4  -2 1316.67   29.00
  -1   4  -2 1277.37   29.10
  -1  -4   2 1257.27   28.50
  -1  -4   2 1299.57   29.00
   1  -3   2  194.78    5.80
   1   3  -2  188.48    5.50
   1  -3   2  194.48    6.00
   1   3  -2  191.18    5.70
  -1   3  -2  193.78    5.80
  -1  -3   2  197.58    5.40
  -1   3  -2  199.18    6.10
  -1  -3   2  195.68    5.90
   1  -2   2  686.13   15.70
   1   2  -2  707.53   15.60
   1   2  -2  707.53   15.40
  -1   2  -2  673.23   15.80
  -1   2  -2  700.43   15.80
  -1  -2   2  697.23   15.40
  -1  -2   2  690.93   15.60
   1  -1   2   67.09    3.20
   1  -1   2   69.09    2.70
  -1  -1   2   71.29    2.10
  -1   1  -2   66.69    2.70
  -1   0   2 1132.49   28.90
   1  -1  -2   67.69    2.50
   1   1   2   64.19    2.80
  -1   1   2   72.29    2.50
  -1  -1  -2   67.09    2.50
  -1   1   2   70.59    2.50
   1   2   2  709.33   16.00
   1  -2  -2  682.63   15.70
   1  -2  -2  713.63   15.90
   1   2   2  703.03   15.90
  -1  -2  -2  708.63   15.90
  -1   2   2  691.43   15.70
  -1  -2  -2  696.73   15.80
  -1   2   2  670.33   15.80
   1   3   2  201.78    6.00
   1   3   2  194.58    5.70
   1  -3  -2  197.68    5.80
   1  -3  -2  195.48    6.00
  -1  -3  -2  183.18    5.60
  -1   3   2  195.08    5.80
  -1   3   2  195.38    5.90
  -1  -3  -2  189.48    6.00
   1  -4  -2 1318.17   29.30
   1  -4  -2 1282.97   28.90
   1   4   2 1258.67   28.90
  -1   4   2 1294.87   29.20
  -1  -4  -2 1282.37   29.30
  -1   4   2 1298.97   29.00
  -1  -4  -2 1262.37   28.80
   1   5   2  809.22   19.60
   1  -5  -2  774.12   18.80
   1  -5  -2  791.52   19.30
   1   5   2  782.92   19.00
  -1  -5  -2  797.12   18.90
  -1   5   2  788.02   19.00
  -1   5   2  767.82   19.20
  -1  -5  -2  790.32   19.40
   1  -6  -2   27.00    3.10
   1   6   2   29.20    3.20
   1  -6  -2   25.90    3.30
   1   6   2   20.70    2.90
  -1   6   2   17.20    2.50
  -1  -6  -2   22.30    3.10
  -1   6   2   16.60    2.60
  -1  -6  -2   22.80    3.00
   1   7   2   24.80    3.60
   1   7   2   24.30    3.10
   1  -7  -2   20.00    3.10
   1  -7  -2   20.10    2.90
  -1  -7  -2   23.40    3.00
  -1   7   2   24.60    3.10
  -1  -7  -2   34.70    4.10
  -1   7   2   23.90    3.10
   1   8   2   49.10    5.20
   1  -8  -2   51.49    4.80
   1   8   2   54.49    5.10
   1  -8  -2   48.00    4.70
  -1  -8  -2   45.40    4.60
  -1   8   2   51.19    5.00
  -1   8   2   48.60    5.10
  -1  -8  -2   60.69    4.80
   1  -9  -2   34.20    4.10
   1   9   2   35.40    4.40
   1  -9  -2   23.60    4.00
   1   9   2   31.90    4.60
  -1  -9  -2   30.70    4.00
  -1   9   2   26.20    4.20
  -1  -9  -2   30.20    4.50
  -1   9   2   14.90    3.70
   1  10   2   20.10    4.40
   1  10   2   14.40    3.80
   1 -10  -2   17.50    3.60
   1 -10  -2   22.40    4.70
  -1  10   2   22.60    4.60
  -1 -10  -2   21.00    4.80
  -1  10   2   20.00    4.50
  -1 -10  -2   14.70    3.50
   1 -11  -2    5.00    3.20
   1  11   2    0.40    3.40
   1  11   2    4.20    3.50
  -1  11   2    2.00    3.50
  -1  11   2    2.00    3.40
  -1 -11  -2   -6.90    3.40
   1  12   2    7.80    4.20
   1 -12  -2    9.00    4.60
   1  12   2   13.80    4.60
  -1  12   2   10.10    3.80
  -1  12   2   12.60    4.20
  -1 -12  -2    5.50    4.10
   1 -13  -2    8.30    4.90
   1  13   2    2.00    3.40
   1  13   2    7.00    4.40
  -1 -13  -2   17.40    5.70
   1  14   2    7.90    4.20
  -1 -14  -2   13.70    5.20
  -1  14   2   10.50    5.00
   1 -15  -2    8.40    5.10
   1  15   2    7.60    4.30
  -1  15   2   13.10    5.50
   2  15  -2    9.80    4.50
   2 -15   2   10.60    4.80
  -2  15  -2   19.70    5.70
  -2 -15   2   11.20    4.80
   2  14  -2   -4.90    4.10
   2  14  -2   -1.60    3.70
  -2 -14   2    0.80    4.20
  -2  14  -2    8.40    4.60
   2 -13   2    1.70    4.70
   2  13  -2    9.50    4.10
  -2 -13   2    4.10    3.80
  -2  13  -2   16.30    4.40
   2  12  -2   14.80    4.50
   2  12  -2   14.50    4.60
   2 -12   2   12.10    4.40
  -2  12  -2   27.40    5.50
  -2  12  -2   15.20    4.40
  -2 -12   2   13.60    4.20
   2 -11   2   43.00    5.10
   2  11  -2   39.80    5.10
   2  11  -2   44.00    5.80
   2 -11   2   32.40    5.50
  -2 -11   2   44.00    6.00
   2 -10   2   33.80    4.80
   2 -10   2   28.10    4.30
   2  10  -2   37.80    5.00
   2  10  -2   31.10    4.50
  -2  10  -2   34.10    4.50
  -2 -10   2   25.00    4.90
  -2  10  -2   40.60    5.30
   2  -9   2  179.68    9.30
   2   9  -2  185.08    8.80
   2   9  -2  190.08    8.40
   2  -9   2  176.38    8.10
  -2  -9   2  182.78    9.00
  -2   9  -2  184.08    9.00
  -2  -9   2  191.78    8.00
  -2   9  -2  195.38    8.90
   2  -8   2  182.98    7.90
   2   8  -2  187.28    7.80
   2   8  -2  179.98    8.10
   2  -8   2  180.48    8.80
  -2  -8   2  194.58    7.50
  -2   8  -2  194.28    8.80
  -2   8  -2  185.98    8.30
  -2  -8   2  188.98    8.30
   2  -7   2  101.09    6.50
   2   7  -2  110.99    5.70
   2  -7   2  101.19    5.70
   2   7  -2  109.89    5.90
  -2   7  -2  112.39    6.10
  -2   7  -2  111.59    6.30
  -2  -7   2  115.79    6.20
  -2  -7   2  106.49    5.30
   2  -6   2   18.10    2.90
   2   6  -2   14.00    2.60
   2   6  -2   17.20    2.70
  -2   6  -2   19.40    3.70
  -2   6  -2   13.00    2.70
  -2  -6   2   20.90    3.00
  -2  -6   2   18.00    2.50
   2   5  -2   16.60    2.40
   2  -5   2    9.70    2.10
   2  -5   2   12.80    2.60
  -2   5  -2   17.20    2.80
  -2   5  -2   20.20    2.90
  -2  -5   2   17.00    2.80
  -2  -5   2   15.10    2.20
   2  -4   2  534.55   13.80
   2   4  -2  540.65   13.50
   2  -4   2  528.05   13.50
   2   4  -2  548.35   13.30
  -2  -4   2  541.25   13.00
  -2  -4   2  533.85   13.70
  -2   4  -2  549.35   13.60
  -2   4  -2  498.65   13.70
   2   3  -2  275.47    7.40
   2   3  -2  282.07    7.60
   2  -3   2  267.97    7.90
  -2  -3   2  278.97    7.20
  -2   3  -2  265.17    7.80
  -2   3  -2  255.47    7.60
  -2  -3   2  262.27    7.30
   2   2  -2  377.26    9.30
   2  -2   2  387.16    9.90
   2  -2   2  415.86   10.10
   2   2  -2  381.56    9.70
  -2  -2   2  381.96    9.30
  -2  -2   2  392.36    9.50
  -2   2  -2  375.26    9.80
  -2   2  -2  384.06    9.90
   2  -1   2  903.71   20.20
   2   1  -2  882.61   19.80
   2  -1   2  875.81   20.10
   2   1  -2  879.51   19.80
  -2  -1   2  873.71   19.70
  -2   1  -2  894.11   20.00
  -2   1  -2  910.81   20.20
  -2  -1   2  874.51   19.60
   2   0   2 1307.47   29.20
   2   0   2 1347.97   29.30
   2   0  -2 1343.87   28.90
   2   0  -2 1317.07   28.80
  -2   0   2 1302.87   28.90
  -2   0  -2 1310.47   29.20
  -2   0  -2 1326.07   29.20
  -2   0   2 1361.26   28.80
   2  -1  -2  883.81   19.60
   2  -1  -2  893.71   19.80
   2   1   2  880.81   19.90
   2   1   2  885.41   19.90
  -2   1   2  890.01   19.70
  -2  -1  -2  877.21   19.80
  -2  -1  -2  830.82   19.80
  -2   1   2  876.21   19.50
   2  -2  -2  385.66    9.70
   2  -2  -2  390.26    9.60
   2   2   2  377.16    9.90
   2   2   2  389.06   10.00
  -2  -2  -2  379.26    9.90
  -2   2   2  367.56    9.70
  -2   2   2  383.66    9.50
  -2  -2  -2  381.56    9.60
   2  -3  -2  266.77    7.60
   2   3   2  266.67    7.80
   2   3   2  270.07    7.70
   2  -3  -2  264.37    7.80
  -2  -3  -2  269.07    7.80
  -2  -3  -2  280.47    7.50
  -2   3   2  275.47    7.80
  -2   3   2  268.07    7.50
   2   4   2  523.45   13.70
   2   4   2  539.85   13.30
   2  -4  -2  541.25   13.70
   2  -4  -2  547.15   13.50
  -2  -4  -2  522.35   13.70
  -2   4   2  516.95   13.30
  -2  -4  -2  520.25   13.20
  -2   4   2  536.05   13.60
   2   5   2   17.90    2.80
   2   5   2   15.00    2.50
   2  -5  -2   10.20    2.30
   2  -5  -2   16.90    2.70
  -2  -5  -2   13.70    2.50
  -2  -5  -2   11.90    2.10
  -2   5   2   19.20    2.90
  -2   5   2   10.90    2.10
   2  -6  -2   18.10    2.80
   2  -6  -2   14.20    2.60
   2   6   2   21.40    3.00
  -2  -6  -2   16.10    2.60
  -2  -6  -2   12.80    2.60
  -2   6   2   12.20    2.50
  -2   6   2   12.10    2.50
   2   7   2  109.29    6.00
   2   7   2  107.39    6.20
   2  -7  -2  108.19    5.70
   2  -7  -2  104.29    6.50
  -2  -7  -2  110.79    6.40
  -2  -7  -2   98.59    5.40
  -2   7   2   95.69    6.10
   2  -8  -2  186.68    8.00
   2  -8  -2  194.18    8.90
   2   8   2  181.18    8.00
  -2  -8  -2  179.18    7.70
  -2   8   2  179.58    8.20
  -2   8   2  181.08    8.50
  -2  -8  -2  175.28    8.50
   2  -9  -2  180.48    8.40
   2   9   2  187.28    9.30
   2   9   2  186.38    8.60
   2  -9  -2  189.38    9.40
  -2  -9  -2  186.88    8.10
  -2   9   2  186.88    8.80
  -2   9   2  190.58    9.10
  -2  -9  -2  185.88   10.40
   2  10   2   19.30    4.10
   2 -10  -2   27.40    3.80
   2  10   2   34.10    4.90
   2 -10  -2   39.80    5.60
  -2  10   2   37.20    5.30
  -2  10   2   26.30    3.90
  -2 -10  -2   40.50    6.10
   2  11   2   34.20    4.90
   2  11   2   36.00    5.30
   2 -11  -2   30.80    5.00
   2 -11  -2   31.70    4.30
  -2  11   2   31.60    4.70
  -2  11   2   28.10    4.80
  -2 -11  -2   30.70    5.20
   2  12   2   19.40    4.90
   2 -12  -2   12.00    4.50
   2  12   2   20.00    5.00
  -2  12   2    8.80    4.10
  -2 -12  -2   16.80    5.20
  -2  12   2   11.30    5.70
   2  13   2   12.00    4.50
   2  13   2   10.30    4.80
  -2  13   2    2.00    6.10
  -2 -13  -2    4.90    3.90
   2  14   2    0.10    4.20
   2 -14  -2    1.00    4.60
  -2  14   2   -6.00    4.20
  -2 -14  -2    1.40    3.80
   2 -15  -2   15.10    6.00
   2  15   2   13.40    5.70
  -2 -15  -2   17.80    6.00
  -2  15   2    5.60    4.70
  -3 -15   2    3.20    5.20
   3  14  -2   -3.30    3.70
   3  14  -2    6.40    4.60
   3 -14   2    4.70    4.60
  -3  14  -2    1.60    4.80
  -3 -14   2   -5.50    4.30
   3 -13   2    3.30    5.20
   3  13  -2   12.90    4.70
   3  13  -2   14.90    4.70
  -3 -13   2   16.40    5.00
  -3  13  -2   19.30    5.00
   3 -12   2    2.80    4.20
   3  12  -2    1.50    4.20
   3  12  -2   -0.10    3.50
  -3  12  -2    0.00    3.80
  -3 -12   2    4.40    4.10
   3 -11   2   55.89    6.60
   3  11  -2   70.79    6.90
   3  11  -2   59.69    6.20
   3 -11   2   59.09    6.20
  -3  11  -2   45.00    5.10
  -3  11  -2   64.39    6.80
  -3 -11   2   45.70    5.70
   3  10  -2   70.99    6.30
   3 -10   2   68.89    7.20
   3 -10   2   52.09    5.70
   3  10  -2   79.09    6.40
  -3  10  -2   62.29    6.40
  -3 -10   2   68.39    5.80
   3   9  -2   69.39    6.30
   3  -9   2   55.79    5.90
   3  -9   2   65.89    6.10
  -3   9  -2   62.89    6.70
  -3  -9   2   68.99    5.30
  -3   9  -2   64.09    6.40
  -3  -9   2   52.19    5.30
   3  -8   2  117.39    8.00
   3  -8   2  138.09    7.40
   3   8  -2  139.69    7.60
   3   8  -2  125.09    7.10
  -3   8  -2  127.99    7.50
  -3  -8   2  137.59    6.50
  -3   8  -2  135.09    7.90
  -3  -8   2  129.59    7.50
   3  -7   2    9.20    2.70
   3   7  -2   10.50    3.00
   3  -7   2   14.70    3.30
   3   7  -2   13.60    2.70
  -3  -7   2   11.30    2.70
  -3   7  -2   15.30    3.50
  -3  -7   2   17.70    3.40
  -3   7  -2   11.70    3.30
   3  -6   2  107.09    5.80
   3   6  -2  104.49    5.50
   3  -6   2  107.29    6.30
   3   6  -2  103.49    5.80
  -3   6  -2  101.39    6.00
  -3   6  -2  112.29    6.00
  -3  -6   2  109.69    5.20
  -3  -6   2  119.99    6.20
   3   5  -2  165.28    6.80
   3  -5   2  173.38    6.80
   3  -5   2  176.18    7.20
   3   5  -2  174.18    6.40
  -3   5  -2  174.08    6.80
  -3  -5   2  166.18    6.70
  -3   5  -2  182.08    7.10
   3  -4   2  240.18    8.00
   3   4  -2  229.48    7.30
   3   4  -2  221.28    7.20
   3  -4   2  229.48    7.60
  -3  -4   2  224.38    6.80
  -3  -4   2  213.58    7.10
  -3   4  -2  227.58    7.60
  -3   4  -2  211.08    7.60
   3  -3   2  620.04   15.50
   3   3  -2  606.54   14.90
   3  -3   2  620.64   15.60
   3   3  -2  618.24   15.20
  -3   3  -2  633.34   15.60
  -3  -3   2  574.94   15.00
  -3   3  -2  627.84   15.30
  -3  -3   2  616.74   14.80
   3  -2   2  136.49    5.20
   3   2  -2  130.69    4.70
   3  -2   2  130.39    5.00
   3   2  -2  127.79    4.70
  -3   2  -2  135.99    5.10
  -3  -2   2  136.39    4.50
  -3   2  -2  127.49    5.10
  -3  -2   2  133.29    4.70
   3   1  -2  148.19    4.90
   3   1  -2  145.99    4.70
   3  -1   2  141.49    5.30
   3  -1   2  146.99    5.20
  -3  -1   2  139.59    4.60
  -3  -1   2  137.79    4.80
  -3   1  -2  143.39    5.20
  -3   1  -2  143.09    5.00
   3   0  -2  505.65   12.20
   3   0   2  494.35   12.70
   3   0   2  505.85   12.50
   3   0  -2  497.55   12.20
  -3   0  -2  492.55   12.50
  -3   0  -2  503.55   12.60
  -3   0   2  510.25   12.10
  -3   0   2  496.05   12.20
   3  -1  -2  147.89    5.10
   3   1   2  144.39    5.30
   3  -1  -2  147.49    4.90
   3   1   2  139.09    5.30
  -3   1   2  154.78    4.90
  -3   1   2  153.08    5.00
  -3  -1  -2  152.48    5.30
  -3  -1  -2  144.89    5.30
   3   2   2  142.39    5.10
   3  -2  -2  131.09    5.00
   3   2   2  128.69    5.20
   3  -2  -2  137.49    4.90
  -3   2   2  134.49    5.00
  -3  -2  -2  142.19    5.10
  -3  -2  -2  138.59    5.30
  -3   2   2  136.09    4.80
   3  -3  -2  617.64   15.40
   3   3   2  618.54   15.50
   3   3   2  624.54   15.70
   3  -3  -2  624.04   15.40
  -3   3   2  625.44   15.30
  -3  -3  -2  619.34   15.20
  -3  -3  -2  623.44   15.40
  -3   3   2  592.14   15.40
   3  -4  -2  213.58    7.40
   3   4   2  216.08    7.70
   3  -4  -2  225.18    7.70
   3   4   2  215.88    7.40
  -3   4   2  227.78    7.50
  -3  -4  -2  238.08    7.40
  -3   4   2  233.08    7.40
  -3  -4  -2  236.28    7.70
   3  -5  -2  186.28    7.30
   3   5   2  164.38    6.90
   3   5   2  171.48    6.80
   3  -5  -2  175.28    6.80
  -3  -5  -2  172.98    6.40
  -3   5   2  182.68    7.00
  -3  -5  -2  169.78    7.30
  -3   5   2  183.38    6.90
   3  -6  -2  108.89    6.30
   3   6   2  106.19    6.10
   3   6   2   98.09    5.50
  -3  -6  -2   97.29    5.70
  -3   6   2  105.79    5.80
  -3   6   2  103.39    5.80
  -3  -6  -2  101.49    5.20
   3  -7  -2    7.00    3.30
   3  -7  -2    9.60    2.80
   3   7   2   14.40    3.40
  -3   7   2   10.10    3.10
  -3   7   2   14.30    3.20
  -3  -7  -2   11.60    3.30
  -3  -7  -2   16.20    3.20
   3  -8  -2  119.89    7.80
   3   8   2  132.69    7.20
   3  -8  -2  121.29    6.90
  -3   8   2  135.49    7.50
  -3   8   2  124.49    7.70
  -3  -8  -2  133.29    7.60
  -3  -8  -2  126.79    6.60
   3  -9  -2   56.19    5.80
   3   9   2   57.19    5.90
   3  -9  -2   64.39    6.10
   3   9   2   69.39    6.40
  -3  -9  -2   61.79    5.60
  -3   9   2   62.49    6.00
  -3   9   2   61.69    6.40
   3  10   2   63.79    6.20
   3  10   2   53.39    5.80
   3 -10  -2   71.59    6.60
   3 -10  -2   75.19    7.50
  -3 -10  -2   65.19    5.80
  -3 -10  -2   64.59    6.80
  -3  10   2   77.29    6.90
  -3  10   2   73.99    7.10
   3 -11  -2   56.69    6.70
   3  11   2   61.09    6.60
   3 -11  -2   62.09    6.70
   3  11   2   50.79    5.40
  -3  11   2   55.49    6.50
  -3 -11  -2   68.29    7.10
  -3  11   2   47.60    5.40
   3  12   2    6.20    4.30
   3 -12  -2   -3.30    3.80
  -3  12   2    1.30    4.10
  -3 -12  -2   -2.30    3.70
   3 -13  -2   12.40    5.20
   3  13   2   15.10    4.60
   3  13   2    9.70    4.40
  -3 -13  -2   17.10    5.70
  -3  13   2    5.70    4.80
   3  14   2    3.90    4.40
   3 -14  -2    3.50    5.10
  -3  14   2   -3.20    4.10
  -3 -14  -2    6.50    5.70
  -3 -15  -2    9.80    4.80
  -4  14  -2    8.00    4.50
   4  13  -2   15.00    5.50
   4 -13   2   11.80    5.10
   4  13  -2   11.00    4.60
  -4 -13   2   11.90    4.70
  -4  13  -2   12.60    4.90
   4  12  -2   56.39    6.50
   4  12  -2   43.30    6.00
   4 -12   2   56.39   11.10
  -4  12  -2   42.30    5.70
  -4 -12   2   51.49    7.00
   4 -11   2   50.89    6.30
   4  11  -2   50.29    5.50
   4  11  -2   49.90    5.90
  -4 -11   2   67.49    7.10
  -4  11  -2   44.90    5.80
   4 -10   2    8.50    3.70
   4  10  -2    5.80    3.40
   4  10  -2   11.30    3.80
   4 -10   2   -0.60    3.60
  -4  10  -2    4.90    3.70
  -4 -10   2    6.00    3.40
  -4  10  -2    3.40    3.80
  -4 -10   2   -1.80    2.00
   4  -9   2   10.70    3.40
   4  -9   2    4.30    3.90
   4   9  -2    6.20    3.10
  -4   9  -2   10.40    4.40
  -4  -9   2    8.30    3.50
  -4   9  -2    5.10    3.20
   4  -8   2   11.80    3.30
   4   8  -2   14.30    3.70
   4  -8   2   16.70    4.20
   4   8  -2   11.80    3.60
  -4   8  -2   13.40    4.00
  -4   8  -2   15.90    3.90
  -4  -8   2   15.50    4.10
  -4  -8   2   13.40    3.20
   4  -7   2   45.00    4.70
   4   7  -2   41.30    4.30
   4   7  -2   35.80    4.00
   4  -7   2   35.50    4.70
  -4   7  -2   35.50    4.10
  -4  -7   2   48.40    4.90
  -4   7  -2   36.20    4.40
  -4  -7   2   40.40    4.30
   4  -6   2   92.09    6.80
   4  -6   2   90.79    6.10
   4   6  -2   92.29    5.80
   4   6  -2   88.59    5.60
  -4  -6   2   70.19    5.50
  -4   6  -2   69.19    5.90
  -4  -6   2   82.49    4.90
  -4   6  -2   80.99    6.00
   4  -5   2  272.37    9.70
   4   5  -2  256.87    8.80
   4  -5   2  256.87    9.60
   4   5  -2  274.47    9.20
  -4  -5   2  274.17    8.50
  -4   5  -2  288.57    9.50
  -4  -5   2  259.87    9.00
  -4   5  -2  271.37    9.60
   4   4  -2   81.89    5.00
   4  -4   2   75.79    5.30
   4   4  -2   82.39    4.70
   4  -4   2   80.49    5.00
  -4  -4   2   74.39    4.40
  -4   4  -2   79.29    5.10
  -4   4  -2   73.69    5.10
  -4  -4   2   77.99    4.60
   4  -3   2   56.69    4.50
   4   3  -2   68.29    4.60
   4   3  -2   70.39    4.20
   4  -3   2   58.99    4.80
  -4  -3   2   64.79    3.80
  -4  -3   2   78.79    4.30
  -4   3  -2   63.79    4.60
  -4   3  -2   71.09    4.60
   4   2  -2  370.06   10.60
   4  -2   2  395.26   10.90
   4   2  -2  382.06   10.50
   4  -2   2  380.56   11.00
  -4  -2   2  364.86   10.10
  -4  -2   2  368.86   10.20
  -4   2  -2  366.66   12.30
  -4   2  -2  367.06   10.60
   4  -1   2   92.29    4.70
   4   1  -2   88.59    4.50
   4   1  -2   90.69    4.30
   4  -1   2   82.99    4.70
  -4   1  -2   88.89    4.70
  -4  -1   2   96.69    4.30
  -4   1  -2   87.69    4.60
  -4  -1   2   95.09    4.60
   4   0   2  245.18    8.00
   4   0   2  236.98    7.90
   4   0  -2  243.58    7.70
   4   0  -2  252.87    7.60
  -4   0  -2  239.48    7.80
  -4   0  -2  244.98    7.90
  -4   0   2  248.28    7.30
  -4   0   2  250.37    7.60
   4   1   2   95.09    5.00
   4  -1  -2   91.59    4.70
   4  -1  -2   94.29    4.50
   4   1   2   89.39    4.60
  -4   1   2   96.49    4.50
  -4  -1  -2   91.29    4.70
  -4  -1  -2   98.29    4.80
  -4   1   2  102.69    4.40
   4  -2  -2  376.36   10.60
   4   2   2  367.86   10.80
   4   2   2  374.76   11.10
   4  -2  -2  382.66   10.60
  -4  -2  -2  386.46   10.70
  -4   2   2  374.96   10.30
  -4  -2  -2  364.36   10.50
  -4   2   2  344.37   10.30
   4   3   2   63.29    4.50
   4   3   2   69.19    4.50
   4  -3  -2   64.99    4.50
   4  -3  -2   63.19    4.20
  -4   3   2   62.89    4.10
  -4  -3  -2   78.99    4.90
  -4  -3  -2   62.19    4.90
  -4   3   2   65.29    4.30
   4   4   2   81.49    5.20
   4  -4  -2   75.29    5.00
   4  -4  -2   77.39    5.10
  -4  -4  -2   72.69    4.60
  -4   4   2   75.89    4.80
  -4  -4  -2   81.39    5.00
  -4   4   2   74.99    4.90
   4  -5  -2  261.37    9.30
   4   5   2  262.97    9.00
   4   5   2  263.67    9.80
   4  -5  -2  268.47    9.60
  -4   5   2  254.87    9.30
  -4  -5  -2  255.67    9.20
  -4   5   2  268.77    9.10
  -4  -5  -2  280.77    9.10
   4  -6  -2   96.09    6.00
   4  -6  -2   94.59    6.70
   4   6   2   84.69    5.80
   4   6   2   88.29    6.60
  -4  -6  -2   90.49    5.60
  -4   6   2   88.29    6.10
  -4  -6  -2   79.99    6.00
  -4   6   2   96.59    6.10
   4   7   2   37.20    4.30
   4   7   2   49.50    5.10
   4  -7  -2   45.40    5.00
   4  -7  -2   47.10    5.20
  -4   7   2   38.50    4.30
  -4  -7  -2   52.79    5.40
  -4   7   2   52.09    5.70
  -4  -7  -2   49.10    4.90
   4   8   2    9.20    4.30
   4  -8  -2   15.10    4.20
   4  -8  -2   10.20    3.20
   4   8   2   12.40    3.80
  -4  -8  -2   10.50    3.10
  -4   8   2    8.90    3.70
  -4  -8  -2   20.20    4.50
  -4   8   2   14.50    3.90
   4   9   2    8.60    3.40
   4   9   2    2.80    3.30
   4  -9  -2   12.00    3.90
   4  -9  -2   10.20    3.90
  -4  -9  -2   11.40    4.90
  -4  -9  -2    4.70    3.10
  -4   9   2    6.90    3.40
  -4   9   2    5.40    3.50
   4  10   2    9.10    3.50
   4 -10  -2    8.90    3.80
   4 -10  -2    3.90    3.00
   4  10   2   11.20    4.50
  -4  10   2    4.70    3.90
  -4  10   2   10.10    4.00
  -4 -10  -2   11.20    4.50
   4 -11  -2   54.39    6.80
   4  11   2   60.79    6.70
   4  11   2   51.29    6.30
  -4  11   2   62.59    7.00
  -4 -11  -2   52.19    6.60
   4  12   2   39.30    6.20
   4  12   2   46.50    6.00
   4 -12  -2   60.69    7.20
  -4 -12  -2   51.29    6.60
  -4  12   2   64.59    7.20
   4  13   2   13.40    4.70
   4 -13  -2   17.80    5.80
   4  13   2   13.00    5.00
  -4 -13  -2   11.70    5.40
  -4  13   2   18.10    5.00
   4 -14  -2    2.10    4.70
   4  14   2    5.90    4.30
  -4 -14  -2    2.00    4.20
  -4  14   2    0.50    4.80
   5  13  -2    6.90    4.20
   5 -13   2    8.90    5.50
   5  13  -2   -5.30    4.70
  -5 -13   2    5.20    3.90
  -5  13  -2   -0.90    4.70
   5  12  -2    5.90    4.20
   5  12  -2    8.10    4.10
   5 -12   2    2.40    4.30
  -5  12  -2    4.70    4.90
  -5 -12   2    8.70    4.20
   5  11  -2    7.00    4.00
   5  11  -2    6.20    3.90
   5 -11   2    2.00    4.60
  -5  11  -2    7.70    4.60
  -5 -11   2    9.30    3.90
   5  10  -2   19.70    4.20
   5 -10   2   23.00    4.90
   5  10  -2   26.10    4.80
   5 -10   2   21.60    4.30
  -5 -10   2   23.90    4.60
  -5  10  -2   20.10    5.10
   5  -9   2   56.59    6.50
   5  -9   2   67.59    6.90
   5   9  -2   59.29    6.00
   5   9  -2   56.49    5.90
  -5   9  -2   66.89    6.80
  -5   9  -2   54.59    5.90
  -5  -9   2   56.59    5.20
  -5  -9   2   63.39    6.40
   5  -8   2   52.79    5.80
   5  -8   2   36.90    5.10
   5   8  -2   49.20    4.90
   5   8  -2   52.09    5.70
  -5   8  -2   49.40    5.30
  -5  -8   2   51.49    5.40
  -5  -8   2   44.50    5.00
  -5   8  -2   39.90    5.20
   5  -7   2   53.49    5.50
   5   7  -2   58.79    6.10
   5   7  -2   54.39    5.40
   5  -7   2   40.70    5.00
  -5  -7   2   56.59    5.20
  -5  -7   2   51.79    4.80
  -5   7  -2   56.19    5.90
  -5   7  -2   57.89    5.60
   5  -6   2  201.78    8.90
   5   6  -2  203.08    8.70
   5   6  -2  199.78    8.40
   5  -6   2  205.48    9.40
  -5   6  -2  203.08    9.30
  -5  -6   2  208.48    9.00
  -5  -6   2  192.48    7.90
  -5   6  -2  212.38    9.00
   5  -5   2    4.70    2.90
   5  -5   2   10.00    3.80
   5   5  -2   10.50    2.90
   5   5  -2   11.50    3.20
  -5  -5   2    9.40    2.80
  -5  -5   2   13.10    3.10
  -5   5  -2   10.30    3.20
   5   4  -2   23.50    3.60
   5   4  -2   25.10    3.50
   5  -4   2   30.40    4.80
   5  -4   2   25.00    4.00
  -5  -4   2   27.80    3.30
  -5   4  -2   26.90    3.90
  -5   4  -2   24.10    3.80
  -5  -4   2   21.50    3.20
   5   3  -2   70.09    5.10
   5  -3   2   76.69    5.70
   5  -3   2   85.09    5.70
   5   3  -2   82.69    5.20
  -5  -3   2   66.39    4.70
  -5   3  -2   82.89    5.40
  -5   3  -2   79.79    5.60
  -5  -3   2   73.19    4.80
   5   2  -2  139.59    6.40
   5  -2   2  142.49    6.70
   5  -2   2  134.69    6.60
   5   2  -2  141.09    6.30
  -5  -2   2  138.19    5.80
  -5   2  -2  136.99    6.40
  -5  -2   2  138.49    6.10
  -5   2  -2  142.49    6.50
   5  -1   2   15.40    3.20
   5  -1   2   12.40    3.00
   5   1  -2   16.20    2.80
   5   1  -2   12.40    3.40
  -5   1  -2   14.10    3.00
  -5   1  -2   12.90    2.90
  -5  -1   2   14.50    2.70
  -5  -1   2   12.20    2.60
   5   0  -2  118.89    5.90
   5   0   2  126.39    6.20
   5   0  -2  110.29    5.80
   5   0   2  122.69    6.20
  -5   0  -2  121.09    5.70
  -5   0   2  117.99    5.30
  -5   0   2  116.59    5.50
  -5   0  -2  110.29    5.80
   5   1   2   12.80    2.90
   5  -1  -2   14.40    3.00
   5   1   2   14.70    3.20
   5  -1  -2   15.80    3.10
  -5  -1  -2   18.40    3.10
  -5   1   2   10.70    2.60
  -5  -1  -2   11.70    2.80
  -5   1   2   19.20    2.90
   5  -2  -2  137.99    6.40
   5   2   2  128.59    6.80
   5   2   2  144.19    6.70
   5  -2  -2  133.89    6.50
  -5  -2  -2  139.59    6.60
  -5  -2  -2  141.99    6.40
  -5   2   2  143.19    6.30
  -5   2   2  139.49    6.00
   5   3   2   71.79    5.40
   5  -3  -2   71.09    5.50
   5  -3  -2   74.49    5.30
   5   3   2   69.49    5.50
  -5   3   2   75.09    5.00
  -5  -3  -2   68.59    5.10
  -5  -3  -2   76.89    5.10
  -5   3   2   81.29    5.30
   5   4   2   26.80    4.10
   5  -4  -2   23.10    3.50
   5   4   2   29.10    3.90
   5  -4  -2   27.10    4.00
  -5  -4  -2   28.20    3.80
  -5   4   2   19.10    3.50
  -5  -4  -2   19.20    3.00
  -5   4   2   23.60    3.50
   5   5   2   10.10    3.00
   5  -5  -2    8.10    3.20
   5  -5  -2    8.30    3.00
   5   5   2   13.30    3.70
  -5   5   2   11.00    3.20
  -5  -5  -2   12.60    3.60
  -5   5   2   10.10    3.30
  -5  -5  -2    8.80    2.80
   5   6   2  205.08    9.30
   5   6   2  208.28    9.00
   5  -6  -2  191.28    9.20
   5  -6  -2  201.68    9.20
  -5   6   2  215.78    9.00
  -5  -6  -2  195.88    9.00
  -5   6   2  184.08    8.80
  -5  -6  -2  216.68    8.60
   5   7   2   57.79    6.30
   5  -7  -2   56.79    6.00
   5   7   2   53.39    5.70
   5  -7  -2   56.79    6.20
  -5   7   2   55.99    6.00
  -5  -7  -2   61.59    6.00
  -5  -7  -2   50.49    4.70
  -5   7   2   50.19    5.40
   5   8   2   38.30    4.50
   5  -8  -2   36.90    4.90
   5  -8  -2   46.80    5.10
   5   8   2   37.90    4.80
  -5   8   2   38.80    4.50
  -5  -8  -2   55.39    5.80
  -5  -8  -2   43.80    4.90
   5  -9  -2   64.99    6.70
   5  -9  -2   60.49    6.60
   5   9   2   63.19    6.10
  -5   9   2   49.90    5.50
   5 -10  -2   18.80    4.20
   5  10   2   23.20    4.60
   5 -10  -2   25.70    5.10
   5  10   2   20.10    4.70
  -5 -10  -2   27.10    5.20
  -5  10   2   25.10    5.20
   5 -11  -2    7.40    4.70
   5  11   2   12.20    4.90
   5  11   2    8.20    4.20
  -5  11   2    9.20    4.60
  -5 -11  -2    2.10    3.60
   5  12   2    6.80    4.40
   5 -12  -2    1.20    4.20
   5  12   2    4.00    4.40
  -5 -12  -2   12.90    4.80
   5 -13  -2    3.50    5.00
   5  13   2    9.90    4.30
   5  13   2    0.30    4.90
  -5  13   2    0.50    4.90
  -5 -13  -2    5.50    4.10
   6  12  -2   27.40    5.80
   6  12  -2   26.60    5.50
   6 -12   2   18.90    5.20
  -6  12  -2   40.80    7.10
  -6 -12   2   31.50    6.00
   6 -11   2   -0.30    4.80
   6  11  -2   -1.40    4.10
   6  11  -2    6.50    3.80
  -6  11  -2    3.10    5.20
  -6 -11   2    5.00    3.80
   6  10  -2    8.40    3.90
   6 -10   2    7.70    4.70
   6  10  -2    4.80    3.80
  -6  10  -2    5.30    4.40
  -6 -10   2   -0.90    3.20
   6  -9   2    2.40    3.50
   6   9  -2    8.90    3.90
   6  -9   2   -4.20    3.90
  -6  -9   2    2.10    3.30
  -6   9  -2   -1.00    3.90
   6   8  -2   34.40    5.20
   6   8  -2   36.10    4.70
   6  -8   2   34.20    5.20
  -6   8  -2   30.10    5.00
  -6  -8   2   31.30    4.10
  -6  -8   2   42.30    4.90
   6   7  -2   -0.80    3.00
   6   7  -2   -3.00    3.00
   6  -7   2    4.60    3.30
   6  -7   2   -3.10    3.50
  -6  -7   2    6.00    3.00
  -6  -7   2    4.10    3.20
  -6   7  -2    1.40    3.00
   6   6  -2   73.89    6.20
   6   6  -2   63.39    5.90
   6  -6   2   69.49    7.10
   6  -6   2   76.89    6.50
  -6  -6   2   75.89    5.90
  -6  -6   2   65.29    5.20
  -6   6  -2   71.69    6.30
   6   5  -2   39.00    4.60
   6  -5   2   33.80    4.60
   6  -5   2   40.70    5.30
   6   5  -2   39.80    4.60
  -6  -5   2   40.20    4.30
  -6   5  -2   33.90    4.30
  -6  -5   2   47.80    4.50
  -6   5  -2   42.40    4.90
   6   4  -2   53.59    5.10
   6   4  -2   49.20    4.70
   6  -4   2   47.80    5.20
   6  -4   2   59.19    5.90
  -6  -4   2   50.09    4.90
  -6  -4   2   53.59    4.70
  -6   4  -2   52.29    5.10
   6  -3   2    6.30    3.30
   6   3  -2   11.10    3.50
   6   3  -2    5.70    3.10
   6  -3   2   12.70    3.60
  -6   3  -2   14.00    3.40
  -6  -3   2    9.50    2.90
  -6   3  -2   14.50    3.60
  -6  -3   2    7.80    2.90
   6   2  -2    9.00    3.10
   6   2  -2    6.00    3.20
   6  -2   2    2.70    3.10
   6  -2   2   12.90    3.60
  -6   2  -2   12.70    3.50
  -6  -2   2    9.70    2.80
  -6  -2   2    5.30    2.80
  -6   2  -2   10.40    3.20
   6   1  -2   85.49    6.00
   6   1  -2   90.79    6.20
   6  -1   2   87.09    6.60
   6  -1   2   98.29    6.50
  -6   1  -2   84.69    6.20
  -6   1  -2   97.79    6.00
  -6  -1   2   93.89    5.70
  -6  -1   2   89.79    5.30
   6   0   2    7.80    3.40
   6   0   2    8.60    3.50
   6   0  -2   11.40    3.40
   6   0  -2    9.90    3.30
  -6   0  -2    9.90    3.20
  -6   0  -2    6.80    3.10
  -6   0   2    8.40    3.00
  -6   0   2    7.10    2.80
   6   1   2   86.49    6.40
   6   1   2   96.09    6.70
   6  -1  -2   92.19    6.10
   6  -1  -2   87.59    6.20
  -6   1   2   83.29    6.10
  -6   1   2   91.79    5.50
  -6  -1  -2   90.99    6.30
  -6  -1  -2   84.49    5.90
   6   2   2    6.10    3.10
   6  -2  -2    8.00    3.30
   6   2   2    8.60    3.40
   6  -2  -2    5.20    3.20
  -6   2   2    6.70    3.00
  -6   2   2    1.90    2.80
  -6  -2  -2    5.00    3.00
  -6  -2  -2    5.10    3.10
   6   3   2    7.30    3.40
   6   3   2    9.20    3.80
   6  -3  -2   11.80    3.70
   6  -3  -2    3.70    3.30
  -6  -3  -2   10.70    3.50
  -6  -3  -2    9.10    3.20
  -6   3   2    6.00    2.90
  -6   3   2    7.70    3.00
   6  -4  -2   57.09    6.00
   6   4   2   60.89    6.10
   6   4   2   46.10    5.20
   6  -4  -2   58.29    5.60
  -6  -4  -2   50.79    5.00
  -6   4   2   52.39    5.50
  -6  -4  -2   52.79    5.60
  -6   4   2   58.09    5.20
   6  -5  -2   36.50    5.10
   6   5   2   43.90    5.10
   6  -5  -2   37.10    4.60
   6   5   2   45.10    5.00
  -6  -5  -2   47.70    5.10
  -6   5   2   40.70    4.80
  -6   5   2   30.90    4.90
  -6  -5  -2   42.50    4.60
   6   6   2   58.09    5.40
   6  -6  -2   70.89    6.80
   6   6   2   72.89    6.80
   6  -6  -2   59.89    5.80
  -6   6   2   59.39    5.80
  -6  -6  -2   69.69    6.10
  -6   6   2   63.49    5.90
  -6  -6  -2   66.49    6.20
   6  -7  -2    4.00    3.20
   6   7   2   -2.80    3.00
   6  -7  -2   -2.00    3.40
   6   7   2    8.40    3.40
  -6   7   2   -1.60    3.30
  -6  -7  -2    5.90    3.10
  -6  -7  -2    1.20    2.60
   6  -8  -2   43.30    5.30
   6   8   2   42.10    5.50
   6   8   2   46.80    6.00
   6  -8  -2   39.20    5.80
  -6   8   2   30.20    5.00
  -6  -8  -2   36.10    4.90
   6   9   2   -1.10    3.60
   6  -9  -2    0.70    3.20
   6   9   2    7.10    3.90
   6  -9  -2   -1.00    4.60
  -6  -9  -2    5.70    4.40
  -6   9   2    0.30    3.80
   6 -10  -2    1.20    4.30
   6  10   2    8.70    3.90
  -6 -10  -2    0.70    3.20
  -6  10   2    3.60    4.10
   6  11   2    0.30    4.00
   6 -11  -2    7.80    4.50
   6  11   2    6.40    4.40
  -6 -11  -2   11.10    4.30
  -6  11   2   -2.00    3.90
   6 -12  -2   28.70    6.40
   6  12   2   24.80    5.50
  -6  12   2   41.30    6.90
  -6 -12  -2   33.60    6.20
   7  11  -2   10.30    4.70
   7 -11   2   13.70    5.70
   7  11  -2   11.10    4.40
  -7  11  -2   11.00    5.00
  -7 -11   2    9.40    4.60
   7 -10   2    3.90    4.50
   7  10  -2    0.80    3.80
   7  10  -2    4.30    4.30
  -7  10  -2   -0.90    4.10
  -7 -10   2   -2.40    3.20
   7   9  -2   -1.40    3.80
   7   9  -2    2.20    3.60
   7  -9   2    4.40    5.00
  -7   9  -2   -0.80    3.80
  -7  -9   2    1.10    3.10
   7  -8   2    8.50    3.50
   7  -8   2   11.50    4.80
   7   8  -2    8.80    4.20
   7   8  -2    6.10    3.70
  -7  -8   2   12.60    3.70
  -7   8  -2   16.20    4.80
   7   7  -2   21.80    4.30
   7   7  -2   27.30    4.80
   7  -7   2   26.70    5.70
   7  -7   2   25.90    5.80
  -7   7  -2   26.00    4.30
  -7  -7   2   37.90    4.80
   7   6  -2   48.60    5.40
   7   6  -2   43.40    5.30
   7  -6   2   42.30    5.90
   7  -6   2   63.09    6.70
  -7  -6   2   52.89    5.70
  -7   6  -2   39.20    4.60
  -7  -6   2   45.10    4.80
   7  -5   2   42.20    5.00
   7   5  -2   46.40    5.10
   7   5  -2   45.70    5.30
   7  -5   2   37.20    5.30
  -7  -5   2   46.20    5.20
  -7   5  -2   46.60    5.60
  -7  -5   2   49.60    5.10
   7  -4   2    1.50    3.40
   7   4  -2    1.40    3.30
   7  -4   2    1.20    3.70
   7   4  -2    6.00    3.40
  -7  -4   2    2.40    3.00
  -7   4  -2   10.20    3.40
  -7   4  -2    8.00    3.50
  -7  -4   2    7.50    2.80
   7  -3   2   55.89    5.80
   7  -3   2   48.60    5.20
   7   3  -2   50.29    5.30
   7   3  -2   50.59    5.60
  -7  -3   2   47.90    5.00
  -7  -3   2   47.90    5.00
  -7   3  -2   49.00    4.90
  -7   3  -2   59.79    6.20
   7  -2   2   31.70    4.80
   7   2  -2   35.40    4.90
   7  -2   2   27.40    4.80
   7   2  -2   34.70    4.60
  -7  -2   2   38.00    4.40
  -7   2  -2   40.20    4.70
  -7  -2   2   38.90    4.10
   7  -1   2   11.90    4.00
   7   1  -2    7.00    3.30
   7   1  -2    6.20    3.50
   7  -1   2    9.20    3.50
  -7   1  -2   10.60    3.10
  -7  -1   2   10.70    3.30
  -7  -1   2   12.00    3.10
  -7   1  -2   13.00    3.60
   7   0   2    2.60    4.00
   7   0  -2    1.00    3.00
   7   0  -2    1.50    3.20
   7   0   2    1.50    3.40
  -7   0   2    3.40    2.90
  -7   0   2   11.90    3.20
  -7   0  -2    5.30    2.90
  -7   0  -2    3.90    3.10
   7   1   2    9.60    3.70
   7  -1  -2    8.50    3.60
   7  -1  -2   10.30    3.80
   7   1   2    9.10    3.50
  -7  -1  -2    8.90    3.20
  -7   1   2   10.00    3.00
  -7  -1  -2   15.30    3.40
  -7   1   2   10.80    3.30
   7   2   2   32.10    4.50
   7   2   2   30.20    4.40
   7  -2  -2   34.10    4.70
   7  -2  -2   32.10    4.60
  -7   2   2   27.10    3.90
  -7  -2  -2   37.50    4.70
  -7  -2  -2   37.70    4.40
  -7   2   2   27.00    4.00
   7  -3  -2   51.49    5.40
   7   3   2   61.09    6.40
   7  -3  -2   61.49    6.00
   7   3   2   42.60    5.00
  -7   3   2   63.09    7.80
  -7  -3  -2   36.40    5.30
  -7   3   2   50.99    5.30
  -7  -3  -2   49.90    5.40
   7  -4  -2    1.80    2.80
   7  -4  -2    5.70    3.70
   7   4   2    6.20    3.30
   7   4   2    6.50    3.40
  -7  -4  -2    7.20    3.40
  -7   4   2    7.60    3.20
  -7   4   2    9.50    3.20
  -7  -4  -2    7.50    2.90
   7  -5  -2   48.70    5.70
   7  -5  -2   35.70    4.90
   7   5   2   37.80    4.80
  -7  -5  -2   46.70    4.90
  -7  -5  -2   47.20    5.20
  -7   5   2   49.80    5.30
  -7   5   2   35.60    5.60
   7   6   2   40.80    5.20
   7   6   2   46.40    6.30
   7  -6  -2   46.20    5.70
   7  -6  -2   33.70    5.40
  -7   6   2   48.40    5.80
  -7  -6  -2   51.89    5.50
   7   7   2   34.80    5.30
   7   7   2   20.00    4.60
   7  -7  -2   33.00    5.30
   7  -7  -2   33.00    5.50
  -7   7   2   23.10    4.40
  -7  -7  -2   37.70    5.10
   7   8   2   10.00    4.40
   7  -8  -2   10.30    4.70
   7  -8  -2    7.80    3.50
  -7   8   2    8.70    4.00
  -7  -8  -2   14.10    5.20
   7  -9  -2   -2.00    4.30
   7   9   2    4.20    4.50
   7   9   2    1.90    3.80
   7  -9  -2   -1.30    3.10
  -7   9   2    5.00    4.10
  -7  -9  -2    1.00    3.40
   7  10   2    0.10    3.70
   7 -10  -2    7.70    5.00
  -7  10   2   -0.50    4.00
  -7 -10  -2   -0.30    3.50
   7  11   2    6.70    4.40
   7  11   2    6.80    4.40
   7 -11  -2   13.20    5.40
  -7  11   2    9.60    6.60
  -7 -11  -2   13.00    4.90
   8 -10   2    2.60    5.20
   8  10  -2    5.30    4.00
  -8  10  -2    2.80    4.90
  -8 -10   2   11.30    4.40
   8   9  -2   12.60    4.70
   8   9  -2    1.90    4.20
   8  -9   2    2.30    5.00
  -8   9  -2    5.60    4.70
  -8  -9   2    6.80    3.60
   8  -8   2    9.50    5.00
   8   8  -2    0.40    3.80
   8   8  -2    0.80    3.60
  -8  -8   2    1.40    3.60
  -8   8  -2    2.50    4.00
   8   7  -2    6.80    4.10
   8   7  -2    5.60    4.10
   8  -7   2   15.20    4.90
   8  -7   2   -0.70    3.90
  -8  -7   2    6.70    3.50
  -8   7  -2    6.30    4.10
   8   6  -2    0.10    3.70
   8   6  -2    3.10    4.20
   8  -6   2    4.80    4.30
  -8  -6   2    3.50    3.10
  -8   6  -2    6.70    3.90
   8   5  -2   11.40    4.30
   8  -5   2    4.40    4.30
   8  -5   2    8.20    4.40
   8   5  -2    9.60    4.20
  -8  -5   2    8.30    3.50
  -8   5  -2    9.60    4.00
   8   4  -2   -0.70    3.50
   8   4  -2   -2.60    3.30
   8  -4   2   -1.00    3.90
   8  -4   2   -2.30    3.50
  -8   4  -2   -0.90    3.20
  -8  -4   2    2.20    2.90
   8  -3   2   16.00    4.70
   8   3  -2    7.80    3.70
   8   3  -2    6.20    3.50
   8  -3   2    2.10    3.60
  -8  -3   2    6.20    3.10
  -8  -3   2    4.10    2.70
  -8   3  -2    7.90    3.60
   8  -2   2   74.59    7.40
   8   2  -2   66.39    6.10
   8  -2   2   70.29    7.30
   8   2  -2   76.99    7.20
  -8   2  -2   71.29    6.40
  -8  -2   2   67.29    5.80
  -8  -2   2   64.99    6.30
   8  -1   2   42.00    5.40
   8   1  -2   51.19    5.70
   8   1  -2   46.80    5.70
   8  -1   2   42.90    5.30
  -8  -1   2   52.89    5.40
  -8  -1   2   54.09    5.30
  -8   1  -2   52.89    7.20
   8   0   2    4.10    3.80
   8   0  -2    5.00    3.80
   8   0   2    9.20    4.00
   8   0  -2    4.50    3.60
  -8   0   2    5.40    3.10
  -8   0  -2    7.80    3.50
  -8   0   2    6.20    3.10
   8  -1  -2   50.69    6.00
   8  -1  -2   55.39    5.90
   8   1   2   54.89    6.20
   8   1   2   43.90    5.30
  -8   1   2   49.10    5.20
  -8  -1  -2   58.89    5.80
  -8   1   2   39.80    4.90
   8   2   2   57.99    6.10
   8  -2  -2   72.19    6.90
   8   2   2   77.99    8.40
   8  -2  -2   71.19    7.10
  -8   2   2   69.39    5.90
  -8  -2  -2   63.69    6.00
   8  -3  -2    6.10    4.10
   8   3   2    1.20    3.60
   8  -3  -2    6.30    3.80
   8   3   2    8.50    3.90
  -8  -3  -2    2.60    3.40
  -8   3   2    9.00    4.10
   8  -4  -2    1.90    3.90
   8  -4  -2    3.10    3.80
   8   4   2   -0.10    3.50
   8   4   2    1.10    3.50
  -8   4   2    2.20    3.40
  -8  -4  -2   -1.20    3.30
   8  -5  -2   14.80    4.00
   8   5   2    7.60    4.10
   8   5   2    4.80    3.80
  -8   5   2   12.10    4.00
  -8  -5  -2   12.00    3.60
   8  -6  -2    5.40    4.10
   8   6   2   14.80    4.70
   8  -6  -2   13.40    4.10
  -8  -6  -2    7.90    3.50
  -8   6   2    3.60    3.40
   8  -7  -2   -0.30    3.80
   8   7   2    5.20    4.00
   8   7   2    6.10    4.10
   8  -7  -2    5.10    4.50
  -8  -7  -2    5.30    3.80
  -8   7   2    7.60    4.10
   8   8   2    7.20    4.20
   8  -8  -2    3.60    3.80
   8   8   2    6.70    4.20
   8  -8  -2    6.90    5.30
  -8   8   2   -1.60    3.90
  -8  -8  -2    0.90    3.90
   8  -9  -2    4.40    4.60
   8   9   2    7.10    4.60
   8   9   2    0.20    4.00
  -8  -9  -2   12.90    4.60
  -8   9   2    4.70    4.70
   8  10   2    2.20    4.10
   8  10   2   -1.90    4.50
   8 -10  -2    5.70    4.90
  -8 -10  -2    2.30    4.40
  -8  10   2   14.60    6.10
   9   8  -2   -6.00    4.20
   9  -8   2    0.50    4.90
   9   8  -2    1.60    4.00
  -9  -8   2    5.70    3.50
  -9   8  -2    3.70    4.70
   9   7  -2   20.60    5.10
   9   7  -2   19.70    5.00
   9  -7   2   14.60    4.90
  -9   7  -2   19.40    5.80
  -9  -7   2   18.40    4.50
   9   6  -2    1.20    4.00
   9  -6   2   -1.50    4.30
   9   6  -2    4.30    4.20
   9  -6   2   -1.30    4.00
  -9   6  -2    8.90    4.50
  -9  -6   2   -5.40    2.80
   9   5  -2    7.80    4.30
   9  -5   2   11.40    4.30
   9  -5   2    5.40    4.60
   9   5  -2    6.70    4.30
  -9   5  -2    1.20    3.60
  -9  -5   2    6.30    3.40
   9  -4   2    0.30    4.30
   9   4  -2   -0.90    4.00
   9   4  -2    7.30    4.00
   9  -4   2    5.80    4.00
  -9   4  -2    5.70    4.20
  -9  -4   2    4.50    3.20
   9  -3   2   17.00    4.70
   9   3  -2   17.30    4.70
   9   3  -2   14.30    5.00
   9  -3   2   10.30    4.80
  -9   3  -2   17.20    4.20
  -9  -3   2   23.60    4.10
   9  -2   2    7.10    4.50
   9   2  -2    1.70    4.60
   9  -2   2   13.30    4.40
   9   2  -2    3.70    3.90
  -9  -2   2    3.20    3.00
  -9   2  -2    6.30    3.90
   9   1  -2   -1.20    3.50
   9  -1   2    4.00    4.20
   9  -1   2   -0.60    3.40
  -9   1  -2    5.20    3.30
  -9  -1   2    1.00    3.10
   9   0   2    4.10    4.20
   9   0  -2   -1.90    3.40
   9   0   2   -2.20    3.50
   9   0  -2   -1.90    4.40
  -9   0   2    0.50    2.80
  -9   0  -2    5.50    3.60
   9  -1  -2    8.20    3.90
   9   1   2   -2.10    3.80
   9   1   2    1.60    3.70
   9  -1  -2    8.10    4.20
  -9   1   2   12.20    3.30
   9   2   2    6.00    4.00
   9  -2  -2    5.20    4.30
   9  -2  -2    1.00    4.00
   9   2   2    2.90    4.20
  -9  -2  -2    0.30    4.30
   9   3   2   21.10    5.20
   9  -3  -2   14.00    4.60
   9   3   2   14.10    4.70
   9  -3  -2   19.70    4.70
  -9  -3  -2   20.10    4.20
  -9   3   2   12.40    3.70
   9  -4  -2    5.40    4.40
   9  -4  -2   11.20    4.20
   9   4   2    6.00    4.60
   9   4   2    6.80    4.10
  -9   4   2    3.00    3.70
  -9  -4  -2    3.70    3.50
   9   5   2   -2.80    4.20
   9  -5  -2    4.40    4.30
   9  -5  -2    5.00    4.40
   9   5   2    1.00    4.00
  -9  -5  -2    8.10    3.60
  -9   5   2    6.90    3.80
   9  -6  -2   -0.10    4.30
   9   6   2    6.20    4.40
   9  -6  -2   -4.00    3.60
   9   6   2    9.10    4.70
  -9   6   2   -2.20    3.60
   9   7   2   19.60    5.10
   9   7   2    9.50    4.70
   9  -7  -2    8.50    5.30
  -9  -7  -2   17.30    4.80
  -9   7   2   19.80    5.60
   9  -8  -2    1.40    4.70
   9   8   2    5.50    4.30
   9   8   2   -5.50    4.00
  -9  -8  -2    6.80    4.20
  -9   8   2    0.70    4.20
  10  -4   2    7.80    5.00
  10   4  -2   10.00    4.80
  10  -4   2    8.00    4.70
  10   4  -2    5.20    4.80
 -10  -4   2    4.30    3.10
 -10   4  -2   13.00    4.20
  10   3  -2    4.00    4.10
  10   3  -2    6.00    4.70
  10  -3   2   -0.60    4.70
  10  -3   2   11.90    4.60
 -10   3  -2    3.00    4.00
 -10  -3   2    4.20    3.40
  10  -2   2    1.50    4.80
  10   2  -2    2.70    4.50
  10   2  -2    5.40    4.20
  10  -2   2    2.90    4.40
 -10   2  -2    1.70    3.80
 -10  -2   2    0.20    3.30
  10   1  -2    0.40    3.90
  10  -1   2    0.50    4.20
  10   1  -2    8.00    4.50
  10  -1   2   -0.40    4.50
 -10   1  -2   17.10    4.60
 -10  -1   2    6.20    3.40
  10   0   2    5.10    4.80
  10   0   2    8.40    4.20
  10   0  -2    1.50    4.50
  10   0  -2    7.10    4.30
 -10   0   2    7.00    3.70
 -10   0  -2    6.60    4.00
  10  -1  -2    8.70    4.60
  10   1   2   13.40    4.90
  10  -1  -2    7.30    4.30
  10   1   2    5.20    4.10
 -10  -1  -2    6.90    4.10
 -10   1   2    6.10    3.60
  10  -2  -2    5.80    4.80
  10  -2  -2   -6.40    3.40
  10   2   2    8.90    4.00
  10   2   2   15.50    5.10
 -10  -2  -2    8.70    4.10
 -10   2   2    4.80    3.70
  10  -3  -2   -9.50    3.60
  10   3   2    5.10    4.60
  10  -3  -2    2.90    4.60
  10   3   2   -5.40    4.10
 -10   3   2    6.20    3.70
 -10  -3  -2   -2.00    3.70
  10   4   2   -1.00    4.50
  10   4   2   15.90    5.00
  10  -4  -2   -3.00    4.40
  10  -4  -2    4.00    4.90
 -10   4   2   -1.00    3.60
 -10  -4  -2    6.00    3.90
   0  15  -3    1.70    4.40
   0  14  -3   10.30    4.80
   0 -14   3   20.90    5.20
   0  13  -3    0.00    3.40
   0 -13   3   -0.30    4.10
   0  13  -3    2.60    3.90
   0 -12   3   15.90    4.80
   0  12  -3    6.80    3.80
   0  12  -3    9.00    4.20
   0  11  -3   10.30    4.40
   0 -11   3    8.10    4.00
   0  11  -3    5.70    3.40
   0  10  -3    3.20    3.30
   0  10  -3    6.70    3.70
   0 -10   3    3.20    2.90
   0  -9   3    4.00    2.80
   0  -9   3    7.50    3.80
   0   9  -3   -1.80    3.10
   0   9  -3    2.10    2.70
   0  -8   3  297.77   10.70
   0  -8   3  277.67    9.50
   0   8  -3  293.97   10.00
   0  -7   3  288.97    9.20
   0  -7   3  313.37   10.40
   0   7  -3  276.67   10.60
   0   7  -3  304.77    9.90
   0  -6   3  260.27    8.00
   0   6  -3  254.37    8.40
   0  -6   3  262.27    8.60
   0   6  -3  263.37    8.30
   0   5  -3  317.77    9.00
   0  -5   3  303.37    9.10
   0  -5   3  298.97    8.50
   0   5  -3  298.67    8.60
   0  -4   3  906.01   21.00
   0   4  -3  900.71   20.60
   0   4  -3  878.51   20.70
   0  -4   3  890.21   20.40
   0   3  -3 2688.83   58.69
   0  -3   3 2767.62   58.89
   0  -3   3 2750.22   58.59
   0   3  -3 2739.03   58.89
   0   2  -3 5391.56  121.19
   0  -2   3 5627.54  121.59
   0   2   3 5482.15  121.99
   0  -2  -3 5492.05  122.09
   0  -3  -3 2649.63   57.09
   0   3   3 2658.13   57.09
   0   3   3 2658.63   57.39
   0   4   3  883.61   20.20
   0   4   3  859.61   20.50
   0   5   3  306.97    8.80
   0  -5  -3  303.57    8.70
   0   5   3  300.27    9.30
   0  -6  -3  262.27    8.10
   0   6   3  239.28    8.10
   0   6   3  262.87    8.70
   0   7   3  295.07   10.80
   0   7   3  309.27   10.50
   0  -7  -3  306.87    9.70
   0  -8  -3  283.77    9.70
   0   8   3  299.27   10.20
   0  -8  -3  269.17   11.50
   0  -9  -3    5.70    3.70
   0  -9  -3    2.60    2.80
   0   9   3    7.00    3.50
   0   9   3    1.60    3.10
   0  10   3    0.40    3.30
   0 -10  -3    2.10    3.60
   0  10   3    2.90    3.30
   0 -10  -3    6.40    3.00
   0  11   3    3.80    3.30
   0 -11  -3   15.40    4.60
   0  11   3    2.60    3.40
   0 -11  -3    4.30    3.10
   0  12   3   12.90    4.40
   0  12   3   20.90    4.80
   0 -12  -3   19.40    4.70
   0 -13  -3    0.70    4.40
   0  13   3   11.10    5.80
   0  14   3   11.20    4.90
   0 -14  -3   14.10    5.60
   0 -15  -3    9.00    5.40
   0  15   3    0.60    4.40
   1 -15   3    8.00    4.70
   1  15  -3   -2.50    4.40
  -1 -15   3   -3.40    4.40
  -1  15  -3    3.70    4.90
   1  14  -3    7.20    4.40
   1 -14   3   -1.40    3.80
  -1  14  -3    4.90    4.40
  -1 -14   3   -1.70    3.70
   1  13  -3    6.20    4.10
   1  13  -3   -9.80    3.20
  -1 -13   3    4.80    4.20
  -1  13  -3    0.70    3.80
  -1  13  -3    2.20    4.40
   1 -12   3   63.39    6.90
   1  12  -3   43.30    5.60
   1  12  -3   44.00    5.80
  -1  12  -3   47.50    6.00
  -1 -12   3   55.89    6.80
  -1  12  -3   35.30    5.10
   1  11  -3   25.60    4.10
   1 -11   3   22.60    3.60
   1 -11   3   26.10    4.70
   1  11  -3   29.70    4.80
  -1 -11   3   21.40    4.90
  -1  11  -3   21.50    4.70
  -1  11  -3   26.50    4.20
   1 -10   3   22.30    4.60
   1  10  -3   21.10    4.30
   1  10  -3   22.10    3.80
   1 -10   3   19.90    3.50
  -1 -10   3   19.00    4.50
  -1  10  -3   22.80    4.30
  -1 -10   3   19.60    3.60
  -1  10  -3   27.40    4.80
   1   9  -3   56.89    5.50
   1  -9   3   44.80    5.10
   1  -9   3   47.10    5.20
   1   9  -3   53.39    5.70
  -1   9  -3   59.49    5.90
  -1   9  -3   49.70    5.40
  -1  -9   3   53.99    5.90
  -1  -9   3   53.79    5.10
   1   8  -3   24.40    3.60
   1   8  -3   15.50    3.20
   1  -8   3   21.00    3.50
  -1   8  -3   21.70    4.00
  -1  -8   3   23.40    3.30
  -1   8  -3   20.70    3.50
  -1  -8   3   19.60    3.30
   1  -7   3  241.78    8.40
   1   7  -3  247.18    8.60
   1  -7   3  256.17    9.20
   1   7  -3  252.17    8.30
  -1  -7   3  247.18    9.00
  -1  -7   3  248.08    8.20
  -1   7  -3  228.18    8.70
  -1   7  -3  243.68    8.80
   1   6  -3  482.55   12.80
   1   6  -3  480.45   13.10
   1  -6   3  478.05   13.40
   1  -6   3  480.35   13.00
  -1   6  -3  450.05   12.90
  -1  -6   3  480.75   13.10
  -1   6  -3  477.55   13.20
  -1  -6   3  481.25   12.60
   1  -5   3  162.48    6.30
   1   5  -3  174.48    5.90
   1  -5   3  165.48    5.90
   1   5  -3  177.08    6.10
  -1  -5   3  161.88    5.50
  -1  -5   3  169.18    6.20
  -1   5  -3  161.18    6.00
   1   4  -3   77.79    3.40
   1   4  -3   73.59    3.50
   1  -4   3   65.19    3.70
   1  -4   3   65.69    3.50
  -1  -4   3   67.69    3.60
  -1  -4   3   68.19    3.20
  -1   4  -3   67.49    3.60
  -1   4  -3   66.19    3.70
   1  -3   3 1252.37   28.50
   1  -3   3 1305.17   28.70
   1   3  -3 1286.67   28.20
   1   3  -3 1301.17   28.50
  -1   3  -3 1294.67   28.60
  -1  -3   3 1283.07   28.10
  -1  -3   3 1297.77   28.50
  -1   3  -3 1272.57   28.70
   1   2  -3 2121.69   44.90
   1   2  -3 2089.29   44.70
   1  -2   3 2152.98   45.40
   1  -2   3 2110.09   45.10
  -1  -2   3 2145.39   45.00
  -1  -2   3 2072.29   44.70
  -1   2  -3 1996.60   45.20
  -1   2  -3 2067.79   45.10
   1   1  -3 1185.48   25.30
   1  -1   3 1165.38   25.70
   1  -1   3 1184.48   25.80
  -1  -1   3 1188.38   25.10
  -1   1  -3 1166.08   25.70
  -1   0  -3 2049.99   43.40
  -1   0   3 1981.90   43.00
   1   1   3 1180.08   25.70
   1  -1  -3 1198.28   25.50
   1   1   3 1117.89   25.90
   1  -1  -3 1176.58   25.70
  -1   1   3 1214.38   25.40
  -1  -1  -3 1177.28   26.00
  -1   1   3 1193.88   25.50
  -1  -1  -3 1165.48   25.60
   1  -2  -3 2109.29   45.20
   1   2   3 2055.39   45.10
   1  -2  -3 2071.29   45.00
  -1  -2  -3 2093.29   45.30
  -1   2   3 2134.99   45.00
  -1  -2  -3 2060.19   45.10
  -1   2   3 2140.29   45.20
   1   3   3 1256.27   28.70
   1   3   3 1313.57   29.10
   1  -3  -3 1287.27   28.90
   1  -3  -3 1278.27   28.70
  -1   3   3 1327.27   28.70
  -1   3   3 1310.67   29.00
  -1  -3  -3 1290.97   29.30
   1   4   3   64.29    3.60
   1  -4  -3   71.69    3.50
   1  -4  -3   65.19    3.70
  -1   4   3   67.79    3.80
  -1   4   3   68.19    3.60
  -1  -4  -3   73.89    3.50
  -1  -4  -3   69.29    3.80
   1   5   3  164.48    6.10
   1  -5  -3  173.28    6.10
   1   5   3  169.68    6.40
   1  -5  -3  168.78    6.50
  -1  -5  -3  174.08    6.60
  -1   5   3  168.38    6.40
  -1  -5  -3  177.08    6.00
  -1   5   3  187.98    6.30
   1   6   3  479.65   13.00
   1  -6  -3  499.15   13.70
   1   6   3  487.05   13.50
   1  -6  -3  477.55   13.00
  -1  -6  -3  470.15   13.90
  -1   6   3  487.15   13.50
  -1  -6  -3  481.95   13.70
  -1   6   3  480.05   13.10
   1  -7  -3  244.08    8.50
   1  -7  -3  246.08    9.30
   1   7   3  251.77    9.20
   1   7   3  232.88    8.60
  -1  -7  -3  256.17    8.50
  -1  -7  -3  246.88    9.30
  -1   7   3  243.08    8.90
  -1   7   3  250.87    9.10
   1  -8  -3   32.50    4.70
   1  -8  -3   28.90    3.80
   1   8   3   24.80    3.70
   1   8   3   26.00    3.90
  -1  -8  -3   28.90    3.80
  -1   8   3   24.90    4.10
  -1  -8  -3   23.30    3.80
  -1   8   3   23.40    3.90
   1   9   3   47.40    5.10
   1   9   3   46.70    5.30
   1  -9  -3   48.70    5.10
   1  -9  -3   47.00    4.80
  -1  -9  -3   61.89    6.10
  -1   9   3   55.69    6.00
  -1   9   3   49.50    5.30
  -1  -9  -3   50.29    5.20
   1 -10  -3   22.70    4.60
   1 -10  -3   19.00    3.80
   1  10   3   20.10    4.30
   1  10   3   27.40    4.30
  -1  10   3   21.30    4.40
  -1 -10  -3   25.30    4.00
  -1  10   3   26.90    4.40
  -1 -10  -3   16.20    3.80
   1  11   3   23.70    4.90
   1  11   3   20.00    4.10
   1 -11  -3   30.60    4.50
  -1  11   3   20.20    4.30
  -1  11   3   31.60    5.20
  -1 -11  -3   18.50    4.20
   1 -12  -3   36.40    5.40
   1  12   3   50.69    5.80
   1  12   3   42.70    7.70
  -1 -12  -3   51.19    6.20
  -1  12   3   40.20    5.30
  -1  12   3   69.39    7.30
   1 -13  -3    1.20    4.10
   1  13   3    6.00    4.20
   1  13   3    3.60    4.50
  -1 -13  -3    1.50    4.20
   1  14   3    3.00    4.60
  -1 -14  -3   -1.40    4.40
  -1  14   3    1.10    3.80
   1 -15  -3    3.70    5.00
   1  15   3    0.60    4.20
  -1  15   3   -1.40    4.30
  -1 -15  -3   -1.00    4.80
   2  15  -3    3.70    4.20
  -2  15  -3   10.40    5.10
  -2 -15   3    3.60    4.30
   2 -14   3    5.80    5.00
   2  14  -3   -3.20    3.60
   2  14  -3    2.90    4.50
  -2 -14   3   -1.50    4.00
  -2  14  -3    5.00    4.70
   2 -13   3    6.20    4.50
   2  13  -3   10.00    4.50
   2  13  -3   11.10    5.00
  -2  13  -3    0.60    4.10
  -2 -13   3    3.80    3.70
   2  12  -3    9.20    4.20
   2 -12   3   19.10    5.00
   2  12  -3    9.30    3.80
  -2  12  -3   16.40    4.40
  -2  12  -3    8.80    4.00
  -2 -12   3   10.50    4.10
   2 -11   3   44.40    5.90
   2  11  -3   49.80    6.10
   2  11  -3   40.30    4.80
   2 -11   3   48.80    5.70
  -2  11  -3   37.40    5.10
  -2 -11   3   54.39    6.30
   2  10  -3    7.70    3.50
   2  10  -3    3.10    3.20
   2 -10   3    5.90    3.80
   2 -10   3    5.40    3.70
  -2  10  -3    5.50    3.50
  -2  10  -3    3.40    2.90
   2  -9   3   30.40    4.10
   2   9  -3   30.40    4.40
   2  -9   3   36.90    5.30
  -2   9  -3   34.40    4.80
  -2   9  -3   35.30    4.90
  -2  -9   3   27.70    3.70
  -2  -9   3   29.90    5.00
   2  -8   3    8.50    3.30
   2   8  -3   15.00    3.30
   2   8  -3    8.10    2.90
   2  -8   3   16.60    3.50
  -2  -8   3   11.00    2.80
  -2  -8   3   10.50    3.30
  -2   8  -3    8.90    3.40
  -2   8  -3    9.80    3.50
   2  -7   3   49.99    5.30
   2  -7   3   52.89    4.60
   2   7  -3   56.99    4.60
   2   7  -3   47.40    4.60
  -2   7  -3   46.30    4.90
  -2  -7   3   49.90    4.70
  -2  -7   3   48.60    4.00
  -2   7  -3   50.79    4.90
   2  -6   3   51.19    4.70
   2   6  -3   53.89    4.10
   2   6  -3   54.59    4.10
   2  -6   3   48.10    4.00
  -2  -6   3   50.09    3.60
  -2   6  -3   47.80    4.60
  -2  -6   3   54.59    4.60
  -2   6  -3   53.39    4.30
   2  -5   3   23.30    2.60
   2  -5   3   31.70    3.40
   2   5  -3   29.60    3.10
   2   5  -3   33.00    3.20
  -2  -5   3   33.20    2.90
  -2   5  -3   27.70    2.90
  -2  -5   3   33.60    3.20
  -2   5  -3   38.60    3.60
   2  -4   3  508.85   13.20
   2   4  -3  502.05   12.70
   2  -4   3  529.55   13.60
   2   4  -3  517.75   13.00
  -2   4  -3  509.65   13.40
  -2  -4   3  520.55   13.00
  -2  -4   3  520.75   12.50
  -2   4  -3  532.05   13.30
   2  -3   3   29.70    3.00
   2  -3   3   27.60    2.80
   2   3  -3   29.40    2.30
   2   3  -3   31.70    2.50
  -2   3  -3   33.50    2.90
  -2   3  -3   28.70    2.90
  -2  -3   3   29.60    2.20
   2   2  -3  633.84   14.70
   2   2  -3  672.13   14.90
   2  -2   3  630.04   15.30
   2  -2   3  641.14   15.20
  -2  -2   3  641.94   14.70
  -2   2  -3  634.34   15.20
  -2  -2   3  648.54   14.60
  -2   2  -3  642.84   15.30
   2  -1   3 1568.34   34.10
   2  -1   3 1558.64   34.00
   2   1  -3 1526.15   33.30
   2   1  -3 1505.55   33.40
  -2   1  -3 1600.54   34.00
  -2  -1   3 1537.65   33.40
  -2  -1   3 1548.05   33.40
  -2   1  -3 1522.05   34.00
   2   0  -3   21.70    2.00
   2   0   3   16.60    1.80
   2   0   3   24.60    2.60
   2   0  -3   24.00    1.90
  -2   0   3   26.20    1.90
  -2   0   3   23.80    1.80
  -2   0  -3   21.40    2.00
   2   1   3 1499.15   33.40
   2   1   3 1498.65   33.60
   2  -1  -3 1556.74   33.20
   2  -1  -3 1562.24   33.20
  -2   1   3 1534.85   33.10
  -2   1   3 1551.34   33.20
  -2  -1  -3 1553.54   33.60
  -2  -1  -3 1441.66   33.60
   2  -2  -3  632.14   15.10
   2   2   3  644.34   15.30
   2  -2  -3  645.74   15.10
   2   2   3  652.53   15.60
  -2  -2  -3  641.34   15.30
  -2   2   3  665.63   15.10
  -2  -2  -3  663.33   15.40
  -2   2   3  642.64   15.20
   2   3   3   29.20    2.80
   2  -3  -3   31.20    2.90
   2   3   3   34.10    2.90
   2  -3  -3   30.90    2.60
  -2   3   3   28.70    2.80
  -2   3   3   28.80    2.70
  -2  -3  -3   27.10    2.60
   2  -4  -3  513.85   13.30
   2   4   3  490.55   13.10
   2  -4  -3  519.45   13.00
   2   4   3  516.25   13.30
  -2   4   3  519.55   13.00
  -2   4   3  496.65   13.20
  -2  -4  -3  500.55   13.70
  -2  -4  -3  521.55   12.90
   2   5   3   30.60    3.10
   2  -5  -3   36.00    3.90
   2  -5  -3   30.50    3.30
   2   5   3   35.10    3.50
  -2  -5  -3   32.90    3.10
  -2   5   3   30.10    3.10
  -2   5   3   33.40    3.50
  -2  -5  -3   34.90    3.70
   2   6   3   51.99    4.30
   2  -6  -3   63.09    4.90
   2  -6  -3   53.89    4.20
  -2  -6  -3   53.39    4.00
  -2   6   3   48.10    4.30
  -2   6   3   51.49    4.40
  -2  -6  -3   46.00    4.60
   2  -7  -3   49.70    5.10
   2  -7  -3   46.60    4.50
   2   7   3   57.49    4.80
   2   7   3   49.70    4.70
  -2  -7  -3   52.69    4.40
  -2  -7  -3   57.29    5.20
  -2   7   3   59.09    5.10
  -2   7   3   39.80    4.30
   2   8   3    9.20    3.40
   2   8   3   11.80    3.20
   2  -8  -3    9.20    2.80
   2  -8  -3    5.50    3.30
  -2   8   3   14.30    3.50
  -2  -8  -3   16.40    3.70
  -2   8   3    8.50    3.10
  -2  -8  -3   14.40    3.00
   2  -9  -3   32.60    4.90
   2  -9  -3   31.30    4.30
   2   9   3   28.30    4.30
   2   9   3   30.30    4.90
  -2  -9  -3   24.10    4.10
  -2   9   3   39.80    5.20
  -2   9   3   33.00    4.40
  -2  -9  -3   26.70    3.80
   2 -10  -3   10.30    3.30
   2 -10  -3    3.90    3.70
   2  10   3    9.40    3.50
   2  10   3    2.40    3.50
  -2  10   3    5.80    3.50
  -2 -10  -3    3.00    3.20
  -2  10   3    5.90    3.80
   2  11   3   43.40    4.90
   2 -11  -3   60.89    6.70
   2  11   3   50.39    6.10
   2 -11  -3   46.60    5.00
  -2  11   3   57.09    6.30
  -2 -11  -3   47.70    6.50
  -2  11   3   39.20    4.90
   2  12   3   10.70    3.80
   2  12   3    6.60    4.20
   2 -12  -3   12.80    4.70
  -2  12   3    6.50    4.20
  -2 -12  -3   15.20    5.20
   2  13   3   11.20    4.70
   2  13   3    1.90    4.10
  -2 -13  -3    2.40    3.70
   2  14   3    1.40    4.60
   2 -14  -3    8.10    4.50
  -2 -14  -3    1.30    4.20
  -2  14   3    4.90    4.60
   2 -15  -3    2.20    4.60
   2  15   3    0.70    4.40
  -2  15   3    5.70    5.30
   3  14  -3    8.10    4.40
   3  14  -3   10.20    5.10
   3 -14   3   21.10    6.10
  -3 -14   3    6.30    4.30
  -3  14  -3    8.20    4.80
   3  13  -3    4.40    4.00
   3  13  -3    1.20    4.00
  -3  13  -3   -4.50    3.90
  -3 -13   3    7.00    4.70
   3 -12   3   21.40    5.60
   3  12  -3   16.60    4.60
   3  12  -3   13.80    4.50
  -3 -12   3   17.80    4.90
  -3  12  -3   12.30    4.60
   3 -11   3  165.58    9.10
   3  11  -3  137.99    8.40
   3 -11   3  139.79    9.70
   3  11  -3  133.49    8.40
  -3  11  -3  141.19    9.10
  -3  11  -3  153.08    9.60
  -3 -11   3  131.99    9.00
   3 -10   3   59.49    6.60
   3  10  -3   62.99    6.20
   3  10  -3   63.89    6.80
   3 -10   3   70.99    6.10
  -3 -10   3   57.49    5.30
  -3  10  -3   99.09   10.70
  -3 -10   3   59.69    6.70
  -3  10  -3   62.69    6.40
   3  -9   3   33.20    4.80
   3  -9   3   32.30    4.40
   3   9  -3   36.00    4.20
   3   9  -3   26.80    4.30
  -3   9  -3   38.30    5.30
  -3   9  -3   39.00    5.20
  -3  -9   3   48.30    4.60
  -3  -9   3   33.30    4.20
   3  -8   3   49.00    5.40
   3  -8   3   45.00    4.70
   3   8  -3   52.79    5.20
   3   8  -3   42.20    4.60
  -3   8  -3   39.00    4.50
  -3   8  -3   49.99    5.60
  -3  -8   3   43.70    4.10
  -3  -8   3   47.90    5.40
   3  -7   3   50.69    5.00
   3   7  -3   50.69    4.80
   3   7  -3   52.59    4.90
   3  -7   3   49.00    5.10
  -3  -7   3   49.50    4.30
  -3  -7   3   49.30    5.00
  -3   7  -3   64.09    5.60
  -3   7  -3   51.29    5.30
   3  -6   3  163.28    7.50
   3  -6   3  142.79    6.60
   3   6  -3  155.08    6.50
  -3  -6   3  152.68    6.00
  -3  -6   3  158.38    7.00
  -3   6  -3  162.48    7.20
  -3   6  -3  148.09    6.90
   3   5  -3   26.70    2.80
   3   5  -3   29.10    3.20
   3  -5   3   26.00    3.20
   3  -5   3   32.40    3.60
  -3  -5   3   25.80    3.00
  -3  -5   3   39.40    3.90
  -3   5  -3   32.90    3.60
  -3   5  -3   25.20    2.90
   3  -4   3  118.09    5.70
   3   4  -3  111.49    4.70
   3  -4   3  111.49    5.20
   3   4  -3  114.99    4.90
  -3   4  -3  117.49    5.30
  -3  -4   3  111.29    4.40
  -3   4  -3  107.19    5.30
  -3  -4   3  110.89    5.00
   3   3  -3  320.57    8.60
   3   3  -3  327.37    9.00
   3  -3   3  323.27    9.40
   3  -3   3  312.57    9.20
  -3  -3   3  309.17    8.70
  -3   3  -3  303.87    9.30
  -3  -3   3  310.87    8.40
  -3   3  -3  310.77    9.10
   3   2  -3  152.68    5.10
   3  -2   3  140.69    5.50
   3   2  -3  144.09    4.90
   3  -2   3  142.99    5.60
  -3   2  -3  142.89    5.50
  -3   2  -3  150.78    5.40
  -3  -2   3  148.69    4.80
  -3  -2   3  152.48    4.90
   3   1  -3   31.50    2.70
   3  -1   3   35.00    2.90
   3   1  -3   32.30    2.50
   3  -1   3   29.30    3.00
  -3   1  -3   26.50    2.90
  -3  -1   3   36.60    2.60
  -3   1  -3   26.10    2.80
  -3  -1   3   27.90    2.30
   3   0   3  423.06   11.30
   3   0  -3  427.76   10.60
   3   0  -3  416.36   10.60
   3   0   3  422.96   11.00
  -3   0  -3  420.46   10.90
  -3   0   3  413.86   10.60
  -3   0   3  422.66   10.20
  -3   0  -3  431.76   11.00
   3  -1  -3   31.60    2.60
   3   1   3   30.90    3.00
   3   1   3   40.60    3.10
   3  -1  -3   30.80    2.70
  -3  -1  -3   31.20    2.90
  -3   1   3   33.50    2.50
  -3   1   3   32.50    2.60
  -3  -1  -3   32.60    3.20
   3  -2  -3  157.18    5.20
   3  -2  -3  145.49    5.20
   3   2   3  151.48    5.50
   3   2   3  151.68    5.80
  -3   2   3  152.88    5.10
  -3   2   3  140.49    5.20
  -3  -2  -3  142.29    5.40
  -3  -2  -3  151.38    5.40
   3  -3  -3  308.37    8.90
   3  -3  -3  321.87    9.00
   3   3   3  302.27    8.90
   3   3   3  309.97    9.30
  -3   3   3  303.37    8.90
  -3  -3  -3  312.67    9.00
  -3  -3  -3  323.57    9.50
  -3   3   3  307.57    8.70
   3  -4  -3  112.19    5.30
   3  -4  -3  114.29    5.00
   3   4   3  109.99    5.20
   3   4   3  102.69    5.10
  -3   4   3  108.89    5.20
  -3  -4  -3  108.09    5.50
  -3   4   3  116.09    5.00
  -3  -4  -3  115.09    5.00
   3  -5  -3   24.30    3.00
   3   5   3   25.00    3.20
   3   5   3   26.60    3.10
   3  -5  -3   21.80    3.70
  -3   5   3   28.70    3.50
  -3  -5  -3   30.00    3.00
  -3  -5  -3   30.60    3.40
  -3   5   3   19.90    2.60
   3   6   3  165.08    7.40
   3   6   3  163.48    7.20
   3  -6  -3  162.18    7.40
  -3   6   3  170.38    7.10
  -3   6   3  165.68    7.30
  -3  -6  -3  166.68    7.30
  -3  -6  -3  175.88    6.80
   3   7   3   49.70    5.20
   3  -7  -3   54.49    5.70
   3  -7  -3   48.20    4.90
   3   7   3   51.09    5.40
  -3  -7  -3   58.49    5.90
  -3   7   3   35.80    4.50
  -3  -7  -3   41.30    4.50
  -3   7   3   46.40    4.60
   3  -8  -3   29.50    4.10
   3   8   3   48.40    5.60
   3   8   3   42.90    4.60
   3  -8  -3   51.49    5.10
  -3  -8  -3   36.70    4.20
  -3   8   3   44.10    4.80
  -3  -8  -3   53.49    5.20
  -3   8   3   49.20    5.10
   3  -9  -3   26.90    4.50
   3   9   3   36.40    4.80
   3  -9  -3   29.60    3.90
   3   9   3   38.10    4.80
  -3  -9  -3   37.80    4.40
  -3  -9  -3   32.50    5.20
  -3   9   3   30.70    4.50
  -3   9   3   27.90    4.50
   3  10   3   62.69    6.80
   3 -10  -3   61.89    6.20
   3  10   3   59.69    6.30
   3 -10  -3   67.79    6.40
  -3  10   3   60.69    6.50
  -3 -10  -3   67.79    6.80
  -3  10   3   62.29    6.80
   3 -11  -3  147.99    8.90
   3  11   3  143.29    8.60
   3  11   3  146.49    9.50
   3 -11  -3  136.99    9.30
  -3  11   3  145.79    9.60
  -3  11   3  136.89    9.30
  -3 -11  -3  150.88    9.80
   3 -12  -3   21.90    5.30
   3  12   3   21.80    5.20
  -3 -12  -3   10.70    5.10
  -3  12   3   13.80    4.90
   3  13   3    4.50    4.30
   3 -13  -3   -8.10    4.20
   3  13   3   -2.70    4.20
  -3  13   3    3.30    4.60
  -3 -13  -3    3.40    4.20
   3  14   3   10.80    5.10
   3 -14  -3   11.90    5.10
  -3  14   3   15.20    5.40
  -3 -14  -3    7.10    5.10
   4  14  -3   13.90    4.90
   4 -14   3   10.30    5.50
   4  14  -3    5.30    5.00
  -4  14  -3   21.10    6.10
  -4 -14   3   18.90    5.20
   4  13  -3   12.80    4.90
   4 -13   3   17.00    5.60
   4  13  -3   23.80    5.00
  -4 -13   3   14.30    4.50
  -4  13  -3   28.20    6.10
   4  12  -3    5.70    4.00
   4  12  -3   10.00    4.30
  -4 -12   3    3.10    3.50
  -4  12  -3    6.50    5.20
   4  11  -3   26.70    4.40
   4 -11   3   24.80    6.00
   4  11  -3   10.60    4.20
  -4 -11   3   21.90    4.50
  -4  11  -3   27.80    4.80
   4  10  -3    2.20    3.20
   4 -10   3   -1.80    3.00
   4  10  -3   -1.10    3.50
   4 -10   3   -1.20    3.70
  -4 -10   3    2.40    3.30
  -4 -10   3   -2.20    2.00
  -4  10  -3    1.40    3.50
  -4  10  -3    2.70    3.60
   4   9  -3    6.30    3.30
   4  -9   3    4.10    2.80
   4  -9   3    3.80    3.70
   4   9  -3    6.90    3.30
  -4  -9   3   12.10    3.80
  -4   9  -3    6.60    4.70
  -4   9  -3    5.80    3.40
   4  -8   3   58.19    6.00
   4  -8   3   66.89    6.80
   4   8  -3   54.89    5.50
   4   8  -3   64.69    5.60
  -4  -8   3   68.09    5.00
  -4   8  -3   50.99    5.10
  -4   8  -3   60.49    6.40
  -4  -8   3   60.89    6.00
   4  -7   3   46.10    4.90
   4   7  -3   62.39    5.80
   4   7  -3   59.39    5.20
   4  -7   3   60.29    5.90
  -4  -7   3   63.49    4.60
  -4   7  -3   47.00    4.80
  -4  -7   3   54.49    5.50
  -4   7  -3   54.79    5.60
   4  -6   3   20.70    3.80
   4   6  -3   28.30    3.60
   4  -6   3   26.20    3.90
   4   6  -3   31.60    4.00
  -4   6  -3   19.20    3.20
  -4  -6   3   25.30    3.70
  -4   6  -3   26.40    4.30
  -4  -6   3   28.50    3.30
   4   5  -3    8.50    2.70
   4  -5   3   10.90    3.20
   4  -5   3   15.50    3.20
   4   5  -3   11.20    2.50
  -4  -5   3    7.50    2.20
  -4   5  -3   13.40    3.30
  -4   5  -3   12.40    3.10
  -4  -5   3   13.60    2.80
   4   4  -3   73.19    4.40
   4   4  -3   72.89    4.70
   4  -4   3   70.19    4.90
   4  -4   3   64.19    5.20
  -4   4  -3   69.59    4.90
  -4  -4   3   68.69    4.50
  -4   4  -3   66.79    4.90
  -4  -4   3   74.49    4.50
   4  -3   3  107.69    5.70
   4   3  -3   97.99    5.00
   4  -3   3  105.09    5.30
   4   3  -3  109.59    4.90
  -4   3  -3  105.49    5.30
  -4  -3   3  105.69    4.80
  -4  -3   3  106.49    4.60
  -4   3  -3  104.79    5.30
   4   2  -3  785.02   19.10
   4  -2   3  807.92   19.70
   4  -2   3  800.82   19.80
   4   2  -3  775.12   19.20
  -4  -2   3  776.22   18.90
  -4   2  -3  814.52   19.60
  -4  -2   3  780.12   18.80
   4   1  -3   69.79    3.90
   4   1  -3   66.79    3.90
   4  -1   3   65.79    4.60
   4  -1   3   63.09    4.40
  -4  -1   3   66.99    3.60
  -4   1  -3   70.39    4.30
  -4  -1   3   77.19    4.00
  -4   1  -3   63.99    4.20
   4   0   3   63.19    4.10
   4   0  -3   53.39    3.70
   4   0  -3   54.99    3.60
   4   0   3   55.89    4.00
  -4   0   3   54.79    3.60
  -4   0  -3   57.19    3.90
  -4   0   3   63.79    3.50
  -4   0  -3   51.99    4.00
   4  -1  -3   69.89    3.90
   4   1   3   64.39    4.30
   4  -1  -3   63.19    3.80
   4   1   3   69.09    4.50
  -4   1   3   63.79    3.60
  -4  -1  -3   66.29    4.40
  -4   1   3   57.89    3.70
  -4  -1  -3   63.89    4.40
   4   2   3  775.02   19.80
   4   2   3  771.42   19.20
   4  -2  -3  773.62   19.00
   4  -2  -3  813.72   19.10
  -4  -2  -3  751.92   19.20
  -4   2   3  759.42   18.90
  -4   2   3  797.22   18.70
  -4  -2  -3  781.92   19.20
   4   3   3  105.19    5.60
   4  -3  -3  110.29    5.30
   4   3   3  108.49    5.40
   4  -3  -3  109.89    5.40
  -4  -3  -3   97.99    5.30
  -4   3   3  100.99    5.10
  -4   3   3   99.89    4.90
  -4  -3  -3  107.59    5.40
   4  -4  -3   73.89    5.10
   4  -4  -3   73.39    4.70
   4   4   3   62.29    5.00
   4   4   3   68.49    5.10
  -4  -4  -3   78.49    4.80
  -4  -4  -3   69.39    4.80
  -4   4   3   69.89    4.70
  -4   4   3   65.99    4.60
   4   5   3    7.60    2.60
   4  -5  -3   13.80    3.10
   4   5   3    7.20    2.70
   4  -5  -3    9.80    3.20
  -4  -5  -3   14.00    3.20
  -4   5   3    9.90    2.70
  -4   5   3    9.30    2.90
  -4  -5  -3   15.30    3.00
   4   6   3   28.80    4.10
   4   6   3   25.90    4.10
   4  -6  -3   20.50    3.20
   4  -6  -3   21.80    3.90
  -4   6   3   19.00    3.40
  -4  -6  -3   23.10    3.30
  -4   6   3   24.20    3.40
  -4  -6  -3   26.00    4.20
   4   7   3   57.09    5.80
   4   7   3   58.49    6.30
   4  -7  -3   56.19    5.50
   4  -7  -3   65.69    6.60
  -4  -7  -3   67.39    5.30
  -4  -7  -3   67.29    6.30
  -4   7   3   58.39    5.80
  -4   7   3   66.19    6.00
   4  -8  -3   65.09    6.90
   4  -8  -3   59.89    5.70
   4   8   3   59.89    5.90
   4   8   3   53.59    5.40
  -4   8   3   57.59    5.70
  -4  -8  -3   64.19    6.50
  -4  -8  -3   60.69    5.50
  -4   8   3   68.29    6.50
   4  -9  -3    8.10    3.60
   4   9   3    9.90    3.80
   4  -9  -3    2.80    3.60
   4   9   3    4.10    3.20
  -4  -9  -3    9.60    3.10
  -4   9   3   11.10    4.00
  -4   9   3    6.70    3.50
  -4  -9  -3    1.20    3.40
   4  10   3   -3.00    3.20
   4 -10  -3    5.40    3.40
   4  10   3    3.40    3.30
   4 -10  -3    1.50    3.00
  -4 -10  -3    0.00    3.60
  -4  10   3    1.70    3.50
  -4  10   3    4.10    3.40
   4  11   3   21.00    4.60
   4  11   3   18.00    4.40
   4 -11  -3   24.30    5.10
   4 -11  -3   24.10    5.40
  -4 -11  -3   35.30    6.10
  -4  11   3   24.60    5.10
   4 -12  -3   15.40    5.10
   4  12   3   -2.40    4.00
   4  12   3    8.60    3.80
  -4  12   3    7.60    4.40
  -4 -12  -3   10.40    4.90
   4 -13  -3   17.90    5.70
   4  13   3   15.90    4.80
   4  13   3    8.90    5.50
  -4 -13  -3   16.80    5.30
  -4  13   3   35.80    6.70
   4 -14  -3    1.00    5.00
   4  14   3   14.90    4.90
  -4 -14  -3   12.30    5.60
  -4  14   3   21.40    5.90
   5  13  -3   -4.30    4.10
   5 -13   3   10.40    5.60
   5  13  -3   10.90    4.50
  -5 -13   3    8.50    4.20
  -5  13  -3    6.70    4.90
   5  12  -3    0.60    3.70
   5 -12   3    1.80    4.50
   5  12  -3   -1.30    3.60
  -5 -12   3   -3.00    3.40
  -5  12  -3    2.60    4.10
   5 -11   3   13.70    5.00
   5  11  -3    9.20    4.20
   5  11  -3    7.90    4.20
  -5 -11   3   13.60    4.40
  -5  11  -3   12.10    4.90
   5 -10   3   44.40    6.70
   5  10  -3   47.50    5.90
   5 -10   3   32.30    5.20
   5  10  -3   44.40    5.40
  -5 -10   3   47.50    5.60
  -5  10  -3   48.90    6.30
   5  -9   3   14.00    4.10
   5  -9   3   19.40    4.60
   5   9  -3   14.70    4.30
   5   9  -3   14.90    3.60
  -5   9  -3   14.70    4.40
  -5  -9   3   21.20    4.20
  -5  -9   3   17.90    3.20
  -5   9  -3   20.00    4.50
   5   8  -3   97.69    6.70
   5  -8   3   99.49    8.10
   5  -8   3  114.69    7.50
  -5  -8   3  103.29    6.10
  -5  -8   3  105.89    7.10
  -5   8  -3  100.19    7.50
  -5   8  -3  110.99    7.50
   5   7  -3  119.09    7.20
   5   7  -3  109.79    6.80
   5  -7   3  110.19    7.90
   5  -7   3  118.19    7.40
  -5   7  -3  111.99    7.40
  -5  -7   3   96.49    6.70
  -5  -7   3  122.79    6.10
  -5   7  -3  114.69    7.40
   5  -6   3   21.70    4.20
   5   6  -3   17.80    3.90
   5   6  -3   25.10    3.90
   5  -6   3   18.60    4.20
  -5  -6   3   20.60    3.50
  -5   6  -3   17.70    3.60
  -5   6  -3   25.50    4.10
  -5  -6   3   22.70    3.30
   5  -5   3   27.30    4.50
   5  -5   3   23.20    3.60
   5   5  -3   28.90    3.70
   5   5  -3   28.30    3.90
  -5  -5   3   25.10    3.40
  -5   5  -3   28.00    4.20
  -5  -5   3   29.80    3.40
  -5   5  -3   29.20    4.10
   5  -4   3   10.70    3.50
   5   4  -3   14.60    3.00
   5   4  -3   10.90    3.10
   5  -4   3    9.80    3.40
  -5   4  -3   14.40    3.30
  -5  -4   3   11.90    2.70
  -5  -4   3   17.50    3.10
  -5   4  -3    8.90    2.90
   5  -3   3   14.50    3.10
   5   3  -3   18.10    3.10
   5   3  -3   14.50    2.90
   5  -3   3   16.40    3.20
  -5   3  -3   18.50    3.40
  -5  -3   3   16.10    3.00
  -5  -3   3   19.10    2.90
  -5   3  -3   23.70    3.60
   5   2  -3  112.19    5.60
   5  -2   3  116.99    6.50
   5  -2   3  126.29    6.40
   5   2  -3  109.69    5.80
  -5   2  -3  115.39    6.00
  -5  -2   3  112.99    5.20
  -5   2  -3  122.19    6.20
  -5  -2   3  108.49    5.40
   5  -1   3   74.19    5.30
   5  -1   3   66.89    5.20
   5   1  -3   71.79    4.60
  -5  -1   3   74.39    4.80
  -5   1  -3   75.89    5.00
  -5  -1   3   76.79    4.40
  -5   1  -3   73.19    5.20
   5   0  -3   93.69    6.20
   5   0   3   91.39    5.70
   5   0   3   89.89    5.60
   5   0  -3   99.09    5.10
  -5   0   3   96.49    4.80
  -5   0  -3   95.19    5.30
  -5   0  -3   92.99    5.50
  -5   0   3   99.49    5.00
   5  -1  -3   72.99    5.00
   5   1   3   73.89    5.30
   5   1   3   79.79    5.40
   5  -1  -3   70.49    4.70
  -5  -1  -3   68.19    4.90
  -5  -1  -3   70.19    5.00
  -5   1   3   80.99    4.90
  -5   1   3   70.49    4.40
   5  -2  -3  111.89    5.90
   5   2   3  114.19    6.30
   5  -2  -3  114.09    6.00
   5   2   3  113.99    6.40
  -5   2   3  109.49    5.40
  -5   2   3  107.09    5.60
  -5  -2  -3  113.49    6.00
  -5  -2  -3  125.59    6.30
   5   3   3   22.80    3.50
   5   3   3   18.30    3.50
   5  -3  -3   23.00    3.60
   5  -3  -3   19.60    3.50
  -5  -3  -3   19.90    3.50
  -5  -3  -3   20.80    3.20
  -5   3   3   22.10    3.30
  -5   3   3   16.50    3.20
   5  -4  -3    6.70    2.90
   5   4   3   12.10    3.20
   5   4   3   12.50    3.50
   5  -4  -3    1.90    3.00
  -5  -4  -3    8.90    3.10
  -5  -4  -3   14.50    3.00
  -5   4   3   10.50    3.00
  -5   4   3   12.50    3.00
   5  -5  -3   21.90    3.80
   5  -5  -3   32.10    4.90
   5   5   3   26.20    4.00
   5   5   3   38.30    4.70
  -5   5   3   33.90    4.30
  -5   5   3   32.30    4.10
  -5  -5  -3   27.10    3.50
  -5  -5  -3   25.90    3.80
   5   6   3   21.00    4.00
   5   6   3   27.10    4.50
   5  -6  -3   15.20    3.80
   5  -6  -3   27.50    4.20
  -5   6   3   20.10    3.80
  -5  -6  -3   26.90    4.10
  -5  -6  -3   20.80    3.60
   5   7   3  118.19    7.20
   5  -7  -3  122.09    8.00
   5  -7  -3  112.99    7.40
  -5   7   3  122.19    7.50
  -5  -7  -3  115.99    6.80
  -5   7   3  125.89    7.70
  -5  -7  -3  122.29    7.50
   5   8   3   99.99    7.80
   5   8   3  114.29    7.30
   5  -8  -3  101.29    7.10
   5  -8  -3   97.09    7.80
  -5  -8  -3  103.59    7.60
  -5  -8  -3   96.49    6.30
  -5   8   3  110.59    7.40
   5   9   3   13.10    3.90
   5   9   3   13.40    4.10
   5  -9  -3   14.00    4.60
   5  -9  -3   18.80    4.20
  -5  -9  -3   14.50    4.20
  -5   9   3   20.20    4.50
   5 -10  -3   43.60    6.20
   5 -10  -3   44.00    5.80
   5  10   3   32.30    5.30
   5  10   3   39.40    5.50
  -5 -10  -3   38.90    5.30
  -5  10   3   48.20    6.00
   5 -11  -3   20.60    5.40
   5  11   3    9.70    4.40
   5  11   3   11.20    4.20
  -5  11   3   11.30    4.90
  -5 -11  -3   14.80    4.60
   5 -12  -3    0.30    4.60
   5  12   3    7.30    4.90
   5  12   3    4.40    4.90
  -5  12   3    2.50    5.70
  -5 -12  -3   -1.00    4.30
   5  13   3   10.00    4.70
   5  13   3   -2.80    4.60
   5 -13  -3   15.10    5.40
  -5 -13  -3    6.20    5.00
  -5  13   3   12.20    5.00
   6  12  -3   12.10    4.40
   6  12  -3    3.20    4.30
   6 -12   3    7.60    5.50
  -6  12  -3   11.60    5.40
  -6 -12   3    9.60    4.50
   6 -11   3   12.20    5.40
   6  11  -3   15.10    4.90
   6  11  -3   16.00    4.40
   6  10  -3   10.60    3.90
   6  10  -3   18.50    5.20
   6 -10   3   23.00    5.50
  -6  10  -3   24.80    5.60
  -6 -10   3   12.20    4.30
   6  -9   3    3.80    3.30
   6  -9   3    8.10    4.90
   6   9  -3   13.60    4.00
  -6   9  -3   13.30    4.50
  -6  -9   3   17.10    4.40
   6   8  -3   54.99    5.50
   6  -8   3   48.30    6.40
   6   8  -3   50.39    5.80
  -6   8  -3   47.50    5.70
  -6  -8   3   45.90    5.30
  -6  -8   3   45.80    4.70
   6  -7   3   29.00    5.40
   6   7  -3   16.70    3.80
   6  -7   3   25.40    4.60
   6   7  -3   17.40    4.10
  -6   7  -3   16.60    4.30
  -6  -7   3   20.50    4.00
   6   6  -3   57.99    5.90
   6   6  -3   55.19    5.30
   6  -6   3   61.19    6.20
   6  -6   3   44.20    5.10
  -6  -6   3   56.39    5.20
  -6   6  -3   42.60    4.70
  -6  -6   3   56.79    4.90
   6  -5   3   44.00    4.90
   6   5  -3   66.19    5.70
   6  -5   3   59.39    6.10
   6   5  -3   52.49    5.60
  -6  -5   3   65.59    5.20
  -6   5  -3   73.49    6.70
  -6  -5   3   60.69    4.90
  -6   5  -3   70.69    6.10
   6  -4   3   59.99    6.40
   6   4  -3   60.79    5.60
   6  -4   3   59.59    6.00
   6   4  -3   55.99    5.60
  -6  -4   3   56.99    4.90
  -6  -4   3   60.79    4.90
  -6   4  -3   55.69    6.00
  -6   4  -3   57.99    5.70
   6   3  -3   49.40    4.70
   6  -3   3   39.30    4.60
   6  -3   3   41.70    4.50
   6   3  -3   47.70    4.50
  -6  -3   3   44.90    4.80
  -6   3  -3   48.40    5.00
  -6   3  -3   45.80    4.80
  -6  -3   3   42.00    4.40
   6   2  -3   43.30    4.10
   6   2  -3   39.30    4.50
   6  -2   3   44.80    4.90
  -6  -2   3   48.40    4.40
  -6   2  -3   39.70    4.50
  -6   2  -3   47.80    4.50
  -6  -2   3   37.50    3.80
   6  -1   3    8.00    3.30
   6   1  -3   -0.70    2.90
   6   1  -3    0.50    2.80
   6  -1   3    5.30    3.30
  -6   1  -3    0.90    2.80
  -6  -1   3    0.20    2.60
  -6   1  -3   -0.10    2.90
  -6  -1   3    1.80    2.60
   6   0   3  167.78    8.30
   6   0   3  164.98    8.00
   6   0  -3  171.38    7.50
   6   0  -3  159.38    7.60
  -6   0  -3  159.88    7.40
  -6   0   3  147.69    7.30
  -6   0  -3  169.38    7.90
  -6   0   3  170.18    6.80
   6   1   3    2.70    3.10
   6  -1  -3    3.00    2.90
   6  -1  -3    2.20    3.00
   6   1   3    6.40    3.30
  -6   1   3    5.00    2.70
  -6   1   3    0.20    2.60
  -6  -1  -3    5.90    3.10
  -6  -1  -3    5.50    3.10
   6  -2  -3   38.40    4.20
   6   2   3   41.30    4.70
   6  -2  -3   42.10    4.50
   6   2   3   41.10    4.70
  -6   2   3   35.40    3.80
  -6   2   3   38.90    4.00
  -6  -2  -3   41.60    4.60
  -6  -2  -3   35.40    4.10
   6  -3  -3   44.30    4.90
   6   3   3   46.70    4.70
   6  -3  -3   43.10    4.70
   6   3   3   56.79    5.80
  -6   3   3   48.60    4.70
  -6  -3  -3   55.89    5.40
  -6   3   3   57.49    5.00
  -6  -3  -3   44.90    4.70
   6  -4  -3   74.89    6.80
   6   4   3   64.59    5.80
   6   4   3   69.69    6.50
  -6  -4  -3   60.49    5.50
  -6   4   3   54.49    5.60
  -6  -4  -3   62.79    5.90
  -6   4   3   60.19    5.70
   6   5   3   70.19    6.60
   6   5   3   59.39    6.20
   6  -5  -3   57.59    6.00
   6  -5  -3   65.59    6.60
  -6   5   3   61.89    5.70
  -6  -5  -3   59.39    5.60
  -6   5   3   61.89    5.70
  -6  -5  -3   64.29    6.50
   6  -6  -3   60.99    6.10
   6  -6  -3   67.39    6.40
   6   6   3   57.09    5.80
  -6   6   3   59.79    5.90
  -6  -6  -3   66.19    6.20
  -6   6   3   58.49    5.90
   6   7   3   20.20    4.90
   6  -7  -3   12.30    3.40
   6   7   3   24.80    4.40
   6  -7  -3   17.70    4.50
  -6  -7  -3   15.10    3.40
  -6   7   3   14.60    3.60
  -6  -7  -3   26.70    4.70
   6  -8  -3   42.10    5.20
   6  -8  -3   56.49    6.50
   6   8   3   49.60    5.70
   6   8   3   40.30    5.70
  -6   8   3   43.40    5.30
  -6  -8  -3   53.89    5.60
   6   9   3   16.20    4.60
   6   9   3   10.00    4.10
   6  -9  -3    3.70    3.50
   6  -9  -3   23.90    8.00
  -6  -9  -3   13.20    4.30
  -6   9   3   13.50    4.40
   6  10   3   23.90    5.00
   6 -10  -3   13.80    4.90
  -6  10   3   23.10    5.20
  -6 -10  -3   14.00    4.40
   6  11   3   10.10    4.90
   6 -11  -3    7.90    4.70
   6  11   3   17.80    4.90
  -6 -11  -3   19.30    5.00
  -6  11   3    2.10    4.30
   6  12   3    7.20    5.30
   6 -12  -3    8.60    5.20
   6  12   3   14.60    4.80
  -6 -12  -3    2.70    4.30
  -6  12   3    9.80    5.00
   7  11  -3   -5.10    4.00
   7  11  -3    1.10    3.80
   7 -11   3    5.00    5.10
  -7  11  -3   -2.60    4.50
   7 -10   3    1.00    4.70
   7  10  -3   -3.50    3.60
   7  10  -3    0.90    3.60
  -7 -10   3   -1.20    3.20
  -7  10  -3    0.20    4.80
   7   9  -3   -2.70    3.40
   7  -9   3   -2.30    4.20
   7   9  -3    2.90    3.60
  -7  -9   3    5.70    3.60
  -7   9  -3   -2.60    4.00
   7  -8   3    4.00    4.00
   7  -8   3   -3.40    3.90
   7   8  -3    4.20    4.00
   7   8  -3   -0.50    3.40
  -7  -8   3    6.40    3.40
  -7   8  -3    1.70    4.00
   7  -7   3   25.60    5.30
   7   7  -3   13.50    4.30
   7   7  -3   23.70    4.50
  -7  -7   3   20.60    3.90
  -7   7  -3   21.40    4.20
   7   6  -3   19.50    4.40
   7  -6   3   15.80    4.40
   7  -6   3   11.50    3.70
   7   6  -3   16.00    4.10
  -7   6  -3   16.60    4.20
  -7  -6   3   17.60    3.60
  -7  -6   3   13.00    3.30
   7   5  -3   59.99    5.80
   7  -5   3   70.39    6.90
   7  -5   3   67.79    6.90
   7   5  -3   53.49    5.90
  -7  -5   3   55.99    5.50
  -7   5  -3   52.49    5.50
   7   4  -3    0.40    3.20
   7  -4   3    0.50    3.50
   7   4  -3    3.90    3.40
   7  -4   3    5.00    3.60
  -7   4  -3    3.30    3.60
  -7  -4   3   -1.80    2.70
  -7  -4   3    1.60    2.50
  -7   4  -3   -2.80    3.00
   7   3  -3   15.90    3.60
   7  -3   3   11.40    4.00
   7  -3   3   25.30    4.60
   7   3  -3   20.50    4.00
  -7   3  -3   12.00    3.70
  -7  -3   3   15.40    3.10
  -7  -3   3   24.70    3.60
  -7   3  -3   23.60    3.90
   7  -2   3   48.70    5.60
   7   2  -3   49.99    5.20
   7   2  -3   39.10    4.70
   7  -2   3   56.39    6.00
  -7   2  -3   46.90    4.90
  -7  -2   3   36.30    4.20
  -7  -2   3   41.50    4.50
   7   1  -3   16.70    3.70
   7  -1   3   26.00    3.90
   7  -1   3   23.70    4.20
   7   1  -3   20.80    4.30
  -7   1  -3   19.60    3.80
  -7   1  -3   29.50    4.30
  -7  -1   3   25.40    3.80
  -7  -1   3   23.90    3.60
   7   0  -3   11.80    3.50
   7   0   3    9.50    3.60
   7   0  -3    6.50    3.00
   7   0   3    7.60    3.70
  -7   0  -3   10.40    3.50
  -7   0  -3   10.10    3.30
  -7   0   3    9.40    3.30
  -7   0   3    3.00    2.70
   7  -1  -3   29.80    4.20
   7   1   3   27.70    4.40
   7  -1  -3   32.30    4.80
  -7  -1  -3   33.30    4.20
  -7   1   3   23.70    3.80
  -7   1   3   26.40    4.00
  -7  -1  -3   27.00    4.20
   7   2   3   31.30    5.40
   7  -2  -3   54.79    5.70
   7   2   3   37.70    4.70
   7  -2  -3   40.10    4.60
  -7  -2  -3   47.90    5.00
  -7  -2  -3   55.89    5.20
  -7   2   3   51.39    4.90
  -7   2   3   44.40    4.70
   7  -3  -3   16.90    3.90
   7   3   3   17.20    4.70
   7  -3  -3   18.30    4.00
   7   3   3   18.10    4.20
  -7  -3  -3   16.90    3.90
  -7   3   3   16.10    3.70
   7  -4  -3    6.00    3.60
   7  -4  -3    5.20    3.40
   7   4   3   -0.10    3.40
  -7  -4  -3    4.40    3.00
  -7  -4  -3   -0.70    3.00
  -7   4   3    2.50    3.00
  -7   4   3   -3.30    2.60
   7   5   3   60.99    6.50
   7  -5  -3   65.29    6.80
   7   5   3   64.19    6.80
   7  -5  -3   55.69    6.10
  -7   5   3   61.49    6.10
  -7  -5  -3   66.49    5.80
  -7  -5  -3   60.19    5.60
  -7   5   3   55.59    6.40
   7  -6  -3    4.10    3.40
   7  -6  -3   25.10    5.00
   7   6   3   11.20    3.80
   7   6   3   22.90    5.10
  -7  -6  -3   13.50    4.00
  -7   6   3    7.70    3.20
   7   7   3   26.40    4.80
   7  -7  -3   32.10    4.80
   7   7   3   20.40    5.10
   7  -7  -3   26.10    5.30
  -7  -7  -3   24.10    4.60
  -7   7   3   21.60    4.70
   7   8   3   -2.00    3.70
   7  -8  -3    0.40    4.20
   7  -8  -3    4.70    3.90
  -7   8   3    2.10    3.90
  -7  -8  -3    7.00    4.10
   7  -9  -3   -5.00    3.70
   7  -9  -3    3.30    4.00
   7   9   3    4.00    4.50
   7   9   3    8.20    4.10
  -7  -9  -3    3.50    3.70
  -7   9   3   -1.30    3.90
   7  10   3   10.60    4.50
   7  10   3   -5.50    3.80
   7 -10  -3   12.70    5.20
  -7 -10  -3    7.50    3.90
  -7  10   3    2.70    4.50
   7 -11  -3    7.90    5.00
   7  11   3   -0.90    4.70
   7  11   3   -0.50    4.60
  -7 -11  -3    4.10    4.20
   8  10  -3    5.50    4.00
   8 -10   3    9.10    5.30
  -8  10  -3   -1.90    4.70
  -8 -10   3    2.50    3.60
   8   9  -3    1.30    4.00
   8  -9   3   11.20    5.30
   8   9  -3   -1.20    3.60
  -8  -9   3    5.40    3.60
  -8   9  -3   -1.00    4.70
   8   8  -3    7.60    4.10
   8   8  -3    7.00    4.00
   8  -8   3    7.50    5.00
  -8   8  -3   15.20    4.80
  -8  -8   3    5.90    3.50
   8   7  -3    6.80    3.80
   8  -7   3   10.20    4.50
   8  -7   3    6.20    4.90
  -8  -7   3    2.30    3.20
  -8   7  -3    6.80    4.20
   8   6  -3   18.20    4.50
   8  -6   3   13.50    4.90
   8   6  -3   16.30    4.30
   8  -6   3   15.80    5.00
  -8   6  -3   17.40    4.40
  -8  -6   3   15.20    3.50
   8  -5   3   21.40    5.90
   8  -5   3   37.20    5.70
   8   5  -3   23.80    4.80
   8   5  -3   33.90    5.10
  -8  -5   3   24.90    4.10
  -8   5  -3   31.30    5.00
   8   4  -3    4.00    3.30
   8  -4   3   -4.60    3.70
   8  -4   3   -0.70    3.90
   8   4  -3   -1.20    3.30
  -8  -4   3    4.30    3.30
  -8  -4   3    0.80    2.80
  -8   4  -3    8.30    3.90
   8   3  -3   -0.70    3.40
   8  -3   3    2.30    3.90
   8  -3   3    1.40    3.50
   8   3  -3    4.90    3.80
  -8  -3   3    2.00    3.00
  -8  -3   3    2.40    2.90
  -8   3  -3    4.60    3.60
   8   2  -3   38.80    5.40
   8  -2   3   33.50    5.30
   8   2  -3   37.00    5.00
   8  -2   3   32.40    5.40
  -8  -2   3   34.60    4.60
  -8   2  -3   34.90    4.80
  -8  -2   3   35.30    4.30
   8  -1   3   56.79    6.40
   8  -1   3   55.49    6.30
   8   1  -3   51.59    5.50
   8   1  -3   42.50    5.20
  -8  -1   3   45.70    5.20
  -8   1  -3   58.79    5.80
  -8  -1   3   50.69    5.30
   8   0   3   -0.30    3.40
   8   0  -3    4.00    3.80
   8   0  -3   -0.20    3.30
   8   0   3    7.80    3.60
  -8   0  -3    2.70    3.30
  -8   0   3    5.80    3.00
  -8   0   3   -0.90    2.80
   8  -1  -3   61.19    6.40
   8   1   3   52.69    5.80
   8   1   3   52.99    6.50
  -8  -1  -3   52.79    5.30
  -8   1   3   47.30    5.10
  -8   1   3   52.59    5.50
   8  -2  -3   31.00    5.40
   8  -2  -3   29.90    4.80
   8   2   3   36.80    5.10
   8   2   3   36.50    5.70
  -8  -2  -3   38.90    4.70
  -8   2   3   32.90    4.20
   8  -3  -3   -0.20    3.60
   8  -3  -3   -0.30    3.40
   8   3   3    3.20    3.60
   8   3   3    0.40    3.40
  -8  -3  -3    2.20    3.50
  -8   3   3    1.40    2.90
   8  -4  -3    0.50    3.30
   8  -4  -3    1.50    3.90
   8   4   3   -3.50    3.60
   8   4   3   -0.20    3.40
  -8  -4  -3    2.50    3.50
  -8   4   3   -2.20    3.00
   8   5   3   24.90    5.10
   8   5   3   12.90    4.60
   8  -5  -3   22.10    4.80
  -8  -5  -3   30.30    4.90
  -8   5   3   24.10    4.10
   8   6   3   14.90    4.70
   8   6   3   21.40    5.60
   8  -6  -3   12.30    4.40
   8  -6  -3   23.00    5.10
  -8  -6  -3   21.40    4.70
  -8   6   3   17.70    4.60
   8  -7  -3    4.00    4.70
   8   7   3    0.70    3.80
   8   7   3    3.50    3.80
   8  -7  -3   -1.90    4.30
  -8   7   3    4.70    4.20
  -8  -7  -3    2.30    4.00
   8   8   3   14.30    4.60
   8   8   3   -5.00    3.40
   8  -8  -3   18.30    5.70
   8  -8  -3    2.30    3.40
  -8  -8  -3    8.20    3.80
  -8   8   3    9.90    4.40
   8   9   3   10.70    5.00
   8   9   3    9.40    4.90
   8  -9  -3    7.10    5.60
  -8  -9  -3    7.90    4.30
  -8   9   3   12.50    4.90
   8 -10  -3    8.00    5.30
   8  10   3   -2.70    3.90
   8  10   3   -3.30    3.80
  -8 -10  -3    3.40    4.10
  -8  10   3    2.60    4.40
   9  -8   3   -8.20    4.40
   9   8  -3    2.50    3.90
   9   8  -3   10.20    4.70
  -9   8  -3    5.60    5.10
  -9  -8   3    6.40    3.40
   9   7  -3   -2.30    4.30
   9  -7   3    2.50    4.80
   9   7  -3   -4.00    3.70
  -9   7  -3   -2.40    4.20
  -9  -7   3    7.70    3.50
   9   6  -3    0.00    3.90
   9  -6   3    7.70    4.70
   9   6  -3   -0.70    4.00
  -9   6  -3    3.30    4.30
  -9  -6   3    2.10    3.20
   9   5  -3    7.70    4.20
   9  -5   3   13.50    4.60
   9  -5   3   11.30    4.90
  -9  -5   3    6.10    3.50
  -9   5  -3    6.40    4.20
   9   4  -3    3.90    4.00
   9  -4   3    2.50    4.50
  -9   4  -3   -1.70    3.80
  -9  -4   3    0.20    2.90
   9  -3   3    3.10    4.50
   9   3  -3    1.10    4.30
   9  -3   3    4.80    4.00
  -9  -3   3    3.70    3.00
  -9   3  -3   -5.10    3.50
   9  -2   3   -1.80    4.10
   9  -2   3    2.50    3.50
  -9   2  -3    9.20    4.20
  -9  -2   3    2.20    2.90
   9  -1   3   -1.10    4.10
   9  -1   3    6.90    4.00
   9   1  -3    4.60    3.70
  -9  -1   3    0.30    3.00
  -9   1  -3    7.30    3.60
   9   0   3   -1.00    3.50
   9   0   3   -0.50    3.80
   9   0  -3   -2.90    3.50
  -9   0  -3    1.10    3.20
  -9   0   3    3.80    3.20
   9   1   3   -0.10    3.60
   9   1   3    4.10    4.20
   9  -1  -3    2.70    3.80
   9  -1  -3    7.00    4.20
  -9  -1  -3    7.60    3.60
  -9   1   3    2.80    3.20
   9  -2  -3   -5.90    3.40
   9  -2  -3    1.50    3.80
   9   2   3   -3.00    4.00
   9   2   3    4.30    4.30
  -9   2   3    5.10    3.40
  -9  -2  -3    5.90    3.60
   9  -3  -3    5.40    4.10
   9  -3  -3   -1.10    3.70
   9   3   3    1.60    4.00
   9   3   3    1.00    4.00
  -9   3   3    2.80    3.40
   9  -4  -3    4.90    3.80
   9  -4  -3    2.10    4.10
   9   4   3    4.90    4.30
   9   4   3    0.20    4.20
  -9   4   3    5.50    3.60
   9  -5  -3    5.70    4.20
   9   5   3   12.70    4.90
   9   5   3    9.30    4.70
   9  -5  -3   10.50    4.70
  -9   5   3   14.00    4.30
  -9  -5  -3    7.00    4.10
   9   6   3   17.90    4.90
   9   6   3    3.80    4.40
   9  -6  -3    2.50    3.70
   9  -6  -3   -1.20    4.20
  -9   6   3    3.60    3.90
  -9  -6  -3    4.50    4.10
   9   7   3    5.90    4.30
   9  -7  -3    0.00    4.50
   9  -7  -3    0.90    4.60
   9   7   3    3.10    4.20
  -9  -7  -3    5.60    4.20
  -9   7   3   -0.40    3.80
   9  -8  -3    2.20    5.10
   9   8   3   -6.00    4.50
   9   8   3    2.80    4.40
  -9   8   3    2.20    4.30
  -9  -8  -3    8.90    4.10
  10   4  -3    8.70    4.70
  10   4  -3    3.80    4.20
  10  -4   3    5.10    4.70
  10  -4   3   11.90    4.90
 -10  -4   3    5.40    3.20
 -10   4  -3    5.50    4.30
  10   3  -3    6.50    4.30
  10  -3   3   14.70    4.40
  10  -3   3    7.10    5.10
  10   3  -3    3.90    4.30
 -10  -3   3   12.80    3.90
 -10   3  -3    5.10    3.90
  10   2  -3    4.20    4.50
  10  -2   3   -1.40    4.60
  10  -2   3   -2.60    4.60
  10   2  -3    2.10    4.00
 -10  -2   3    0.80    3.10
 -10   2  -3    3.40    3.70
  10  -1   3    2.30    4.60
  10   1  -3    8.00    4.30
  10  -1   3   -2.10    4.10
  10   1  -3    5.90    4.50
 -10  -1   3    7.30    3.30
 -10   1  -3    4.80    4.10
  10   0   3    0.40    4.80
  10   0  -3    0.00    4.30
  10   0  -3    4.70    3.80
  10   0   3    8.60    4.80
 -10   0   3    2.80    3.30
 -10   0  -3    1.80    3.80
  10  -1  -3   -0.30    4.30
  10   1   3    0.00    4.50
  10  -1  -3    4.10    4.40
  10   1   3    5.20    4.80
 -10   1   3    2.80    3.90
 -10  -1  -3    7.50    4.30
  10   2   3    0.90    4.00
  10  -2  -3    2.80    4.10
  10  -2  -3   -2.50    3.40
  10   2   3    6.50    4.50
 -10  -2  -3    4.20    3.80
 -10   2   3   -3.20    3.30
  10   3   3    4.00    4.10
  10  -3  -3   -2.40    4.10
  10   3   3    6.10    5.00
  10  -3  -3    7.60    4.80
 -10   3   3    6.00    3.90
 -10  -3  -3    3.60    3.90
  10  -4  -3    3.50    4.50
  10   4   3    3.50    4.40
  10   4   3    8.10    5.30
  10  -4  -3    3.50    4.80
 -10   4   3    4.50    4.00
 -10  -4  -3    5.00    4.10
   0  15  -4   13.00    5.00
   0 -15   4    3.70    5.20
   0 -14   4    0.20    4.10
   0  14  -4    3.30    4.00
   0 -13   4   23.90    5.60
   0  13  -4   29.60    5.70
   0  12  -4    2.60    3.70
   0 -12   4    6.10    3.80
   0  12  -4    4.00    3.70
   0 -11   4    9.70    3.70
   0  11  -4    7.50    3.50
   0  11  -4   11.60    3.90
   0  10  -4  235.88    9.90
   0 -10   4  225.88    9.20
   0  10  -4  232.38   10.20
   0  -9   4   14.20    5.00
   0   9  -4   11.70    3.40
   0   9  -4   14.50    3.60
   0  -9   4   13.10    3.30
   0  -8   4    4.90    3.20
   0   8  -4    5.60    2.80
   0  -8   4    4.40    2.50
   0   8  -4    1.30    3.30
   0   7  -4 1036.70   24.80
   0  -7   4 1029.60   24.90
   0  -7   4  961.30   23.90
   0   7  -4  971.40   24.50
   0  -6   4  183.28    6.50
   0   6  -4  175.88    6.70
   0  -6   4  198.78    7.40
   0   6  -4  204.28    7.10
   0  -5   4   49.99    3.70
   0   5  -4   56.29    3.70
   0  -5   4   53.69    3.30
   0   5  -4   55.29    3.50
   0   4  -4  123.29    4.40
   0  -4   4  120.29    4.60
   0  -4   4  120.59    4.30
   0   4  -4  123.39    4.60
   0   3  -4 1373.76   30.50
   0  -3   4 1385.06   30.50
   0   3  -4 1388.26   30.30
   0  -3   4 1384.66   30.20
   0   2  -4   20.80    1.70
   0  -2   4   19.30    1.60
   0  -2   4   21.30    1.80
   0   2  -4   18.70    1.70
   0  -2  -4   19.50    2.10
   0   2   4   23.60    2.00
   0   2   4   24.60    2.00
   0   3   4 1348.47   29.70
   0  -3  -4 1329.37   30.00
   0  -3  -4 1380.56   29.70
   0   3   4 1319.77   29.90
   0   4   4  125.69    4.90
   0   4   4  123.59    4.70
   0  -5  -4   56.59    3.50
   0   5   4   51.59    3.50
   0   6   4  184.68    7.20
   0  -6  -4  190.58    6.70
   0   6   4  194.98    7.10
   0  -6  -4  194.98    7.50
   0   7   4  981.00   25.70
   0  -7  -4  973.50   24.30
   0  -7  -4 1067.09   25.60
   0   8   4    2.00    2.90
   0   8   4    2.30    3.00
   0  -8  -4    5.00    3.10
   0  -8  -4    2.10    2.70
   0   9   4   13.00    3.60
   0  -9  -4   16.30    4.30
   0  -9  -4   12.10    3.40
   0   9   4   17.70    3.90
   0  10   4  244.08   10.30
   0  10   4  261.57   11.30
   0 -10  -4  266.17   11.50
   0 -10  -4  244.78   10.00
   0  11   4    4.30    3.50
   0  11   4    4.50    3.60
   0 -11  -4    9.90    3.40
   0 -11  -4   10.90    4.10
   0 -12  -4    2.50    4.30
   0  12   4   10.50    4.20
   0  12   4    0.00    3.50
   0 -13  -4   18.60    5.30
   0 -14  -4    0.70    4.30
   0  14   4   12.50    5.00
   0  15   4   15.10    4.70
   0 -15  -4    5.80    5.70
   1  15  -4   -2.90    3.90
   1 -15   4    0.50    4.20
  -1 -15   4    9.60    5.20
  -1  15  -4   -2.00    3.90
   1  14  -4    7.10    4.50
   1  14  -4   -3.80    3.70
   1 -14   4    0.50    4.10
  -1 -14   4    0.90    4.00
  -1  14  -4   -0.30    4.20
   1  13  -4    7.10    4.00
   1  13  -4   11.30    5.10
  -1  13  -4    1.20    3.70
  -1  13  -4    1.60    4.00
  -1 -13   4   10.60    4.70
   1 -12   4   -2.30    3.90
   1  12  -4    1.80    3.80
   1  12  -4   -3.70    3.30
  -1  12  -4   -1.40    4.00
  -1 -12   4    0.80    3.70
  -1  12  -4    4.70    4.00
   1 -11   4   70.29    6.90
   1  11  -4   61.79    6.20
   1  11  -4   53.89    5.70
  -1 -11   4   64.89    6.60
  -1  11  -4   44.40    4.90
  -1  11  -4   62.29    6.20
   1  10  -4   57.69    5.90
   1 -10   4   44.30    5.00
   1  10  -4   62.19    5.90
   1 -10   4   51.99    5.20
  -1  10  -4   65.19    6.30
  -1 -10   4   52.29    5.20
  -1 -10   4   54.89    5.70
  -1  10  -4   46.90    5.20
   1  -9   4    8.40    3.50
   1  -9   4    2.60    2.80
   1   9  -4    4.70    3.30
   1   9  -4    8.00    2.90
  -1   9  -4    8.50    3.50
  -1  -9   4    8.40    2.90
  -1  -9   4    5.40    3.40
  -1   9  -4    3.70    3.20
   1   8  -4   29.90    3.60
   1   8  -4   32.20    3.70
   1  -8   4   41.70    4.50
  -1  -8   4   33.90    3.60
  -1   8  -4   38.00    4.10
  -1  -8   4   35.10    3.80
  -1   8  -4   52.29    5.00
   1  -7   4   -0.10    2.20
   1  -7   4   -0.80    2.50
   1   7  -4    3.30    2.20
   1   7  -4    1.60    2.30
  -1   7  -4    4.20    2.30
  -1  -7   4    2.10    2.00
  -1  -7   4    5.10    2.30
  -1   7  -4    0.60    2.60
   1  -6   4   14.60    2.60
   1   6  -4   22.20    2.60
   1  -6   4   19.60    2.60
   1   6  -4   23.10    2.80
  -1   6  -4   20.30    2.60
  -1   6  -4   18.20    2.60
  -1  -6   4   23.40    2.50
  -1  -6   4   28.40    3.40
   1   5  -4  907.11   21.80
   1  -5   4  907.51   21.70
   1  -5   4  934.01   22.20
   1   5  -4  915.51   21.60
  -1  -5   4  885.11   21.20
  -1   5  -4  933.31   22.10
  -1  -5   4  926.51   21.80
  -1   5  -4  958.30   21.90
   1  -4   4  791.92   18.90
   1   4  -4  791.32   18.30
   1  -4   4  806.32   18.60
   1   4  -4  791.22   18.50
  -1  -4   4  785.72   18.70
  -1  -4   4  788.12   18.10
  -1   4  -4  793.42   18.90
  -1   4  -4  776.72   18.60
   1  -3   4  265.47    7.40
   1  -3   4  256.97    7.00
   1   3  -4  253.57    6.80
   1   3  -4  251.27    6.60
  -1  -3   4  256.77    6.60
  -1   3  -4  252.17    7.30
  -1  -3   4  260.67    7.00
  -1   3  -4  260.87    7.20
   1   2  -4 1584.34   34.20
   1  -2   4 1553.24   34.70
   1   2  -4 1561.54   34.30
   1  -2   4 1633.14   34.90
  -1   2  -4 1591.34   34.80
  -1  -2   4 1582.54   34.30
  -1   2  -4 1640.84   34.80
  -1  -2   4 1617.34   34.10
   1   1  -4  388.06    8.50
   1  -1   4  377.96    9.20
   1   1  -4  375.26    8.50
   1  -1   4  390.76    9.30
  -1   1  -4  379.56    9.20
  -1   1  -4  397.86    9.20
  -1  -1   4  398.86    8.40
   1   0   4 1652.13   35.90
  -1   0   4 1636.14   35.20
  -1   0  -4 1704.83   36.00
   1   1   4  381.26    9.50
   1  -1  -4  401.16    9.10
   1  -1  -4  393.86    9.00
   1   1   4  375.76    9.30
  -1   1   4  395.76    9.00
  -1   1   4  399.06    9.10
  -1  -1  -4  421.56    9.50
   1   2   4 1646.44   34.90
   1   2   4 1599.04   34.80
   1  -2  -4 1624.14   34.50
   1  -2  -4 1598.14   34.60
  -1  -2  -4 1559.44   34.70
  -1  -2  -4 1582.74   34.80
  -1   2   4 1572.84   34.40
  -1   2   4 1535.55   34.50
   1   3   4  262.37    7.80
   1  -3  -4  263.37    7.20
   1  -3  -4  266.37    7.60
   1   3   4  253.87    7.40
  -1   3   4  271.57    7.50
  -1  -3  -4  259.87    7.30
  -1   3   4  268.77    7.30
  -1  -3  -4  266.57    7.50
   1  -4  -4  769.22   18.40
   1  -4  -4  804.72   18.80
   1   4   4  777.82   18.50
   1   4   4  798.72   19.00
  -1  -4  -4  788.52   18.60
  -1   4   4  771.52   18.80
  -1  -4  -4  808.32   19.00
   1  -5  -4  930.41   21.90
   1   5   4  915.41   22.30
   1   5   4  926.11   21.80
   1  -5  -4  937.81   22.30
  -1   5   4  919.21   21.80
  -1  -5  -4  926.61   21.70
  -1   5   4  902.11   22.30
  -1  -5  -4  929.01   22.60
   1   6   4   19.30    2.50
   1   6   4   28.70    3.50
   1  -6  -4   17.90    2.90
   1  -6  -4   25.60    3.00
  -1   6   4   27.00    3.30
  -1  -6  -4   32.50    3.80
  -1   6   4   17.60    2.50
  -1  -6  -4   13.90    3.60
   1   7   4    2.40    2.60
   1  -7  -4    2.70    3.30
   1   7   4    0.70    2.40
   1  -7  -4    3.30    2.10
  -1  -7  -4    2.90    2.60
  -1  -7  -4    3.80    2.40
  -1   7   4    1.00    2.50
  -1   7   4    5.70    2.50
   1  -8  -4   27.30    3.80
   1  -8  -4   41.00    4.10
   1   8   4   34.60    4.00
   1   8   4   47.90    4.60
  -1   8   4   44.60    4.70
  -1  -8  -4   41.20    4.60
  -1  -8  -4   44.90    4.60
  -1   8   4   43.00    4.70
   1  -9  -4    4.50    3.40
   1   9   4    8.00    3.20
   1  -9  -4    4.60    2.90
   1   9   4   -0.30    3.60
  -1  -9  -4    7.90    4.00
  -1   9   4    5.30    3.40
  -1  -9  -4    5.80    3.00
  -1   9   4    3.60    3.40
   1  10   4   49.90    5.20
   1  10   4   60.49    6.10
   1 -10  -4   56.99    5.80
  -1  10   4   62.59    6.70
  -1 -10  -4   57.99    6.40
  -1  10   4   54.99    5.30
  -1 -10  -4   61.79    5.80
   1  11   4   61.99    6.60
   1  11   4   47.70    5.60
   1 -11  -4   68.69    6.20
  -1 -11  -4   73.19    7.60
  -1  11   4   51.89    5.40
  -1  11   4   82.09    8.40
   1  12   4    0.00    5.30
   1  12   4   -1.10    3.20
   1 -12  -4    3.00    4.40
  -1  12   4   -6.30    3.40
  -1  12   4    1.10    3.60
  -1 -12  -4    7.50    4.60
   1  13   4    3.10    4.00
   1  13   4   10.60    4.50
   1 -13  -4    1.60    4.60
  -1 -13  -4    2.10    4.10
   1 -14  -4   -3.50    4.30
   1  14   4    1.80    4.20
  -1  14   4    2.90    4.30
  -1 -14  -4    2.00    4.40
   1 -15  -4   -1.40    4.90
   1  15   4   -1.50    4.50
  -1  15   4   -2.20    4.30
  -1 -15  -4    3.30    4.70
   2  15  -4    3.40    4.10
  -2 -15   4    8.90    5.60
  -2  15  -4    5.10    4.40
   2  14  -4    5.50    4.20
   2 -14   4   -2.10    5.30
   2  14  -4   10.80    4.90
  -2  14  -4    1.80    4.60
  -2 -14   4    1.80    4.10
   2 -13   4    1.80    4.20
   2  13  -4   -0.20    3.40
   2  13  -4   -4.90    3.70
  -2 -13   4   -2.50    3.60
  -2  13  -4    1.10    3.90
   2 -12   4   -1.60    3.80
   2  12  -4    3.20    3.70
   2  12  -4   -4.10    3.20
  -2  12  -4   -0.10    3.60
  -2  12  -4   -1.00    3.70
  -2 -12   4    0.80    3.70
   2  11  -4   40.50    5.40
   2  11  -4   46.10    5.40
   2 -11   4   39.30    4.50
   2 -11   4   31.20    5.10
  -2  11  -4   37.20    5.10
  -2  11  -4   36.50    6.50
  -2 -11   4   43.50    5.80
   2  10  -4   13.30    3.50
   2  10  -4   13.60    3.90
   2 -10   4   15.20    5.30
   2 -10   4   21.80    4.60
  -2 -10   4   15.40    4.60
  -2  10  -4   17.60    4.20
  -2  10  -4   10.70    3.50
   2  -9   4   23.40    4.70
   2  -9   4   15.80    3.20
   2   9  -4   29.80    4.50
   2   9  -4   20.40    4.10
  -2  -9   4   18.80    3.50
  -2   9  -4   32.70    4.70
  -2  -9   4   27.20    4.40
  -2   9  -4   19.40    4.00
   2   8  -4  137.19    6.90
   2   8  -4  144.69    7.30
   2  -8   4  136.39    6.90
   2  -8   4  138.29    7.70
  -2  -8   4  144.39    7.60
  -2  -8   4  131.49    6.20
  -2   8  -4  147.59    7.60
  -2   8  -4  144.79    7.50
   2   7  -4  101.89    5.70
   2   7  -4  116.89    5.70
   2  -7   4   99.39    5.70
  -2  -7   4  101.49    5.10
  -2  -7   4  110.29    6.20
  -2   7  -4  107.69    6.20
  -2   7  -4  112.49    6.20
   2  -6   4  248.58    8.30
   2  -6   4  240.28    8.60
   2   6  -4  245.88    8.10
   2   6  -4  240.28    7.90
  -2  -6   4  240.58    7.60
  -2   6  -4  230.78    8.70
  -2   6  -4  239.88    8.40
  -2  -6   4  244.38    8.20
   2   5  -4  543.25   13.60
   2  -5   4  525.35   13.90
   2  -5   4  546.35   14.40
   2   5  -4  538.35   13.80
  -2  -5   4  535.95   13.30
  -2   5  -4  546.75   14.10
  -2   5  -4  522.25   14.10
  -2  -5   4  525.05   13.80
   2   4  -4  259.77    7.60
   2  -4   4  269.77    8.00
   2  -4   4  257.37    8.20
   2   4  -4  274.87    7.50
  -2   4  -4  269.17    8.20
  -2   4  -4  266.17    8.20
  -2  -4   4  270.77    7.30
  -2  -4   4  261.77    7.60
   2  -3   4  883.51   20.60
   2   3  -4  840.12   19.90
   2  -3   4  863.21   20.40
   2   3  -4  883.21   19.80
  -2   3  -4  879.81   20.50
  -2   3  -4  878.71   20.50
  -2  -3   4  874.71   20.00
  -2  -3   4  879.31   19.50
   2  -2   4  962.50   22.10
   2   2  -4  982.20   21.60
   2   2  -4  971.30   21.40
   2  -2   4  983.50   22.20
  -2   2  -4  963.30   22.20
  -2  -2   4  956.50   21.30
  -2   2  -4  983.40   22.20
  -2  -2   4  948.11   21.30
   2   1  -4  384.86    9.20
   2  -1   4  393.26   10.00
   2  -1   4  378.56    9.90
   2   1  -4  404.86    9.20
  -2   1  -4  387.26    9.90
  -2   1  -4  398.56   10.10
  -2  -1   4  384.46    9.10
   2   0  -4 3401.56   70.49
   2   0   4 3297.07   71.09
   2   0   4 3345.67   70.99
   2   0  -4 3454.05   70.39
  -2   0   4 3369.16   70.39
  -2   0  -4 3351.06   70.89
  -2   0  -4 3279.77   70.99
  -2   0   4 2997.00   70.09
   2   1   4  416.46   10.20
   2  -1  -4  385.16    9.40
   2  -1  -4  386.86    9.50
   2   1   4  407.56   10.30
  -2   1   4  382.96    9.30
  -2  -1  -4  387.06    9.90
  -2   1   4  374.06    9.40
  -2  -1  -4  403.16   10.10
   2   2   4  990.70   22.30
   2   2   4  959.90   22.10
   2  -2  -4  974.80   21.90
   2  -2  -4  991.50   21.90
  -2   2   4  953.30   21.70
  -2  -2  -4  930.01   22.20
  -2   2   4  995.60   22.00
  -2  -2  -4  969.20   22.60
   2  -3  -4  872.71   20.10
   2   3   4  883.91   20.40
   2  -3  -4  890.21   20.30
   2   3   4  865.41   20.50
  -2   3   4  842.62   20.20
  -2   3   4  874.21   20.00
  -2  -3  -4  878.51   20.30
  -2  -3  -4  847.32   20.50
   2  -4  -4  262.47    7.80
   2   4   4  250.57    8.20
   2  -4  -4  285.37    8.20
   2   4   4  266.87    7.90
  -2  -4  -4  251.97    7.70
  -2   4   4  275.67    7.90
  -2  -4  -4  265.07    8.50
  -2   4   4  253.67    8.00
   2  -5  -4  535.95   14.00
   2   5   4  514.25   14.40
   2   5   4  538.65   13.90
   2  -5  -4  545.75   14.40
  -2  -5  -4  522.15   14.00
  -2  -5  -4  533.45   14.80
  -2   5   4  550.34   14.50
  -2   5   4  558.34   14.10
   2   6   4  234.18    8.70
   2  -6  -4  238.08    8.60
   2   6   4  236.98    8.40
   2  -6  -4  232.88    8.00
  -2  -6  -4  242.88    9.00
  -2   6   4  228.98    8.40
  -2  -6  -4  239.58    7.90
  -2   6   4  233.78    8.10
   2   7   4  112.89    6.40
   2   7   4  101.39    6.00
   2  -7  -4  102.59    6.40
   2  -7  -4   96.29    5.60
  -2   7   4   99.59    6.00
  -2  -7  -4  112.69    6.60
  -2   7   4  110.79    6.10
  -2  -7  -4  100.59    5.50
   2   8   4  140.59    7.80
   2   8   4  136.89    7.30
   2  -8  -4  140.39    7.00
   2  -8  -4  151.08    7.80
  -2  -8  -4  141.79    6.90
  -2   8   4  137.39    7.60
  -2  -8  -4  140.19    7.70
  -2   8   4  147.89    7.40
   2   9   4   28.20    4.40
   2   9   4   21.10    4.40
   2  -9  -4   18.30    4.10
   2  -9  -4   13.40    3.50
  -2  -9  -4   25.10    4.10
  -2   9   4   29.90    4.40
  -2   9   4   24.80    4.50
  -2  -9  -4   25.30    5.20
   2 -10  -4   18.70    3.90
   2  10   4    9.90    3.40
   2  10   4   10.90    3.80
   2 -10  -4   19.30    4.40
  -2  10   4    8.90    3.80
  -2 -10  -4   16.50    4.20
  -2  10   4   22.20    4.70
   2 -11  -4   49.40    6.70
   2 -11  -4   28.50    4.40
   2  11   4   49.90    6.00
   2  11   4   38.00    5.40
  -2  11   4   36.70    5.30
  -2  11   4   47.90    6.10
  -2 -11  -4   39.20    5.90
   2 -12  -4    0.30    4.10
   2  12   4    0.80    4.10
   2  12   4    2.00    4.00
  -2  12   4    2.10    3.90
  -2 -12  -4    4.10    4.10
   2  13   4    0.60    3.30
   2  13   4   -3.00    3.70
  -2 -13  -4   -1.90    3.60
   2  14   4   -1.60    3.50
   2 -14  -4    7.80    5.00
  -2  14   4    0.30    4.30
  -2 -14  -4    2.80    4.40
   2 -15  -4    6.80    5.00
   2  15   4    5.10    4.60
  -2  15   4    2.40    4.30
   3  14  -4    2.40    4.90
   3  14  -4   -0.90    3.90
   3 -14   4   10.50    5.10
  -3 -14   4   -6.00    3.70
  -3  14  -4    1.50    4.80
   3  13  -4   -3.20    3.90
   3  13  -4    5.00    3.80
  -3 -13   4   -0.20    3.30
  -3  13  -4    3.40    4.30
   3  12  -4    2.40    4.00
   3  12  -4    7.20    4.00
   3 -12   4   11.90    4.80
  -3 -12   4    7.80    3.90
  -3  12  -4   -0.40    4.20
   3 -11   4   25.10    5.30
   3  11  -4   17.10    4.20
   3 -11   4   21.70    5.10
   3  11  -4   13.40    3.60
  -3  11  -4   35.10    5.50
  -3 -11   4   21.70    4.90
  -3  11  -4   22.80    4.80
   3  10  -4   25.30    4.40
   3 -10   4   20.30    4.20
   3 -10   4   21.50    5.20
   3  10  -4   24.60    4.20
  -3 -10   4   23.20    3.70
  -3  10  -4   28.90    5.00
  -3  10  -4   25.80    5.50
  -3 -10   4   19.60    4.10
   3   9  -4  130.99    7.30
   3   9  -4  132.99    7.70
   3  -9   4  135.99    7.60
   3  -9   4  156.58    8.90
  -3  -9   4  133.59    6.70
  -3   9  -4  139.79    8.00
  -3   9  -4  128.29    8.30
  -3  -9   4  139.89    8.30
   3   8  -4   27.80    3.60
   3  -8   4   29.30    3.90
   3  -8   4   21.00    4.40
   3   8  -4   29.10    4.20
  -3   8  -4   35.00    4.80
  -3  -8   4   31.10    4.80
  -3   8  -4   28.30    4.70
  -3  -8   4   32.50    3.70
   3  -7   4   25.00    3.80
   3  -7   4   24.50    4.40
   3   7  -4   18.30    3.20
   3   7  -4   16.60    3.00
  -3   7  -4   22.70    3.80
  -3  -7   4   15.20    3.30
  -3   7  -4   20.10    3.60
  -3  -7   4   22.10    2.90
   3  -6   4  136.49    6.50
   3  -6   4  146.29    7.20
   3   6  -4  129.59    6.00
  -3  -6   4  135.49    6.40
  -3   6  -4  125.29    6.60
  -3  -6   4  139.89    5.60
   3   5  -4  704.73   17.10
   3  -5   4  693.53   17.90
   3  -5   4  684.73   17.80
   3   5  -4  672.93   16.90
  -3  -5   4  675.43   16.90
  -3   5  -4  646.84   17.60
  -3   5  -4  672.83   17.50
  -3  -5   4  688.03   16.70
   3  -4   4   38.50    4.00
   3   4  -4   31.00    3.20
   3  -4   4   37.20    3.60
   3   4  -4   34.90    3.10
  -3  -4   4   33.50    3.10
  -3  -4   4   35.30    2.80
  -3   4  -4   36.30    3.70
  -3   4  -4   41.30    3.80
   3   3  -4  334.47    9.00
   3  -3   4  333.27    9.60
   3   3  -4  337.77    9.00
   3  -3   4  314.47    9.40
  -3  -3   4  328.07    8.50
  -3   3  -4  330.47    9.50
  -3  -3   4  319.07    8.80
  -3   3  -4  323.37    9.50
   3   2  -4  358.76    9.30
   3  -2   4  354.26   10.00
   3  -2   4  355.46   10.10
   3   2  -4  361.96    9.40
  -3  -2   4  377.26    9.20
  -3   2  -4  370.86   10.10
  -3   2  -4  355.26   10.00
  -3  -2   4  370.96    9.10
   3   1  -4  812.42   19.00
   3  -1   4  825.42   19.80
   3   1  -4  837.82   19.00
   3  -1   4  875.71   20.00
  -3  -1   4  815.62   18.90
  -3   1  -4  815.72   19.60
  -3   1  -4  824.52   19.60
  -3  -1   4  837.32   18.70
   3   0  -4  288.97    7.60
   3   0  -4  281.37    7.50
   3   0   4  276.57    8.00
   3   0   4  288.67    8.10
  -3   0  -4  275.87    8.00
  -3   0   4  274.97    7.20
  -3   0   4  276.17    7.40
  -3   0  -4  273.57    8.00
   3   1   4  809.62   19.50
   3  -1  -4  846.12   19.10
   3   1   4  815.12   19.70
   3  -1  -4  853.61   19.20
  -3   1   4  846.02   18.90
  -3  -1  -4  796.92   19.60
  -3   1   4  814.62   19.00
  -3  -1  -4  834.32   19.70
   3   2   4  369.86   10.30
   3   2   4  372.56   10.00
   3  -2  -4  356.36    9.60
   3  -2  -4  362.36    9.60
  -3   2   4  371.46    9.60
  -3   2   4  364.16    9.40
  -3  -2  -4  348.97    9.90
  -3  -2  -4  349.57   10.00
   3   3   4  316.07    9.30
   3  -3  -4  332.37    9.30
   3  -3  -4  322.37    9.20
   3   3   4  325.87    9.90
  -3  -3  -4  315.57    9.20
  -3   3   4  320.87    8.90
  -3   3   4  320.27    9.20
  -3  -3  -4  316.27    9.30
   3   4   4   38.20    3.80
   3  -4  -4   40.40    3.80
   3   4   4   37.30    3.80
   3  -4  -4   35.20    3.30
  -3  -4  -4   40.20    3.40
  -3  -4  -4   36.90    4.00
  -3   4   4   38.20    3.40
  -3   4   4   33.00    3.40
   3  -5  -4  679.13   17.40
   3   5   4  705.23   18.40
   3  -5  -4  747.03   20.00
   3   5   4  666.03   17.80
  -3   5   4  678.23   17.70
  -3  -5  -4  644.94   17.90
  -3   5   4  690.53   17.40
  -3  -5  -4  672.53   17.30
   3  -6  -4  130.79    6.60
   3   6   4  145.79    6.60
   3   6   4  132.89    6.90
   3  -6  -4  142.09    7.10
  -3   6   4  133.29    6.40
  -3   6   4  143.19    6.80
  -3  -6  -4  137.79    7.00
  -3  -6  -4  143.09    6.20
   3  -7  -4   23.70    3.80
   3   7   4   19.70    3.30
   3  -7  -4   16.20    3.20
   3   7   4   22.70    4.20
  -3  -7  -4   17.70    2.90
  -3  -7  -4   24.60    4.60
  -3   7   4   19.10    3.70
   3   8   4   35.30    5.00
   3  -8  -4   20.90    3.40
   3   8   4   24.60    3.60
   3  -8  -4   33.50    5.10
  -3  -8  -4   24.60    3.90
  -3   8   4   31.10    4.70
  -3  -8  -4   33.10    4.10
  -3   8   4   29.20    4.30
   3  -9  -4  127.29    7.30
   3  -9  -4  132.09    8.50
   3   9   4  115.99    7.40
   3   9   4  137.69    8.90
  -3   9   4  143.09    8.20
  -3  -9  -4  139.29    7.40
  -3  -9  -4  120.29    8.30
  -3   9   4  125.89    7.80
   3  10   4   25.80    4.80
   3 -10  -4   25.70    4.50
   3  10   4   18.60    4.10
   3 -10  -4   18.60    4.40
  -3  10   4   25.20    4.50
  -3  10   4   19.90    4.20
  -3 -10  -4   34.30    5.70
   3  11   4   21.70    4.20
   3  11   4   18.10    4.70
   3 -11  -4   26.20    4.60
   3 -11  -4   18.60    4.80
  -3  11   4   21.70    5.30
  -3 -11  -4   17.80    4.90
  -3  11   4   15.20    4.40
   3  12   4    6.20    6.70
   3  12   4    3.60    4.00
   3 -12  -4    9.70    5.00
  -3 -12  -4    9.20    4.70
  -3  12   4    8.50    4.30
   3  13   4   -2.20    4.20
   3  13   4    1.40    4.10
   3 -13  -4   -4.10    4.30
  -3 -13  -4   -1.80    3.90
  -3  13   4   10.40    5.00
   3  14   4    4.90    4.30
  -3 -14  -4    4.50    4.70
  -3  14   4    2.20    4.50
   4  14  -4    0.90    4.70
   4  14  -4    5.10    4.20
   4 -14   4   10.40    5.80
  -4  14  -4    0.00    4.30
  -4 -14   4    0.80    4.00
   4 -13   4    1.40    4.90
   4  13  -4    4.20    3.90
   4  13  -4    2.40    4.50
  -4 -13   4    7.70    4.30
  -4  13  -4    4.40    3.90
   4  12  -4    7.40    3.90
   4  12  -4    4.00    3.70
  -4 -12   4    7.30    4.20
   4 -11   4    6.00    3.90
   4  11  -4    5.10    3.50
   4  11  -4    4.00    4.00
  -4 -11   4    1.00    3.80
  -4  11  -4   11.30    4.40
   4 -10   4   68.99    6.70
   4  10  -4   61.89    6.30
   4  10  -4   76.79    7.00
   4 -10   4   71.29    7.00
  -4  10  -4   69.99    7.60
  -4  10  -4   70.09    7.20
  -4 -10   4   74.49    6.50
   4  -9   4    5.10    3.10
   4  -9   4    5.70    3.60
   4   9  -4    4.40    3.30
   4   9  -4    1.80    3.30
  -4  -9   4    1.90    3.00
  -4   9  -4   -0.90    3.30
  -4  -9   4    7.90    3.50
   4  -8   4   13.10    3.90
   4   8  -4   15.10    3.40
   4  -8   4   16.90    4.40
   4   8  -4   16.60    3.40
  -4   8  -4   12.90    3.80
  -4  -8   4   18.10    3.10
  -4  -8   4   15.00    3.50
  -4   8  -4   10.00    3.50
   4  -7   4  190.48    9.20
   4  -7   4  170.38    8.40
   4   7  -4  187.68    8.00
  -4  -7   4  180.28    8.10
  -4   7  -4  178.08    8.50
  -4   7  -4  183.48    8.90
  -4  -7   4  182.18    7.20
   4   6  -4   82.09    5.70
   4  -6   4   87.79    6.50
   4   6  -4   80.39    5.40
   4  -6   4   79.79    6.10
  -4  -6   4   86.19    4.80
  -4   6  -4   79.19    6.10
  -4   6  -4   86.59    6.00
  -4  -6   4   93.39    5.90
   4  -5   4   27.70    3.40
   4  -5   4   38.50    4.30
   4   5  -4   38.10    3.60
   4   5  -4   38.70    3.80
  -4   5  -4   33.40    3.70
  -4  -5   4   39.10    4.00
  -4   5  -4   47.00    4.60
  -4  -5   4   35.90    3.40
   4  -4   4   55.59    5.00
   4   4  -4   55.19    4.10
   4  -4   4   56.19    4.70
   4   4  -4   55.09    4.20
  -4   4  -4   58.29    4.80
  -4  -4   4   58.59    4.10
  -4   4  -4   55.89    4.50
   4   3  -4  210.68    6.80
   4  -3   4  198.38    8.00
   4   3  -4  203.98    6.80
   4  -3   4  200.08    7.40
  -4   3  -4  197.48    7.40
  -4  -3   4  196.28    6.40
  -4  -3   4  186.98    6.50
  -4   3  -4  199.68    7.30
   4   2  -4   84.69    4.10
   4  -2   4   70.79    4.90
   4  -2   4   67.59    4.60
   4   2  -4   77.19    4.10
  -4  -2   4   70.69    3.90
  -4   2  -4   73.59    4.60
  -4  -2   4   75.09    3.80
   4   1  -4  214.18    6.80
   4  -1   4  214.58    7.60
   4   1  -4  216.08    6.80
   4  -1   4  213.68    7.60
  -4  -1   4  221.38    6.50
  -4   1  -4  218.58    7.50
  -4   1  -4  221.88    7.50
  -4  -1   4  216.68    6.80
   4   0  -4   76.99    4.10
   4   0   4   74.69    4.50
   4   0   4   89.79    5.20
   4   0  -4   80.49    4.00
  -4   0   4   85.59    4.00
  -4   0  -4   80.09    4.50
  -4   0   4   76.19    3.70
  -4   0  -4   84.09    4.70
   4  -1  -4  235.68    7.40
   4   1   4  211.98    7.40
   4  -1  -4  226.98    7.10
   4   1   4  215.28    7.60
  -4  -1  -4  212.98    7.40
  -4   1   4  215.48    6.60
  -4   1   4  209.08    6.80
  -4  -1  -4  214.88    7.60
   4  -2  -4   67.09    4.10
   4   2   4   71.99    4.60
   4  -2  -4   69.39    4.30
   4   2   4   77.69    4.60
  -4  -2  -4   76.89    5.60
  -4   2   4   71.89    3.90
  -4   2   4   66.39    4.10
  -4  -2  -4   73.59    4.60
   4  -3  -4  195.48    7.20
   4   3   4  194.38    7.60
   4   3   4  195.58    7.80
   4  -3  -4  203.88    7.10
  -4   3   4  191.78    7.10
  -4  -3  -4  195.68    7.20
  -4  -3  -4  193.98    7.20
  -4   3   4  199.98    6.80
   4   4   4   53.29    5.00
   4  -4  -4   62.09    4.80
   4  -4  -4   56.99    4.40
   4   4   4   54.99    4.60
  -4  -4  -4   56.79    4.80
  -4  -4  -4   58.19    4.40
  -4   4   4   48.50    4.30
  -4   4   4   58.69    4.30
   4  -5  -4   40.90    4.10
   4   5   4   36.90    3.80
   4   5   4   41.50    4.60
   4  -5  -4   41.60    4.30
  -4   5   4   44.90    4.30
  -4   5   4   39.60    4.00
  -4  -5  -4   36.90    3.60
  -4  -5  -4   38.50    4.40
   4   6   4   84.69    6.00
   4  -6  -4   84.99    6.30
   4  -6  -4   88.79    5.90
   4   6   4   93.59    6.30
  -4   6   4   84.49    5.90
  -4   6   4   72.29    5.80
  -4  -6  -4   82.49    6.20
  -4  -6  -4   89.69    5.60
   4   7   4  206.58    9.50
   4   7   4  185.78    8.80
   4  -7  -4  164.88    8.10
   4  -7  -4  185.38    8.80
  -4   7   4  190.28    8.50
  -4   7   4  172.18    8.50
  -4  -7  -4  183.18    9.30
  -4  -7  -4  181.88    8.10
   4   8   4    9.00    3.90
   4  -8  -4   14.20    4.10
   4  -8  -4   15.00    3.60
   4   8   4   12.20    3.60
  -4  -8  -4   11.40    3.10
  -4   8   4   13.30    3.80
  -4  -8  -4   15.10    3.60
  -4   8   4   12.80    3.90
   4  -9  -4    4.90    3.30
   4   9   4    4.00    3.60
   4  -9  -4    4.90    3.80
   4   9   4    2.40    3.20
  -4   9   4    6.40    3.20
  -4   9   4   10.50    3.60
  -4  -9  -4    5.90    3.50
  -4  -9  -4    5.10    2.90
   4  10   4   54.89    6.00
   4 -10  -4   74.69    7.80
   4  10   4   72.09    6.80
   4 -10  -4   76.69    7.90
  -4  10   4   84.99    7.10
  -4  10   4   66.69    7.00
  -4 -10  -4   72.09    7.80
   4  11   4    5.50    4.20
   4 -11  -4   13.60    4.60
   4 -11  -4    9.70    4.10
   4  11   4    5.00    3.60
  -4 -11  -4    1.90    3.80
  -4  11   4    2.50    4.10
   4 -12  -4    7.60    4.60
   4  12   4    4.30    4.70
   4  12   4    9.40    4.00
  -4 -12  -4    8.50    4.00
  -4  12   4    8.10    4.40
   4 -13  -4   11.90    5.30
   4  13   4    5.80    4.20
   4  13   4   10.40    5.10
  -4  13   4   12.90    5.20
  -4 -13  -4    8.30    4.50
   4 -14  -4    0.30    5.10
   4  14   4   11.10    4.80
  -4  14   4    2.20    4.80
  -4 -14  -4    5.10    4.40
   5  13  -4    9.30    4.70
   5  13  -4    9.70    4.80
   5 -13   4    9.30    5.00
  -5 -13   4   18.00    5.20
  -5  13  -4   20.80    5.80
   5 -12   4   15.10    6.20
   5  12  -4   16.30    4.40
  -5 -12   4   12.50    4.20
  -5  12  -4   14.30    5.10
   5 -11   4   39.20    7.20
   5  11  -4   42.70    7.30
   5  11  -4   26.70    5.20
  -5 -11   4   40.90    7.10
  -5  11  -4   37.30    6.00
   5  10  -4   -0.10    3.30
   5 -10   4    1.00    3.90
   5  10  -4    4.90    3.50
  -5  10  -4    0.00    3.80
  -5 -10   4    2.80    3.40
   5   9  -4   51.39    5.40
   5   9  -4   54.69    5.50
   5  -9   4   65.49    6.80
   5  -9   4   40.80    5.40
  -5   9  -4   62.69    6.50
  -5  -9   4   54.19    5.50
  -5  -9   4   54.79    5.20
  -5   9  -4   59.39    6.10
   5  -8   4   51.99    6.00
   5   8  -4   53.99    5.70
   5  -8   4   51.39    5.90
  -5   8  -4   56.09    5.80
  -5   8  -4   38.40    5.40
  -5  -8   4   48.90    4.60
  -5  -8   4   48.20    5.00
   5   7  -4    6.40    3.20
   5   7  -4   10.90    3.70
   5  -7   4   12.40    3.80
   5  -7   4    4.20    3.70
  -5  -7   4    9.10    3.20
  -5   7  -4    6.90    3.40
  -5   7  -4    6.60    3.60
  -5  -7   4   12.00    2.90
   5   6  -4   33.10    4.30
   5  -6   4   26.30    4.60
   5  -6   4   35.50    4.70
   5   6  -4   35.60    4.30
  -5   6  -4   31.70    4.80
  -5   6  -4   17.30    3.80
  -5  -6   4   37.00    4.10
  -5  -6   4   26.40    3.30
   5  -5   4   -1.20    3.20
   5   5  -4    9.80    2.90
   5   5  -4   10.30    3.00
   5  -5   4    4.10    3.10
  -5   5  -4   13.90    3.60
  -5   5  -4    8.60    3.40
  -5  -5   4    7.30    2.90
  -5  -5   4    3.40    2.30
   5  -4   4   55.69    5.50
   5   4  -4   54.69    4.90
   5  -4   4   52.09    5.70
   5   4  -4   53.69    4.90
  -5   4  -4   55.39    5.50
  -5  -4   4   60.89    4.30
  -5   4  -4   56.59    5.30
  -5  -4   4   56.79    4.40
   5   3  -4   54.19    4.70
   5  -3   4   56.89    5.10
   5   3  -4   50.39    4.60
   5  -3   4   54.79    5.40
  -5  -3   4   53.79    4.00
  -5   3  -4   50.79    4.90
  -5  -3   4   44.70    4.00
  -5   3  -4   55.29    5.20
   5  -2   4   33.80    4.10
   5   2  -4   38.00    3.90
   5  -2   4   43.10    4.50
  -5  -2   4   35.10    3.70
  -5  -2   4   33.30    3.30
  -5   2  -4   42.70    4.10
  -5   2  -4   44.20    4.20
   5  -1   4   58.99    4.90
   5  -1   4   65.79    5.30
   5   1  -4   55.69    4.50
  -5  -1   4   55.99    4.30
  -5   1  -4   54.99    4.60
  -5   1  -4   50.89    4.70
  -5  -1   4   61.69    4.00
   5   0  -4   48.40    4.00
   5   0   4   54.69    4.80
   5   0   4   46.80    5.00
  -5   0   4   48.40    4.00
  -5   0  -4   54.39    4.60
  -5   0   4   45.10    3.70
  -5   0  -4   53.89    5.00
   5   1   4   51.99    4.90
   5   1   4   50.29    4.80
   5  -1  -4   59.19    4.50
   5  -1  -4   60.69    4.60
  -5  -1  -4   64.29    4.90
  -5   1   4   54.99    4.20
  -5   1   4   63.09    4.10
  -5  -1  -4   60.49    5.10
   5  -2  -4   34.60    3.70
   5  -2  -4   33.40    3.70
   5   2   4   39.80    4.40
   5   2   4   30.80    3.80
  -5   2   4   35.50    3.80
  -5   2   4   39.70    3.80
  -5  -2  -4   28.70    3.50
  -5  -2  -4   39.00    4.20
   5   3   4   47.60    5.10
   5  -3  -4   54.29    4.90
   5   3   4   52.09    4.80
   5  -3  -4   52.29    4.60
  -5  -3  -4   49.70    4.90
  -5   3   4   51.59    4.60
  -5   3   4   45.30    4.50
  -5  -3  -4   53.59    4.90
   5  -4  -4   53.79    4.90
   5   4   4   56.99    5.80
   5  -4  -4   57.79    5.50
   5   4   4   51.89    5.30
  -5  -4  -4   50.69    5.20
  -5   4   4   54.09    4.80
  -5   4   4   48.90    4.70
  -5  -4  -4   46.40    4.90
   5   5   4    6.10    3.10
   5   5   4    6.50    3.30
   5  -5  -4    1.60    3.40
  -5  -5  -4    8.00    3.00
  -5   5   4    6.20    3.00
  -5   5   4    5.80    2.80
  -5  -5  -4    8.50    3.30
   5   6   4   42.60    5.00
   5  -6  -4   34.20    4.80
   5   6   4   31.80    5.00
   5  -6  -4   22.90    4.30
  -5  -6  -4   25.10    4.20
  -5   6   4   32.10    4.60
  -5  -6  -4   31.70    4.00
  -5   6   4   29.20    5.10
   5   7   4   15.00    4.20
   5  -7  -4    7.00    3.60
   5  -7  -4   14.40    3.60
   5   7   4    8.90    3.30
  -5   7   4   13.70    3.50
  -5   7   4   13.30    3.50
  -5  -7  -4   11.30    3.50
  -5  -7  -4   11.00    3.10
   5  -8  -4   51.69    5.70
   5  -8  -4   39.20    4.50
   5   8   4   42.50    4.90
   5   8   4   40.50    5.40
  -5  -8  -4   40.30    4.40
  -5   8   4   41.20    4.80
  -5  -8  -4   42.30    5.30
   5   9   4   54.79    5.50
   5  -9  -4   68.79    7.00
   5  -9  -4   60.89    6.60
   5   9   4   54.69    6.60
  -5  -9  -4   63.19    6.90
  -5   9   4   59.39    6.00
   5 -10  -4    0.20    3.90
   5  10   4    3.30    3.70
   5  10   4    1.40    3.90
   5 -10  -4    1.50    3.60
  -5 -10  -4    0.90    3.60
  -5  10   4    3.50    3.70
   5 -11  -4   27.20    5.10
   5  11   4   40.10    5.50
   5  11   4   36.70    6.60
  -5 -11  -4   40.10    6.20
  -5  11   4   32.30    5.60
   5  12   4    3.00    4.50
   5  12   4    6.90    4.50
   5 -12  -4    2.50    4.70
  -5  12   4    0.10    4.30
  -5 -12  -4    9.00    4.70
   5  13   4   -3.40    5.10
   5 -13  -4    8.90    5.30
   5  13   4   20.20    5.50
  -5 -13  -4    8.90    5.00
  -5  13   4    8.00    4.70
   6  12  -4   -2.30    4.10
   6 -12   4    3.00    4.90
   6  12  -4    7.50    4.30
  -6 -12   4    9.10    4.50
  -6  12  -4   11.90    5.20
   6 -11   4   21.10    6.00
   6  11  -4   21.40    4.90
   6  11  -4   17.40    4.50
  -6 -11   4   17.00    4.20
   6 -10   4   19.60    5.40
   6  10  -4   20.90    4.60
  -6  10  -4   17.00    5.00
  -6 -10   4   17.10    4.40
   6   9  -4    4.50    3.20
   6  -9   4   -3.00    3.70
   6  -9   4    2.40    3.30
  -6   9  -4    3.00    4.10
  -6  -9   4    3.70    3.20
   6   8  -4    2.20    3.40
   6   8  -4    5.30    3.50
   6  -8   4    3.20    2.90
   6  -8   4    1.70    4.10
  -6  -8   4    6.90    3.40
  -6   8  -4    6.50    3.90
  -6  -8   4    5.70    2.70
   6   7  -4   46.60    5.10
   6  -7   4   36.40    5.10
   6   7  -4   42.40    4.90
   6  -7   4   42.90    5.20
  -6  -7   4   44.70    5.10
  -6  -7   4   50.69    5.00
  -6   7  -4   44.60    5.60
   6  -6   4    9.70    3.90
   6   6  -4    4.60    2.80
   6   6  -4    9.30    3.20
   6  -6   4    7.10    3.70
  -6   6  -4    6.50    3.60
  -6  -6   4    7.70    2.60
  -6  -6   4    5.90    2.80
   6   5  -4   35.80    4.30
   6   5  -4   33.40    4.40
   6  -5   4   26.70    4.30
   6  -5   4   31.30    4.40
  -6  -5   4   32.40    3.90
  -6  -5   4   39.40    3.90
  -6   5  -4   34.00    4.80
  -6   5  -4   29.70    4.50
   6   4  -4   22.60    3.70
   6   4  -4   25.30    3.70
   6  -4   4   28.10    4.40
   6  -4   4   25.60    4.30
  -6   4  -4   25.40    4.20
  -6   4  -4   22.90    4.00
  -6  -4   4   33.70    3.80
  -6  -4   4   21.60    3.20
   6   3  -4   16.20    3.40
   6  -3   4   10.30    3.80
   6  -3   4    8.60    3.70
   6   3  -4   15.00    3.40
  -6   3  -4   12.70    3.50
  -6  -3   4   14.70    3.00
  -6  -3   4   16.80    3.10
  -6   3  -4   14.90    3.60
   6  -2   4   58.99    6.30
   6  -2   4   62.59    6.40
   6   2  -4   64.99    5.50
   6   2  -4   63.89    5.30
  -6   2  -4   60.09    5.80
  -6  -2   4   63.39    4.80
  -6  -2   4   62.99    4.60
  -6   2  -4   59.89    5.70
   6   1  -4   29.30    3.90
   6   1  -4   34.30    3.90
   6  -1   4   29.60    4.20
   6  -1   4   34.90    4.80
  -6  -1   4   28.80    3.40
  -6   1  -4   29.00    4.00
  -6   1  -4   33.20    4.30
  -6  -1   4   32.90    4.00
   6   0  -4   -0.70    2.80
   6   0  -4   -0.50    2.90
   6   0   4    3.30    3.30
   6   0   4    1.20    3.10
  -6   0  -4    1.50    2.80
  -6   0   4    0.20    2.50
  -6   0  -4    2.60    2.90
  -6   0   4   -1.60    2.50
   6   1   4   37.00    4.70
   6   1   4   34.40    4.50
   6  -1  -4   29.10    3.80
   6  -1  -4   32.80    4.40
  -6   1   4   32.90    3.90
  -6  -1  -4   31.10    4.20
  -6   1   4   29.90    3.70
  -6  -1  -4   26.40    3.90
   6   2   4   56.99    6.10
   6   2   4   67.09    5.90
   6  -2  -4   64.09    6.10
   6  -2  -4   70.29    5.70
  -6  -2  -4   57.29    5.70
  -6   2   4   63.99    5.00
  -6  -2  -4   57.29    5.80
  -6   2   4   70.99    5.40
   6   3   4   10.90    3.50
   6  -3  -4   18.80    3.90
   6   3   4   11.50    3.60
   6  -3  -4   12.30    3.30
  -6   3   4    9.80    2.90
  -6   3   4   19.30    3.40
  -6  -3  -4   15.70    3.80
  -6  -3  -4   21.00    3.80
   6   4   4   20.80    4.10
   6   4   4   31.00    4.40
   6  -4  -4   15.00    3.80
   6  -4  -4   24.40    4.10
  -6   4   4   29.30    4.10
  -6  -4  -4   24.50    3.90
  -6  -4  -4   19.90    3.90
  -6   4   4   18.20    3.50
   6   5   4   30.90    5.00
   6  -5  -4   29.80    4.40
   6  -5  -4   26.10    4.70
   6   5   4   42.90    5.10
  -6   5   4   27.60    4.10
  -6   5   4   39.30    4.30
  -6  -5  -4   42.40    4.80
  -6  -5  -4   34.60    4.10
   6  -6  -4    9.90    3.70
   6   6   4    2.00    3.30
   6   6   4    5.50    3.40
   6  -6  -4    2.80    3.00
  -6   6   4    7.00    3.20
  -6  -6  -4    4.20    3.20
  -6   6   4    5.00    3.20
   6   7   4   48.30    5.50
   6  -7  -4   46.30    5.90
   6   7   4   44.30    5.60
   6  -7  -4   39.80    5.20
  -6   7   4   49.50    5.50
  -6  -7  -4   42.00    4.60
  -6  -7  -4   51.79    5.60
   6   8   4    0.80    3.60
   6  -8  -4    7.90    4.20
   6   8   4    6.60    3.70
   6  -8  -4    7.10    3.50
  -6  -8  -4    2.60    4.00
  -6   8   4    2.50    3.70
   6   9   4    0.50    3.60
   6   9   4    2.70    4.20
   6  -9  -4   -0.80    3.40
  -6   9   4    0.30    3.70
  -6  -9  -4    3.80    4.40
   6 -10  -4   24.30    5.30
   6 -10  -4   14.30    4.40
   6  10   4   18.30    4.50
  -6  10   4   14.70    4.70
  -6 -10  -4   21.50    4.70
   6  11   4   18.90    5.40
   6 -11  -4   21.00    6.00
   6  11   4   21.70    4.90
  -6 -11  -4   17.00    4.50
  -6  11   4   21.80    5.30
   6 -12  -4    0.30    4.80
   6  12   4    4.70    4.30
   6  12   4    8.90    5.80
  -6  12   4    1.90    4.30
  -6 -12  -4    8.00    4.40
   7  11  -4    9.50    4.70
   7 -11   4    7.90    4.90
   7  11  -4    4.80    4.00
  -7 -11   4   13.60    4.60
  -7  11  -4    2.10    4.50
   7  10  -4   -7.80    3.70
   7 -10   4    0.50    4.70
   7  10  -4    4.40    3.70
  -7  10  -4    2.60    5.30
  -7 -10   4    3.50    3.50
   7  -9   4    9.50    5.00
   7   9  -4   18.20    4.40
  -7  -9   4    9.60    3.80
  -7   9  -4    9.90    4.80
   7  -8   4    9.00    3.30
   7   8  -4   10.60    3.80
   7   8  -4    6.80    3.70
   7  -8   4    7.80    4.80
  -7  -8   4    7.50    3.60
  -7   8  -4    8.50    4.00
   7   7  -4   21.20    4.10
   7  -7   4   17.10    4.50
   7  -7   4   17.20    4.50
   7   7  -4    2.30    3.60
  -7   7  -4   14.90    4.00
  -7  -7   4    8.30    3.40
  -7  -7   4   13.00    3.40
   7   6  -4    2.40    3.40
   7  -6   4    8.70    4.40
   7  -6   4   11.00    3.90
   7   6  -4    5.20    3.50
  -7   6  -4    9.60    3.90
  -7  -6   4    5.10    2.90
  -7  -6   4    5.50    3.00
   7  -5   4   12.90    3.80
   7  -5   4   18.50    4.50
   7   5  -4   21.50    4.30
   7   5  -4   22.40    4.20
  -7   5  -4   15.30    3.80
  -7  -5   4   13.60    3.50
  -7  -5   4   16.40    4.10
   7   4  -4   16.60    4.00
   7  -4   4   16.20    4.30
   7   4  -4   22.00    3.80
   7  -4   4   18.30    4.40
  -7   4  -4   17.70    4.00
  -7  -4   4   24.70    3.50
  -7  -4   4   20.70    3.50
   7  -3   4   16.00    4.30
   7   3  -4   13.90    3.60
   7  -3   4   17.60    4.10
   7   3  -4   18.70    3.80
  -7   3  -4   18.30    3.80
  -7  -3   4   21.40    3.20
  -7  -3   4   20.40    3.50
  -7   3  -4   16.10    3.70
   7  -2   4   18.80    4.10
   7   2  -4   31.80    4.40
   7   2  -4   24.20    4.00
   7  -2   4   32.10    4.90
  -7  -2   4   24.80    3.50
  -7  -2   4   28.90    3.90
  -7   2  -4   31.10    5.00
   7  -1   4   56.89    5.80
   7   1  -4   46.60    4.70
   7   1  -4   40.10    4.90
   7  -1   4   40.00    5.00
  -7  -1   4   37.60    4.20
  -7   1  -4   52.29    6.30
  -7   1  -4   42.70    4.70
  -7  -1   4   41.40    4.40
   7   0   4    5.60    3.70
   7   0   4   12.60    4.00
   7   0  -4    4.60    3.30
   7   0  -4    6.30    3.50
  -7   0  -4    3.70    3.20
  -7   0  -4    5.90    3.40
  -7   0   4    7.10    2.90
  -7   0   4    7.30    2.90
   7  -1  -4   41.70    4.70
   7   1   4   46.00    5.70
   7   1   4   45.00    5.40
   7  -1  -4   42.90    5.00
  -7  -1  -4   49.30    5.00
  -7   1   4   48.50    4.70
  -7   1   4   35.60    4.00
  -7  -1  -4   37.20    4.60
   7  -2  -4   36.30    4.80
   7   2   4   21.00    4.00
   7   2   4   27.70    5.70
   7  -2  -4   39.60    5.00
  -7   2   4   24.20    3.70
  -7   2   4   30.40    4.00
  -7  -2  -4   32.20    4.60
  -7  -2  -4   25.10    4.60
   7  -3  -4   17.40    4.20
   7   3   4   20.80    4.50
   7   3   4   13.50    3.90
  -7  -3  -4   16.00    4.40
  -7  -3  -4   22.20    4.10
  -7   3   4   15.90    3.70
   7  -4  -4   25.10    4.70
   7   4   4   14.80    3.90
   7   4   4   13.40    3.90
   7  -4  -4   10.60    3.70
  -7   4   4   19.30    3.70
  -7  -4  -4   19.60    3.70
  -7   4   4   19.30    4.00
  -7  -4  -4   20.80    4.30
   7   5   4   22.70    4.70
   7   5   4   10.80    3.80
   7  -5  -4   21.30    4.60
   7  -5  -4   20.10    4.60
  -7  -5  -4   25.60    4.30
  -7  -5  -4   15.30    3.70
  -7   5   4   20.20    3.80
  -7   5   4   12.50    3.60
   7  -6  -4    3.50    3.40
   7  -6  -4    5.40    4.10
   7   6   4    3.70    3.90
   7   6   4    9.40    3.80
  -7   6   4    2.10    3.60
  -7  -6  -4    5.40    3.70
   7  -7  -4   13.80    4.20
   7   7   4   17.60    4.40
   7  -7  -4   10.00    4.20
   7   7   4   22.10    5.10
  -7   7   4   11.10    3.90
   7   8   4    5.10    4.80
   7   8   4   14.30    4.60
   7  -8  -4    8.90    4.60
  -7  -8  -4   10.10    4.30
  -7   8   4    6.90    4.00
   7   9   4   14.40    4.40
   7   9   4   11.40    4.40
   7  -9  -4    6.00    4.70
   7  -9  -4   14.50    4.30
  -7   9   4   13.00    4.50
  -7  -9  -4   12.50    4.20
   7  10   4   11.30    5.00
   7 -10  -4   12.60    5.20
   7  10   4    2.30    3.70
  -7  10   4    6.60    4.30
  -7 -10  -4   13.50    4.30
   7 -11  -4   17.40    5.80
   7  11   4   10.60    4.50
  -7  11   4    7.40    5.40
  -7 -11  -4   10.40    4.60
   8  10  -4   -3.30    3.50
   8  10  -4    8.50    4.50
   8 -10   4   -1.20    4.40
  -8 -10   4    2.30    3.40
  -8  10  -4    5.20    4.70
   8   9  -4    4.10    3.90
   8  -9   4   -2.00    4.70
   8   9  -4    1.10    4.00
  -8   9  -4   -2.30    4.50
  -8  -9   4   -2.80    3.30
   8  -8   4   10.00    4.90
   8   8  -4    0.00    4.00
   8   8  -4    4.00    4.00
  -8  -8   4    9.00    3.80
  -8   8  -4    4.90    4.30
   8   7  -4   35.40    5.30
   8  -7   4   27.40    5.40
   8  -7   4   36.90    5.50
   8   7  -4   35.00    6.30
  -8   7  -4   34.70    5.50
  -8  -7   4   47.80    5.00
   8   6  -4   23.50    4.70
   8  -6   4   22.50    5.00
   8  -6   4   25.00    5.70
   8   6  -4   14.50    4.30
  -8  -6   4   13.10    3.50
  -8   6  -4   19.30    4.60
   8  -5   4    7.00    4.40
   8   5  -4    5.90    3.70
   8  -5   4    7.80    4.50
   8   5  -4    0.90    3.40
  -8   5  -4    6.10    3.90
  -8  -5   4    5.30    3.00
   8  -4   4    4.50    4.30
   8   4  -4    9.50    3.90
   8   4  -4    8.20    3.80
   8  -4   4    5.60    4.00
  -8   4  -4    7.60    3.90
  -8  -4   4    5.30    3.10
  -8  -4   4    4.50    2.70
   8   3  -4   19.20    4.50
   8  -3   4   18.80    4.90
   8   3  -4   28.70    4.60
   8  -3   4   25.40    4.60
  -8  -3   4   23.40    3.80
  -8  -3   4   29.10    3.90
  -8   3  -4   22.80    4.50
   8  -2   4   41.30    5.50
   8   2  -4   31.00    4.90
   8  -2   4   39.30    5.70
   8   2  -4   40.90    5.20
  -8  -2   4   36.70    4.20
  -8   2  -4   40.30    5.00
  -8  -2   4   38.90    4.60
   8  -1   4   80.39    7.70
   8  -1   4   90.19    8.10
   8   1  -4   77.09    6.70
   8   1  -4   90.99    6.80
  -8   1  -4   89.79    7.40
  -8  -1   4   84.59    5.90
  -8  -1   4   85.49    6.50
   8   0  -4    5.30    3.50
   8   0   4   10.90    4.50
   8   0   4    5.00    3.90
   8   0  -4    5.70    3.50
  -8   0   4   10.30    3.10
  -8   0  -4    2.90    3.60
  -8   0   4    0.50    2.90
   8   1   4   76.29    7.60
   8  -1  -4   93.99    7.30
   8  -1  -4   89.59    7.00
   8   1   4   91.39    7.50
  -8   1   4   92.49    6.70
  -8  -1  -4   92.59    8.60
  -8   1   4   84.79    6.00
   8  -2  -4   37.90    5.40
   8  -2  -4   34.90    5.00
   8   2   4   30.30    5.00
   8   2   4   39.00    6.20
  -8  -2  -4   48.80    5.60
  -8   2   4   40.80    4.50
   8  -3  -4   22.20    4.70
   8  -3  -4   23.60    4.40
   8   3   4   23.30    4.70
   8   3   4   18.20    4.40
  -8  -3  -4   42.30    4.90
  -8   3   4   24.40    4.10
   8  -4  -4   10.90    4.40
   8   4   4    4.60    4.00
   8   4   4   10.70    4.20
   8  -4  -4    4.30    3.80
  -8  -4  -4    6.30    3.70
  -8   4   4    4.30    3.60
   8  -5  -4   10.30    3.90
   8   5   4    2.60    3.90
   8   5   4    3.90    4.00
  -8   5   4    8.00    3.70
   8  -6  -4   15.10    4.50
   8   6   4   19.40    4.80
   8  -6  -4   24.10    5.30
   8   6   4   18.00    5.10
  -8  -6  -4   19.50    5.20
  -8   6   4   13.10    4.10
   8   7   4   44.10    6.00
   8  -7  -4   38.70    6.10
   8   7   4   38.80    6.30
  -8  -7  -4   52.69    6.30
  -8   7   4   36.30    5.20
   8  -8  -4   11.00    4.80
   8  -8  -4    3.60    3.70
   8   8   4   -0.80    4.00
   8   8   4    3.60    4.20
  -8   8   4    4.60    4.30
  -8  -8  -4    6.10    4.00
   8   9   4   -0.70    4.10
   8   9   4    1.70    4.30
   8  -9  -4   -2.60    4.30
  -8   9   4    1.70    4.40
  -8  -9  -4    0.20    4.20
   8  10   4    3.10    4.10
   8 -10  -4   -2.60    5.00
  -8 -10  -4    3.20    4.70
  -8  10   4    4.60    4.60
   9  -8   4    3.80    4.80
   9   8  -4    0.00    3.90
   9   8  -4    2.40    4.10
   9  -7   4    6.10    4.70
   9   7  -4    9.50    4.40
   9   7  -4   11.90    4.70
  -9   7  -4    4.80    4.30
  -9  -7   4    2.80    3.20
   9   6  -4   10.70    4.20
   9  -6   4   12.70    5.10
  -9  -6   4   10.00    3.30
  -9   6  -4    9.20    4.80
   9   5  -4   -0.80    3.80
   9  -5   4    8.80    4.40
   9   5  -4    6.30    4.00
   9  -5   4    2.50    4.40
  -9   5  -4    1.80    4.10
  -9  -5   4    8.30    3.20
   9   4  -4   22.60    5.50
   9   4  -4   18.20    4.80
   9  -4   4   20.20    5.50
   9  -4   4    9.30    4.90
  -9  -4   4   22.00    3.70
  -9   4  -4   18.90    5.00
   9  -3   4    9.30    4.40
   9   3  -4    2.10    3.50
   9  -3   4    6.30    4.60
  -9   3  -4   -3.60    3.30
  -9  -3   4    9.00    2.90
   9  -2   4    3.90    4.50
   9   2  -4   10.10    4.10
   9  -2   4    4.30    4.30
  -9  -2   4   -1.00    2.70
  -9   2  -4    8.80    4.10
   9  -1   4    3.00    4.20
   9  -1   4   15.80    4.70
   9   1  -4    9.40    5.00
  -9  -1   4   10.80    3.30
  -9   1  -4    2.80    3.40
   9   0   4   -0.80    3.80
   9   0  -4   -1.00    3.70
   9   0   4    6.30    4.00
  -9   0   4   -1.70    2.80
  -9   0  -4   -1.70    3.30
   9  -1  -4    9.00    4.10
   9  -1  -4    5.40    4.80
   9   1   4    0.60    3.90
   9   1   4    9.20    4.60
  -9   1   4    2.50    3.10
  -9  -1  -4    6.80    3.50
   9   2   4   -0.10    3.90
   9  -2  -4   -0.80    3.60
   9   2   4   -2.40    3.70
   9  -2  -4    3.90    4.10
  -9  -2  -4    1.40    3.40
  -9   2   4   -3.40    2.80
   9  -3  -4    6.80    3.90
   9   3   4    5.30    4.00
   9  -3  -4    0.10    3.90
   9   3   4   -0.40    4.10
  -9   3   4   11.70    4.80
  -9  -3  -4    6.10    4.00
   9  -4  -4   14.80    4.70
   9   4   4   17.90    5.10
   9  -4  -4   26.00    5.30
   9   4   4   18.30    5.10
  -9   4   4   14.80    4.10
  -9  -4  -4   25.10    4.90
   9  -5  -4    3.90    3.80
   9   5   4    2.90    4.20
   9   5   4    6.10    4.40
   9  -5  -4    7.40    4.40
  -9  -5  -4   -0.50    3.50
  -9   5   4    1.30    3.30
   9   6   4    8.90    4.80
   9  -6  -4   11.00    4.90
   9   6   4   10.90    4.70
  -9  -6  -4   11.90    4.40
  -9   6   4   11.70    4.40
   9  -7  -4   13.70    5.00
   9  -7  -4    1.80    4.30
   9   7   4   15.80    5.60
   9   7   4    9.40    4.60
  -9   7   4    6.80    4.10
  -9  -7  -4    9.30    4.60
   9   8   4   -1.20    4.50
   9  -8  -4    0.80    4.70
   9   8   4   -7.70    4.30
  10   4  -4    6.30    4.60
  10  -4   4   -4.80    4.60
  10   4  -4    2.60    4.50
 -10   4  -4   -0.70    4.20
 -10  -4   4    1.30    3.10
  10   3  -4    4.90    4.30
  10  -3   4    5.60    4.80
  10   3  -4    2.50    4.00
 -10  -3   4    2.00    3.30
 -10   3  -4    2.90    4.50
  10   2  -4    2.10    4.20
  10  -2   4    9.00    4.70
  10   2  -4    8.50    4.10
  10  -2   4    6.80    5.50
 -10   2  -4    2.50    3.80
 -10  -2   4    3.90    2.90
  10   1  -4   -2.30    3.90
  10  -1   4    8.70    5.40
  10   1  -4    3.70    4.30
 -10   1  -4   11.40    4.20
 -10  -1   4   11.70    3.40
  10   0  -4   -5.30    3.90
  10   0   4    2.40    4.40
  10   0  -4    3.20    3.80
  10   0   4    2.00    4.40
 -10   0   4    3.30    3.20
 -10   0  -4    4.80    4.10
  10   1   4    3.70    5.00
  10  -1  -4    7.00    4.60
  10   1   4    8.20    4.70
  10  -1  -4    4.20    3.70
 -10  -1  -4    9.70    4.40
 -10   1   4    9.90    3.90
  10  -2  -4   -2.40    4.20
  10   2   4    0.20    4.10
  10   2   4    1.90    4.60
  10  -2  -4    5.30    4.00
 -10   2   4    0.50    3.90
 -10  -2  -4    5.80    4.00
  10   3   4    8.50    4.90
  10   3   4    1.70    4.50
  10  -3  -4    4.30    4.30
  10  -3  -4    2.50    4.10
 -10  -3  -4    8.60    4.20
 -10   3   4    5.60    3.60
  10   4   4    0.20    4.20
  10  -4  -4    3.00    4.40
  10  -4  -4    6.10    4.00
  10   4   4   16.00    5.30
 -10  -4  -4    1.00    4.20
 -10   4   4    1.40    3.60
   0 -15   5   -4.60    4.50
   0  15  -5    1.30    4.30
   0  14  -5    0.90    4.00
   0 -14   5    2.30    4.40
   0  13  -5   -0.40    3.60
   0 -13   5   -1.80    4.00
   0  13  -5   -0.50    3.50
   0  12  -5    9.40    4.20
   0 -12   5    9.30    3.90
   0  12  -5   14.20    4.40
   0  11  -5   89.89    7.10
   0  11  -5   86.59    7.30
   0 -10   5    2.80    3.50
   0  10  -5   -0.60    3.20
   0 -10   5    0.00    2.60
   0  10  -5   -1.90    3.00
   0   9  -5   74.09    5.80
   0   9  -5   84.39    6.70
   0  -9   5   89.59    5.70
   0   8  -5   16.90    3.60
   0  -8   5   17.50    2.90
   0  -8   5   18.20    3.60
   0   8  -5   15.90    3.00
   0   7  -5  303.77    9.80
   0  -7   5  298.37    9.30
   0  -7   5  312.07   10.70
   0   7  -5  294.57    9.90
   0   6  -5   71.99    4.30
   0  -6   5   75.69    4.70
   0   6  -5   75.79    4.50
   0  -6   5   70.69    4.10
   0  -5   5    4.90    1.60
   0   5  -5    6.80    2.00
   0  -5   5    4.60    1.90
   0   5  -5    7.30    2.00
   0  -4   5  164.28    5.60
   0   4  -5  167.78    5.40
   0  -4   5  165.98    5.20
   0   4  -5  164.78    5.50
   0  -3   5  893.11   20.10
   0   3  -5  852.91   19.90
   0  -3   5  898.01   19.80
   0   3  -5  894.51   20.00
   0  -2   5 2005.80   43.40
   0  -2   5 2012.00   43.20
   0   2  -5 2035.80   43.30
   0   2  -5 2037.70   43.40
   0  -1   5  201.18    5.30
   0  -1   5  207.38    5.00
   0   1   5  208.08    5.40
   0  -1  -5  210.48    5.70
   0  -2  -5 2021.40   43.30
   0   2   5 1996.20   43.00
   0  -2  -5 1979.70   43.00
   0   3   5  877.31   20.40
   0   3   5  869.51   20.70
   0  -3  -5  944.71   20.90
   0  -3  -5  904.21   20.40
   0  -4  -5  166.88    5.40
   0  -4  -5  158.48    5.80
   0   4   5  158.08    5.70
   0   4   5  166.38    5.50
   0  -5  -5    5.50    1.90
   0   5   5    3.60    1.70
   0  -5  -5    2.20    2.10
   0   5   5    6.20    2.20
   0   6   5   71.39    4.80
   0  -6  -5   74.19    4.40
   0  -6  -5   79.59    5.00
   0   6   5   79.09    4.70
   0   7   5  311.97   11.00
   0   7   5  305.27   11.50
   0  -7  -5  315.77   10.70
   0  -7  -5  306.57    9.80
   0  -8  -5   21.90    3.80
   0   8   5   21.70    4.00
   0   8   5   19.60    3.50
   0  -8  -5   17.70    3.30
   0  -9  -5   80.39    6.00
   0   9   5   75.89    6.50
   0  -9  -5   96.89    7.20
   0   9   5   81.19    6.40
   0  10   5   -0.70    3.30
   0 -10  -5   -0.80    3.10
   0  10   5   -3.30    3.30
   0 -10  -5   -2.30    2.60
   0 -11  -5   86.09    7.60
   0  11   5   75.59    7.20
   0  11   5   96.49    7.80
   0 -11  -5   76.09    6.50
   0  12   5   16.30    4.80
   0 -12  -5    9.10    4.60
   0  12   5   13.00    4.10
   0 -13  -5    0.10    4.00
   0 -14  -5    6.30    4.90
   0  14   5   -3.30    3.90
   0 -15  -5   -0.30    4.70
   0  15   5    6.20    4.80
   1  15  -5   -2.30    3.70
   1 -15   5    0.20    4.20
  -1  15  -5   -6.30    3.90
  -1 -15   5    3.60    4.70
   1  14  -5    3.10    4.30
   1 -14   5   16.10    5.20
   1  14  -5   13.00    4.60
  -1  14  -5   13.80    4.70
  -1 -14   5    8.90    5.20
   1  13  -5    4.60    4.10
  -1 -13   5    7.50    4.60
  -1  13  -5   -1.50    3.90
  -1  13  -5    1.30    4.20
   1  12  -5    2.50    3.40
   1 -12   5    3.20    4.00
   1  12  -5    2.50    3.80
  -1 -12   5    5.50    4.10
  -1  12  -5    6.90    4.10
   1  11  -5   26.30    4.50
   1 -11   5   17.80    4.30
   1  11  -5   18.20    4.10
  -1 -11   5   17.80    4.20
  -1  11  -5   22.20    4.30
  -1  11  -5   22.10    4.20
   1  10  -5    2.30    3.00
   1  10  -5    6.00    3.40
   1 -10   5    9.90    3.90
   1 -10   5    4.60    3.00
  -1  10  -5    5.20    3.60
  -1 -10   5    4.50    2.70
  -1  10  -5    8.00    3.60
  -1 -10   5    7.30    3.70
   1   9  -5   10.60    4.00
   1   9  -5    8.80    3.00
   1  -9   5    7.10    3.60
   1  -9   5   10.90    3.20
  -1   9  -5   16.80    4.10
  -1  -9   5    8.30    3.00
  -1  -9   5   11.40    3.60
  -1   9  -5    9.20    3.40
   1   8  -5    6.00    2.80
   1   8  -5    6.60    2.80
   1  -8   5    6.40    3.70
   1  -8   5    2.30    2.40
  -1   8  -5    5.00    3.10
  -1   8  -5    3.00    2.70
  -1  -8   5    3.20    2.90
  -1  -8   5    6.30    2.50
   1  -7   5  396.56   11.60
   1  -7   5  399.16   12.30
   1   7  -5  404.36   11.50
   1   7  -5  389.26   11.80
  -1   7  -5  388.56   12.00
  -1  -7   5  408.36   12.10
  -1   7  -5  409.56   11.90
  -1  -7   5  384.56   11.10
   1   6  -5  145.49    6.00
   1   6  -5  145.79    5.70
   1  -6   5  150.28    6.50
  -1   6  -5  140.69    6.10
  -1  -6   5  157.78    6.30
  -1   6  -5  133.69    6.10
  -1  -6   5  152.98    6.30
   1   5  -5  112.99    4.50
   1   5  -5  102.89    4.60
   1  -5   5  112.89    4.70
   1  -5   5  106.39    5.10
  -1  -5   5  106.99    4.30
  -1   5  -5  102.09    4.90
  -1   5  -5  103.69    4.90
   1   4  -5  470.05   11.60
   1  -4   5  447.46   12.00
   1  -4   5  459.35   11.70
   1   4  -5  469.25   11.50
  -1   4  -5  483.75   11.90
  -1   4  -5  459.95   12.00
  -1  -4   5  459.85   11.30
  -1  -4   5  472.25   11.70
   1  -3   5 1536.65   35.10
   1   3  -5 1570.94   34.60
   1  -3   5 1563.54   34.80
   1   3  -5 1582.94   34.40
  -1   3  -5 1636.34   35.10
  -1  -3   5 1610.24   34.40
  -1  -3   5 1607.74   34.80
   1  -2   5 7195.68  154.38
   1   2  -5 6659.23  150.38
   1   2  -5 6930.01  149.99
  -1   2  -5 6929.41  153.78
   1   1  -5  243.18    5.20
   1  -1   5  239.38    6.30
   1  -1   5  238.48    6.10
   1   1  -5  237.48    5.30
  -1   1  -5  227.48    6.20
  -1   1  -5  224.68    6.20
   1   0  -5 1553.34   32.80
   1   0   5 1554.44   33.60
   1   0  -5 1583.34   32.80
   1   0   5 1514.25   33.60
  -1   0  -5 1524.95   33.60
  -1   0   5 1580.54   32.80
   1  -1  -5  233.98    5.90
   1   1   5  251.17    6.60
   1  -1  -5  237.58    5.80
   1   1   5  232.08    6.50
  -1  -1  -5  240.18    6.40
  -1   1   5  245.48    5.80
  -1   1   5  234.38    5.80
  -1  -1  -5  245.58    6.40
   1  -2  -5 6942.21  152.88
   1   2   5 7021.40  154.38
  -1  -2  -5 6821.92  154.08
   1  -3  -5 1657.93   35.30
   1  -3  -5 1592.74   35.50
   1   3   5 1589.74   35.40
  -1  -3  -5 1579.04   35.60
  -1  -3  -5 1632.44   35.40
  -1   3   5 1583.54   35.50
  -1   3   5 1602.34   35.30
   1   4   5  480.75   12.50
   1   4   5  469.35   12.10
   1  -4  -5  476.25   12.00
  -1  -4  -5  463.05   11.80
  -1   4   5  463.15   11.90
  -1   4   5  462.15   12.20
  -1  -4  -5  473.45   12.30
   1  -5  -5  110.29    5.20
   1   5   5  103.39    4.80
   1  -5  -5  109.19    4.70
   1   5   5  112.79    5.20
  -1  -5  -5  102.89    4.60
  -1   5   5  103.69    5.00
  -1  -5  -5   98.59    5.10
   1   6   5  138.49    6.10
   1  -6  -5  145.99    6.40
  -1  -6  -5  145.29    6.80
  -1   6   5  145.69    6.30
  -1   6   5  139.29    6.00
   1   7   5  382.96   12.40
   1  -7  -5  413.36   12.00
   1   7   5  390.66   11.90
  -1  -7  -5  406.16   12.60
  -1  -7  -5  406.06   11.80
  -1   7   5  389.06   12.00
  -1   7   5  412.66   12.50
   1   8   5    2.30    3.10
   1  -8  -5   11.00    3.60
   1  -8  -5    1.30    2.70
   1   8   5    5.30    2.70
  -1   8   5    5.20    2.90
  -1   8   5    5.50    2.90
  -1  -8  -5    2.00    2.40
   1  -9  -5   11.50    3.50
   1   9   5   11.90    3.50
   1   9   5   10.30    4.00
   1  -9  -5   14.50    3.90
  -1  -9  -5    8.90    3.90
  -1   9   5    7.00    3.50
  -1   9   5   12.60    3.70
  -1  -9  -5    7.20    3.10
   1  10   5    8.80    3.70
   1  10   5    4.10    3.30
   1 -10  -5    5.30    3.00
  -1  10   5    3.10    3.50
  -1 -10  -5    7.70    3.00
  -1  10   5    3.90    3.50
  -1 -10  -5    3.60    3.80
   1 -11  -5   18.50    4.20
   1  11   5   25.40    4.60
   1  11   5   29.10    5.20
   1 -11  -5   19.00    4.20
  -1 -11  -5   16.90    4.20
  -1  11   5   19.00    4.00
   1  12   5   11.80    4.40
   1 -12  -5    8.30    3.90
   1  12   5   13.20    4.80
  -1 -12  -5    9.80    4.30
  -1  12   5    2.10    3.80
  -1  12   5   10.90    4.10
   1  13   5    0.50    4.00
   1  13   5    1.40    4.30
   1 -13  -5    6.50    4.00
  -1 -13  -5    2.60    4.20
   1 -14  -5    7.10    4.70
   1  14   5    7.00    4.50
  -1  14   5   16.60    5.00
  -1 -14  -5    9.10    5.10
   1  15   5    1.80    3.90
   1 -15  -5    0.00    5.20
  -1  15   5    1.80    4.80
  -1 -15  -5   -6.80    4.30
   2  15  -5   10.90    4.90
  -2 -15   5    1.30    4.40
  -2  15  -5   10.40    5.10
   2  14  -5   -4.10    4.20
   2  14  -5    4.60    4.10
  -2 -14   5   -2.00    3.80
  -2  14  -5    9.60    4.80
   2  13  -5    1.20    3.40
   2 -13   5    6.40    4.60
   2  13  -5    3.50    4.00
  -2 -13   5    4.30    3.90
  -2  13  -5    0.90    4.00
   2  12  -5    5.00    3.60
   2 -12   5   -1.40    4.30
   2  12  -5   -1.30    3.30
  -2  12  -5    0.80    3.80
  -2 -12   5    3.90    3.70
  -2  12  -5    3.90    4.30
   2 -11   5   19.20    4.80
   2  11  -5   11.80    3.40
   2  11  -5   17.00    4.20
   2 -11   5   16.30    3.40
  -2  11  -5   25.20    4.80
  -2 -11   5    8.60    3.80
  -2  11  -5   11.70    4.40
  -2 -11   5    4.90    2.60
   2  10  -5  145.19    8.30
   2  10  -5  135.49    7.70
   2 -10   5  148.69    8.80
  -2  10  -5  170.78    9.30
  -2 -10   5  156.68    8.70
  -2  10  -5  139.89    8.20
   2   9  -5   55.39    5.70
   2   9  -5   55.29    5.50
   2  -9   5   61.49    5.50
   2  -9   5   64.59    6.80
  -2   9  -5   62.39    6.50
  -2  -9   5   54.19    5.40
  -2  -9   5   55.29    5.00
  -2   9  -5   68.79    6.40
   2   8  -5   59.29    5.20
   2   8  -5   54.39    5.30
   2  -8   5   57.29    5.10
   2  -8   5   62.99    6.30
  -2   8  -5   64.89    5.90
  -2  -8   5   61.99    5.80
  -2  -8   5   59.59    4.70
  -2   8  -5   60.69    5.70
   2   7  -5   19.40    3.10
   2   7  -5   37.00    3.50
   2  -7   5   22.80    3.50
  -2  -7   5   26.50    3.30
  -2  -7   5   22.50    3.00
  -2   7  -5   25.70    3.70
  -2   7  -5   16.30    3.20
   2   6  -5  426.66   11.80
   2   6  -5  444.56   12.40
   2  -6   5  432.06   12.40
  -2  -6   5  436.36   12.50
  -2   6  -5  451.85   12.70
  -2  -6   5  449.36   11.70
   2   5  -5   63.19    3.70
   2   5  -5   57.59    3.70
   2  -5   5   55.59    4.00
   2  -5   5   86.59    6.70
  -2   5  -5   52.29    4.20
  -2   5  -5   60.59    4.10
  -2  -5   5   60.99    3.30
  -2  -5   5   64.99    3.90
   2  -4   5  248.38    8.00
   2  -4   5  244.98    7.60
   2   4  -5  257.57    7.20
  -2   4  -5  257.37    8.00
  -2  -4   5  255.97    6.90
  -2   4  -5  252.27    7.80
  -2  -4   5  244.38    7.30
   2   3  -5   94.99    3.70
   2   3  -5  100.19    3.60
   2  -3   5   92.99    4.20
  -2   3  -5   95.39    4.40
  -2  -3   5   99.19    3.40
  -2   3  -5  100.39    4.40
  -2  -3   5  107.29    3.80
   2  -2   5 1332.37   29.40
   2  -2   5 1338.07   29.40
   2   2  -5 1297.07   28.40
   2   2  -5 1274.27   28.50
  -2   2  -5 1357.06   29.30
  -2   2  -5 1261.07   29.40
  -2  -2   5 1297.67   28.30
   2  -1   5 3861.71   83.39
   2   1  -5 4008.90   82.59
   2  -1   5 3828.42   83.39
   2   1  -5 3823.12   82.79
  -2   1  -5 3972.90   83.39
  -2   1  -5 3836.92   83.39
  -2  -1   5 3946.71   82.39
   2   0  -5 2180.18   47.10
   2   0   5 2219.98   47.90
   2   0  -5 2241.68   47.00
   2   0   5 2229.78   47.90
  -2   0   5 2206.38   47.10
  -2   0  -5 2227.68   47.80
  -2   0  -5 2137.59   48.00
   2  -1  -5 3950.70   82.89
   2  -1  -5 3993.40   82.89
   2   1   5 3836.52   83.69
   2   1   5 4007.80   83.49
  -2  -1  -5 3849.51   83.89
  -2  -1  -5 3678.23   83.59
  -2   1   5 3973.40   82.79
  -2   1   5 3934.21   82.99
   2   2   5 1316.47   29.40
   2  -2  -5 1309.67   28.80
   2  -2  -5 1328.77   29.00
   2   2   5 1305.97   29.60
  -2   2   5 1326.07   28.80
  -2  -2  -5 1316.27   29.40
  -2   2   5 1303.87   28.90
  -2  -2  -5 1238.58   29.30
   2  -3  -5  101.69    4.10
   2   3   5   99.29    4.40
   2   3   5  100.79    4.50
   2  -3  -5  106.19    4.40
  -2   3   5   97.89    4.20
  -2  -3  -5   93.29    4.20
  -2   3   5  105.19    4.10
  -2  -3  -5  109.29    4.90
   2  -4  -5  256.07    7.70
   2   4   5  262.57    8.20
   2  -4  -5  269.57    8.10
   2   4   5  260.77    8.10
  -2   4   5  255.77    7.70
  -2  -4  -5  263.17    8.30
  -2   4   5  248.78    7.90
  -2  -4  -5  256.07    7.70
   2  -5  -5   60.29    3.90
   2  -5  -5   64.69    4.40
   2   5   5   65.79    4.50
   2   5   5   56.59    4.20
  -2  -5  -5   62.99    4.60
  -2  -5  -5   60.79    3.90
  -2   5   5   58.69    4.10
  -2   5   5   64.09    4.10
   2  -6  -5  466.95   14.40
   2   6   5  420.76   13.30
   2   6   5  455.75   13.20
   2  -6  -5  426.56   12.40
  -2  -6  -5  452.05   12.40
  -2   6   5  422.26   12.80
  -2  -6  -5  441.26   12.90
  -2   6   5  432.66   12.40
   2   7   5   30.40    4.10
   2  -7  -5   23.10    3.50
   2   7   5   18.30    3.20
   2  -7  -5   16.90    2.90
  -2   7   5   24.10    3.60
  -2  -7  -5   22.00    3.20
  -2  -7  -5   15.70    3.10
  -2   7   5   21.30    3.90
   2  -8  -5   66.49    5.40
   2   8   5   59.39    5.70
   2  -8  -5   67.59    6.40
   2   8   5   68.59    6.40
  -2   8   5   59.49    5.50
  -2  -8  -5   63.69    6.00
  -2   8   5   54.49    5.40
  -2  -8  -5   60.29    5.20
   2   9   5   64.89    6.00
   2  -9  -5   57.59    5.60
   2  -9  -5   70.89    6.80
   2   9   5   68.59    6.60
  -2   9   5   65.19    6.20
  -2   9   5   58.99    6.40
  -2  -9  -5   60.19    5.60
  -2  -9  -5   45.70    5.00
   2  10   5  154.08    8.60
   2 -10  -5  161.28    9.10
   2  10   5  145.79    9.10
   2 -10  -5  152.78    8.10
  -2  10   5  163.78    8.90
  -2  10   5  145.79    8.70
  -2 -10  -5  161.78    9.00
   2 -11  -5    9.90    3.50
   2 -11  -5   18.60    4.80
   2  11   5   15.00    4.20
   2  11   5   16.80    4.20
  -2 -11  -5   14.70    3.80
  -2  11   5   19.60    4.40
  -2  11   5   14.50    4.40
   2  12   5   -4.40    3.30
  -2 -12  -5    6.00    3.70
  -2  12   5    5.60    4.10
   2  13   5    1.80    4.30
   2  13   5    8.40    4.70
  -2 -13  -5    0.40    4.10
   2  14   5    8.90    4.80
   2 -14  -5    3.40    4.20
  -2 -14  -5   -1.50    4.10
  -2  14   5   10.30    4.80
   2 -15  -5    8.00    5.40
   2  15   5    0.40    4.50
  -2 -15  -5   11.10    4.80
  -2  15   5    9.80    5.30
   3  14  -5    6.90    4.00
   3  14  -5   -1.20    4.40
   3 -14   5    1.50    4.50
  -3  14  -5    6.60    4.40
  -3 -14   5    7.50    4.40
   3  13  -5   13.20    4.10
   3 -13   5   19.30    6.30
   3  13  -5   17.30    4.80
  -3  13  -5   17.60    5.00
  -3 -13   5   14.70    4.80
   3 -12   5   21.40    5.10
   3  12  -5   17.60    4.30
   3  12  -5   12.00    5.20
  -3 -12   5   20.90    4.70
  -3  12  -5   12.60    3.90
   3 -11   5   86.69    8.30
   3  11  -5   76.59    7.00
   3  11  -5   89.49    6.90
  -3  11  -5   90.79    8.10
  -3  11  -5   84.09    7.20
  -3 -11   5   76.29    7.50
   3  10  -5   56.99    5.90
   3  10  -5   46.40    5.00
   3 -10   5   48.20    5.10
   3 -10   5   37.90    4.60
  -3 -10   5   49.30    5.30
  -3 -10   5   47.50    5.10
  -3  10  -5   64.99    6.60
  -3  10  -5   51.39    6.20
   3  -9   5   86.19    7.60
   3   9  -5   90.39    6.40
   3   9  -5   92.79    6.40
   3  -9   5   83.09    6.50
  -3  -9   5   96.89    5.70
  -3  -9   5   83.79    7.00
  -3   9  -5  104.69    7.60
  -3   9  -5   86.99    7.10
   3  -8   5   70.69    5.90
   3   8  -5   74.19    5.40
   3   8  -5   70.09    5.60
   3  -8   5   74.69    6.90
  -3   8  -5   71.69    6.40
  -3  -8   5   76.09    6.10
  -3  -8   5   72.29    5.00
  -3   8  -5   65.39    6.50
   3  -7   5  208.98    8.40
   3   7  -5  221.98    8.40
   3  -7   5  216.68    9.30
   3   7  -5  208.38    8.10
  -3  -7   5  227.68    8.90
  -3  -7   5  227.18    7.60
  -3   7  -5  218.08    9.00
  -3   7  -5  218.88    9.10
   3  -6   5   16.70    2.90
   3  -6   5   13.70    3.30
   3   6  -5   15.50    2.70
   3   6  -5   15.60    2.70
  -3   6  -5   19.60    3.30
  -3   6  -5   15.40    3.70
  -3  -6   5   13.20    2.30
  -3  -6   5   19.60    2.90
   3  -5   5   46.60    4.50
   3   5  -5   33.70    3.60
   3   5  -5   38.60    3.50
  -3   5  -5   38.60    3.80
  -3  -5   5   39.30    3.90
  -3   5  -5   38.40    4.20
  -3  -5   5   35.30    3.00
   3  -4   5   40.60    4.10
   3  -4   5   33.90    3.60
   3   4  -5   34.80    3.20
   3   4  -5   38.60    3.20
  -3   4  -5   38.20    3.80
  -3  -4   5   37.60    2.70
  -3  -4   5   36.90    3.10
  -3   4  -5   34.60    3.80
   3   3  -5  272.27    7.60
   3   3  -5  271.07    7.50
   3  -3   5  253.37    8.20
   3  -3   5  252.27    8.30
  -3  -3   5  272.67    7.50
  -3   3  -5  272.37    8.40
  -3  -3   5  282.77    7.30
   3  -2   5  332.27    9.70
   3   2  -5  332.27    8.60
   3   2  -5  338.47    8.70
   3  -2   5  325.27    9.70
  -3   2  -5  352.76    9.60
  -3  -2   5  345.57    8.50
  -3  -2   5  343.97    8.50
  -3   2  -5  326.07    9.60
   3   1  -5  473.75   11.10
   3  -1   5  483.85   12.10
   3  -1   5  464.85   12.20
   3   1  -5  458.15   11.10
  -3  -1   5  457.55   10.90
  -3   1  -5  436.36   11.90
  -3   1  -5  470.95   12.10
  -3  -1   5  449.86   11.10
   3   0  -5 1165.98   25.70
   3   0   5 1181.08   26.80
   3   0  -5 1149.48   25.70
   3   0   5 1134.09   26.60
  -3   0  -5 1167.78   26.70
  -3   0  -5 1115.09   26.40
  -3   0   5 1138.59   25.70
  -3   0   5 1174.18   25.40
   3  -1  -5  470.95   11.50
   3  -1  -5  465.25   11.50
   3   1   5  459.35   12.20
   3   1   5  458.45   12.20
  -3   1   5  453.85   11.40
  -3  -1  -5  479.05   12.20
  -3   1   5  477.55   11.30
  -3  -1  -5  474.05   12.20
   3  -2  -5  345.17    9.10
   3   2   5  343.27   10.10
   3  -2  -5  342.47    9.00
   3   2   5  338.87    9.40
  -3  -2  -5  338.77    9.70
  -3   2   5  331.27    8.80
  -3   2   5  329.27    9.00
  -3  -2  -5  319.67    9.60
   3   3   5  273.87    8.60
   3   3   5  277.97    8.70
   3  -3  -5  283.57    8.20
   3  -3  -5  273.27    8.00
  -3  -3  -5  266.27    8.70
  -3  -3  -5  250.97    8.30
  -3   3   5  256.17    7.70
  -3   3   5  269.27    8.10
   3   4   5   36.30    3.60
   3  -4  -5   34.50    3.40
   3   4   5   40.60    3.70
   3  -4  -5   32.60    3.30
  -3   4   5   32.90    3.40
  -3  -4  -5   35.00    3.80
  -3   4   5   33.80    3.30
  -3  -4  -5   39.20    3.60
   3  -5  -5   37.60    3.60
   3   5   5   35.40    3.90
   3   5   5   39.80    4.30
  -3   5   5   38.10    3.90
  -3  -5  -5   36.00    3.70
  -3   5   5   39.30    3.90
  -3  -5  -5   45.00    4.50
   3  -6  -5   16.80    3.30
   3   6   5   13.80    2.80
   3   6   5   22.00    3.80
   3  -6  -5   17.10    2.80
  -3  -6  -5   20.80    3.20
  -3   6   5   17.50    3.20
  -3  -6  -5   15.20    3.00
  -3   6   5   18.30    3.50
   3   7   5  200.58    9.20
   3  -7  -5  222.18    9.40
   3  -7  -5  218.28    8.60
   3   7   5  231.78    8.90
  -3  -7  -5  215.98    8.30
  -3   7   5  189.98   11.50
  -3  -7  -5  217.98    9.40
  -3   7   5  212.98    9.20
   3  -8  -5   76.19    6.90
   3   8   5   61.89    6.00
   3  -8  -5   61.89    5.50
  -3   8   5   81.59    6.50
  -3   8   5   75.89    6.60
  -3  -8  -5   72.49    5.70
  -3  -8  -5   71.29    6.70
   3  -9  -5   93.49    7.70
   3   9   5  103.19    7.10
   3  -9  -5   89.49    6.50
   3   9   5  100.69    7.70
  -3   9   5   90.99    6.90
  -3  -9  -5  102.09    6.60
  -3  -9  -5   96.69    7.70
  -3   9   5   84.59    6.90
   3 -10  -5   43.90    5.50
   3  10   5   52.49    5.60
   3 -10  -5   52.89    5.80
   3  10   5   42.50    5.70
  -3  10   5   47.70    5.20
  -3  10   5   43.10    5.50
  -3 -10  -5   50.79    6.70
   3 -11  -5   81.09    7.00
   3  11   5   90.19    7.60
   3  11   5   82.89    8.30
   3 -11  -5   85.49    8.10
  -3 -11  -5   85.69    8.00
  -3  11   5   67.09    7.90
  -3  11   5   84.29    7.60
   3 -12  -5   17.60    5.00
  -3  12   5   11.60    4.60
  -3 -12  -5   25.30    6.00
   3  13   5   19.10    5.40
   3  13   5    7.30    4.20
   3 -13  -5   13.30    5.40
  -3 -13  -5   16.90    4.60
  -3  13   5   13.20    5.70
   3  14   5   15.30    5.00
  -3  14   5    8.70    5.10
  -3 -14  -5    9.60    5.20
   4  14  -5    0.10    4.00
   4 -14   5    0.30    5.00
   4  14  -5    4.70    4.10
  -4 -14   5    2.20    4.30
  -4  14  -5    4.50    5.30
   4 -13   5    4.30    5.00
   4  13  -5    2.00    3.70
   4  13  -5   -4.10    4.10
  -4  13  -5    4.70    4.60
  -4 -13   5    9.40    4.10
   4  12  -5   13.70    4.50
   4  12  -5    8.00    3.80
  -4 -12   5    7.50    3.90
   4 -11   5   45.70    6.40
   4  11  -5   40.40    5.30
   4  11  -5   44.30    5.10
  -4 -11   5   38.10    5.90
  -4  11  -5   39.30    5.80
   4  10  -5   55.79    5.90
   4  10  -5   60.19    6.20
   4 -10   5   60.59    5.80
   4 -10   5   55.19    6.60
  -4  10  -5   61.79    6.50
  -4 -10   5   63.09    6.50
  -4  10  -5   50.39    5.70
  -4 -10   5   45.60    4.70
   4  -9   5   56.59    6.60
   4   9  -5   37.90    4.30
   4  -9   5   42.50    5.50
   4   9  -5   37.00    4.70
  -4  -9   5   39.40    4.00
  -4  -9   5   39.50    4.80
  -4   9  -5   43.70    5.40
   4  -8   5   24.30    5.10
   4  -8   5   22.10    3.90
   4   8  -5   23.10    3.60
   4   8  -5   22.20    3.90
  -4   8  -5   17.90    4.00
  -4  -8   5   22.30    4.10
  -4   8  -5   23.60    4.50
  -4  -8   5   24.30    3.30
   4  -7   5   99.99    7.50
   4   7  -5   90.09    6.20
   4  -7   5   93.09    6.50
  -4   7  -5  103.19    7.00
  -4  -7   5   99.99    6.30
  -4   7  -5  101.39    6.80
  -4  -7   5   97.19    5.30
   4   6  -5  280.07    9.40
   4   6  -5  269.77    9.50
   4  -6   5  290.77   10.80
   4  -6   5  257.87    9.80
  -4   6  -5  275.67   10.10
  -4   6  -5  269.67   10.30
  -4  -6   5  282.27    8.70
  -4  -6   5  272.87    9.40
   4   5  -5    4.10    2.50
   4  -5   5    1.40    2.50
   4  -5   5    8.50    3.00
   4   5  -5    1.70    2.30
  -4   5  -5    5.20    2.90
  -4  -5   5    1.60    2.30
  -4  -5   5    0.10    1.90
  -4   5  -5    3.40    2.70
   4  -4   5   15.20    2.90
   4   4  -5   22.10    2.70
   4  -4   5   20.20    3.50
   4   4  -5   19.80    2.80
  -4  -4   5   21.60    2.70
  -4   4  -5   20.00    3.20
  -4   4  -5   21.80    3.50
  -4  -4   5   25.60    3.10
   4   3  -5  293.27    9.00
   4  -3   5  298.17   10.90
   4   3  -5  298.87    8.60
   4  -3   5  294.77    9.60
  -4   3  -5  291.37    9.50
  -4  -3   5  308.77    8.40
  -4   3  -5  292.67    9.40
  -4  -3   5  291.87    8.40
   4  -2   5  168.08    6.70
   4   2  -5  170.98    5.90
   4   2  -5  164.58    5.90
   4  -2   5  165.38    6.90
  -4   2  -5  173.68    8.80
  -4  -2   5  172.68    5.70
  -4   2  -5  164.08    6.50
  -4  -2   5  172.28    5.60
   4   1  -5   85.79    4.10
   4  -1   5   78.59    4.70
   4   1  -5   83.29    4.10
   4  -1   5   81.89    5.20
  -4  -1   5   85.89    4.10
  -4   1  -5   79.29    4.80
  -4   1  -5   84.59    4.70
  -4  -1   5   79.09    3.60
   4   0   5  490.85   13.60
   4   0  -5  496.65   13.00
   4   0   5  509.15   14.00
   4   0  -5  530.75   12.90
  -4   0  -5  523.15   13.80
  -4   0  -5  515.65   13.70
  -4   0   5  509.45   12.60
  -4   0   5  512.15   12.90
   4   1   5   76.89    5.00
   4  -1  -5   73.59    4.20
   4   1   5   75.99    4.50
   4  -1  -5   81.59    4.10
  -4   1   5   84.99    4.10
  -4  -1  -5   71.69    4.60
  -4   1   5   77.59    3.70
  -4  -1  -5   73.49    4.70
   4   2   5  165.68    7.00
   4   2   5  177.18    7.20
   4  -2  -5  176.48    6.30
   4  -2  -5  162.78    6.10
  -4   2   5  167.48    6.20
  -4  -2  -5  162.98    6.80
  -4   2   5  173.18    5.90
   4  -3  -5  308.47    9.30
   4   3   5  308.07   10.20
   4   3   5  307.97   10.20
   4  -3  -5  305.07    9.40
  -4  -3  -5  314.07    9.90
  -4   3   5  301.87    9.40
  -4   3   5  305.77    9.00
  -4  -3  -5  308.57    9.70
   4   4   5   17.40    3.10
   4   4   5   18.10    3.10
   4  -4  -5   19.90    3.00
   4  -4  -5   24.80    3.20
  -4   4   5   22.60    3.20
  -4   4   5   15.00    2.60
  -4  -4  -5   16.60    2.60
  -4  -4  -5   21.90    3.50
   4   5   5    4.50    3.20
   4  -5  -5    3.20    2.60
   4  -5  -5   -0.40    2.30
   4   5   5    0.90    2.40
  -4  -5  -5    4.40    2.60
  -4  -5  -5   -0.20    2.30
  -4   5   5    2.60    2.50
  -4   5   5    4.60    2.70
   4   6   5  269.67    9.80
   4   6   5  286.07   10.70
   4  -6  -5  266.87   10.00
   4  -6  -5  268.37    9.80
  -4  -6  -5  261.47   10.40
  -4   6   5  254.37    9.70
  -4   6   5  282.07    9.80
  -4  -6  -5  258.57    9.60
   4  -7  -5   97.69    7.30
   4   7   5   97.59    6.80
   4  -7  -5   95.29    6.50
  -4   7   5  100.29    6.70
  -4  -7  -5  106.59    7.30
  -4   7   5   94.19    6.70
  -4  -7  -5   99.59    6.30
   4  -8  -5   17.10    4.40
   4   8   5   22.70    4.60
   4   8   5   22.80    4.50
   4  -8  -5   20.50    3.90
  -4   8   5   25.10    4.20
  -4  -8  -5   16.60    3.30
  -4   8   5   25.20    4.60
  -4  -8  -5   24.10    5.70
   4  -9  -5   49.30    6.20
   4   9   5   48.10    5.40
   4  -9  -5   46.10    5.10
  -4  -9  -5   44.00    6.00
  -4  -9  -5   50.29    5.10
  -4   9   5   44.70    5.40
  -4   9   5   50.59    5.60
   4 -10  -5   73.29    7.50
   4  10   5   62.19    6.70
   4  10   5   54.39    5.70
  -4  10   5   59.69    6.30
  -4 -10  -5   55.99    6.50
  -4  10   5   50.89    6.90
   4 -11  -5   39.20    5.80
   4 -11  -5   30.90    4.40
   4  11   5   35.00    5.20
   4  11   5   29.30    5.30
  -4 -11  -5   42.50    5.60
  -4  11   5   30.90    5.20
   4 -12  -5   13.20    5.10
   4  12   5    6.70    4.00
  -4  12   5   11.60    4.50
  -4 -12  -5    7.90    4.30
   4  13   5   -2.80    4.00
   4  13   5   11.40    4.20
   4 -13  -5    9.10    5.30
  -4  13   5    6.40    4.50
  -4 -13  -5    3.80    4.70
   4 -14  -5   -3.90    5.20
   4  14   5    0.80    4.20
  -4 -14  -5    2.80    4.90
  -4  14   5    0.20    4.80
   5 -13   5   20.10    5.40
   5  13  -5   15.90    4.70
   5  13  -5    6.80    4.30
  -5  13  -5   18.90    5.70
  -5 -13   5   20.20    5.30
   5  12  -5   11.20    4.60
   5  12  -5    0.80    3.40
   5 -12   5   -0.60    3.90
  -5 -12   5   -1.00    3.70
  -5  12  -5    2.70    4.00
   5  11  -5    3.80    3.90
   5 -11   5   -6.20    4.50
   5  11  -5    5.00    4.20
  -5  11  -5    4.30    3.80
  -5 -11   5    2.60    3.50
   5  10  -5   18.80    4.20
   5 -10   5   24.50    5.80
   5  10  -5   16.20    4.00
  -5 -10   5   19.20    4.20
  -5  10  -5   21.50    4.80
   5   9  -5    7.20    3.30
   5   9  -5    6.20    3.40
   5  -9   5    8.70    4.60
   5  -9   5    6.70    3.70
  -5   9  -5    7.30    4.00
  -5  -9   5   10.30    3.50
  -5   9  -5   11.70    4.00
  -5  -9   5    7.00    2.90
   5  -8   5  127.59    7.90
   5   8  -5  132.79    7.20
   5  -8   5  138.89    9.00
  -5   8  -5  123.39    8.10
  -5  -8   5  128.09    7.40
  -5  -8   5  135.49    6.40
  -5   8  -5  113.79    8.00
   5   7  -5   66.09    5.50
   5   7  -5   67.99    6.00
   5  -7   5   65.49    6.90
   5  -7   5   64.59    6.00
  -5  -7   5   59.19    4.70
  -5   7  -5   62.69    6.30
  -5   7  -5   73.59    6.50
  -5  -7   5   60.09    5.60
   5  -6   5   39.90    4.50
   5   6  -5   50.49    4.80
   5   6  -5   41.60    4.50
   5  -6   5   52.09    5.90
  -5   6  -5   50.39    5.20
  -5  -6   5   53.89    5.00
  -5   6  -5   47.90    5.20
  -5  -6   5   56.69    4.40
   5   5  -5  143.49    6.90
   5  -5   5  143.49    7.70
   5   5  -5  146.69    7.10
   5  -5   5  151.28    8.10
  -5  -5   5  149.59    6.20
  -5  -5   5  151.38    6.80
  -5   5  -5  137.09    7.40
  -5   5  -5  146.89    7.80
   5  -4   5   33.60    3.80
   5   4  -5   58.09    4.90
   5  -4   5   48.90    5.00
   5   4  -5   48.60    4.70
  -5   4  -5   51.19    5.40
  -5  -4   5   49.80    3.90
  -5  -4   5   44.20    4.10
  -5   4  -5   54.69    5.00
   5   3  -5   66.49    4.70
   5  -3   5   63.19    5.80
   5   3  -5   63.79    4.70
  -5   3  -5   64.39    5.40
  -5  -3   5   66.99    4.20
  -5  -3   5   70.89    4.30
  -5   3  -5   64.99    5.50
   5  -2   5   89.29    5.80
   5   2  -5   87.09    4.90
   5  -2   5   95.99    6.10
  -5  -2   5  103.99    5.00
  -5   2  -5  106.29    5.90
  -5  -2   5  100.39    4.70
  -5   2  -5   96.19    5.90
   5   1  -5   84.69    4.90
   5  -1   5   82.49    5.50
   5  -1   5   72.19    5.40
   5   1  -5   77.89    5.40
  -5  -1   5   78.49    4.20
  -5  -1   5   76.99    4.60
  -5   1  -5   79.39    5.30
  -5   1  -5   79.99    5.40
   5   0  -5  211.58    7.50
   5   0   5  205.28    8.30
   5   0   5  222.28    8.50
  -5   0   5  208.28    6.90
  -5   0  -5  206.78    8.20
  -5   0  -5  197.38    7.80
  -5   0   5  211.28    7.30
   5  -1  -5   72.99    4.80
   5   1   5   82.29    5.50
   5   1   5   79.09    5.80
   5  -1  -5   82.29    4.90
  -5  -1  -5   81.79    5.40
  -5  -1  -5   87.49    5.90
  -5   1   5   79.99    4.60
  -5   1   5   80.49    4.30
   5  -2  -5   94.29    5.30
   5   2   5   99.49    6.30
   5   2   5   94.79    5.90
   5  -2  -5  100.19    5.60
  -5  -2  -5   99.99    6.20
  -5  -2  -5   89.59    5.80
  -5   2   5   93.29    4.90
  -5   2   5   92.29    5.20
   5  -3  -5   65.29    5.10
   5   3   5   62.09    5.50
   5   3   5   65.99    5.50
   5  -3  -5   67.69    5.10
  -5  -3  -5   60.89    5.30
  -5   3   5   61.79    4.70
  -5  -3  -5   65.09    5.40
  -5   3   5   70.49    4.90
   5   4   5   44.60    4.60
   5  -4  -5   48.30    4.80
   5   4   5   38.90    4.60
   5  -4  -5   49.40    4.80
  -5  -4  -5   66.49    5.70
  -5   4   5   57.39    5.00
  -5   4   5   47.80    4.70
  -5  -4  -5   48.00    4.50
   5  -5  -5  158.48    7.90
   5   5   5  157.88    7.90
   5  -5  -5  152.88    7.80
   5   5   5  148.49    8.50
  -5   5   5  144.39    7.20
  -5  -5  -5  144.29    7.30
  -5   5   5  152.38    7.20
  -5  -5  -5  149.69    7.90
   5   6   5   47.30    4.90
   5  -6  -5   57.79    5.70
   5   6   5   55.09    6.60
   5  -6  -5   43.40    4.70
  -5  -6  -5   53.89    5.00
  -5   6   5   60.49    5.80
  -5   6   5   58.59    5.70
  -5  -6  -5   47.70    5.10
   5   7   5   53.09    5.50
   5  -7  -5   62.99    6.00
   5   7   5   63.19    6.30
   5  -7  -5   61.99    6.50
  -5   7   5   64.49    6.20
  -5   7   5   57.49    5.90
  -5  -7  -5   74.39    6.10
  -5  -7  -5   64.29    6.40
   5   8   5  131.79    8.00
   5   8   5  140.89    9.00
   5  -8  -5  146.69    8.20
   5  -8  -5  130.59    8.40
  -5  -8  -5  130.79    7.30
  -5   8   5  138.79    8.00
  -5  -8  -5  139.49    9.50
   5  -9  -5   11.00    3.70
   5  -9  -5   12.50    4.30
   5   9   5    1.30    3.80
   5   9   5    8.90    3.50
  -5  -9  -5   14.80    4.40
  -5   9   5    9.50    3.90
   5  10   5   12.00    4.30
   5 -10  -5   22.10    4.40
   5  10   5   28.60    5.40
   5 -10  -5   25.50    5.80
  -5 -10  -5   20.30    5.00
  -5  10   5   21.50    4.80
   5 -11  -5    5.20    4.50
   5  11   5   -2.50    3.20
   5  11   5    7.50    4.00
  -5 -11  -5    3.50    3.80
  -5  11   5    5.10    4.00
   5 -12  -5   11.60    5.10
   5  12   5    3.10    4.20
   5  12   5   -2.00    4.20
  -5  12   5    0.90    4.50
  -5 -12  -5   -0.40    3.80
   5  13   5    9.60    5.00
   5 -13  -5   18.00    5.90
  -5 -13  -5   15.60    4.90
  -5  13   5   19.40    5.70
   6  12  -5   -1.50    4.00
   6 -12   5   22.30    6.00
   6  12  -5   12.80    4.50
  -6  12  -5   13.00    5.30
  -6 -12   5    6.30    4.20
   6  11  -5    4.70    3.70
   6  11  -5    5.10    3.80
   6 -11   5   11.60    5.20
  -6  11  -5   -1.20    4.10
  -6 -11   5    9.20    3.80
   6  10  -5   29.90    5.20
   6 -10   5   25.70    5.70
  -6  10  -5   29.20    5.20
  -6 -10   5   34.30    5.00
   6  -9   5   19.80    4.90
   6  -9   5   17.90    5.40
   6   9  -5   14.00    4.00
   6   9  -5   11.30    3.70
  -6   9  -5    7.60    4.40
  -6  -9   5   19.80    4.40
   6  -8   5   -0.20    3.10
   6  -8   5    1.70    3.90
   6   8  -5    0.20    3.00
   6   8  -5   -1.10    3.10
  -6  -8   5    3.80    2.90
  -6  -8   5    8.40    2.90
  -6   8  -5    4.90    3.50
   6   7  -5    8.00    3.50
   6  -7   5    3.40    3.60
   6   7  -5    1.00    2.90
   6  -7   5    6.70    3.20
  -6   7  -5    5.70    3.90
  -6  -7   5    6.20    2.40
  -6  -7   5    3.60    2.70
   6   6  -5   86.79    6.30
   6   6  -5   88.59    6.30
   6  -6   5   96.29    7.60
   6  -6   5   92.09    6.90
  -6   6  -5   99.99    7.30
  -6  -6   5   93.19    5.30
  -6  -6   5   94.99    5.80
   6  -5   5    7.40    3.30
   6   5  -5    3.30    3.10
   6   5  -5   13.10    3.30
   6  -5   5    5.20    3.80
  -6   5  -5   -1.20    3.10
  -6  -5   5   11.50    3.00
  -6   5  -5   10.00    4.00
  -6  -5   5    4.60    2.40
   6  -4   5  131.09    8.00
   6   4  -5  141.99    7.30
   6  -4   5  122.79    7.90
   6   4  -5  131.39    7.00
  -6  -4   5  134.09    6.50
  -6  -4   5  142.29    6.30
  -6   4  -5  129.09    7.50
  -6   4  -5  148.89    7.90
   6  -3   5   62.09    6.40
   6   3  -5   61.59    5.30
   6   3  -5   71.39    5.40
   6  -3   5   57.59    6.00
  -6  -3   5   63.69    4.80
  -6   3  -5   61.59    6.00
  -6  -3   5   61.19    4.70
   6   2  -5   36.80    3.80
   6   2  -5   26.50    3.80
   6  -2   5   30.70    4.20
   6  -2   5   37.90    5.00
  -6  -2   5   26.90    3.30
  -6   2  -5   33.90    4.30
  -6   2  -5   27.40    4.10
  -6  -2   5   32.30    3.70
   6  -1   5  186.98    8.80
   6   1  -5  182.58    8.10
   6   1  -5  204.88    8.10
  -6   1  -5  204.68    8.50
  -6  -1   5  203.18    7.30
  -6  -1   5  201.18    7.70
  -6   1  -5  193.68    8.60
   6   0  -5    8.50    3.10
   6   0   5    8.30    3.20
   6   0  -5    7.30    3.00
   6   0   5    7.10    3.40
  -6   0   5   10.10    2.70
  -6   0   5    2.30    2.50
  -6   0  -5    1.80    2.90
  -6   0  -5    7.20    3.20
   6  -1  -5  200.18    8.30
   6  -1  -5  193.38    8.40
   6   1   5  193.68    8.80
   6   1   5  222.28    9.50
  -6   1   5  207.78    7.60
  -6  -1  -5  200.58    8.80
  -6   1   5  194.88    8.10
  -6  -1  -5  199.88    8.70
   6   2   5   39.90    4.70
   6  -2  -5   33.90    4.10
   6  -2  -5   33.90    4.20
   6   2   5   32.00    4.10
  -6   2   5   28.10    3.60
  -6  -2  -5   30.20    4.20
  -6   2   5   39.60    4.10
  -6  -2  -5   32.70    4.20
   6   3   5   62.09    6.20
   6   3   5   69.69    6.40
   6  -3  -5   65.19    5.80
   6  -3  -5   68.99    5.90
  -6   3   5   60.39    5.20
  -6  -3  -5   60.99    5.70
  -6  -3  -5   75.99    6.40
  -6   3   5   63.09    5.40
   6  -4  -5  134.09    7.40
   6  -4  -5  148.59    7.80
   6   4   5  145.49    8.40
   6   4   5  136.19    8.30
  -6  -4  -5  134.09    7.80
  -6   4   5  136.39    6.90
  -6   4   5  130.29    7.10
  -6  -4  -5  135.79    7.70
   6  -5  -5    0.80    3.00
   6  -5  -5    5.90    3.10
   6   5   5    6.70    4.40
   6   5   5   10.90    3.60
  -6   5   5    3.80    2.70
  -6   5   5    6.70    2.90
  -6  -5  -5    8.20    3.70
  -6  -5  -5    7.00    3.00
   6  -6  -5   95.89    7.40
   6   6   5   93.29    7.50
   6  -6  -5   90.19    7.20
   6   6   5   88.39    6.90
  -6  -6  -5   97.19    6.30
  -6   6   5   96.69    6.50
  -6  -6  -5   87.89    6.70
  -6   6   5  112.29    6.90
   6   7   5    5.30    3.30
   6   7   5   -0.10    3.60
   6  -7  -5    4.90    3.30
   6  -7  -5    2.30    3.60
  -6  -7  -5    4.20    2.90
  -6  -7  -5    3.60    3.90
  -6   7   5    3.10    3.40
   6  -8  -5    7.30    4.10
   6   8   5    0.10    3.30
   6  -8  -5    2.70    3.20
   6   8   5    1.90    3.90
  -6  -8  -5    4.10    3.80
  -6   8   5    4.40    3.30
   6   9   5   18.50    4.70
   6  -9  -5   14.90    5.00
   6   9   5   10.20    4.40
  -6  -9  -5   13.80    4.70
  -6   9   5   14.50    4.60
   6 -10  -5   43.00    5.90
   6 -10  -5   32.40    5.90
   6  10   5   24.90    5.10
  -6 -10  -5   37.70    5.80
  -6  10   5   38.10    6.00
   6 -11  -5   -1.50    4.20
   6  11   5    2.10    4.40
   6  11   5   10.10    4.30
  -6  11   5    5.10    4.60
  -6 -11  -5   14.60    4.80
   6 -12  -5   19.00    6.00
   6  12   5    7.80    4.90
   6  12   5    9.20    5.00
  -6  12   5    2.20    4.30
  -6 -12  -5    9.40    4.70
   7 -11   5   10.10    5.00
   7  11  -5    8.90    4.20
   7  11  -5    2.70    4.20
  -7 -11   5   10.70    4.10
  -7  11  -5   17.80    5.80
   7  10  -5    8.20    4.50
   7 -10   5    5.10    4.80
   7  10  -5   10.80    4.00
  -7 -10   5    5.30    3.50
   7   9  -5   24.50    4.70
   7  -9   5   14.20    5.30
  -7   9  -5   17.60    5.40
  -7  -9   5   26.30    4.30
   7  -8   5   -2.60    4.10
   7  -8   5    0.20    3.70
   7   8  -5    1.30    3.50
   7   8  -5   -1.00    3.30
  -7   8  -5    1.70    3.60
  -7  -8   5    1.50    2.80
   7   7  -5    5.30    3.50
   7   7  -5    4.20    3.50
   7  -7   5   10.30    5.00
   7  -7   5    6.50    3.50
  -7  -7   5   10.20    3.30
  -7  -7   5    5.00    2.60
  -7   7  -5   12.40    4.20
   7  -6   5   12.30    4.70
   7  -6   5   21.70    4.30
   7   6  -5    8.80    3.50
   7   6  -5   16.70    4.00
  -7  -6   5   16.60    3.30
  -7   6  -5   18.90    4.50
  -7  -6   5   16.20    3.30
   7  -5   5   18.70    4.50
   7  -5   5   14.50    4.10
   7   5  -5   21.90    4.10
   7   5  -5   17.60    4.00
  -7  -5   5   21.70    3.60
  -7   5  -5   11.00    3.50
  -7  -5   5   21.10    3.50
   7  -4   5   32.60    5.00
   7  -4   5   28.10    4.70
   7   4  -5   31.80    4.40
   7   4  -5   29.70    4.20
  -7  -4   5   32.80    3.70
  -7   4  -5   26.50    4.50
  -7  -4   5   31.90    3.80
   7   3  -5   38.10    4.60
   7   3  -5   36.50    4.50
   7  -3   5   39.00    5.50
   7  -3   5   41.10    5.00
  -7  -3   5   42.70    4.30
  -7   3  -5   36.70    4.70
  -7   3  -5   43.10    4.80
  -7  -3   5   42.40    4.10
   7   2  -5    7.30    3.20
   7  -2   5    6.80    3.70
   7   2  -5    5.20    3.10
   7  -2   5    5.20    3.50
  -7  -2   5    4.30    2.50
  -7   2  -5    5.60    3.40
  -7  -2   5    5.80    2.70
  -7   2  -5    9.50    3.40
   7   1  -5  101.39    6.70
   7   1  -5  104.99    6.40
   7  -1   5   96.09    7.40
   7  -1   5   98.99    7.50
  -7  -1   5  106.69    6.10
  -7  -1   5  102.29    5.60
  -7   1  -5  105.79    8.40
   7   0  -5   56.29    5.80
   7   0  -5   71.39    5.80
   7   0   5   73.29    6.70
   7   0   5   71.69    7.00
  -7   0  -5   72.89    7.70
  -7   0   5   71.49    5.50
  -7   0  -5   58.29    6.10
  -7   0   5   68.69    4.90
   7   1   5  107.79    7.70
   7  -1  -5  101.89    6.80
   7   1   5  108.69    7.80
   7  -1  -5  105.49    7.10
  -7   1   5  107.59    5.90
  -7   1   5   96.69    6.20
  -7  -1  -5  103.59    8.60
  -7  -1  -5  111.99    7.40
   7   2   5    4.80    3.30
   7  -2  -5    2.30    3.10
   7  -2  -5    2.30    3.30
   7   2   5    6.00    3.80
  -7  -2  -5    0.70    3.30
  -7   2   5    1.80    2.70
  -7   2   5    3.70    2.70
   7   3   5   38.10    4.70
   7  -3  -5   40.70    4.90
   7   3   5   34.80    4.90
   7  -3  -5   43.30    4.80
  -7  -3  -5   54.79    5.40
  -7   3   5   44.30    4.40
  -7  -3  -5   44.10    5.00
   7  -4  -5   32.40    4.80
   7  -4  -5   25.10    4.10
   7   4   5   35.00    5.10
   7   4   5   32.10    5.40
  -7  -4  -5   33.10    4.40
  -7   4   5   33.50    4.40
  -7  -4  -5   38.30    4.90
  -7   4   5   27.40    4.10
   7   5   5   18.00    4.70
   7   5   5   17.90    4.00
   7  -5  -5   18.90    3.70
   7  -5  -5   17.80    3.90
  -7  -5  -5   19.80    4.20
  -7  -5  -5   13.10    3.20
  -7   5   5   11.00    3.70
   7  -6  -5   13.00    4.20
   7   6   5   14.10    4.50
   7   6   5   13.10    4.20
   7  -6  -5   12.50    4.30
  -7   6   5   19.40    4.30
   7  -7  -5    5.50    4.10
   7   7   5   -1.00    3.50
   7   7   5    9.10    4.60
   7  -7  -5    7.00    3.50
  -7  -7  -5    6.80    4.00
  -7   7   5    8.10    4.00
   7  -8  -5    5.10    4.50
   7   8   5    0.10    3.90
   7   8   5    4.60    3.90
   7  -8  -5    2.40    3.70
  -7  -8  -5   -0.40    3.40
  -7   8   5    0.80    3.60
   7   9   5   21.20    5.00
   7  -9  -5   12.30    5.10
   7  -9  -5   14.80    4.00
   7   9   5   18.80    4.70
  -7  -9  -5   23.60    5.10
  -7   9   5   26.10    5.20
   7  10   5    1.90    4.40
   7  10   5   -0.90    3.90
   7 -10  -5   10.20    5.10
  -7 -10  -5    0.30    3.70
  -7  10   5    8.80    5.10
   7  11   5   17.30    5.00
   7 -11  -5    1.90    4.10
  -7  11   5   15.20    5.20
  -7 -11  -5   16.70    5.00
   8 -10   5   11.40    5.40
   8  10  -5    0.00    4.00
   8  10  -5    1.90    4.10
  -8 -10   5    8.60    3.60
  -8  10  -5    5.00    5.00
   8   9  -5    6.00    4.10
   8  -9   5    4.80    5.10
  -8  -9   5    7.30    3.80
   8  -8   5    0.60    4.90
   8   8  -5   -1.00    3.50
   8   8  -5    0.80    3.60
  -8  -8   5   -1.30    2.90
  -8   8  -5   -3.40    4.30
   8  -7   5    6.80    5.30
   8   7  -5    3.30    3.60
  -8   7  -5    6.60    3.90
  -8  -7   5    2.50    3.00
   8  -6   5    4.10    4.20
   8   6  -5   11.80    3.90
   8  -6   5    2.30    4.30
   8   6  -5    5.20    3.60
  -8   6  -5    9.00    4.40
  -8  -6   5    4.70    3.20
   8  -5   5   10.50    4.90
   8   5  -5   16.30    4.30
   8  -5   5    4.90    4.50
   8   5  -5   10.10    3.70
  -8  -5   5   14.10    3.20
  -8  -5   5    0.60    3.00
  -8   5  -5    4.70    4.00
   8   4  -5   11.60    4.00
   8  -4   5   10.90    4.00
   8  -4   5    4.70    4.30
   8   4  -5    8.50    3.60
  -8  -4   5   11.20    3.00
  -8  -4   5    5.70    2.90
  -8   4  -5    2.40    3.60
   8   3  -5   16.40    4.00
   8  -3   5   27.10    5.20
   8   3  -5   18.40    4.00
   8  -3   5   11.00    3.80
  -8   3  -5   14.40    4.20
  -8  -3   5   14.80    3.40
  -8  -3   5   17.70    3.20
   8   2  -5   10.60    3.80
   8  -2   5   19.70    4.60
   8   2  -5   15.60    4.00
   8  -2   5   11.00    4.20
  -8  -2   5   10.80    3.00
  -8   2  -5    9.00    3.90
  -8  -2   5   11.20    3.20
   8   1  -5   26.40    4.50
   8  -1   5   27.70    5.20
   8  -1   5   28.70    5.40
   8   1  -5   31.00    4.60
  -8  -1   5   21.70    3.80
  -8  -1   5   31.80    3.80
  -8   1  -5   28.00    5.00
   8   0  -5  117.69    7.40
   8   0   5  106.99    8.70
   8   0   5  133.59    8.50
   8   0  -5  125.39    7.90
  -8   0   5  116.99    7.70
  -8   0  -5  118.99    7.90
  -8   0   5  119.19    6.40
   8   1   5   37.30    5.60
   8   1   5   19.30    4.60
   8  -1  -5   24.40    4.20
   8  -1  -5   23.20    4.60
  -8   1   5   27.50    4.20
  -8   1   5   26.50    4.00
  -8  -1  -5   29.90    4.60
   8  -2  -5    6.30    3.70
   8   2   5   12.00    4.40
   8   2   5   14.00    4.70
  -8   2   5    7.40    3.20
  -8   2   5    5.20    3.20
   8  -3  -5   19.00    4.40
   8  -3  -5   19.30    4.20
   8   3   5   21.30    5.00
   8   3   5   23.30    4.70
  -8   3   5   13.60    3.50
   8   4   5    2.00    3.80
   8  -4  -5    3.40    3.40
   8   4   5   12.40    4.10
   8  -4  -5    5.90    4.00
  -8  -4  -5    7.30    4.90
  -8   4   5    8.80    3.70
   8  -5  -5   13.50    4.30
   8   5   5   18.40    6.30
   8   5   5   16.00    4.60
  -8   5   5    8.70    3.80
  -8  -5  -5   17.30    4.40
   8   6   5    3.10    4.20
   8   6   5    5.50    4.00
   8  -6  -5    3.50    3.40
   8  -6  -5   -1.50    4.00
  -8   6   5   11.30    4.10
  -8  -6  -5    3.90    3.60
   8  -7  -5    2.70    3.60
   8   7   5    9.70    4.30
   8  -7  -5    1.70    4.40
   8   7   5    1.90    3.70
  -8   7   5   12.70    4.00
  -8  -7  -5   16.30    4.50
   8   8   5   -1.70    4.10
   8   8   5    3.50    4.10
   8  -8  -5   -0.30    3.90
   8  -8  -5    4.40    4.60
  -8  -8  -5    4.80    4.30
  -8   8   5    3.60    4.10
   8   9   5   -3.50    4.10
   8   9   5   -1.30    4.20
   8  -9  -5    0.70    4.40
  -8  -9  -5   -6.40    4.00
  -8   9   5    3.20    4.10
   8 -10  -5    2.10    4.80
   8  10   5    6.90    4.50
   8  10   5    2.60    5.20
  -8  10   5    5.50    4.80
  -8 -10  -5    9.50    5.40
   9   7  -5    5.00    4.90
   9   7  -5   -3.10    3.70
   9  -7   5    4.70    4.80
  -9   7  -5   -0.20    4.00
  -9  -7   5   -6.70    2.60
   9   6  -5    1.10    3.70
   9   6  -5    9.70    4.20
   9  -6   5   -2.00    4.50
  -9  -6   5    6.10    3.20
  -9   6  -5    1.30    4.10
   9   5  -5   17.80    4.60
   9  -5   5   12.50    5.00
   9  -5   5   23.80    5.60
   9   5  -5   17.40    4.60
  -9   5  -5   10.30    4.80
  -9  -5   5   16.00    3.40
   9  -4   5   13.10    4.80
   9  -4   5   18.00    5.40
   9   4  -5   23.90    4.80
   9   4  -5   14.70    4.40
  -9  -4   5   21.60    3.80
  -9   4  -5   28.10    5.00
   9   3  -5    9.90    4.00
   9  -3   5   13.00    4.80
   9  -3   5    7.00    4.60
  -9   3  -5   10.70    4.30
  -9  -3   5   10.30    3.10
   9   2  -5    1.60    4.20
   9  -2   5    0.20    4.30
   9   2  -5   -4.20    2.90
   9  -2   5   -2.70    3.60
  -9   2  -5   -0.10    3.90
  -9  -2   5    1.60    2.70
   9  -1   5   -1.70    4.10
   9  -1   5    3.50    4.00
   9   1  -5   -4.60    3.10
   9   1  -5    3.70    4.20
  -9   1  -5   -3.00    3.30
  -9  -1   5   -3.80    2.30
   9   0   5    0.10    3.70
   9   0   5    7.30    4.50
   9   0  -5    0.40    4.20
  -9   0  -5   -2.40    3.30
  -9   0   5    0.40    2.60
   9  -1  -5    0.30    3.30
   9   1   5    4.60    3.80
   9   1   5   -4.40    3.90
   9  -1  -5   -8.50    4.00
  -9  -1  -5    1.90    3.70
  -9   1   5    1.30    2.90
   9  -2  -5    2.60    4.20
   9   2   5   -4.70    3.50
   9   2   5    1.60    4.20
   9  -2  -5   10.20    4.20
  -9   2   5    3.40    3.10
  -9  -2  -5    1.20    3.40
   9   3   5    1.40    4.40
   9   3   5    3.60    3.70
   9  -3  -5   13.70    4.80
   9  -3  -5    4.70    4.00
  -9  -3  -5   14.30    4.00
  -9   3   5    7.90    3.90
   9  -4  -5   25.40    5.50
   9   4   5   21.60    5.30
   9  -4  -5   14.70    4.70
   9   4   5   22.10    5.10
  -9   4   5    8.10    3.60
  -9  -4  -5   24.50    5.00
   9  -5  -5   13.10    4.80
   9   5   5    7.00    4.60
   9   5   5   19.90    5.10
   9  -5  -5    9.10    4.40
  -9   5   5   16.30    4.20
  -9  -5  -5   18.60    4.70
   9   6   5    1.00    3.90
   9   6   5    2.20    4.20
   9  -6  -5   -2.00    4.40
  -9   6   5    2.40    3.60
  -9  -6  -5    7.60    4.80
   9  -7  -5    9.20    4.70
   9   7   5   -4.30    4.40
   9   7   5   -0.10    4.30
   9  -7  -5    0.30    3.70
  -9   7   5    4.50    4.40
  -9  -7  -5   -4.50    4.00
  10  -4   5    2.60    5.00
  10   4  -5    4.90    4.30
 -10  -4   5   11.00    3.40
 -10   4  -5    5.60    4.70
  10  -3   5    0.00    4.30
  10   3  -5    1.80    4.30
  10  -3   5    3.10    4.90
  10   3  -5    5.70    4.30
 -10   3  -5   -1.90    4.00
 -10  -3   5    8.50    3.40
  10   2  -5    0.10    3.90
  10  -2   5    7.40    4.60
  10  -2   5    1.50    4.60
  10   2  -5    7.20    4.10
 -10   2  -5   10.00    4.40
 -10  -2   5    3.00    3.30
  10  -1   5    6.30    4.80
  10   1  -5   10.80    4.50
  10  -1   5   11.40    5.40
  10   1  -5    8.60    4.40
 -10  -1   5   11.50    3.10
 -10   1  -5   14.80    4.90
  10   0  -5    2.50    4.20
  10   0  -5    5.10    4.50
  10   0   5    1.10    4.90
 -10   0  -5    4.50    4.20
 -10   0   5    0.40    3.10
  10   1   5    2.30    4.40
  10  -1  -5    9.30    4.40
  10  -1  -5   13.80    4.60
  10   1   5   10.00    5.00
 -10  -1  -5   14.90    4.70
 -10   1   5    3.80    3.10
  10  -2  -5    5.10    4.40
  10   2   5   12.20    4.90
  10  -2  -5    1.50    4.00
  10   2   5    3.60    4.50
 -10  -2  -5    3.30    4.30
 -10   2   5    3.20    3.30
  10   3   5    4.20    4.50
  10  -3  -5   10.20    5.10
  10  -3  -5   11.60    5.00
  10   3   5    4.20    4.30
 -10  -3  -5    7.20    4.30
 -10   3   5    7.50    3.80
  10  -4  -5    9.50    5.00
  10   4   5   13.40    5.00
  10   4   5   -6.00    4.10
  10  -4  -5    1.20    4.00
 -10  -4  -5   12.70    4.30
 -10   4   5    3.00    3.80
   0 -15   6   58.19    8.20
   0  15  -6   53.59    7.40
   0 -14   6   12.90    5.00
   0  14  -6    9.60    4.50
   0  13  -6   12.00    4.80
   0 -13   6    8.80    4.40
   0  13  -6   13.90    4.40
   0  12  -6    3.40    3.40
   0  12  -6    7.00    3.60
   0 -12   6    2.20    3.90
   0  11  -6    1.90    3.30
   0  11  -6   -0.10    3.10
   0  10  -6   10.50    3.60
   0 -10   6   15.40    3.20
   0  10  -6   12.40    4.00
   0 -10   6   12.60    4.30
   0   9  -6   92.09    6.50
   0  -9   6   78.19    5.60
   0   9  -6   78.09    6.10
   0  -9   6   98.59    6.90
   0  -8   6    5.30    3.00
   0  -8   6   -1.50    2.20
   0   8  -6   -0.20    2.60
   0   8  -6    3.20    2.80
   0   7  -6    5.60    2.70
   0   7  -6    4.30    2.50
   0  -7   6    2.00    2.60
   0  -7   6    2.50    2.20
   0   6  -6 1203.38   28.50
   0   6  -6 1232.38   28.60
   0  -6   6 1200.88   29.10
   0  -6   6 1251.07   29.00
   0  -5   6    2.30    1.80
   0   5  -6    1.90    1.70
   0  -5   6    1.80    1.60
   0   5  -6    0.50    1.70
   0  -4   6   46.60    2.80
   0   4  -6   40.60    2.90
   0   4  -6   43.80    2.80
   0  -4   6   44.40    3.10
   0   3  -6   60.99    2.90
   0   3  -6   64.89    3.10
   0  -3   6   57.29    3.00
   0  -3   6   63.49    2.80
   0   2  -6  341.67    8.00
   0   2  -6  328.77    8.00
   0  -2   6  335.17    8.00
   0  -2   6  325.67    7.90
   0  -1   6  532.15   11.70
   0   1  -6  514.65   11.80
   0  -1   6  542.95   11.80
   0   0   6 1874.51   39.90
   0   1   6  532.65   12.10
   0  -1  -6  540.75   12.40
   0  -1  -6  538.45   12.30
   0   1   6  532.35   12.30
   0   2   6  340.97    8.60
   0  -2  -6  327.37    8.50
   0   2   6  338.07    8.30
   0   3   6   65.49    3.30
   0   3   6   63.99    3.40
   0  -3  -6   63.59    3.60
   0   4   6   48.50    3.30
   0   4   6   43.40    3.20
   0  -4  -6   49.50    3.50
   0  -4  -6   50.09    3.10
   0   5   6    1.00    1.60
   0  -5  -6    3.70    1.70
   0   5   6    4.90    2.20
   0  -5  -6    1.10    1.70
   0   6   6 1246.68   29.10
   0  -6  -6 1202.68   28.40
   0  -6  -6 1200.28   29.00
   0   6   6 1208.38   28.50
   0  -7  -6    4.40    2.50
   0  -7  -6    4.90    2.60
   0   7   6    5.20    2.90
   0   7   6    4.70    2.60
   0  -8  -6   -2.10    3.10
   0  -8  -6    4.30    2.60
   0   8   6    0.40    2.30
   0   8   6   -1.10    2.90
   0   9   6   81.09    6.60
   0  -9  -6   95.09    6.20
   0   9   6   85.89    6.50
   0  -9  -6   82.19    7.00
   0  10   6   12.00    3.90
   0  10   6   12.10    3.80
   0 -10  -6    3.70    3.60
   0 -10  -6   15.50    3.80
   0  11   6   -1.50    3.40
   0 -11  -6    3.20    2.90
   0  11   6    2.20    3.50
   0 -11  -6   -0.10    3.40
   0  12   6    0.50    3.80
   0  12   6    6.20    4.30
   0 -12  -6    1.80    4.10
   0 -13  -6   18.20    5.60
   0  14   6   10.20    4.80
   0  15   6   34.40    5.90
   0 -15  -6   32.20    6.40
   1 -15   6    3.90    4.80
   1  15  -6    1.20    4.00
  -1  15  -6   14.10    5.40
  -1 -15   6    6.30    4.80
   1  14  -6    2.80    4.10
   1  14  -6    1.10    3.90
  -1 -14   6    1.90    4.60
  -1  14  -6   -3.30    4.00
   1  13  -6    3.10    3.70
   1  13  -6    1.10    4.10
  -1  13  -6    4.20    4.30
  -1  13  -6    1.40    4.40
  -1 -13   6    3.30    4.10
   1  12  -6   43.70    5.70
   1  12  -6   45.30    6.20
   1 -12   6   46.60    6.20
  -1 -12   6   51.49    6.10
  -1  12  -6   43.20    5.60
   1 -11   6  118.09    8.70
   1  11  -6  139.89    8.30
   1  11  -6  139.79    8.20
  -1  11  -6  130.89    8.40
  -1  11  -6  134.09    8.20
  -1 -11   6  127.29    9.00
   1  10  -6  184.88    9.10
   1  10  -6  176.08    8.60
   1 -10   6  194.78    9.60
   1 -10   6  173.88    8.40
  -1 -10   6  189.58    8.00
  -1  10  -6  181.48    9.00
  -1  10  -6  182.78    9.20
  -1 -10   6  153.38    9.90
   1  -9   6   64.79    6.60
   1  -9   6   75.59    5.60
   1   9  -6   73.99    6.00
  -1  -9   6   77.99    5.40
  -1   9  -6   76.49    6.30
  -1   9  -6   66.49    6.60
  -1  -9   6   73.59    6.20
   1  -8   6    8.90    2.90
   1  -8   6   13.50    3.70
   1   8  -6    7.50    2.70
   1   8  -6    2.30    2.90
  -1   8  -6    9.20    2.80
  -1   8  -6    6.70    2.80
  -1  -8   6   10.10    3.10
  -1  -8   6    9.80    2.70
   1   7  -6  780.02   19.70
   1  -7   6  798.52   20.60
   1  -7   6  791.72   19.90
   1   7  -6  811.52   20.30
  -1   7  -6  817.22   20.40
  -1   7  -6  783.12   20.50
  -1  -7   6  761.22   20.10
  -1  -7   6  787.12   19.40
   1  -6   6  232.38    8.70
   1  -6   6  246.58    8.40
   1   6  -6  246.58    7.60
   1   6  -6  234.98    7.90
  -1  -6   6  243.08    8.30
  -1   6  -6  231.08    8.20
  -1   6  -6  245.08    8.10
   1   5  -6   97.39    4.30
   1  -5   6   94.89    4.80
   1   5  -6   87.89    4.10
   1  -5   6   87.89    4.30
  -1   5  -6   89.39    4.60
  -1   5  -6  100.19    4.70
  -1  -5   6   92.49    4.00
   1   4  -6  397.66    9.80
   1  -4   6  374.36   10.00
   1  -4   6  380.76   10.20
   1   4  -6  375.66    9.80
  -1   4  -6  401.56   10.30
  -1   4  -6  377.06   10.30
  -1  -4   6  388.96    9.60
   1  -3   6   43.00    2.90
   1  -3   6   47.60    3.10
   1   3  -6   45.70    2.40
   1   3  -6   43.00    2.50
  -1  -3   6   46.90    2.30
  -1   3  -6   45.60    3.00
  -1   3  -6   54.09    3.20
   1   2  -6  118.89    3.30
   1  -2   6  113.49    4.30
   1  -2   6  117.89    4.10
  -1   2  -6  113.39    4.20
  -1  -2   6  118.49    3.20
   1  -1   6 1850.51   40.10
   1  -1   6 1862.61   40.20
  -1   1  -6 1808.22   40.10
  -1   1  -6 1908.11   40.20
   1   0   6 4591.54  103.99
  -1   0   6 4683.03   98.39
  -1   0  -6 4558.24  103.99
   1  -1  -6 1851.41   40.00
   1   1   6 1842.52   40.40
   1  -1  -6 1920.31   40.00
  -1   1   6 1907.71   39.90
  -1   1   6 1929.91   40.10
  -1  -1  -6 1824.02   40.60
  -1  -1  -6 1822.92   40.50
   1  -2  -6  122.39    3.90
   1   2   6  123.69    4.50
   1  -2  -6  119.19    4.10
  -1  -2  -6  119.99    4.30
  -1   2   6  115.19    4.00
  -1  -2  -6  118.29    4.50
  -1   2   6  114.09    3.90
   1  -3  -6   48.70    3.20
   1   3   6   48.70    3.30
   1   3   6   53.69    3.50
   1  -3  -6   46.80    2.80
  -1   3   6   57.59    3.20
  -1  -3  -6   50.79    3.30
  -1   3   6   45.80    2.90
   1  -4  -6  402.06   10.60
   1   4   6  393.06   10.50
   1   4   6  368.36   10.90
  -1   4   6  376.96   10.50
  -1   4   6  386.16   10.20
  -1  -4  -6  388.16   10.30
   1  -5  -6   90.89    4.40
   1  -5  -6   90.49    4.80
   1   5   6  103.09    4.70
  -1   5   6   92.59    4.50
  -1  -5  -6   89.99    4.90
  -1  -5  -6   86.59    4.30
  -1   5   6   90.39    4.80
   1   6   6  239.48    8.20
   1  -6  -6  232.78    8.00
   1   6   6  239.88    8.60
   1  -6  -6  244.08    8.40
  -1  -6  -6  251.87    8.70
  -1   6   6  248.48    8.70
  -1   6   6  249.58    8.20
   1  -7  -6  810.22   21.20
   1  -7  -6  811.82   20.40
   1   7   6  804.52   20.40
  -1   7   6  809.72   21.20
  -1   7   6  787.42   20.50
  -1  -7  -6  809.52   21.20
  -1  -7  -6  795.42   20.40
   1   8   6    6.60    3.20
   1  -8  -6    7.50    3.30
   1  -8  -6    8.90    3.10
   1   8   6    3.80    3.20
  -1  -8  -6    6.30    3.10
  -1  -8  -6    3.00    2.80
  -1   8   6    7.60    3.10
  -1   8   6    9.40    3.30
   1  -9  -6   72.79    6.00
   1   9   6   73.89    6.40
   1   9   6   59.89    6.00
  -1   9   6   69.09    6.70
  -1   9   6   66.59    6.20
  -1  -9  -6   68.19    7.00
  -1  -9  -6   77.99    6.00
   1 -10  -6  181.88    8.60
   1  10   6  178.68    9.60
   1  10   6  182.28    9.00
  -1  10   6  193.08   10.10
  -1 -10  -6  183.18    8.70
  -1  10   6  203.48    9.50
  -1 -10  -6  184.18    9.90
   1  11   6  129.09    8.40
   1 -11  -6  116.29    8.90
   1 -11  -6  120.49    7.80
   1  11   6  130.69    8.70
  -1 -11  -6  123.99    8.90
  -1 -11  -6   93.69    7.00
  -1  11   6  132.49    8.30
  -1  11   6  123.29   10.10
   1 -12  -6   49.30    6.40
   1  12   6   58.89    6.80
   1  12   6   48.80    6.20
  -1  12   6   44.40    6.20
  -1 -12  -6   46.70    6.40
  -1  12   6   52.19    6.40
   1 -13  -6    5.90    4.80
   1  13   6    2.00    4.20
  -1 -13  -6    2.80    4.80
  -1  13   6    3.70    6.00
   1 -14  -6   -0.80    4.60
   1  14   6    1.20    4.10
  -1  14   6    6.40    4.80
  -1 -14  -6    4.00    4.30
   1 -15  -6   14.80    6.00
   1  15   6    4.60    4.90
  -1 -15  -6   13.60    5.90
  -1  15   6    5.90    5.10
   2  15  -6    6.80    4.70
  -2 -15   6   12.20    4.70
  -2  15  -6   13.80    5.50
   2  14  -6   22.40    5.20
   2  14  -6   19.90    5.40
  -2 -14   6   16.90    5.30
  -2  14  -6   40.30    6.60
   2  13  -6    6.40    4.10
   2 -13   6    6.20    4.80
   2  13  -6   10.70    4.20
  -2 -13   6    7.80    4.50
  -2  13  -6   -1.10    3.70
   2  12  -6    2.40    3.30
   2 -12   6    4.60    4.30
   2  12  -6   12.40    4.60
  -2  12  -6    4.80    3.90
  -2  12  -6    2.40    3.90
  -2 -12   6    5.60    4.00
   2 -11   6   54.89    5.60
   2 -11   6   52.99    5.90
   2  11  -6   57.79    5.80
   2  11  -6   56.59    6.10
  -2  11  -6   67.99    7.00
  -2  11  -6   58.99    6.20
  -2 -11   6   55.79    6.00
   2 -10   6   29.90    5.20
   2 -10   6   43.50    5.60
   2  10  -6   37.90    5.00
   2  10  -6   36.90    4.60
  -2  10  -6   29.90    4.10
  -2 -10   6   39.80    5.40
  -2  10  -6   30.40    4.70
   2  -9   6   36.00    4.50
   2   9  -6   30.60    4.10
   2   9  -6   28.80    4.00
   2  -9   6   20.00    3.80
  -2  -9   6   33.70    4.00
  -2  -9   6   39.50    5.20
  -2   9  -6   29.30    4.50
  -2   9  -6   21.00    4.40
   2  -8   6   38.40    4.50
   2   8  -6   44.00    4.50
   2   8  -6   43.70    4.80
   2  -8   6   49.60    4.80
  -2   8  -6   55.39    5.60
  -2   8  -6   47.70    5.10
  -2  -8   6   41.80    4.40
  -2  -8   6   53.89    5.60
   2   7  -6  111.59    5.80
   2   7  -6  119.59    5.90
   2  -7   6  119.39    6.10
   2  -7   6  115.29    8.30
  -2  -7   6  111.69    5.30
  -2   7  -6  123.89    6.50
  -2  -7   6  117.89    6.00
  -2   7  -6  120.99    6.60
   2   6  -6  497.85   13.20
   2  -6   6  499.05   13.60
   2   6  -6  498.95   13.30
   2  -6   6  510.85   14.20
  -2   6  -6  504.45   13.90
  -2   6  -6  507.65   14.10
  -2  -6   6  479.25   12.80
  -2  -6   6  487.95   13.50
   2   5  -6   29.80    2.90
   2   5  -6   39.00    3.20
   2  -5   6   31.10    3.20
   2  -5   6   37.40    3.50
  -2  -5   6   38.20    2.80
  -2   5  -6   34.30    3.60
  -2  -5   6   34.40    3.20
  -2   5  -6   26.10    2.70
   2   4  -6  269.17    7.60
   2  -4   6  270.77    8.20
   2   4  -6  275.07    7.70
   2  -4   6  286.67    8.70
  -2  -4   6  280.57    8.00
  -2   4  -6  293.07    8.60
  -2  -4   6  284.27    7.40
  -2   4  -6  272.87    8.50
   2  -3   6  701.33   17.10
   2   3  -6  700.23   16.40
   2  -3   6  704.43   17.40
   2   3  -6  739.53   16.40
  -2  -3   6  720.13   16.30
  -2   3  -6  711.03   17.20
  -2   3  -6  726.73   17.20
  -2  -3   6  709.03   16.00
   2  -2   6  992.00   22.90
   2  -2   6  994.50   22.70
   2   2  -6 1002.80   21.70
   2   2  -6  982.50   22.00
  -2  -2   6  994.80   21.40
  -2   2  -6  984.30   22.70
  -2   2  -6  961.70   22.60
   2  -1   6 1198.08   27.30
   2   1  -6 1244.88   26.20
   2  -1   6 1215.78   27.50
   2   1  -6 1223.18   26.20
  -2   1  -6 1214.58   27.30
  -2  -1   6 1194.38   26.00
   2   0   6  142.19    4.90
   2   0  -6  142.69    3.90
   2   0   6  137.69    5.10
  -2   0  -6  142.49    4.90
  -2   0  -6  133.29    4.90
  -2   0   6  138.29    3.80
   2  -1  -6 1242.98   26.60
   2   1   6 1163.78   27.40
   2  -1  -6 1214.98   26.60
   2   1   6 1221.68   27.30
  -2  -1  -6 1238.98   27.40
  -2   1   6 1220.18   26.60
  -2  -1  -6 1193.58   27.50
  -2   1   6 1240.28   26.50
   2   2   6  973.70   22.50
   2  -2  -6 1002.70   22.10
   2  -2  -6  995.20   22.00
   2   2   6 1003.80   23.00
  -2   2   6  987.00   21.90
  -2   2   6  965.00   22.10
  -2  -2  -6  963.20   22.90
  -2  -2  -6  948.71   22.60
   2  -3  -6  701.23   17.00
   2  -3  -6  716.63   16.80
   2   3   6  687.73   17.30
   2   3   6  729.53   17.60
  -2   3   6  736.73   17.10
  -2  -3  -6  695.73   17.50
  -2  -3  -6  716.83   17.20
  -2   3   6  734.83   16.80
   2   4   6  270.77    8.90
   2  -4  -6  288.57    8.40
   2   4   6  276.37    8.40
   2  -4  -6  272.67    8.10
  -2   4   6  285.87    8.10
  -2   4   6  268.87    8.40
  -2  -4  -6  281.17    8.30
  -2  -4  -6  284.47    8.90
   2  -5  -6   39.90    3.90
   2   5   6   40.00    4.10
   2  -5  -6   36.70    3.40
   2   5   6   32.50    3.10
  -2   5   6   42.00    3.60
  -2   5   6   41.40    3.70
  -2  -5  -6   39.80    4.20
  -2  -5  -6   34.00    3.40
   2   6   6  508.25   14.60
   2  -6  -6  497.35   13.80
   2   6   6  539.85   17.00
  -2  -6  -6  522.05   14.60
  -2  -6  -6  486.75   13.70
  -2   6   6  458.75   13.90
  -2   6   6  498.15   13.70
   2  -7  -6  112.49    6.70
   2  -7  -6  114.89    6.00
   2   7   6  116.69    7.70
   2   7   6  116.29    6.30
  -2   7   6  120.29    6.20
  -2   7   6  118.99    6.50
  -2  -7  -6  120.39    6.90
  -2  -7  -6  108.69    5.90
   2  -8  -6   50.09    4.80
   2  -8  -6   45.10    5.10
   2   8   6   35.70    4.20
   2   8   6   33.70    4.00
  -2   8   6   39.20    4.70
  -2  -8  -6   37.00    4.30
  -2   8   6   51.89    5.20
   2  -9  -6   35.60    4.70
   2  -9  -6   32.90    5.00
   2   9   6   40.20    5.00
   2   9   6   34.70    5.20
  -2  -9  -6   29.30    3.70
  -2   9   6   20.70    3.80
  -2  -9  -6   37.60    5.50
  -2   9   6   28.20    4.40
   2 -10  -6   41.40    5.80
   2  10   6   31.80    4.70
   2 -10  -6   43.00    4.90
   2  10   6   35.70    5.40
  -2 -10  -6   29.50    4.30
  -2  10   6   36.60    5.10
  -2  10   6   35.80    5.40
   2  11   6   61.39    6.60
   2 -11  -6   46.20    5.20
   2  11   6   77.89    7.20
   2 -11  -6   59.09    6.20
  -2  11   6   50.79    6.50
  -2 -11  -6   50.39    6.50
  -2  11   6   52.19    6.00
   2  12   6    6.60    4.10
   2  12   6   18.20    4.60
  -2 -12  -6   10.90    3.90
  -2  12   6   12.10    4.50
   2  13   6    4.20    4.20
   2  13   6    9.30    3.90
  -2 -13  -6    5.10    4.70
   2 -14  -6   19.30    6.00
   2  14   6   25.60    5.90
  -2  14   6   22.10    5.20
  -2 -14  -6   19.20    5.00
   2  15   6   18.00    5.90
   2 -15  -6    1.90    5.10
  -2 -15  -6    8.60    5.00
  -2  15   6    9.50    5.30
   3  14  -6    8.30    4.90
   3 -14   6    8.70    5.30
   3  14  -6   14.00    4.50
  -3  14  -6   11.10    5.50
  -3 -14   6    4.70    4.10
   3  13  -6    7.10    3.80
   3 -13   6    4.30    5.40
   3  13  -6    3.50    4.20
  -3 -13   6   14.30    4.90
  -3  13  -6   14.90    5.00
   3 -12   6   16.80    5.60
   3  12  -6   13.20    5.60
   3  12  -6   23.80    5.00
  -3  12  -6   14.30    4.90
  -3 -12   6   27.90    5.60
   3 -11   6   -1.20    3.70
   3  11  -6    5.60    3.90
   3  11  -6    0.60    3.20
  -3  11  -6    4.60    3.90
  -3  11  -6    4.70    3.80
   3 -10   6    6.80    3.00
   3 -10   6    6.10    4.10
   3  10  -6    5.90    3.30
   3  10  -6    3.10    2.80
  -3  10  -6    0.50    3.30
  -3  10  -6    0.70    3.60
  -3 -10   6    5.50    3.40
  -3 -10   6    5.90    2.70
   3  -9   6   19.90    3.70
   3   9  -6   14.10    3.40
   3   9  -6   18.20    3.70
   3  -9   6   22.00    4.80
  -3   9  -6   17.10    4.30
  -3  -9   6   19.80    3.30
  -3  -9   6   19.30    4.00
  -3   9  -6   14.20    3.70
   3   8  -6    3.90    3.20
   3   8  -6    3.90    2.90
   3  -8   6   -1.30    3.00
   3  -8   6    5.40    3.20
  -3   8  -6    2.10    3.20
  -3  -8   6    6.90    2.60
  -3   8  -6    2.50    3.20
  -3  -8   6    1.40    2.80
   3  -7   6   56.59    6.00
   3   7  -6   66.49    4.90
   3   7  -6   55.49    5.00
   3  -7   6   59.59    5.40
  -3  -7   6   62.29    5.20
  -3  -7   6   63.19    4.30
  -3   7  -6   60.09    5.80
  -3   7  -6   63.99    5.60
   3   6  -6   25.40    3.00
   3  -6   6   41.10    5.70
   3   6  -6   34.30    4.10
   3  -6   6   34.90    4.40
  -3  -6   6   36.90    4.00
  -3   6  -6   38.80    4.20
  -3   6  -6   22.50    3.30
  -3  -6   6   27.40    2.80
   3   5  -6  391.16   10.50
   3  -5   6  393.56   12.70
   3   5  -6  379.66   10.60
   3  -5   6  380.06   11.60
  -3   5  -6  373.96   11.40
  -3   5  -6  353.06   11.40
  -3  -5   6  380.66   10.50
  -3  -5   6  375.96   10.00
   3   4  -6  178.48    6.00
   3  -4   6  184.88    6.80
   3   4  -6  175.78    5.80
   3  -4   6  187.08    7.20
  -3   4  -6  185.28    7.10
  -3  -4   6  179.98    5.50
  -3  -4   6  183.18    6.10
   3  -3   6  160.18    6.40
   3   3  -6  166.28    5.30
   3   3  -6  158.08    5.20
   3  -3   6  156.38    6.10
  -3  -3   6  154.58    5.10
  -3   3  -6  160.68    6.10
  -3   3  -6  159.18    6.10
  -3  -3   6  168.88    4.90
   3   2  -6  234.48    6.40
   3  -2   6  229.48    7.50
   3  -2   6  229.18    7.50
   3   2  -6  232.98    6.40
  -3  -2   6  238.58    6.20
  -3   2  -6  227.78    7.50
  -3   2  -6  236.98    7.40
   3   1  -6  565.14   13.00
   3  -1   6  566.54   14.30
   3  -1   6  565.74   14.30
   3   1  -6  565.14   13.10
  -3   1  -6  526.15   14.10
  -3  -1   6  559.04   13.00
  -3   1  -6  563.14   14.20
   3   0  -6   94.69    3.50
   3   0  -6   94.89    3.50
   3   0   6   93.19    4.40
   3   0   6   81.89    4.40
  -3   0  -6  113.09    4.50
  -3   0  -6   93.39    4.40
  -3   0   6   94.39    3.50
  -3   0   6   92.79    3.30
   3   1   6  556.84   14.60
   3   1   6  573.24   14.40
   3  -1  -6  577.84   13.50
   3  -1  -6  579.54   13.60
  -3  -1  -6  552.34   14.30
  -3   1   6  564.94   13.50
  -3  -1  -6  559.74   14.30
  -3   1   6  583.64   13.30
   3  -2  -6  231.08    6.80
   3  -2  -6  227.98    6.80
   3   2   6  223.38    7.50
   3   2   6  221.88    7.50
  -3  -2  -6  234.28    7.30
  -3  -2  -6  236.48    7.40
  -3   2   6  226.58    6.50
  -3   2   6  227.08    6.80
   3   3   6  153.88    6.00
   3   3   6  158.08    6.50
   3  -3  -6  168.38    5.90
   3  -3  -6  163.38    5.70
  -3   3   6  161.88    5.60
  -3  -3  -6  165.38    6.30
  -3  -3  -6  148.39    5.80
  -3   3   6  160.28    5.70
   3   4   6  176.58    7.30
   3   4   6  185.18    7.10
   3  -4  -6  180.58    6.80
   3  -4  -6  192.78    6.60
  -3  -4  -6  192.98    8.10
  -3   4   6  182.38    6.40
  -3   4   6  179.98    6.80
  -3  -4  -6  183.48    7.30
   3  -5  -6  369.16   11.00
   3   5   6  385.46   11.90
  -3   5   6  368.36   11.20
  -3  -5  -6  387.66   11.20
  -3   5   6  376.76   10.90
  -3  -5  -6  359.86   11.70
   3   6   6   26.80    3.60
   3  -6  -6   32.00    4.00
   3  -6  -6   30.00    3.50
   3   6   6   21.40    3.20
  -3   6   6   31.30    3.80
  -3  -6  -6   28.90    3.70
  -3   6   6   30.50    3.70
  -3  -6  -6   25.50    3.40
   3  -7  -6   63.39    5.20
   3   7   6   53.89    5.50
   3  -7  -6   57.19    6.00
  -3  -7  -6   53.99    5.00
  -3   7   6   66.09    5.50
  -3  -7  -6   60.19    6.00
  -3   7   6   64.19    5.80
   3  -8  -6    0.70    3.40
   3   8   6    1.10    3.30
   3  -8  -6   -1.40    3.00
  -3   8   6    5.90    3.40
  -3  -8  -6    1.00    2.80
  -3   8   6   -1.30    3.10
   3   9   6   21.80    4.10
   3  -9  -6   23.40    4.60
   3   9   6   17.90    4.50
   3  -9  -6   17.80    3.70
  -3   9   6   20.00    4.30
  -3  -9  -6   16.30    4.60
  -3  -9  -6   20.60    3.60
  -3   9   6   27.80    4.80
   3 -10  -6    0.70    3.80
   3 -10  -6    6.40    3.40
   3  10   6    1.90    3.50
   3  10   6    8.40    3.40
  -3  10   6    5.30    3.70
  -3 -10  -6    9.40    4.00
  -3  10   6    5.30    3.70
   3 -11  -6    6.30    3.10
   3  11   6    7.40    3.50
   3  11   6    4.10    3.70
   3 -11  -6    3.70    4.40
  -3 -11  -6    0.80    4.00
  -3  11   6   10.00    4.40
   3  12   6   20.00    5.60
   3 -12  -6   15.80    5.40
   3  12   6   20.50    5.40
  -3 -12  -6   19.10    5.80
  -3  12   6   15.10    4.90
   3  13   6   13.00    4.90
   3 -13  -6   19.00    5.80
   3  13   6    3.70    4.30
  -3 -13  -6   11.00    4.40
  -3  13   6    5.10    5.20
   3  14   6    7.30    4.80
  -3  14   6   12.90    5.40
  -3 -14  -6    8.10    4.60
   4  14  -6    2.90    4.70
   4 -14   6    9.70    5.80
   4  14  -6   11.40    4.40
  -4 -14   6   12.40    5.10
  -4  14  -6   -2.00    4.50
   4 -13   6   12.30    5.10
   4  13  -6    2.70    3.60
   4  13  -6    7.50    4.70
  -4 -13   6   13.40    4.40
  -4  13  -6    7.80    4.20
   4 -12   6   -6.30    4.80
   4  12  -6    2.10    3.40
   4  12  -6   -2.00    3.30
  -4  12  -6   -2.10    4.20
  -4 -12   6    3.90    3.40
   4 -11   6   16.00    4.80
   4  11  -6   20.90    4.70
   4  11  -6   21.90    4.10
  -4  11  -6   19.10    4.90
  -4 -11   6   23.40    4.50
   4 -10   6   66.49    7.20
   4 -10   6   70.09    6.90
   4  10  -6   59.09    6.00
  -4  10  -6   72.49    7.20
  -4  10  -6   62.29    6.60
  -4 -10   6   57.99    4.90
  -4 -10   6   73.19    6.80
   4   9  -6   64.39    5.80
   4  -9   6   72.79    7.40
   4   9  -6   57.99    5.70
  -4   9  -6   64.59    6.80
  -4  -9   6   57.49    4.90
  -4  -9   6   60.79    6.00
   4  -8   6   53.99    5.30
   4   8  -6   45.80    4.40
   4   8  -6   55.49    5.30
   4  -8   6   46.10    5.10
  -4  -8   6   44.10    4.40
  -4   8  -6   49.70    5.60
  -4   8  -6   40.70    4.90
  -4  -8   6   41.40    4.80
   4   7  -6   43.90    4.80
   4  -7   6   42.70    5.10
   4  -7   6   74.89    8.10
   4   7  -6   39.40    4.20
  -4  -7   6   39.90    4.10
  -4  -7   6   40.40    4.20
  -4   7  -6   40.40    5.20
  -4   7  -6   40.20    4.80
   4  -6   6   62.59    6.20
   4   6  -6   76.19    5.20
   4   6  -6   69.29    5.20
   4  -6   6   71.09    5.90
  -4  -6   6   71.79    5.00
  -4   6  -6   81.29    6.30
  -4   6  -6   83.29    6.20
  -4  -6   6   66.09    4.30
   4  -5   6   78.79    6.10
   4   5  -6   78.99    6.10
   4   5  -6   81.99    5.00
   4  -5   6   89.79    5.80
  -4   5  -6   79.99    5.70
  -4  -5   6   86.89    4.80
  -4  -5   6   82.59    4.20
   4   4  -6   11.20    2.40
   4   4  -6   11.00    2.30
   4  -4   6   12.80    3.30
  -4   4  -6   10.80    2.80
  -4  -4   6    9.90    2.00
  -4   4  -6    8.90    2.90
  -4  -4   6   10.40    2.20
   4   3  -6   49.70    3.50
   4  -3   6   38.50    5.30
   4   3  -6   53.39    3.60
   4  -3   6   45.20    4.20
  -4  -3   6   45.80    3.10
  -4   3  -6   49.70    4.30
  -4  -3   6   50.49    3.30
  -4   3  -6   51.39    4.60
   4   2  -6  184.98    6.20
   4  -2   6  179.68    7.20
   4  -2   6  193.88    7.40
   4   2  -6  190.48    6.20
  -4   2  -6  196.68    7.20
  -4   2  -6  170.98    7.80
  -4  -2   6  185.48    5.90
  -4  -2   6  191.98    6.00
   4  -1   6  293.17    9.40
   4  -1   6  276.37    9.00
   4   1  -6  272.67    8.10
   4   1  -6  269.07    7.90
  -4   1  -6  295.67    9.20
  -4  -1   6  290.87    8.00
  -4   1  -6  286.77   10.40
  -4  -1   6  286.47    7.60
   4   0  -6   -0.20    1.70
   4   0   6    5.60    2.40
   4   0  -6   -0.10    1.70
   4   0   6    4.80    2.40
  -4   0   6    5.80    1.90
  -4   0  -6    5.20    2.20
  -4   0  -6    3.50    2.20
  -4   0   6    2.60    1.60
   4   1   6  290.17    9.40
   4  -1  -6  290.37    8.20
   4  -1  -6  269.37    8.20
   4   1   6  279.97    9.20
  -4   1   6  271.77    7.70
  -4   1   6  275.37    8.10
  -4  -1  -6  284.07    9.00
  -4  -1  -6  268.07   10.50
   4   2   6  191.98    7.40
   4  -2  -6  192.58    6.70
   4   2   6  200.88    7.40
   4  -2  -6  190.58    6.50
  -4  -2  -6  186.78    7.20
  -4  -2  -6  201.18    8.40
  -4   2   6  193.98    6.40
  -4   2   6  190.48    6.60
   4   3   6   51.29    4.60
   4   3   6   52.89    5.60
   4  -3  -6   51.59    3.90
   4  -3  -6   50.69    4.20
  -4   3   6   48.90    3.70
  -4   3   6   41.90    3.70
  -4  -3  -6   61.09    4.80
  -4  -3  -6   46.00    4.10
   4   4   6   13.40    3.30
   4  -4  -6   14.30    3.00
   4  -4  -6   10.30    2.70
   4   4   6   11.80    2.90
  -4  -4  -6    5.40    2.60
  -4   4   6   10.30    2.60
  -4   4   6   10.50    2.60
  -4  -4  -6   13.00    3.10
   4  -5  -6   76.99    5.70
   4  -5  -6   78.99    5.40
   4   5   6   73.49    5.50
   4   5   6   75.29    6.00
  -4   5   6   84.99    5.30
  -4   5   6   90.99    5.60
  -4  -5  -6   79.49    5.50
  -4  -5  -6   87.49    6.30
   4   6   6   68.09    5.90
   4  -6  -6   66.19    6.00
   4  -6  -6   75.99    6.60
   4   6   6   69.89    6.60
  -4  -6  -6   82.79    6.00
  -4   6   6   70.09    5.50
  -4   6   6   71.79    5.60
  -4  -6  -6   65.89    6.30
   4   7   6   39.00    4.90
   4  -7  -6   51.49    5.10
   4  -7  -6   42.80    5.10
   4   7   6   35.80    4.20
  -4   7   6   37.80    4.50
  -4  -7  -6   36.20    4.20
  -4  -7  -6   36.80    4.50
  -4   7   6   31.50    4.50
   4   8   6   39.80    4.90
   4  -8  -6   43.00    4.80
   4  -8  -6   32.10    4.40
   4   8   6   39.40    5.30
  -4   8   6   49.00    5.30
  -4  -8  -6   45.40    4.50
  -4  -8  -6   58.69    7.10
  -4   8   6   41.00    4.80
   4  -9  -6   63.09    6.50
   4  -9  -6   58.59    6.00
   4   9   6   58.19    6.20
  -4  -9  -6   59.79    6.00
  -4  -9  -6   71.09    7.20
  -4   9   6   56.59    5.40
   4  10   6   46.60    6.00
   4 -10  -6   49.30    5.90
   4  10   6   65.19    6.60
  -4  10   6   43.40    7.20
  -4  10   6   62.89    6.70
  -4 -10  -6   78.69    8.00
   4 -11  -6   16.50    5.00
   4  11   6   13.90    4.40
   4 -11  -6   14.00    4.00
   4  11   6   21.70    5.20
  -4  11   6   14.10    4.10
  -4 -11  -6   23.20    5.60
   4  12   6    2.70    4.20
   4  12   6    3.10    4.80
   4 -12  -6    0.40    4.60
  -4 -12  -6    0.60    4.20
  -4  12   6   -3.80    3.50
   4  13   6   -5.80    4.40
   4 -13  -6   12.20    5.30
   4  13   6    6.90    4.30
  -4  13   6   11.10    4.70
  -4 -13  -6   18.20    5.70
   4  14   6   16.20    5.20
   4 -14  -6    8.90    5.50
  -4 -14  -6    8.40    5.50
  -4  14   6    8.40    4.90
   5 -13   6   25.10    6.30
   5  13  -6   20.00    5.20
   5  13  -6   24.60    5.00
  -5  13  -6   16.90    5.40
  -5 -13   6   32.50    6.30
   5  12  -6   35.30    5.40
   5  12  -6   31.40    5.50
   5 -12   6   35.20    6.10
  -5  12  -6   29.00    6.00
  -5 -12   6   42.10    6.50
   5 -11   6    2.40    5.00
   5  11  -6    9.80    4.30
  -5 -11   6    6.30    3.60
  -5  11  -6    8.60    4.80
   5  10  -6   33.80    5.00
   5 -10   6   38.00    5.50
  -5 -10   6   31.10    4.70
  -5  10  -6   27.70    5.00
   5  -9   6   20.60    4.40
   5   9  -6   18.30    4.00
   5   9  -6   19.80    4.00
   5  -9   6   16.10    4.20
  -5   9  -6   18.80    4.40
  -5  -9   6   25.10    3.60
  -5  -9   6   21.50    4.40
  -5   9  -6   20.60    4.70
   5  -8   6   30.70    4.90
   5   8  -6   37.40    4.30
   5   8  -6   38.50    4.50
   5  -8   6   35.60    5.00
  -5  -8   6   34.50    3.80
  -5  -8   6   43.10    4.80
  -5   8  -6   41.00    5.10
  -5   8  -6   34.40    5.00
   5  -7   6   82.49    7.60
   5   7  -6   69.19    5.90
   5  -7   6   74.49    6.50
   5   7  -6   77.19    5.80
  -5   7  -6   77.49    6.70
  -5  -7   6   87.99    5.00
  -5  -7   6   78.09    5.60
  -5   7  -6   92.39    6.90
   5  -6   6  126.09    7.60
   5   6  -6  123.49    6.60
   5   6  -6  128.69    6.60
   5  -6   6  120.89    7.90
  -5  -6   6  122.49    5.70
  -5   6  -6  110.59    7.50
  -5  -6   6  119.49    6.50
  -5   6  -6  116.89    7.50
   5  -5   6   20.00    3.80
   5   5  -6   20.90    3.40
   5   5  -6   30.60    3.80
   5  -5   6   31.30    4.80
  -5   5  -6   21.80    3.80
  -5   5  -6   29.10    4.60
  -5  -5   6   27.60    3.10
  -5  -5   6   29.40    3.40
   5   4  -6  106.39    5.60
   5   4  -6  109.89    5.70
   5  -4   6  118.39    7.20
   5  -4   6  104.79    6.60
  -5   4  -6  107.39    6.80
  -5  -4   6  116.59    5.10
  -5  -4   6  114.79    5.30
   5   3  -6   36.50    3.50
   5  -3   6   46.10    4.60
   5  -3   6   31.60    3.80
   5   3  -6   38.50    4.00
  -5  -3   6   39.60    3.60
  -5  -3   6   46.50    3.80
  -5   3  -6   47.60    4.60
  -5   3  -6   40.30    4.30
   5  -2   6   40.20    4.20
   5  -2   6   45.60    4.60
   5   2  -6   41.30    4.10
   5   2  -6   49.00    4.40
  -5   2  -6   48.40    4.40
  -5  -2   6   40.40    3.70
  -5   2  -6   45.20    4.40
  -5  -2   6   39.60    3.50
   5   1  -6   23.40    3.00
   5   1  -6   27.80    3.10
   5  -1   6   33.90    4.40
   5  -1   6   24.80    3.50
  -5   1  -6   20.50    3.40
  -5  -1   6   25.90    2.70
  -5   1  -6   25.20    3.40
  -5  -1   6   24.30    3.20
   5   0  -6    1.90    2.30
   5   0   6    1.70    2.80
   5   0   6    3.90    2.70
   5   0  -6   -0.70    2.40
  -5   0  -6    4.40    2.70
  -5   0  -6    4.50    2.70
  -5   0   6    2.10    2.00
  -5   0   6    1.00    2.00
   5   1   6   18.60    3.30
   5  -1  -6   21.90    3.10
   5  -1  -6   22.20    3.00
   5   1   6   14.20    3.30
  -5  -1  -6   18.70    3.20
  -5   1   6   24.20    2.90
  -5   1   6   18.30    2.60
  -5  -1  -6   22.70    3.30
   5  -2  -6   43.30    4.10
   5  -2  -6   44.00    4.20
   5   2   6   47.10    4.50
   5   2   6   39.20    4.10
  -5  -2  -6   40.30    4.10
  -5  -2  -6   50.89    4.60
  -5   2   6   49.40    3.90
  -5   2   6   49.10    4.20
   5   3   6   43.80    4.50
   5   3   6   44.30    4.60
   5  -3  -6   43.80    4.20
   5  -3  -6   40.80    4.10
  -5  -3  -6   43.00    4.50
  -5   3   6   39.20    4.30
  -5  -3  -6   42.60    4.20
  -5   3   6   42.10    4.20
   5  -4  -6  117.19    6.60
   5   4   6   98.49    7.10
   5   4   6  120.09    6.70
   5  -4  -6   97.99    6.00
  -5  -4  -6  120.89    6.80
  -5   4   6  108.19    6.20
  -5  -4  -6  106.09    6.80
  -5   4   6  117.69    6.00
   5  -5  -6   23.70    4.00
   5  -5  -6   28.90    4.30
   5   5   6   24.00    4.50
   5   5   6   28.60    4.00
  -5  -5  -6   24.60    3.70
  -5   5   6   24.70    3.60
  -5   5   6   36.10    4.20
  -5  -5  -6   33.30    4.40
   5  -6  -6  131.69    7.70
   5   6   6  130.59    8.00
   5   6   6  120.59    7.50
   5  -6  -6  124.59    7.70
  -5  -6  -6  137.49    8.10
  -5  -6  -6  135.79    7.30
  -5   6   6  127.69    7.40
  -5   6   6  127.19    7.10
   5  -7  -6   83.89    6.60
   5   7   6   71.19    6.60
   5  -7  -6   80.99    7.10
   5   7   6   78.09    7.10
  -5  -7  -6   79.69    6.20
  -5  -7  -6   89.19    7.70
  -5   7   6   79.09    6.30
  -5   7   6   75.79    7.40
   5  -8  -6   41.40    5.20
   5   8   6   30.10    5.00
   5   8   6   42.80    5.20
   5  -8  -6   42.40    5.10
  -5  -8  -6   36.10    4.50
  -5   8   6   43.70    5.30
  -5  -8  -6   38.40    5.60
   5  -9  -6   24.20    4.70
   5   9   6   17.60    4.00
   5  -9  -6   15.10    4.40
   5   9   6   16.70    5.20
  -5   9   6   22.30    4.50
  -5  -9  -6   22.50    4.70
   5  10   6   42.80    6.00
   5 -10  -6   36.10    5.40
   5 -10  -6   38.30    6.10
  -5 -10  -6   27.10    5.10
  -5  10   6   26.90    5.40
   5  11   6    8.30    4.10
   5 -11  -6    8.20    4.80
   5  11   6   -1.40    3.90
  -5 -11  -6   16.30    5.10
  -5  11   6    7.20    3.90
   5  12   6   25.40    6.20
   5 -12  -6   27.40    6.10
   5  12   6   27.20    5.60
  -5  12   6   29.90    6.20
  -5 -12  -6   28.80    6.00
   5 -13  -6   22.60    5.80
   5  13   6   31.10    5.70
  -5 -13  -6   18.80    5.60
  -5  13   6   29.30    6.50
   6  12  -6   10.50    5.00
   6  12  -6    7.90    4.00
   6 -12   6    9.40    5.30
  -6  12  -6   12.80    5.50
  -6 -12   6    0.30    3.70
   6  11  -6    0.60    3.50
   6  11  -6    0.50    3.70
   6 -11   6   -2.40    4.20
  -6 -11   6    3.00    3.10
  -6  11  -6    1.60    4.40
   6 -10   6   -1.20    4.00
   6  10  -6    0.30    4.00
  -6 -10   6    4.90    3.30
  -6  10  -6    3.20    4.40
   6   9  -6   10.00    3.70
   6  -9   6    2.60    4.20
   6   9  -6    9.20    3.60
  -6   9  -6    1.00    3.90
  -6  -9   6    5.50    3.30
   6  -8   6   23.80    5.60
   6  -8   6   29.10    5.00
   6   8  -6   27.00    4.40
  -6   8  -6   15.90    4.00
  -6  -8   6   24.80    3.60
  -6  -8   6   26.40    4.00
   6   7  -6   63.29    6.10
   6   7  -6   63.49    5.90
   6  -7   6   46.90    5.40
   6  -7   6   62.19    6.90
  -6   7  -6   65.49    6.50
  -6  -7   6   56.99    4.60
  -6  -7   6   49.40    5.10
   6  -6   6   11.30    3.70
   6  -6   6   21.60    4.20
   6   6  -6   19.00    3.60
   6   6  -6   21.30    3.60
  -6  -6   6   15.80    3.20
  -6   6  -6   22.90    4.40
  -6  -6   6   16.60    2.90
   6  -5   6   29.80    4.50
   6   5  -6   27.70    3.80
   6   5  -6   37.10    4.20
   6  -5   6   24.00    4.80
  -6  -5   6   36.30    3.70
  -6   5  -6   24.70    5.40
  -6  -5   6   34.90    3.80
  -6   5  -6   30.40    4.10
   6  -4   6    5.90    3.70
   6   4  -6    0.00    2.60
   6  -4   6    3.90    3.40
   6   4  -6    4.10    2.90
  -6   4  -6    6.40    3.20
  -6  -4   6    2.90    2.50
  -6   4  -6    5.40    3.50
  -6  -4   6    4.10    2.40
   6  -3   6  115.39    7.90
   6   3  -6  111.99    6.30
   6   3  -6  111.09    6.10
   6  -3   6  112.29    7.50
  -6  -3   6  104.09    5.50
  -6   3  -6  124.89    7.30
  -6  -3   6  107.49    5.40
  -6   3  -6  108.79    7.00
   6  -2   6   67.39    6.30
   6  -2   6   67.19    6.40
   6   2  -6   69.79    5.20
   6   2  -6   63.29    5.30
  -6   2  -6   70.99    6.10
  -6  -2   6   64.49    4.50
  -6   2  -6   66.99    6.20
  -6  -2   6   63.99    4.70
   6   1  -6   37.70    4.00
   6   1  -6   38.40    4.10
   6  -1   6   35.00    5.10
   6  -1   6   38.60    5.00
  -6  -1   6   38.90    3.90
  -6   1  -6   36.50    4.40
  -6   1  -6   26.60    3.90
  -6  -1   6   39.30    4.00
   6   0  -6  332.37   10.70
   6   0   6  332.07   11.50
   6   0  -6  314.67   10.80
  -6   0   6  327.07   10.40
  -6   0  -6  322.07   11.40
  -6   0  -6  335.57   11.40
  -6   0   6  331.97    9.90
   6   1   6   32.00    4.50
   6   1   6   36.80    4.90
   6  -1  -6   32.00    3.90
   6  -1  -6   38.30    4.10
  -6  -1  -6   36.00    4.70
  -6   1   6   37.00    3.60
  -6   1   6   40.20    4.00
  -6  -1  -6   43.20    4.70
   6   2   6   67.79    6.10
   6   2   6   72.99    6.70
   6  -2  -6   64.19    5.70
   6  -2  -6   65.79    5.60
  -6  -2  -6   70.09    6.10
  -6  -2  -6   71.29    6.30
  -6   2   6   68.49    4.90
  -6   2   6   61.99    5.10
   6  -3  -6  111.49    6.30
   6  -3  -6  116.79    6.90
   6   3   6  107.69    7.20
   6   3   6  111.69    7.70
  -6   3   6  109.39    6.50
  -6  -3  -6  106.39    7.00
  -6   3   6  103.19    6.00
  -6  -3  -6  113.69    7.40
   6   4   6    8.70    3.60
   6  -4  -6    9.00    3.40
   6  -4  -6    4.10    3.10
  -6  -4  -6    1.30    2.80
  -6  -4  -6    5.90    3.50
  -6   4   6    5.00    2.90
  -6   4   6    4.30    2.90
   6   5   6   23.60    4.30
   6  -5  -6   36.10    4.40
   6   5   6   29.00    4.50
   6  -5  -6   34.30    4.50
  -6   5   6   28.30    4.10
  -6  -5  -6   34.40    4.40
  -6  -5  -6   25.00    4.20
  -6   5   6   29.00    4.00
   6   6   6   15.10    3.90
   6  -6  -6   14.80    3.60
   6  -6  -6   13.90    3.90
   6   6   6   16.10    4.00
  -6  -6  -6   20.00    4.30
  -6  -6  -6   17.60    3.70
  -6   6   6   13.70    3.50
  -6   6   6   13.50    3.90
   6  -7  -6   47.80    5.30
   6   7   6   56.09    6.20
   6  -7  -6   50.19    5.20
   6   7   6   60.19    6.40
  -6   7   6   65.19    6.30
  -6   7   6   65.39    6.60
  -6  -7  -6   37.10    4.60
  -6  -7  -6   52.59    5.50
   6  -8  -6   26.50    5.10
   6   8   6   24.00    5.40
   6   8   6   25.00    5.10
   6  -8  -6   28.40    4.90
  -6  -8  -6   24.30    5.30
  -6   8   6   27.20    4.80
   6   9   6    7.80    4.10
   6   9   6    4.90    3.80
  -6  -9  -6    4.60    4.10
  -6   9   6    2.50    3.70
   6 -10  -6    1.80    4.20
   6 -10  -6    4.60    3.70
   6  10   6    3.50    3.80
   6  10   6    3.10    4.10
  -6  10   6    7.00    4.20
  -6 -10  -6   -1.50    3.70
   6 -11  -6   -2.20    3.70
   6  11   6    3.60    4.20
  -6  11   6    3.90    4.40
  -6 -11  -6    9.00    4.30
   6 -12  -6    5.60    4.60
   6  12   6    4.90    4.30
   6  12   6   -2.40    5.00
  -6  12   6   -4.30    4.60
  -6 -12  -6    1.00    4.20
   7  11  -6    2.50    4.00
   7  11  -6    8.40    4.10
   7 -11   6    0.70    4.70
  -7  11  -6    2.20    4.80
  -7 -11   6   10.70    4.00
   7  10  -6    9.80    4.00
   7  10  -6    6.20    4.10
   7 -10   6    7.00    5.40
  -7  10  -6    7.60    5.20
  -7 -10   6    7.40    3.70
   7  -9   6    0.80    4.50
   7   9  -6   -0.30    4.20
  -7   9  -6    3.80    4.60
  -7  -9   6    3.20    2.80
   7  -8   6    9.30    4.70
   7   8  -6    6.60    3.70
   7   8  -6    7.20    3.70
  -7  -8   6   10.10    3.50
  -7   8  -6    0.60    4.00
   7   7  -6   15.00    4.10
   7   7  -6    8.20    3.70
   7  -7   6   13.90    4.50
   7  -7   6   11.50    4.50
  -7   7  -6   20.10    4.90
  -7  -7   6   17.80    3.50
  -7  -7   6    9.30    2.70
   7  -6   6   28.40    4.80
   7   6  -6   29.50    4.40
   7  -6   6   33.70    5.10
   7   6  -6   28.30    4.20
  -7  -6   6   35.00    4.20
  -7  -6   6   26.50    3.90
  -7   6  -6   25.90    4.50
   7   5  -6   34.80    4.60
   7  -5   6   31.10    5.00
   7   5  -6   39.90    4.70
   7  -5   6   26.60    5.10
  -7  -5   6   37.80    4.00
  -7  -5   6   38.90    4.10
  -7   5  -6   25.80    4.30
   7  -4   6   20.20    4.60
   7   4  -6    9.60    3.30
   7   4  -6   13.20    3.40
   7  -4   6   15.70    4.30
  -7   4  -6    7.40    3.70
  -7  -4   6    8.70    2.80
  -7  -4   6    8.90    2.80
   7  -3   6  122.29    8.30
   7   3  -6  126.09    7.30
   7  -3   6  136.49    8.50
   7   3  -6  129.79    7.10
  -7  -3   6  132.49    6.10
  -7  -3   6  129.29    6.30
  -7   3  -6  137.69    8.10
   7  -2   6    7.90    3.60
   7  -2   6   11.90    4.00
   7   2  -6   10.50    3.30
   7   2  -6   14.40    3.50
  -7  -2   6    9.70    2.80
  -7   2  -6   19.60    4.00
  -7  -2   6   15.30    3.00
  -7   2  -6   13.40    3.80
   7   1  -6    3.00    2.80
   7  -1   6   -1.40    3.40
   7   1  -6    2.20    3.00
   7  -1   6    5.40    3.70
  -7   1  -6    7.70    3.90
  -7  -1   6    3.10    2.30
  -7  -1   6    3.30    2.50
   7   0   6   -2.60    3.00
   7   0  -6    2.30    3.10
   7   0   6   -0.70    3.00
   7   0  -6    6.80    3.00
  -7   0   6    0.60    2.70
  -7   0  -6    0.00    3.10
  -7   0   6   -1.20    2.20
   7  -1  -6    2.90    3.00
   7  -1  -6    0.70    2.90
   7   1   6    3.00    3.50
   7   1   6    7.20    3.80
  -7  -1  -6    1.70    3.30
  -7   1   6    4.30    2.70
  -7   1   6    3.20    2.40
   7  -2  -6   12.50    3.50
   7   2   6   11.90    4.00
   7   2   6    3.70    3.40
   7  -2  -6   18.40    3.90
  -7   2   6    8.90    2.80
  -7  -2  -6   10.50    3.70
  -7   2   6   18.70    3.50
  -7  -2  -6   20.60    4.20
   7   3   6  134.59    8.00
   7  -3  -6  139.59    8.00
   7  -3  -6  135.89    7.60
   7   3   6  121.59    8.40
  -7  -3  -6  135.39    8.20
  -7  -3  -6  142.79    7.60
  -7   3   6  120.79    6.60
  -7   3   6  130.99    8.40
   7   4   6   14.50    4.00
   7   4   6   10.60    3.80
   7  -4  -6   10.60    3.70
   7  -4  -6   12.40    3.70
  -7   4   6   11.60    3.20
  -7  -4  -6   11.30    3.50
  -7  -4  -6    7.10    3.50
  -7   4   6   13.90    3.50
   7  -5  -6   44.00    5.50
   7   5   6   25.60    4.40
   7   5   6   37.90    5.50
   7  -5  -6   41.50    5.70
  -7   5   6   29.70    4.20
  -7  -5  -6   32.60    6.30
  -7  -5  -6   17.10    4.10
  -7   5   6   36.60    4.30
   7  -6  -6   25.60    4.50
   7   6   6   25.60    5.00
   7  -6  -6   31.30    5.00
   7   6   6   28.50    4.80
  -7  -6  -6   25.10    4.80
  -7   6   6   35.60    4.60
   7  -7  -6   15.50    4.60
   7  -7  -6   11.80    3.90
   7   7   6   17.40    4.80
   7   7   6   14.90    4.70
  -7   7   6   13.70    4.00
  -7  -7  -6   13.90    4.20
   7   8   6    9.30    4.40
   7  -8  -6    6.10    3.60
   7  -8  -6    6.80    4.40
   7   8   6    7.70    4.10
  -7   8   6    9.50    4.30
  -7  -8  -6    7.20    4.00
   7   9   6    5.30    4.80
   7  -9  -6   -6.90    3.90
   7   9   6    3.30    3.70
   7  -9  -6    4.00    3.80
  -7   9   6    4.40    4.10
  -7  -9  -6    0.70    3.90
   7  10   6   10.60    5.10
   7  10   6    6.20    4.20
   7 -10  -6    3.10    4.50
  -7 -10  -6   10.00    4.20
  -7  10   6   16.30    5.10
   7 -11  -6    8.40    5.10
   7  11   6    2.80    4.40
  -7  11   6    6.70    4.90
  -7 -11  -6    4.10    4.20
   8 -10   6   -8.70    4.50
   8  10  -6   -5.40    3.90
   8  10  -6    0.50    3.80
   8   9  -6    5.80    4.20
   8  -9   6    4.00    4.80
  -8  -9   6   15.60    3.70
   8   8  -6   37.30    5.60
   8  -8   6   24.70    6.00
   8   8  -6   37.60    5.30
  -8   8  -6   29.90    5.70
  -8  -8   6   41.70    4.80
   8  -7   6   18.40    5.20
   8   7  -6   19.10    4.50
  -8  -7   6   19.30    3.80
  -8   7  -6   21.70    5.40
   8  -6   6    2.20    4.30
   8   6  -6    3.30    3.60
   8  -6   6   -2.30    3.60
   8   6  -6    1.70    3.30
  -8   6  -6    1.10    4.00
  -8  -6   6    0.30    2.70
   8  -5   6    2.10    3.90
   8   5  -6   -3.80    3.20
   8   5  -6   -2.40    3.50
  -8  -5   6   -0.20    2.50
  -8  -5   6    1.70    2.60
  -8   5  -6   -3.10    3.50
   8   4  -6   44.50    5.40
   8  -4   6   51.49    7.70
   8  -4   6   47.90    5.70
   8   4  -6   39.80    4.90
  -8  -4   6   42.80    4.40
  -8  -4   6   49.70    5.10
  -8   4  -6   39.50    5.40
   8   3  -6   51.69    5.30
   8   3  -6   53.99    5.80
   8  -3   6   44.10    6.10
   8  -3   6   47.30    6.10
  -8  -3   6   41.70    4.40
  -8  -3   6   46.60    4.60
  -8   3  -6   41.70    5.10
   8   2  -6   25.70    4.40
   8   2  -6   21.90    4.10
   8  -2   6   20.30    4.60
   8  -2   6   16.20    5.00
  -8  -2   6   18.50    3.40
  -8  -2   6   23.40    3.60
  -8   2  -6   16.90    4.40
   8  -1   6   17.10    4.50
   8  -1   6   24.20    5.20
   8   1  -6   16.60    3.90
   8   1  -6   22.00    4.10
  -8  -1   6   17.40    3.50
  -8   1  -6   18.60    4.30
  -8  -1   6   20.60    3.40
   8   0   6   24.10    5.20
   8   0  -6   34.80    4.80
   8   0   6   29.80    5.00
   8   0  -6   34.40    4.80
  -8   0   6   31.90    3.80
  -8   0  -6   40.40    5.30
  -8   0   6   40.90    4.70
   8   1   6   15.40    4.40
   8   1   6   14.40    4.20
   8  -1  -6   16.10    4.00
   8  -1  -6   19.70    4.10
  -8   1   6   13.90    3.50
  -8   1   6   15.60    3.50
  -8  -1  -6   14.60    4.40
   8   2   6   18.80    4.40
   8   2   6   16.00    4.40
   8  -2  -6   19.10    4.20
   8  -2  -6   24.80    4.70
  -8   2   6   27.30    4.00
  -8   2   6   20.00    3.60
  -8  -2  -6   21.30    4.60
   8   3   6   54.19    6.50
   8   3   6   39.40    6.00
   8  -3  -6   43.60    5.30
   8  -3  -6   42.00    5.20
  -8   3   6   49.80    5.20
  -8  -3  -6   52.69    5.70
   8  -4  -6   56.09    6.40
   8   4   6   50.09    6.80
   8  -4  -6   44.20    5.80
   8   4   6   41.00    6.00
  -8  -4  -6   52.79    5.80
  -8   4   6   51.59    5.40
   8   5   6   -1.10    4.30
   8  -5  -6   -3.40    3.30
  -8  -5  -6   -1.60    3.60
  -8   5   6    0.40    3.20
   8  -6  -6   -1.40    3.80
   8  -6  -6    6.00    3.70
   8   6   6   -0.10    3.70
   8   6   6    1.20    3.90
  -8   6   6    3.10    3.40
  -8  -6  -6    6.60    3.80
   8  -7  -6   20.30    4.50
   8  -7  -6   31.00    5.80
   8   7   6   15.70    5.00
   8   7   6   23.10    5.20
  -8   7   6   24.40    4.70
  -8  -7  -6   23.70    4.80
   8  -8  -6   47.10    6.60
   8   8   6   35.60    5.90
   8  -8  -6   38.00    6.20
   8   8   6   32.20    5.90
  -8   8   6   26.20    4.90
  -8  -8  -6   44.90    5.90
   8   9   6   15.50    5.40
   8  -9  -6   12.20    5.20
   8   9   6    9.80    5.10
  -8   9   6    6.70    4.40
  -8  -9  -6    5.70    4.40
   8  10   6   -2.50    3.90
   8  10   6    9.00    4.80
   8 -10  -6   -4.50    4.70
  -8  10   6   -7.70    3.80
   9   7  -6    7.00    4.60
   9   7  -6   -3.70    3.30
   9  -7   6    8.70    5.40
  -9   7  -6    2.50    4.80
  -9  -7   6    6.70    3.20
   9   6  -6   15.10    4.80
   9  -6   6   20.80    6.00
   9   6  -6   19.00    4.50
  -9  -6   6   10.40    3.30
  -9   6  -6    4.90    4.40
   9   5  -6    2.60    3.70
   9  -5   6   10.20    5.10
   9  -5   6    8.90    5.70
   9   5  -6    7.50    3.90
  -9   5  -6    4.30    4.10
  -9  -5   6    5.90    2.80
   9   4  -6    1.80    3.50
   9  -4   6    0.00    4.40
   9  -4   6   -1.20    4.00
   9   4  -6    2.40    4.40
  -9   4  -6    1.40    4.00
  -9  -4   6    6.50    2.90
   9  -3   6    6.80    4.80
   9   3  -6   11.70    4.40
   9   3  -6    6.50    4.30
  -9  -3   6    5.70    3.10
  -9   3  -6    8.00    4.40
   9   2  -6   -0.30    3.40
   9  -2   6   -4.50    3.60
   9   2  -6    0.30    3.40
   9  -2   6    2.70    4.60
  -9   2  -6   -2.40    3.20
  -9  -2   6    2.20    2.50
   9   1  -6   -1.60    3.50
   9  -1   6    2.80    3.90
   9  -1   6    5.40    4.50
   9   1  -6    6.50    3.70
  -9  -1   6    7.00    3.00
  -9   1  -6   10.10    4.30
   9   0  -6   -1.80    3.60
   9   0   6    7.40    4.60
   9   0  -6    3.90    4.10
   9   0   6    6.60    3.90
  -9   0  -6    3.30    3.70
  -9   0   6    2.00    2.80
   9  -1  -6    6.70    3.90
   9   1   6   -0.20    3.70
   9   1   6    9.10    4.70
  -9  -1  -6    0.30    3.50
  -9   1   6    8.00    3.10
   9  -2  -6   -4.10    3.60
   9   2   6    3.20    4.10
   9  -2  -6    1.30    3.60
   9   2   6   -1.30    3.70
  -9  -2  -6   -1.30    3.70
  -9   2   6   -4.10    2.60
   9  -3  -6    5.50    4.10
   9   3   6   14.80    4.50
   9   3   6   12.70    4.70
   9  -3  -6    2.60    3.80
  -9   3   6   13.30    3.90
  -9  -3  -6   14.40    4.50
   9  -4  -6    1.80    3.70
   9  -4  -6    0.30    3.40
   9   4   6    5.90    4.20
   9   4   6    6.40    4.10
  -9   4   6    4.80    3.50
  -9  -4  -6    3.40    4.00
   9  -5  -6    1.80    3.80
   9   5   6    6.10    4.80
   9   5   6    0.30    4.20
   9  -5  -6    0.80    4.00
  -9   5   6    1.80    3.50
  -9  -5  -6    4.90    4.10
   9   6   6   14.30    5.20
   9  -6  -6   10.90    4.40
   9  -6  -6   17.60    5.30
   9   6   6   20.20    5.00
  -9  -6  -6   26.00    5.60
  -9   6   6   18.50    4.60
   9   7   6    4.70    4.20
   9   7   6    6.10    4.60
   9  -7  -6   -1.70    3.70
   9  -7  -6    6.10    4.80
  -9   7   6   -1.40    3.70
  -9  -7  -6    5.60    4.60
  10   4  -6    1.60    4.00
  10  -4   6    4.30    5.00
  10   4  -6    9.30    4.20
 -10  -4   6    5.40    3.30
 -10   4  -6    4.70    4.30
  10  -3   6    5.10    5.40
  10   3  -6   16.10    4.80
  10   3  -6    0.10    4.40
 -10  -3   6   11.60    3.50
 -10   3  -6   27.40    6.00
  10   2  -6    1.30    4.00
  10  -2   6    2.80    4.70
  10  -2   6    1.70    4.60
 -10   2  -6   -6.40    3.80
 -10  -2   6    4.90    3.00
  10   1  -6    5.90    4.30
  10  -1   6    2.80    5.00
  10   1  -6    4.50    4.20
  10  -1   6   -1.40    4.30
 -10   1  -6    0.90    3.70
 -10  -1   6    4.70    3.20
  10   0  -6    5.60    3.90
  10   0   6    3.20    4.80
  10   0  -6    5.10    4.10
  10   0   6    1.80    4.50
 -10   0   6    2.60    2.80
 -10   0  -6    4.00    4.00
  10  -1  -6    5.10    4.50
  10   1   6    5.60    4.40
  10  -1  -6    7.50    4.50
 -10  -1  -6    0.80    3.70
 -10   1   6    3.40    3.00
  10   2   6   -0.80    4.70
  10  -2  -6    0.40    4.30
  10   2   6    1.90    4.30
  10  -2  -6   -3.00    3.50
 -10   2   6    2.70    3.10
 -10  -2  -6   -0.70    4.00
  10   3   6   10.20    5.30
  10   3   6    5.60    5.20
  10  -3  -6    5.10    4.70
  10  -3  -6   20.80    5.00
 -10  -3  -6   20.20    4.80
 -10   3   6   15.40    4.50
  10   4   6    3.10    4.50
  10  -4  -6    8.30    5.00
  10   4   6   11.10    5.40
  10  -4  -6    3.10    4.50
 -10   4   6    3.30    3.60
 -10  -4  -6    7.30    4.60
   0 -15   7    7.00    5.20
   0  15  -7    5.90    4.60
   0  14  -7    3.80    4.00
   0 -14   7    2.30    4.20
   0  13  -7   -3.90    3.70
   0  13  -7   -1.20    3.60
   0 -13   7   -3.20    3.50
   0 -12   7   20.90    5.30
   0  12  -7   12.70    4.20
   0  12  -7   15.80    4.00
   0  11  -7    4.40    3.60
   0  11  -7    9.50    3.90
   0 -10   7   17.50    4.00
   0  10  -7   17.70    4.10
   0  10  -7   14.80    4.10
   0 -10   7   18.80    3.10
   0  -9   7    3.70    2.80
   0  -9   7    3.80    3.50
   0   9  -7    7.30    3.40
   0   9  -7    6.50    2.90
   0   8  -7  152.28    7.30
   0  -8   7  158.48    6.80
   0   8  -7  155.78    7.40
   0  -8   7  178.88    8.00
   0   7  -7    6.70    2.60
   0  -7   7    7.60    2.70
   0   7  -7    8.10    2.60
   0  -7   7    7.40    2.20
   0   6  -7   89.29    4.80
   0   6  -7  102.99    4.90
   0  -6   7   94.09    5.30
   0  -5   7  436.66   11.50
   0   5  -7  424.96   11.20
   0   5  -7  426.06   11.30
   0  -5   7  402.46   10.80
   0   4  -7  298.77    8.20
   0  -4   7  302.57    8.00
   0  -4   7  298.87    8.30
   0   4  -7  290.07    8.00
   0  -3   7  915.71   20.50
   0   3  -7  905.71   20.70
   0   3  -7  931.51   20.60
   0  -3   7  910.51   20.80
   0  -2   7 5265.67  119.09
   0   2  -7 5201.38  115.89
   0  -1   7 4943.31  107.79
   0   1  -7 4937.71  107.99
   0   1   7 5095.59  111.59
   0  -1  -7 4992.30  111.69
   0  -2  -7 5276.77  118.59
   0   2   7 5182.48  118.09
   0   3   7  935.01   20.90
   0   3   7  870.41   21.10
   0  -3  -7  904.21   21.10
   0  -3  -7  950.10   20.90
   0   4   7  294.67    8.80
   0  -4  -7  293.77    8.30
   0   4   7  301.27    8.40
   0  -4  -7  296.27    8.80
   0   5   7  434.06   11.60
   0  -5  -7  416.56   11.50
   0  -5  -7  418.96   11.90
   0   5   7  440.46   12.20
   0   6   7   88.49    5.50
   0   6   7   98.39    5.10
   0  -7  -7   13.40    3.60
   0   7   7    9.10    5.20
   0   7   7    2.70    2.70
   0  -7  -7    8.40    2.70
   0   8   7  161.38    7.90
   0   8   7  174.88    7.80
   0  -8  -7  167.78    7.50
   0  -8  -7  170.28    8.50
   0  -9  -7    6.70    3.10
   0   9   7    4.10    3.30
   0  -9  -7    5.30    4.00
   0   9   7   -0.50    3.30
   0  10   7   19.70    4.80
   0  10   7   17.20    3.90
   0 -10  -7   19.10    3.70
   0 -10  -7    6.60    3.90
   0 -11  -7    6.10    4.10
   0  11   7    8.30    4.00
   0 -11  -7   12.90    3.40
   0  11   7    7.20    3.70
   0  12   7   23.00    5.20
   0 -12  -7   10.90    4.40
   0  12   7   24.00    5.00
   0 -13  -7    1.20    4.30
   0 -14  -7    3.50    7.00
   0  14   7   -4.00    4.20
   0 -15  -7    5.30    4.90
   0  15   7    0.90    4.50
   1  15  -7    3.80    4.80
   1 -15   7    1.30    4.30
  -1 -15   7    9.40    5.50
  -1  15  -7   -2.70    4.30
   1  14  -7    9.70    4.40
   1  14  -7    6.60    4.40
  -1 -14   7   14.60    5.60
  -1  14  -7    6.80    4.70
   1 -13   7    0.50    3.80
   1  13  -7   -0.60    3.20
   1  13  -7    8.80    4.50
  -1  13  -7    5.60    4.30
  -1 -13   7   -0.10    3.80
  -1  13  -7    3.80    3.60
   1  12  -7   15.00    4.10
   1 -12   7   15.90    4.50
   1  12  -7   24.20    4.60
  -1  12  -7   17.50    4.60
  -1 -12   7    8.80    4.10
  -1  12  -7   22.00    6.80
   1  11  -7    5.10    3.10
   1  11  -7    2.20    3.20
   1 -11   7    4.90    3.90
  -1 -11   7    6.70    2.60
  -1  11  -7    2.80    3.50
  -1  11  -7   10.40    3.90
  -1 -11   7    5.50    3.90
   1 -10   7   78.49    7.00
   1 -10   7   68.69    6.80
   1  10  -7   69.19    6.30
   1  10  -7   76.99    6.70
  -1  10  -7   80.19    7.00
  -1  10  -7   83.49    6.80
  -1 -10   7   60.39    5.20
   1  -9   7   72.49    6.70
   1   9  -7   75.89    7.10
   1   9  -7   73.49    5.70
   1  -9   7   80.89    5.70
  -1   9  -7   71.79    6.40
  -1  -9   7   80.79    5.40
  -1   9  -7   73.79    6.20
  -1  -9   7   75.29    6.50
   1   8  -7   55.39    5.10
   1   8  -7   48.40    4.90
   1  -8   7   58.39    4.90
   1  -8   7   56.89    5.80
  -1   8  -7   55.19    5.50
  -1  -8   7   64.09    4.70
  -1   8  -7   61.89    5.40
  -1  -8   7   55.89    5.60
   1  -7   7  537.25   15.30
   1   7  -7  536.05   14.40
   1   7  -7  528.15   14.60
   1  -7   7  530.65   14.50
  -1   7  -7  549.35   15.10
  -1   7  -7  548.85   14.80
  -1  -7   7  526.45   14.00
   1   6  -7   72.29    4.30
   1   6  -7   76.39    4.20
   1  -6   7   77.89    5.00
   1  -6   7   73.69    4.40
  -1   6  -7   69.79    4.60
  -1   6  -7   74.59    4.60
  -1  -6   7   72.29    4.50
   1   5  -7  424.36   11.20
   1   5  -7  428.76   11.00
   1  -5   7  420.56   11.80
   1  -5   7  432.36   11.30
  -1   5  -7  425.56   11.70
  -1   5  -7  428.06   11.40
  -1  -5   7  424.46   10.80
   1   4  -7   16.00    1.90
   1   4  -7   12.80    1.80
   1  -4   7   11.80    1.90
   1  -4   7   15.10    2.20
  -1  -4   7   13.90    1.60
  -1   4  -7   14.60    2.10
  -1  -4   7   14.90    2.00
  -1   4  -7   12.50    2.10
   1  -3   7 1394.86   32.10
   1   3  -7 1440.86   31.40
   1   3  -7 1420.36   31.30
   1  -3   7 1423.06   31.80
  -1   3  -7 1468.75   32.00
  -1  -3   7 1449.55   31.20
  -1  -3   7 1486.25   31.60
  -1   3  -7 1424.96   32.00
   1  -2   7 1135.99   24.80
   1   2  -7 1128.69   24.00
   1  -2   7 1077.89   24.90
   1   2  -7 1099.99   24.10
  -1  -2   7 1142.99   23.90
  -1   2  -7 1098.89   24.70
  -1   2  -7 1094.99   24.70
   1  -1   7  338.37    8.50
   1  -1   7  326.07    8.30
  -1   1  -7  333.27    8.30
  -1   1  -7  329.07    8.30
   1   0   7   32.10    2.30
   1   0  -7   27.70    1.10
   1   0  -7   27.00    1.20
  -1   0   7   23.40    1.10
  -1   0  -7   38.10    2.40
  -1   0   7   26.60    1.10
   1  -1  -7  327.67    8.20
   1  -1  -7  348.87    8.20
   1   1   7  340.47    8.70
   1   1   7  381.96    9.10
  -1  -1  -7  395.96    9.10
  -1   1   7  340.57    8.10
  -1  -1  -7  353.36    8.90
  -1   1   7  325.07    8.20
   1   2   7 1129.59   25.10
   1  -2  -7 1149.58   24.70
   1  -2  -7 1120.29   24.80
  -1  -2  -7 1064.59   25.00
  -1   2   7 1139.59   24.70
  -1   2   7 1142.99   24.90
  -1  -2  -7 1092.89   25.40
   1   3   7 1464.15   32.40
   1   3   7 1472.65   32.80
   1  -3  -7 1478.35   32.20
   1  -3  -7 1493.35   32.40
  -1  -3  -7 1398.66   32.30
  -1  -3  -7 1414.26   32.90
  -1   3   7 1436.56   32.40
  -1   3   7 1458.25   32.10
   1   4   7   20.10    2.40
   1  -4  -7   17.30    2.20
   1  -4  -7   12.90    2.20
   1   4   7   10.50    2.10
  -1   4   7    8.40    1.70
  -1   4   7   14.70    2.10
  -1  -4  -7   15.60    2.10
  -1  -4  -7   15.20    2.20
   1  -5  -7  457.95   12.20
   1  -5  -7  427.66   11.70
   1   5   7  424.46   11.80
  -1  -5  -7  434.66   11.90
  -1  -5  -7  434.06   12.30
  -1   5   7  439.56   11.80
  -1   5   7  457.45   12.30
   1  -6  -7   76.29    5.00
   1   6   7   62.39    4.80
   1  -6  -7   64.09    4.30
   1   6   7   69.19    4.70
  -1   6   7   73.59    4.80
   1  -7  -7  528.85   15.50
   1   7   7  536.25   15.10
   1  -7  -7  533.05   15.00
   1   7   7  536.45   15.90
  -1  -7  -7  549.65   16.00
  -1  -7  -7  548.35   15.10
  -1   7   7  560.34   16.00
  -1   7   7  553.74   15.00
   1   8   7   93.59    9.00
   1   8   7   63.29    5.80
   1  -8  -7   49.10    5.00
  -1   8   7   62.69    5.80
  -1  -8  -7   61.09    5.20
  -1  -8  -7   61.29    6.10
  -1   8   7   54.09    5.50
   1  -9  -7  106.99    9.00
   1   9   7   72.19    6.50
   1   9   7   78.29    6.70
  -1   9   7   73.09    6.50
  -1  -9  -7   74.09    7.10
  -1   9   7   76.49    6.50
  -1  -9  -7   79.19    6.00
   1  10   7   70.79    7.40
   1 -10  -7   64.69    6.10
   1  10   7   84.79    6.80
   1 -10  -7   74.49    7.10
  -1 -10  -7   76.99    6.30
  -1  10   7   76.59    6.80
  -1 -10  -7   83.69    7.30
  -1  10   7   67.99    6.70
   1 -11  -7    1.20    3.70
   1  11   7    5.60    3.70
   1  11   7    3.60    3.70
   1 -11  -7    7.10    3.30
  -1  11   7    9.60    3.70
  -1  11   7   12.10    4.00
  -1 -11  -7    7.60    3.20
  -1 -11  -7    4.00    3.50
   1  12   7   25.70    5.30
   1 -12  -7   15.90    5.00
   1  12   7    8.60    4.00
  -1  12   7   14.90    5.00
  -1 -12  -7   17.00    5.10
  -1  12   7   13.10    4.70
   1  13   7    6.50    3.80
   1 -13  -7    2.50    4.30
  -1  13   7   -5.10    6.20
  -1 -13  -7    1.10    4.30
   1 -14  -7   15.70    5.60
   1  14   7   14.00    5.20
  -1  14   7   11.80    5.20
  -1 -14  -7    5.00    4.00
   1  15   7    4.60    4.70
   1 -15  -7    5.00    5.20
  -1  15   7   -2.20    4.80
  -1 -15  -7    0.90    4.80
   2  15  -7   13.10    5.00
  -2 -15   7   18.70    5.90
  -2  15  -7   14.30    5.40
   2 -14   7    4.90    5.30
   2  14  -7   -3.90    3.70
   2  14  -7    3.40    4.30
  -2  14  -7    2.60    4.30
  -2 -14   7   -4.80    4.10
   2  13  -7   24.20    5.10
   2 -13   7   20.60    5.50
   2  13  -7   22.40    5.30
  -2 -13   7   20.40    5.10
  -2  13  -7   24.90    5.30
   2  12  -7   25.40    5.00
   2 -12   7   22.60    5.40
   2  12  -7   21.70    4.80
  -2  12  -7   18.90    4.60
  -2  12  -7   29.40    5.40
  -2 -12   7   22.30    5.00
   2 -11   7  110.89    7.30
   2  11  -7  122.99    7.70
   2 -11   7  121.99    8.90
   2  11  -7  115.49    7.90
  -2  11  -7  119.79    8.20
  -2  11  -7  111.39    8.50
  -2 -11   7  126.59    8.40
   2 -10   7  229.08    9.80
   2 -10   7  224.38   10.60
   2  10  -7  218.18    9.60
   2  10  -7  230.98    9.90
  -2 -10   7  237.68   10.50
  -2  10  -7  221.38   10.10
  -2  10  -7  234.78   10.80
   2  -9   7   22.40    3.80
   2   9  -7   20.50    3.90
   2  -9   7   21.80    4.50
   2   9  -7   24.50    3.90
  -2  -9   7   26.40    3.50
  -2   9  -7   29.30    4.50
  -2  -9   7   25.20    4.20
  -2   9  -7   26.70    4.80
   2  -8   7  147.99    7.00
   2  -8   7  157.18    8.30
   2   8  -7  137.49    6.90
   2   8  -7  136.89    6.80
  -2   8  -7  152.48    7.80
  -2   8  -7  144.29    7.80
  -2  -8   7  149.09    6.50
  -2  -8   7  151.88    7.60
   2  -7   7   -1.50    2.30
   2  -7   7    1.80    3.40
   2   7  -7    5.60    2.60
   2   7  -7    2.80    2.20
  -2  -7   7    2.80    2.10
  -2   7  -7    1.40    2.80
  -2  -7   7   -2.80    2.60
  -2   7  -7   -1.10    2.60
   2   6  -7  101.49    5.00
   2  -6   7  116.49    5.60
   2   6  -7  121.99    5.30
   2  -6   7  112.39    6.10
  -2   6  -7  117.59    5.90
  -2  -6   7  119.69    5.40
  -2   6  -7  103.59    5.80
  -2  -6   7  112.59    5.30
   2   5  -7  111.89    4.70
   2   5  -7  111.49    4.50
   2  -5   7  109.59    5.10
   2  -5   7  116.59    5.60
  -2  -5   7  110.79    4.20
  -2  -5   7   97.99    4.70
  -2   5  -7  108.49    5.30
  -2   5  -7  105.39    5.40
   2   4  -7  280.87    7.60
   2  -4   7  264.87    8.20
   2  -4   7  284.27    8.70
   2   4  -7  271.77    7.40
  -2   4  -7  279.37    8.40
  -2   4  -7  257.27    8.40
  -2  -4   7  264.97    7.20
  -2  -4   7  280.47    7.80
   2  -3   7 1948.21   42.20
   2  -3   7 1892.41   42.40
   2   3  -7 1918.31   41.10
  -2   3  -7 1845.52   42.30
  -2  -3   7 1869.41   41.20
  -2  -3   7 1946.01   40.90
   2   2  -7  202.78    5.20
   2  -2   7  205.08    6.30
   2   2  -7  203.38    5.10
   2  -2   7  194.58    6.50
  -2   2  -7  200.08    6.30
  -2   2  -7  204.58    6.40
  -2  -2   7  204.08    4.90
   2  -1   7  954.30   21.40
   2   1  -7  953.20   20.00
   2  -1   7  916.51   21.40
   2   1  -7  925.51   20.00
  -2  -1   7  921.81   19.80
  -2   1  -7  918.71   21.40
  -2   1  -7  900.51   21.20
  -2  -1   7  923.61   19.90
   2   0   7  155.58    5.20
   2   0  -7  156.88    4.10
   2   0   7  154.28    5.40
   2   0  -7  153.38    4.00
  -2   0  -7  145.19    5.10
  -2   0  -7  143.99    5.30
  -2   0   7  152.48    4.00
   2  -1  -7  922.41   20.30
   2  -1  -7  940.61   20.40
   2   1   7  932.61   21.70
   2   1   7  883.81   21.50
  -2  -1  -7  902.91   21.40
  -2   1   7  913.41   20.40
  -2   1   7  952.80   20.30
   2  -2  -7  198.88    5.80
   2   2   7  219.28    7.00
   2  -2  -7  212.28    6.10
   2   2   7  218.88    6.70
  -2  -2  -7  198.18    6.60
  -2  -2  -7  227.18    6.90
  -2   2   7  207.08    5.80
  -2   2   7  195.28    5.90
   2   3   7 1965.80   43.90
   2  -3  -7 1971.90   43.30
   2  -3  -7 1976.80   43.10
  -2   3   7 1978.40   43.00
  -2   3   7 2018.70   43.30
  -2  -3  -7 1886.41   43.40
  -2  -3  -7 1968.20   43.80
   2  -4  -7  277.67    8.30
   2   4   7  270.97    8.90
   2  -4  -7  268.97    8.00
   2   4   7  257.97    8.30
  -2  -4  -7  271.97    8.90
  -2   4   7  258.77    8.10
  -2   4   7  275.77    8.00
  -2  -4  -7  273.87    8.20
   2   5   7  106.79    5.70
   2  -5  -7  111.09    5.30
   2  -5  -7  113.19    5.10
   2   5   7  106.09    5.40
  -2   5   7  109.09    5.40
  -2   5   7  111.09    5.00
  -2  -5  -7  114.09    5.10
   2   6   7  121.19    6.30
   2  -6  -7  114.29    5.60
   2  -6  -7  108.39    6.90
  -2   6   7  120.79    5.80
  -2   6   7  115.59    5.90
  -2  -6  -7  129.09    6.80
   2  -7  -7    0.10    2.70
   2  -7  -7    0.00    2.40
   2   7   7    2.10    2.40
  -2  -7  -7   -2.80    3.00
  -2   7   7    0.70    2.40
  -2  -7  -7    1.00    2.30
  -2   7   7   -0.70    2.70
   2   8   7  133.99    7.90
   2   8   7  163.28    8.10
   2  -8  -7  139.59    7.20
  -2  -8  -7  141.19    8.20
  -2   8   7  145.49    7.70
  -2  -8  -7  151.38    7.50
  -2   8   7  149.49    7.60
   2   9   7   24.50    4.80
   2  -9  -7   23.70    4.50
   2   9   7   20.40    4.30
   2  -9  -7   21.70    4.00
  -2   9   7   20.90    4.20
  -2  -9  -7   20.70    4.20
  -2  -9  -7   19.60    3.60
  -2   9   7   20.00    4.10
   2 -10  -7  222.88   10.80
   2  10   7  212.38   10.10
   2 -10  -7  222.58    9.70
   2  10   7  212.18   10.80
  -2  10   7  227.38   10.20
  -2  10   7  196.68   10.90
  -2 -10  -7  235.28   11.10
   2 -11  -7  126.89    7.90
   2 -11  -7  118.49    9.00
   2  11   7  138.89    8.90
   2  11   7  126.19    8.20
  -2  11   7  116.29    8.70
  -2  11   7  123.79    8.60
  -2 -11  -7  123.49    9.30
   2  12   7   22.40    4.90
   2  12   7   17.80    5.20
  -2 -12  -7   23.80    5.40
  -2  12   7   20.90    4.90
   2  13   7   29.90    5.90
   2 -13  -7   36.50    8.80
  -2 -13  -7   29.40    6.50
  -2  13   7   29.80    7.00
   2  14   7   -0.60    4.00
   2 -14  -7    3.20    4.70
  -2 -14  -7   -4.60    3.90
  -2  14   7    2.00    4.40
   2  15   7    4.70    4.10
   2 -15  -7   13.30    5.60
  -2  15   7    9.90    5.30
  -2 -15  -7    8.70    5.10
   3  14  -7   13.50    4.30
   3  14  -7    1.50    5.30
   3 -14   7   14.90    5.50
  -3 -14   7   12.80    4.70
  -3  14  -7   15.10    5.40
   3 -13   7   -0.80    4.30
   3  13  -7    0.30    3.30
   3  13  -7   -1.60    3.60
  -3 -13   7   -3.00    3.60
  -3  13  -7    3.70    4.00
   3 -12   7    4.70    4.50
   3  12  -7    0.50    3.60
   3  12  -7    6.10    4.40
  -3  12  -7    8.90    4.30
  -3 -12   7    2.50    3.60
   3  11  -7   36.00    4.70
   3 -11   7   26.20    5.20
   3  11  -7   29.40    4.50
  -3  11  -7   24.10    4.40
  -3 -11   7   41.70    5.40
  -3  11  -7   28.80    5.00
   3  10  -7   24.80    4.30
   3 -10   7   15.20    4.20
   3 -10   7   15.50    3.90
  -3  10  -7   21.90    4.40
  -3  10  -7   24.60    4.60
  -3 -10   7   25.70    3.60
  -3 -10   7   25.20    4.50
   3  -9   7  146.59    7.80
   3   9  -7  136.09    7.30
   3   9  -7  139.09    7.30
   3  -9   7  130.79    8.50
  -3   9  -7  141.09    8.60
  -3  -9   7  133.19    8.00
  -3  -9   7  143.09    6.70
  -3   9  -7  143.59    8.40
   3  -8   7    3.50    3.40
   3   8  -7    1.10    2.60
   3  -8   7   -1.40    2.60
   3   8  -7   -3.20    2.50
  -3   8  -7    6.40    3.60
  -3  -8   7    2.10    2.30
  -3  -8   7    3.10    3.00
  -3   8  -7   -0.50    3.10
   3   7  -7   41.90    4.60
   3   7  -7   45.40    4.60
   3  -7   7   48.40    5.20
   3  -7   7   50.69    5.30
  -3  -7   7   46.10    3.90
  -3   7  -7   47.00    4.70
  -3  -7   7   50.09    5.00
  -3   7  -7   51.79    5.60
   3  -6   7  419.76   12.60
   3   6  -7  432.26   13.20
   3  -6   7  420.86   13.10
   3   6  -7  422.96   11.90
  -3  -6   7  408.66   11.20
  -3   6  -7  436.76   12.90
  -3  -6   7  425.96   12.30
  -3   6  -7  420.96   12.90
   3   5  -7   47.40    3.50
   3  -5   7   41.50    4.20
   3  -5   7   32.20    3.50
  -3   5  -7   39.00    4.30
  -3  -5   7   46.20    3.10
  -3  -5   7   44.60    3.70
  -3   5  -7   44.20    4.40
   3   4  -7   86.29    4.10
   3   4  -7   93.89    4.10
   3  -4   7   88.79    5.00
   3  -4   7   99.39    5.30
  -3   4  -7  123.79    7.30
  -3  -4   7   87.49    4.10
  -3  -4   7   92.99    3.60
  -3   4  -7   90.79    5.20
   3  -3   7   18.30    2.60
   3  -3   7   20.70    3.10
   3   3  -7   25.10    2.30
   3   3  -7   22.50    2.10
  -3  -3   7   17.30    1.80
  -3   3  -7   14.70    2.40
  -3   3  -7   15.50    2.40
  -3  -3   7   19.10    1.90
   3   2  -7  137.69    4.40
   3  -2   7  136.99    5.60
   3  -2   7  135.09    5.50
   3   2  -7  136.79    4.30
  -3   2  -7  139.59    5.60
  -3   2  -7  134.09    5.60
  -3  -2   7  137.29    4.00
   3   1  -7   42.10    2.40
   3  -1   7   42.60    3.40
   3   1  -7   46.30    3.00
  -3  -1   7   45.40    2.30
  -3   1  -7   44.80    3.40
  -3   1  -7   48.70    3.80
   3   0   7  151.88    5.90
   3   0  -7  161.68    4.80
   3   0  -7  153.48    4.70
   3   0   7  166.78    6.20
  -3   0  -7  157.08    5.90
  -3   0   7  166.38    4.80
  -3   0  -7  165.38    6.00
   3  -1  -7   45.70    2.80
   3   1   7   48.70    3.60
   3   1   7   45.90    3.80
   3  -1  -7   42.10    2.60
  -3  -1  -7   48.20    3.60
  -3   1   7   43.70    2.60
  -3   1   7   44.50    2.50
  -3  -1  -7   44.50    3.60
   3  -2  -7  142.89    5.00
   3   2   7  142.19    5.60
   3  -2  -7  140.19    4.90
   3   2   7  140.49    5.90
  -3  -2  -7  140.29    5.50
  -3  -2  -7  139.89    5.70
  -3   2   7  138.29    4.70
  -3   2   7  140.09    4.90
   3  -3  -7   17.40    2.20
   3  -3  -7   20.00    2.60
   3   3   7   19.10    2.90
   3   3   7   24.60    3.00
  -3   3   7   19.20    2.30
  -3   3   7   21.40    2.30
  -3  -3  -7   17.90    2.50
   3   4   7   93.89    5.20
   3   4   7   88.39    4.90
   3  -4  -7   86.49    4.80
   3  -4  -7   92.29    4.50
  -3  -4  -7   96.89    5.30
  -3   4   7   84.19    4.60
  -3   4   7   89.59    4.50
   3  -5  -7   41.60    3.90
   3  -5  -7   46.40    4.90
   3   5   7   44.80    4.60
  -3   5   7   42.60    4.10
  -3  -5  -7   46.50    4.20
  -3  -5  -7   47.90    4.50
  -3   5   7   43.00    4.10
   3  -6  -7  422.36   12.80
   3   6   7  396.36   12.40
   3  -6  -7  419.16   12.50
   3   6   7  434.46   13.30
  -3  -6  -7  422.56   13.50
  -3  -6  -7  427.56   12.60
  -3   6   7  438.06   13.00
  -3   6   7  442.66   12.50
   3   7   7   54.99    5.20
   3   7   7   59.59    6.10
   3  -7  -7   54.29    5.00
   3  -7  -7   48.60    5.10
  -3   7   7   40.20    4.10
  -3  -7  -7   46.80    4.70
  -3   7   7   51.19    5.20
  -3  -7  -7   41.30    4.70
   3   8   7    2.10    3.10
   3  -8  -7    0.90    3.30
   3  -8  -7    2.20    2.90
  -3  -8  -7    3.60    2.90
  -3  -8  -7    5.60    3.80
  -3   8   7    4.30    3.20
  -3   8   7   -0.50    3.10
   3  -9  -7  127.79    7.40
   3  -9  -7  137.69    8.30
   3   9   7  136.39    8.00
   3   9   7  142.39    8.80
  -3  -9  -7  149.09    8.30
  -3   9   7  136.69    8.00
  -3  -9  -7  129.99    8.60
  -3   9   7  140.69    8.30
   3  10   7   21.30    4.80
   3 -10  -7   18.00    3.60
   3  10   7   27.90    4.80
   3 -10  -7   23.60    4.80
  -3  10   7   16.90    4.10
  -3 -10  -7   18.50    4.40
  -3  10   7   13.50    3.70
   3  11   7   38.20    5.90
   3  11   7   39.40    6.30
   3 -11  -7   34.00    5.30
   3 -11  -7   29.40    5.50
  -3  11   7   38.10    5.50
  -3 -11  -7   24.90    5.00
   3  12   7    3.50    4.30
   3 -12  -7   -2.50    4.50
   3  12   7    2.70    4.70
  -3 -12  -7    9.50    4.90
  -3  12   7    3.30    4.20
   3  13   7   -2.30    3.80
  -3 -13  -7   -0.30    3.70
   3  14   7   13.10    5.20
  -3  14   7    1.80    4.80
  -3 -14  -7   14.00    5.10
   4 -14   7    8.20    5.30
   4  14  -7   13.60    4.90
  -4 -14   7    4.70    4.00
  -4  14  -7    2.20    4.90
   4 -13   7    4.20    4.50
   4  13  -7   -7.10    3.50
   4  13  -7    0.30    3.90
  -4  13  -7   -3.20    4.10
  -4 -13   7   -1.30    4.00
   4  12  -7   21.20    4.50
   4 -12   7   11.00    5.40
   4  12  -7   18.20    5.10
  -4  12  -7   24.60    5.20
  -4 -12   7   17.20    4.70
   4 -11   7   27.60    5.30
   4  11  -7   31.30    4.90
   4  11  -7   36.30    4.90
  -4  11  -7   35.30    5.50
  -4 -11   7   42.80    5.90
   4 -10   7   30.40    5.50
   4 -10   7   32.80    4.60
   4  10  -7   31.40    4.50
   4  10  -7   28.70    4.10
  -4  10  -7   26.40    5.00
  -4  10  -7   34.70    5.40
  -4 -10   7   29.30    4.70
  -4 -10   7   31.40    3.80
   4  -9   7   36.40    5.50
   4   9  -7   41.60    4.60
   4   9  -7   47.60    5.10
   4  -9   7   34.90    4.90
  -4  -9   7   39.50    4.30
  -4  -9   7   45.90    5.00
  -4   9  -7   38.80    5.00
   4  -8   7   22.90    4.30
   4   8  -7   13.20    3.30
   4  -8   7   14.40    4.00
   4   8  -7   21.30    3.50
  -4   8  -7   17.90    4.30
  -4  -8   7   15.20    3.50
  -4  -8   7   17.50    3.10
  -4   8  -7   11.30    3.70
   4  -7   7   56.59    5.90
   4  -7   7   50.89    5.40
   4   7  -7   51.49    4.90
   4   7  -7   40.20    4.20
  -4   7  -7   48.80    5.00
  -4   7  -7   42.10    5.00
  -4  -7   7   43.20    4.10
  -4  -7   7   50.09    5.10
   4  -6   7   51.79    5.40
   4  -6   7   47.70    4.80
   4   6  -7   42.60    4.50
   4   6  -7   49.70    4.70
  -4   6  -7   37.10    3.90
  -4  -6   7   43.10    4.40
  -4  -6   7   47.30    3.80
  -4   6  -7   38.90    4.30
   4   5  -7   45.50    4.20
   4  -5   7   60.29    5.70
   4  -5   7   56.19    5.20
  -4   5  -7   51.69    5.10
  -4  -5   7   55.69    4.00
  -4   5  -7   64.29    5.40
  -4  -5   7   52.99    3.60
   4   4  -7  361.66   10.60
   4   4  -7  355.86   10.20
   4  -4   7  368.06   11.40
   4  -4   7  379.96   11.80
  -4   4  -7  383.16   11.70
  -4  -4   7  360.36   10.10
  -4   4  -7  377.86   11.60
  -4  -4   7  381.06    9.80
   4  -3   7    3.70    2.60
   4   3  -7    5.80    1.90
   4   3  -7    4.30    1.90
  -4   3  -7   10.00    2.60
  -4   3  -7    5.50    2.50
  -4  -3   7    4.80    1.70
  -4  -3   7    4.20    1.80
   4   2  -7 1348.27   32.20
   4  -2   7 1473.75   33.60
   4   2  -7 1432.56   32.20
   4  -2   7 1437.36   33.60
  -4   2  -7 1461.75   33.50
  -4  -2   7 1434.16   31.80
  -4   2  -7 1483.25   33.70
  -4  -2   7 1439.96   31.90
   4   1  -7  158.88    5.30
   4   1  -7  160.58    5.50
   4  -1   7  147.19    6.40
   4  -1   7  161.68    6.90
  -4  -1   7  157.58    5.30
  -4  -1   7  150.98    4.90
  -4   1  -7  156.58    6.40
   4   0   7  309.67    9.80
   4   0  -7  316.47    8.60
   4   0   7  307.27    9.90
   4   0  -7  306.37    8.60
  -4   0   7  311.17    8.20
  -4   0  -7  303.17   10.90
  -4   0  -7  304.97    9.80
  -4   0   7  315.87    8.50
   4   1   7  154.68    6.80
   4   1   7  148.99    6.20
   4  -1  -7  161.48    5.60
   4  -1  -7  156.38    5.60
  -4   1   7  160.68    5.20
  -4  -1  -7  149.79    6.60
  -4   1   7  156.48    5.50
   4   2   7 1426.36   34.20
   4  -2  -7 1473.95   32.80
   4   2   7 1454.25   33.60
   4  -2  -7 1468.45   33.00
  -4  -2  -7 1439.96   33.70
  -4   2   7 1455.35   32.50
  -4   2   7 1444.56   32.80
  -4  -2  -7 1437.26   34.10
   4  -3  -7    3.20    2.10
   4  -3  -7    6.70    2.20
   4   3   7    8.70    3.00
  -4  -3  -7    7.10    2.60
  -4  -3  -7    5.00    2.20
  -4   3   7    3.20    2.10
  -4   3   7    5.30    2.20
   4   4   7  358.96   11.80
   4  -4  -7  379.36   11.10
   4   4   7  371.36   11.90
   4  -4  -7  377.06   10.90
  -4  -4  -7  350.26   11.90
  -4   4   7  358.46   10.90
  -4   4   7  371.26   10.60
  -4  -4  -7  364.66   11.10
   4   5   7   60.89    5.70
   4   5   7   55.69    5.70
   4  -5  -7   56.19    5.00
   4  -5  -7   52.19    5.20
  -4  -5  -7   57.39    4.90
  -4   5   7   59.39    4.80
  -4   5   7   69.19    5.10
  -4  -5  -7   56.09    5.20
   4   6   7   50.59    6.10
   4   6   7   42.40    5.00
   4  -6  -7   48.80    5.00
  -4  -6  -7   50.09    5.30
  -4  -6  -7   47.70    5.10
  -4   6   7   48.80    4.90
  -4   6   7   39.20    4.30
   4  -7  -7   57.39    6.20
   4   7   7   62.69    6.30
   4   7   7   56.99    5.70
   4  -7  -7   55.59    5.30
  -4  -7  -7   55.59    5.80
  -4  -7  -7   45.00    4.50
  -4   7   7   55.79    5.40
   4   8   7   11.50    3.60
   4  -8  -7   14.60    4.20
   4   8   7   14.80    4.00
   4  -8  -7   14.70    3.60
  -4   8   7   15.20    3.80
  -4  -8  -7   16.50    3.40
  -4  -8  -7   15.40    4.10
  -4   8   7    9.40    3.90
   4  -9  -7   33.70    4.80
   4   9   7   30.90    4.70
   4  -9  -7   28.80    3.80
  -4  -9  -7   40.70    5.50
  -4   9   7   39.50    4.90
   4  10   7   39.40    5.50
   4  10   7   31.60    5.20
   4 -10  -7   40.80    7.20
   4 -10  -7   29.80    4.90
  -4 -10  -7   32.00    5.60
  -4  10   7   22.80    4.30
   4 -11  -7   31.00    5.80
   4 -11  -7   46.70    6.00
   4  11   7   27.60    5.40
   4  11   7   43.80    6.10
  -4 -11  -7   46.80    7.00
  -4  11   7   35.90    5.50
   4  12   7   20.40    5.20
   4 -12  -7   18.40    5.30
   4  12   7   25.50    5.70
  -4 -12  -7   26.40    6.10
  -4  12   7   11.10    4.70
   4  13   7    7.40    4.30
   4 -13  -7  -10.30    3.90
  -4  13   7   -1.00    4.30
  -4 -13  -7   -1.80    4.00
   4 -14  -7    1.20    5.40
   4  14   7    5.40    5.10
  -4  14   7    7.60    5.10
  -4 -14  -7    1.20    4.50
   5  13  -7   21.40    5.20
   5 -13   7   22.60    6.60
   5  13  -7   12.10    4.90
  -5  13  -7   16.20    5.70
  -5 -13   7   19.70    5.50
   5  12  -7    2.70    4.10
   5  12  -7    4.20    3.60
   5 -12   7   -2.90    4.50
  -5  12  -7    4.20    4.90
  -5 -12   7    6.60    4.10
   5  11  -7   15.30    4.10
   5 -11   7   20.60    6.70
  -5  11  -7    9.90    4.70
  -5 -11   7   15.00    3.90
   5  10  -7   27.00    4.60
   5  10  -7   39.90    4.80
   5 -10   7   45.30    7.00
  -5 -10   7   28.80    4.40
  -5  10  -7   28.20    5.60
   5   9  -7   18.90    3.90
   5  -9   7   20.60    5.30
   5  -9   7   29.30    4.90
   5   9  -7   30.40    4.20
  -5   9  -7   26.30    4.90
  -5   9  -7   18.90    4.70
  -5  -9   7   19.50    3.40
  -5  -9   7   21.00    4.00
   5  -8   7    1.40    3.10
   5   8  -7    9.20    3.30
   5  -8   7    6.90    4.10
   5   8  -7    0.70    2.70
  -5   8  -7    6.50    3.50
  -5   8  -7    7.40    4.00
  -5  -8   7    3.50    2.90
  -5  -8   7    6.30    2.40
   5  -7   7   11.20    3.20
   5  -7   7   11.60    3.80
   5   7  -7   14.10    3.20
  -5   7  -7   17.10    4.00
  -5  -7   7    8.40    2.60
  -5  -7   7   12.70    3.00
  -5   7  -7   20.10    4.20
   5   6  -7   44.70    4.30
   5  -6   7   37.20    4.80
   5   6  -7   37.50    4.10
   5  -6   7   29.00    4.40
  -5   6  -7   36.80    4.60
  -5  -6   7   37.70    3.80
  -5  -6   7   43.90    4.10
  -5   6  -7   35.90    4.90
   5  -5   7   62.19    6.40
   5   5  -7   63.89    5.20
   5   5  -7   56.09    4.90
   5  -5   7   57.89    5.80
  -5  -5   7   68.09    4.80
  -5   5  -7   57.49    5.90
  -5   5  -7   61.89    6.00
  -5  -5   7   60.89    4.20
   5   4  -7  121.59    6.00
   5  -4   7  125.99    7.30
   5   4  -7  125.69    6.00
   5  -4   7  131.59    7.40
  -5   4  -7  133.79    7.30
  -5  -4   7  129.39    5.50
  -5  -4   7  134.09    5.40
  -5   4  -7  131.89    7.40
   5  -3   7   47.20    4.90
   5  -3   7   47.60    4.60
   5   3  -7   39.70    4.10
  -5   3  -7   51.89    4.90
  -5  -3   7   42.00    3.60
  -5   3  -7   34.90    3.90
  -5  -3   7   45.70    3.60
   5  -2   7  139.49    7.20
   5   2  -7  133.39    5.60
   5   2  -7  137.99    6.10
   5  -2   7  136.19    8.50
  -5   2  -7  133.39    6.80
  -5   2  -7  130.79    6.70
  -5  -2   7  138.09    5.20
   5  -1   7  147.49    7.10
   5   1  -7  144.79    6.00
   5   1  -7  144.59    5.90
   5  -1   7  150.88    7.50
  -5   1  -7  141.69    6.90
  -5  -1   7  154.68    5.40
  -5   1  -7  159.08    7.20
   5   0   7   52.19    4.80
   5   0  -7   37.90    3.90
   5   0  -7   40.80    3.80
   5   0   7   55.39    4.90
  -5   0   7   47.20    3.40
  -5   0  -7   48.20    4.90
  -5   0  -7   42.00    4.20
  -5   0   7   35.70    3.50
   5   1   7  151.28    7.40
   5   1   7  153.38    7.20
   5  -1  -7  152.08    7.40
   5  -1  -7  149.49    6.40
  -5   1   7  156.38    5.70
  -5   1   7  154.28    6.10
  -5  -1  -7  150.68    7.40
  -5  -1  -7  147.89    7.30
   5   2   7  120.49    7.00
   5  -2  -7  138.79    6.30
   5  -2  -7  138.99    6.20
   5   2   7  134.39    7.10
  -5   2   7  128.29    5.90
  -5  -2  -7  138.89    6.70
  -5  -2  -7  142.29    6.90
  -5   2   7  132.49    5.60
   5   3   7   47.80    4.80
   5  -3  -7   48.90    4.90
   5   3   7   52.19    5.20
   5  -3  -7   49.40    4.50
  -5   3   7   44.70    4.20
  -5  -3  -7   37.10    4.10
  -5  -3  -7   50.39    4.90
  -5   3   7   47.80    4.40
   5   4   7  135.29    7.20
   5  -4  -7  129.39    6.70
   5   4   7  132.99    7.90
   5  -4  -7  144.19    7.00
  -5   4   7  129.09    6.50
  -5  -4  -7  120.19    7.20
  -5  -4  -7  123.89    7.20
  -5   4   7  132.09    6.30
   5   5   7   67.69    6.30
   5  -5  -7   65.29    6.00
   5  -5  -7   63.39    5.60
  -5  -5  -7   64.59    6.00
  -5   5   7   59.29    5.40
  -5  -5  -7   58.39    5.80
  -5   5   7   66.99    5.40
   5  -6  -7   41.30    5.10
   5   6   7   52.49    6.10
   5  -6  -7   44.30    5.00
   5   6   7   39.10    4.90
  -5   6   7   34.40    4.20
  -5  -6  -7   35.50    4.10
  -5  -6  -7   46.90    5.40
  -5   6   7   44.90    4.60
   5  -7  -7   12.40    3.70
   5   7   7   11.20    4.00
   5  -7  -7   11.80    3.90
   5   7   7   19.70    4.30
  -5  -7  -7    8.00    3.80
  -5   7   7   10.90    4.20
  -5   7   7   14.90    3.40
   5   8   7    6.50    3.50
   5  -8  -7    1.10    3.10
   5   8   7    8.10    3.90
   5  -8  -7    8.30    3.70
  -5  -8  -7    6.60    3.60
  -5   8   7    7.90    3.40
  -5  -8  -7    3.90    3.30
   5   9   7   24.40    4.40
   5  -9  -7   26.40    4.30
   5   9   7   31.70    6.00
   5  -9  -7   17.20    4.10
  -5   9   7   33.60    4.90
  -5  -9  -7   20.60    4.70
   5 -10  -7   26.00    4.20
   5  10   7   37.10    5.60
   5 -10  -7   41.00    6.20
  -5  10   7   25.30    5.00
  -5 -10  -7   40.00    6.10
   5  11   7   19.30    6.20
   5  11   7    9.80    4.30
   5 -11  -7   10.30    4.70
  -5  11   7   16.60    4.80
  -5 -11  -7   17.50    4.50
   5 -12  -7    4.00    4.70
   5  12   7    2.70    4.50
   5  12   7    4.50    4.60
  -5 -12  -7    4.60    4.40
  -5  12   7    4.30    4.80
   5 -13  -7   13.80    5.50
   5  13   7   12.20    4.90
  -5  13   7   22.90    6.30
  -5 -13  -7   20.60    5.70
   6  12  -7   -4.60    3.50
   6  12  -7   -5.50    3.40
   6 -12   7   -0.90    4.80
  -6 -12   7    2.20    3.80
  -6  12  -7    2.10    4.80
   6  11  -7   -4.80    3.20
   6 -11   7   -3.00    4.50
   6  11  -7   -0.60    3.50
  -6 -11   7    2.40    3.40
  -6  11  -7   -0.60    4.10
   6  10  -7   -1.80    3.70
   6  10  -7   -3.80    4.40
   6 -10   7    1.00    4.30
  -6 -10   7    2.50    3.30
  -6  10  -7    2.60    3.90
   6  -9   7   16.70    5.50
   6   9  -7   20.20    4.20
   6   9  -7   23.20    4.50
  -6  -9   7   19.20    3.90
  -6   9  -7   12.60    4.80
   6  -8   7   24.80    4.90
   6   8  -7   33.00    4.50
   6  -8   7   19.30    5.00
  -6  -8   7   27.60    3.40
  -6  -8   7   31.60    4.00
  -6   8  -7   31.70    5.30
   6   7  -7    9.30    3.20
   6  -7   7   -1.30    3.20
   6  -7   7   11.70    3.80
   6   7  -7   11.30    3.30
  -6   7  -7   11.20    4.00
  -6   7  -7   13.50    3.90
  -6  -7   7    9.00    2.80
  -6  -7   7   13.70    3.20
   6  -6   7   60.59    6.60
   6   6  -7   59.69    5.30
   6   6  -7   49.90    5.40
   6  -6   7   42.10    4.90
  -6   6  -7   56.29    5.80
  -6  -6   7   49.90    4.30
  -6  -6   7   54.59    4.70
  -6   6  -7   54.29    5.90
   6   5  -7    2.40    2.80
   6   5  -7    3.80    2.80
   6  -5   7   -0.80    3.20
   6  -5   7    0.90    3.30
  -6  -5   7    4.90    2.20
  -6  -5   7    3.30    2.50
  -6   5  -7    2.10    3.00
   6   4  -7  165.68    7.40
   6  -4   7  141.49    8.50
   6   4  -7  153.98    7.10
   6  -4   7  164.18    8.60
  -6  -4   7  157.38    6.40
  -6  -4   7  157.18    6.50
  -6   4  -7  161.88    8.30
  -6   4  -7  170.18    8.60
   6   3  -7   35.40    4.00
   6   3  -7   34.10    3.90
   6  -3   7   37.70    5.10
   6  -3   7   33.90    4.40
  -6  -3   7   27.50    3.20
  -6   3  -7   33.50    4.50
  -6   3  -7   32.50    4.50
  -6  -3   7   31.20    3.40
   6  -2   7    5.80    3.30
   6   2  -7    7.20    3.00
   6  -2   7    4.90    3.40
   6   2  -7    6.50    2.80
  -6  -2   7    8.10    2.50
  -6  -2   7    6.80    2.60
  -6   2  -7   10.90    3.40
   6  -1   7   13.60    3.50
   6   1  -7   11.80    3.10
   6  -1   7   16.20    3.90
   6   1  -7    9.80    2.90
  -6  -1   7   14.90    2.90
  -6  -1   7   16.00    2.80
  -6   1  -7    9.40    3.50
  -6   1  -7    8.80    3.40
   6   0   7   13.10    3.70
   6   0   7    9.20    3.60
   6   0  -7   10.70    3.10
   6   0  -7    9.00    3.00
  -6   0   7    9.50    2.90
  -6   0   7    3.90    2.40
  -6   0  -7    6.60    3.50
  -6   0  -7    8.70    3.40
   6  -1  -7    7.30    3.00
   6  -1  -7   13.20    3.20
   6   1   7   14.50    3.90
  -6   1   7   10.90    2.90
  -6   1   7   13.20    2.80
  -6  -1  -7    9.20    3.30
  -6  -1  -7    9.60    3.70
   6   2   7    4.60    3.10
   6  -2  -7    4.60    3.00
   6  -2  -7    9.00    3.30
  -6   2   7    4.10    2.50
  -6  -2  -7    4.10    3.10
  -6  -2  -7    3.70    3.50
  -6   2   7    6.40    2.80
   6   3   7   24.80    5.10
   6   3   7   28.10    4.40
   6  -3  -7   36.20    4.30
   6  -3  -7   29.00    3.90
  -6   3   7   38.30    4.10
  -6  -3  -7   26.10    4.30
  -6   3   7   41.00    4.20
  -6  -3  -7   32.00    4.40
   6   4   7  153.98    8.50
   6  -4  -7  163.88    8.00
   6   4   7  173.38    9.20
   6  -4  -7  156.38    7.50
  -6  -4  -7  161.18    8.50
  -6   4   7  155.18    7.50
  -6  -4  -7  162.28    8.40
  -6   4   7  162.78    7.40
   6  -5  -7    1.60    3.10
   6  -5  -7    8.40    3.70
   6   5   7    2.80    3.60
   6   5   7    5.10    3.40
  -6   5   7    0.50    2.80
  -6   5   7    3.50    3.00
  -6  -5  -7    3.30    3.00
  -6  -5  -7    1.70    3.40
   6  -6  -7   60.99    6.10
   6   6   7   66.29    6.80
   6  -6  -7   47.60    5.10
   6   6   7   59.59    5.90
  -6   6   7   48.60    5.00
  -6  -6  -7   57.39    5.70
   6   7   7    8.70    4.10
   6  -7  -7    4.80    3.70
   6  -7  -7    9.80    3.50
   6   7   7   13.40    3.80
  -6  -7  -7   13.90    4.20
  -6   7   7    5.10    3.70
  -6  -7  -7    1.70    2.70
  -6   7   7    7.30    3.40
   6   8   7   27.60    4.90
   6  -8  -7   33.70    5.40
   6  -8  -7   29.00    4.60
   6   8   7   25.30    5.40
  -6   8   7   25.00    4.60
  -6  -8  -7   24.40    5.10
   6   9   7   19.90    7.10
   6   9   7   22.10    5.20
   6  -9  -7   13.20    7.90
  -6   9   7   24.10    4.80
  -6  -9  -7   24.80    5.30
   6 -10  -7   -2.80    3.40
   6  10   7    8.30    5.00
   6 -10  -7   -5.30    3.90
   6  10   7   -1.10    3.80
  -6  10   7    3.30    3.80
  -6 -10  -7    7.20    4.30
   6  11   7   -7.50    3.80
   6  11   7   -1.60    3.80
   6 -11  -7   11.30    5.00
  -6 -11  -7    0.50    4.80
  -6  11   7    0.00    4.40
   6  12   7    0.60    4.30
   6 -12  -7    1.00    4.80
   6  12   7  -10.80    4.60
  -6 -12  -7    0.40    4.40
   7 -11   7   -1.00    5.20
   7  11  -7    6.60    4.20
   7  11  -7    5.20    4.10
  -7  11  -7    8.40    4.80
  -7 -11   7    1.60    3.40
   7 -10   7   17.30    6.00
   7  10  -7   19.20    4.60
  -7 -10   7    7.10    3.90
  -7  10  -7   16.60    5.40
   7   9  -7    1.20    3.60
   7   9  -7    7.70    4.90
   7  -9   7    4.20    4.90
  -7   9  -7    0.60    4.30
  -7  -9   7    7.30    3.20
   7  -8   7    6.90    4.60
   7   8  -7    8.90    3.60
   7   8  -7    3.90    3.60
  -7   8  -7    5.10    4.80
  -7  -8   7    9.70    3.30
   7  -7   7   15.20    5.10
   7  -7   7    7.40    3.50
   7   7  -7   11.50    3.80
   7   7  -7   13.00    3.80
  -7  -7   7   18.80    3.40
  -7   7  -7   12.70    4.60
  -7  -7   7   10.00    2.60
   7  -6   7    4.20    4.20
   7   6  -7    6.10    3.30
   7   6  -7    0.80    3.10
  -7  -6   7    7.80    2.90
  -7   6  -7    2.50    3.40
   7   5  -7   33.00    4.40
   7  -5   7   28.10    5.20
   7   5  -7   27.70    4.20
   7  -5   7   19.10    4.80
  -7  -5   7   31.50    3.60
  -7  -5   7   27.90    3.30
  -7   5  -7   31.40    4.90
   7   4  -7    9.60    3.20
   7  -4   7    8.80    4.00
   7   4  -7    7.60    3.20
   7  -4   7    6.50    3.70
  -7  -4   7    6.20    2.70
  -7   4  -7    8.70    3.60
  -7  -4   7   11.80    2.60
   7  -3   7   43.70    5.40
   7   3  -7   38.80    4.40
   7  -3   7   45.80    5.90
   7   3  -7   37.20    4.20
  -7   3  -7   43.40    5.00
  -7  -3   7   35.60    3.60
  -7  -3   7   35.70    3.90
   7   2  -7   27.30    3.90
   7  -2   7   24.40    4.70
   7  -2   7   25.20    4.80
   7   2  -7   23.90    3.90
  -7  -2   7   22.60    3.20
  -7   2  -7   25.50    4.50
  -7  -2   7   24.50    3.60
  -7   2  -7   22.60    4.10
   7   1  -7   12.70    3.30
   7  -1   7   23.80    4.60
   7   1  -7   21.70    3.70
   7  -1   7   13.60    4.10
  -7  -1   7   14.20    2.90
  -7   1  -7   22.60    4.10
  -7   1  -7   22.20    4.20
  -7  -1   7   15.30    3.10
   7   0   7   81.39    7.30
   7   0  -7   76.49    5.90
   7   0   7   91.09    7.30
   7   0  -7   81.69    5.80
  -7   0  -7   77.69    7.50
  -7   0   7   78.09    4.90
  -7   0   7   74.29    5.50
   7  -1  -7   13.50    3.40
   7   1   7   17.30    4.30
   7   1   7   16.60    4.40
   7  -1  -7   18.40    3.90
  -7   1   7   16.40    3.20
  -7  -1  -7   19.90    4.90
  -7   1   7   15.40    3.30
   7  -2  -7   24.60    4.10
   7   2   7   21.80    4.20
   7   2   7   18.40    4.40
   7  -2  -7   22.50    4.00
  -7  -2  -7   26.40    4.50
  -7   2   7   24.70    3.50
  -7  -2  -7   28.10    4.30
  -7   2   7   22.80    3.50
   7  -3  -7   41.30    4.90
   7   3   7   32.60    4.70
   7  -3  -7   42.60    4.70
   7   3   7   35.00    4.90
  -7  -3  -7   42.10    6.50
  -7  -3  -7   40.40    4.80
  -7   3   7   42.70    5.00
  -7   3   7   39.00    4.10
   7   4   7    2.80    3.40
   7  -4  -7    7.60    3.90
   7  -4  -7   11.40    3.60
   7   4   7    8.60    3.70
  -7  -4  -7    5.90    3.20
  -7   4   7    8.80    3.00
  -7   4   7   11.90    3.40
   7  -5  -7   23.90    4.30
   7   5   7   21.40    4.50
   7  -5  -7   30.90    4.60
   7   5   7   34.80    5.50
  -7   5   7   30.10    4.10
  -7  -5  -7   31.10    5.00
  -7   5   7   35.80    4.30
   7   6   7    2.10    3.80
   7  -6  -7    4.40    3.40
   7  -6  -7    8.50    4.20
   7   6   7    5.20    3.70
  -7   6   7    1.10    3.10
  -7  -6  -7    7.40    4.10
   7   7   7   18.60    4.90
   7  -7  -7   11.00    4.60
   7  -7  -7    4.00    3.60
   7   7   7   11.60    4.10
  -7   7   7    5.00    3.60
  -7  -7  -7   14.90    4.80
   7   8   7    1.60    3.90
   7  -8  -7    8.50    3.90
   7   8   7    9.90    4.40
   7  -8  -7    3.90    4.20
  -7  -8  -7    6.90    4.20
  -7   8   7    6.70    4.00
   7   9   7    9.30    4.50
   7  -9  -7    1.10    3.10
   7  -9  -7    3.30    4.50
   7   9   7    9.20    4.30
  -7   9   7    2.40    4.10
  -7  -9  -7    2.30    3.90
   7  10   7   11.30    4.60
   7 -10  -7   11.40    4.90
  -7  10   7   15.80    4.80
  -7 -10  -7   18.00    4.70
   7  11   7    6.20    4.10
   7 -11  -7   -1.60    4.90
  -7  11   7    3.00    4.80
  -7 -11  -7   -2.20    3.90
   8   9  -7   19.30    4.50
   8  -9   7   15.30    5.80
  -8   9  -7   29.90    6.50
  -8  -9   7   27.60    4.30
   8   8  -7    8.70    4.00
   8  -8   7    5.60    4.60
   8   8  -7    6.60    4.00
  -8   8  -7    5.90    4.50
  -8  -8   7    5.00    3.10
   8   7  -7   13.40    3.90
   8  -7   7    5.50    4.70
   8   7  -7   13.50    4.80
  -8  -7   7   12.40    3.30
  -8   7  -7    5.60    4.70
   8  -6   7   11.40    4.30
   8   6  -7    0.80    3.40
   8  -6   7    7.30    4.60
   8   6  -7    4.90    3.50
  -8  -6   7    0.30    2.80
  -8   6  -7    5.90    4.20
   8  -5   7   29.50    5.10
   8  -5   7   24.10    5.50
   8   5  -7   34.90    4.70
   8   5  -7   35.30    5.20
  -8  -5   7   34.40    3.90
  -8   5  -7   35.70    5.70
  -8  -5   7   27.40    3.80
   8  -4   7   10.50    4.20
   8   4  -7    9.70    3.70
   8   4  -7    6.90    3.50
  -8  -4   7    7.50    2.80
  -8   4  -7    8.30    4.00
  -8  -4   7    6.20    2.90
   8   3  -7    8.60    3.60
   8   3  -7   14.60    3.90
   8  -3   7   13.90    4.50
   8  -3   7    6.80    4.30
  -8   3  -7    7.50    4.00
  -8  -3   7   11.60    3.00
  -8  -3   7   16.80    3.40
   8   2  -7    7.90    3.50
   8  -2   7    4.70    4.20
   8  -2   7   -0.40    3.80
   8   2  -7    5.20    3.20
  -8  -2   7    1.40    2.80
  -8  -2   7    2.80    2.60
  -8   2  -7    5.60    3.80
   8   1  -7   20.80    4.10
   8  -1   7   15.90    4.20
   8  -1   7   12.20    4.30
   8   1  -7   17.60    3.90
  -8   1  -7   14.40    4.20
  -8  -1   7   16.70    3.20
  -8  -1   7   25.40    4.40
   8   0   7   -2.00    3.50
   8   0   7    2.80    4.00
   8   0  -7    1.50    3.20
   8   0  -7   -0.50    3.00
  -8   0   7    1.50    2.80
  -8   0  -7    2.70    3.60
  -8   0   7    0.90    2.50
   8   1   7   22.80    4.90
   8  -1  -7   19.90    4.20
   8  -1  -7   18.00    4.30
   8   1   7   26.60    5.40
  -8   1   7   18.60    3.40
  -8  -1  -7   16.80    4.20
  -8   1   7   14.70    3.70
   8   2   7    2.90    3.90
   8  -2  -7    1.80    3.60
   8   2   7   -3.20    3.40
   8  -2  -7    3.00    3.30
  -8   2   7    1.00    2.60
  -8   2   7    6.10    3.10
  -8  -2  -7    5.30    3.80
   8   3   7    4.80    3.80
   8   3   7   15.20    4.70
   8  -3  -7   11.80    4.10
   8  -3  -7    8.30    3.60
  -8   3   7   11.10    3.40
  -8  -3  -7   12.10    4.10
   8   4   7    2.50    3.80
   8  -4  -7    5.30    3.60
   8  -4  -7    6.20    3.50
   8   4   7    3.00    3.90
  -8  -4  -7    3.80    3.80
  -8   4   7    5.30    3.10
   8   5   7   27.50    6.40
   8   5   7   28.30    5.60
   8  -5  -7   31.60    5.30
  -8   5   7   30.50    4.80
  -8  -5  -7   28.80    5.30
   8   6   7    0.40    3.90
   8  -6  -7    8.10    4.50
   8  -6  -7    1.70    3.70
   8   6   7    0.70    4.10
  -8   6   7    2.60    3.40
  -8  -6  -7    6.40    4.00
   8   7   7   13.70    5.30
   8   7   7   16.60    5.30
   8  -7  -7   12.50    4.80
   8  -7  -7   20.20    4.50
  -8  -7  -7   15.50    4.60
  -8   7   7    9.10    4.30
   8  -8  -7   10.70    3.90
   8   8   7    6.30    4.70
   8   8   7    8.60    4.60
   8  -8  -7    3.40    4.60
  -8  -8  -7   10.20    4.80
  -8   8   7    6.70    4.30
   8   9   7   25.40    5.70
   8  -9  -7   21.60    5.70
  -8  -9  -7   22.30    5.40
  -8   9   7   19.70    4.90
   9   7  -7    3.60    4.30
   9  -7   7    2.10    4.40
   9   7  -7   -1.30    3.60
  -9  -7   7    5.00    3.10
  -9   7  -7   15.70    5.20
   9   6  -7   -0.30    3.40
   9   6  -7    2.50    3.50
   9  -6   7    2.30    4.70
  -9   6  -7   -2.60    4.20
  -9  -6   7    9.40    3.00
   9   5  -7   11.80    4.10
   9  -5   7   13.50    5.00
   9   5  -7   11.70    4.00
  -9  -5   7   10.10    2.80
  -9   5  -7    6.50    4.10
   9  -4   7   18.80    5.50
   9   4  -7   15.60    4.20
   9  -4   7   19.30    4.90
  -9  -4   7   19.40    3.40
  -9   4  -7   16.20    4.90
   9  -3   7    7.30    4.70
   9   3  -7    7.80    3.90
   9   3  -7    5.00    4.10
   9  -3   7   13.60    4.70
  -9  -3   7   12.20    3.00
  -9   3  -7   13.20    4.20
   9   2  -7    3.10    3.60
   9  -2   7    6.20    4.20
   9  -2   7    8.70    4.80
   9   2  -7    7.20    3.90
  -9  -2   7    6.90    2.90
  -9   2  -7    8.70    4.00
   9  -1   7   -0.10    4.10
   9   1  -7   -0.70    3.30
   9   1  -7    2.70    3.60
   9  -1   7    4.00    4.20
  -9   1  -7    2.90    3.60
  -9  -1   7    2.50    2.50
   9   0  -7    7.10    3.70
   9   0   7    8.00    4.30
   9   0   7    1.40    3.90
   9   0  -7    1.30    3.70
  -9   0  -7    5.00    4.00
  -9   0   7    3.90    2.90
   9   1   7    8.90    4.30
   9  -1  -7    5.10    4.20
   9   1   7    6.20    4.60
  -9  -1  -7   15.00    4.30
  -9   1   7    8.10    3.20
   9   2   7    7.50    4.10
   9   2   7   -1.60    4.10
   9  -2  -7    2.80    3.80
   9  -2  -7    3.30    3.60
  -9  -2  -7    4.60    3.90
  -9   2   7    2.50    2.80
   9   3   7    9.90    4.40
   9   3   7   16.90    5.40
   9  -3  -7   14.00    4.50
   9  -3  -7   13.40    4.40
  -9   3   7    6.30    3.40
  -9  -3  -7    8.70    4.40
   9   4   7   21.00    5.50
   9   4   7   12.80    5.30
   9  -4  -7   22.00    5.30
   9  -4  -7   18.70    4.60
  -9  -4  -7   24.20    5.20
   9   5   7    5.90    4.10
   9   5   7   12.00    4.60
   9  -5  -7   15.80    4.60
   9  -5  -7    7.70    4.70
  -9   5   7    8.90    3.60
  -9  -5  -7   11.30    4.30
   9   6   7    1.30    4.30
   9  -6  -7    3.20    4.40
   9   6   7    5.60    4.40
   9  -6  -7    9.50    4.30
  -9   6   7    4.20    3.70
  -9  -6  -7    5.30    4.60
   9  -7  -7    4.50    3.90
   9   7   7    4.90    4.80
   9  -7  -7    9.10    4.90
  -9  -7  -7    9.80    4.80
  -9   7   7    4.10    4.20
  10   4  -7   21.40    5.10
  10  -4   7   29.20    6.60
  10   4  -7   32.10    5.20
 -10  -4   7   21.70    3.70
 -10   4  -7   28.60    5.10
  10   3  -7    2.00    4.20
  10  -3   7    1.30    4.70
  10   3  -7    8.30    4.20
 -10   3  -7    8.00    4.50
 -10  -3   7    0.00    2.60
  10  -2   7    1.00    4.80
  10   2  -7    3.20    4.00
  10   2  -7    5.70    4.10
  10  -2   7    2.40    4.90
 -10   2  -7    6.80    4.80
 -10  -2   7    6.00    3.10
  10  -1   7   12.30    5.00
  10  -1   7    6.30    5.20
  10   1  -7   13.40    4.40
 -10  -1   7    8.70    3.20
 -10   1  -7   13.90    5.10
  10   0  -7    6.20    4.10
  10   0  -7    9.60    4.50
  10   0   7    0.50    4.00
  10   0   7    8.80    5.40
 -10   0  -7    6.40    4.40
 -10   0   7   -3.30    2.90
  10   1   7    7.80    4.70
  10  -1  -7   12.00    4.40
  10   1   7   17.90    5.60
  10  -1  -7    7.80    4.50
 -10  -1  -7   10.30    4.30
 -10   1   7   11.90    3.40
  10   2   7    5.80    5.90
  10  -2  -7   10.00    4.50
  10  -2  -7    3.00    4.20
  10   2   7    7.10    5.00
 -10   2   7    0.10    3.20
 -10  -2  -7    0.30    4.10
  10  -3  -7   -0.90    4.00
  10  -3  -7    0.10    4.40
  10   3   7    7.10    5.30
  10   3   7    6.60    5.50
 -10  -3  -7    3.40    4.20
 -10   3   7    9.20    4.00
  10   4   7   46.40    8.00
  10  -4  -7   30.30    6.10
  10   4   7   24.80    6.10
  10  -4  -7   21.20    5.40
 -10   4   7   26.10    4.60
 -10  -4  -7   21.10    5.40
   0  15  -8   14.80    5.40
   0 -15   8   11.50    5.70
   0 -14   8   11.20    4.80
   0  14  -8    8.40    4.50
   0 -13   8    1.70    3.80
   0  13  -8   -6.50    3.30
   0  13  -8    1.60    4.00
   0  12  -8    4.80    3.80
   0  12  -8    7.80    3.90
   0  11  -8    2.80    3.20
   0  11  -8   -1.40    3.20
   0 -10   8  108.79    6.60
   0  10  -8  111.79    7.50
   0  10  -8  112.09    7.20
   0 -10   8  116.39    7.70
   0   9  -8   51.29    5.10
   0  -9   8   43.20    4.90
   0   9  -8   52.99    5.20
   0  -9   8   46.90    4.50
   0   8  -8  145.79    7.10
   0   8  -8  145.59    7.10
   0  -8   8  153.58    7.60
   0  -8   8  139.29    6.50
   0   7  -8   15.60    2.80
   0  -7   8   18.70    2.80
   0   7  -8   17.60    3.10
   0  -7   8    8.00    2.80
   0   6  -8 1495.55   34.50
   0  -6   8 1512.95   34.70
   0   6  -8 1492.45   34.50
   0   5  -8   69.59    3.80
   0   5  -8   72.79    4.00
   0  -5   8   69.29    3.70
   0  -5   8   75.39    4.10
   0   4  -8  138.99    4.90
   0  -4   8  140.99    5.00
   0   4  -8  138.89    4.90
   0  -4   8  130.69    4.60
   0  -3   8  622.24   14.40
   0   3  -8  613.64   14.60
   0  -3   8  644.84   14.70
   0   3  -8  622.14   14.50
   0   2  -8  395.96    9.10
   0   2  -8  347.87    9.00
   0  -2   8  373.46    9.00
   0  -2   8  390.36    9.00
   0  -1   8  467.55   10.90
   0   1  -8  483.85   10.90
   0   1  -8  485.65   10.90
   0  -1   8  484.05   10.90
   0   0  -8 3703.13   78.19
   0   0   8 3662.03   77.99
   0   1   8  492.15   11.50
   0  -1  -8  470.85   11.60
   0   1   8  508.45   11.70
   0  -1  -8  501.25   11.40
   0   2   8  374.06    9.50
   0  -2  -8  390.46    9.50
   0   2   8  383.26    9.70
   0  -2  -8  387.46    9.80
   0  -3  -8  601.04   14.70
   0  -3  -8  626.94   15.00
   0   3   8  622.64   14.70
   0   4   8  140.09    5.40
   0  -4  -8  128.99    5.00
   0   4   8  131.39    5.00
   0  -5  -8   64.29    4.40
   0   5   8   73.69    4.20
   0   5   8   79.59    4.50
   0  -6  -8 1566.44   35.50
   0   6   8 1531.65   35.40
   0   6   8 1530.05   36.10
   0  -7  -8   11.20    2.40
   0   7   8   14.00    3.30
   0   7   8   18.10    3.40
   0   8   8  140.49    7.50
   0   8   8  147.79    7.40
   0  -8  -8  153.38    8.10
   0  -8  -8  143.89    7.00
   0  -9  -8   52.89    5.80
   0   9   8   53.59    5.30
   0  -9  -8   51.29    5.50
   0   9   8   43.70    5.30
   0 -10  -8  114.59    8.30
   0  10   8  115.49    7.60
   0 -10  -8  115.49    7.20
   0  10   8  119.99    8.30
   0 -11  -8    4.70    3.70
   0 -11  -8    7.60    3.30
   0  11   8    8.30    3.80
   0  12   8    9.50    4.30
   0  12   8    5.20    4.10
   0 -12  -8    0.70    4.20
   0 -13  -8   -0.60    4.30
   0  14   8    9.50    4.30
   0 -14  -8   20.20    6.10
   0  15   8   16.90    5.00
   0 -15  -8   16.50    6.20
   1  15  -8   -0.30    4.50
   1 -15   8    5.10    5.30
  -1 -15   8   -0.40    4.40
  -1  15  -8    1.30    4.60
   1  14  -8   16.00    5.00
   1  14  -8    8.10    4.50
  -1 -14   8   23.70    5.70
  -1  14  -8   10.00    4.90
   1  13  -8   14.10    4.90
   1 -13   8    7.40    4.90
   1  13  -8   -1.90    3.60
  -1  13  -8    7.50    4.60
  -1 -13   8    4.00    4.20
  -1  13  -8    8.60    4.30
   1 -12   8   19.70    4.90
   1  12  -8   11.20    4.20
   1  12  -8    9.20    3.80
  -1  12  -8   17.10    5.30
  -1 -12   8   11.00    4.70
  -1  12  -8   12.20    4.00
   1  11  -8   41.10    5.10
   1 -11   8   32.90    4.70
   1  11  -8   27.70    4.70
  -1 -11   8   29.30    5.00
  -1  11  -8   36.70    5.10
  -1  11  -8   23.00    4.20
   1 -10   8   97.59    7.40
   1  10  -8   79.79    6.40
   1  10  -8   92.59    6.80
  -1  10  -8  104.99    7.50
  -1 -10   8   90.29    5.80
  -1  10  -8   94.29    7.10
  -1 -10   8   89.79    7.00
   1   9  -8   15.20    3.50
   1  -9   8   18.10    4.00
   1  -9   8   22.90    3.80
   1   9  -8   16.90    3.60
  -1   9  -8   19.00    3.90
  -1   9  -8   18.30    4.10
  -1  -9   8   14.30    3.50
  -1  -9   8   12.00    2.90
   1   8  -8  111.29    6.20
   1  -8   8  117.29    7.10
   1   8  -8  101.99    6.10
   1  -8   8  109.89    6.00
  -1   8  -8  102.19    6.60
  -1   8  -8   96.89    6.30
  -1  -8   8  110.59    5.60
   1  -7   8  122.89    6.50
   1   7  -8  110.99    5.70
   1   7  -8  119.69    5.70
   1  -7   8  107.59    5.60
  -1   7  -8  108.79    6.00
  -1  -7   8  115.09    5.30
  -1   7  -8  126.09    6.20
   1   6  -8   15.40    2.50
   1  -6   8    9.30    2.50
   1  -6   8   12.00    2.40
   1   6  -8    9.10    2.20
  -1  -6   8   16.80    2.70
  -1   6  -8   13.40    2.70
  -1   6  -8   14.80    2.80
   1   5  -8   44.00    3.20
   1   5  -8   45.70    3.00
   1  -5   8   41.90    3.30
   1  -5   8   36.90    3.60
  -1   5  -8   31.90    3.30
  -1  -5   8   40.70    3.20
  -1   5  -8   41.10    3.60
  -1  -5   8   42.10    2.90
   1  -4   8  248.78    7.40
   1   4  -8  261.97    7.10
   1  -4   8  254.77    7.70
   1   4  -8  248.08    6.90
  -1   4  -8  250.37    7.60
  -1  -4   8  253.07    6.80
  -1  -4   8  257.27    7.30
  -1   4  -8  253.17    7.60
   1   3  -8   95.09    3.30
   1   3  -8   97.99    3.40
   1  -3   8   90.29    3.80
   1  -3   8   98.99    4.10
  -1   3  -8   90.79    3.90
  -1  -3   8   92.09    3.10
  -1   3  -8   90.59    4.10
  -1  -3   8   91.49    3.30
   1  -2   8  579.04   13.80
   1  -2   8  604.54   13.80
   1   2  -8  581.14   12.90
   1   2  -8  589.44   12.80
  -1   2  -8  548.05   13.80
  -1   2  -8  586.44   14.00
  -1  -2   8  579.34   12.80
   1  -1   8 2341.67   51.79
   1  -1   8 2420.86   51.79
  -1   1  -8 2411.46   51.79
  -1   1  -8 2449.45   51.79
   1   0   8 9999.00  215.78
  -1   0  -8 9752.62  215.38
   1  -1  -8 2503.35   51.19
   1   1   8 2355.96   51.99
   1   1   8 2419.46   52.09
   1  -1  -8 2434.36   51.29
  -1   1   8 2362.56   51.09
  -1  -1  -8 2336.77   51.79
  -1  -1  -8 2380.86   51.99
  -1   1   8 2425.86   51.29
   1   2   8  581.24   14.20
   1   2   8  603.94   14.00
   1  -2  -8  611.44   13.60
   1  -2  -8  563.64   13.70
  -1   2   8  597.34   13.60
  -1  -2  -8  562.44   14.00
  -1  -2  -8  593.34   14.60
  -1   2   8  580.04   13.80
   1   3   8   86.49    4.40
   1   3   8   97.49    4.30
   1  -3  -8   95.19    4.10
   1  -3  -8   94.69    3.80
  -1  -3  -8  103.39    4.60
  -1   3   8   91.09    4.00
  -1  -3  -8   93.49    4.00
  -1   3   8   91.19    3.80
   1  -4  -8  249.38    7.50
   1   4   8  267.07    8.30
   1  -4  -8  257.57    8.00
   1   4   8  251.77    7.90
  -1  -4  -8  262.67    8.10
  -1  -4  -8  246.08    7.80
  -1   4   8  270.07    7.90
  -1   4   8  258.87    7.60
   1  -5  -8   43.50    3.50
   1   5   8   52.09    3.90
   1   5   8   46.60    4.10
   1  -5  -8   46.70    3.90
  -1   5   8   41.50    3.60
  -1   5   8   38.60    3.60
  -1  -5  -8   42.00    3.50
   1   6   8   12.90    2.60
   1   6   8   12.00    2.90
   1  -6  -8   13.60    2.80
   1  -6  -8   14.70    2.80
  -1  -6  -8   16.60    3.20
  -1   6   8   14.60    3.30
  -1   6   8    7.40    2.20
  -1  -6  -8   11.20    3.00
   1  -7  -8  110.99    5.90
   1   7   8  123.69    6.40
   1   7   8  123.09    6.70
  -1  -7  -8  129.09    6.70
  -1   7   8  110.69    6.30
  -1  -7  -8  120.39    6.10
  -1   7   8  118.59    6.30
   1   8   8  118.39    7.30
   1  -8  -8  107.19    6.40
   1   8   8  107.99    6.70
  -1  -8  -8  112.79    6.60
  -1   8   8  122.19    6.90
  -1   8   8  108.29    7.10
  -1  -8  -8  113.99    7.20
   1   9   8   13.80    3.90
   1  -9  -8   15.40    3.70
   1   9   8    9.10    3.30
   1  -9  -8    9.40    3.60
  -1  -9  -8   20.10    4.30
  -1   9   8   24.00    4.50
  -1   9   8   13.90    3.80
  -1  -9  -8   17.50    3.60
   1 -10  -8   83.69    7.40
   1  10   8   83.59    7.10
   1 -10  -8   90.59    6.80
   1  10   8   97.79    7.70
  -1 -10  -8   87.99    6.60
  -1  10   8  101.89    7.70
  -1  10   8   92.39    7.00
  -1 -10  -8  102.49    7.80
   1  11   8   27.80    5.30
   1  11   8   31.40    5.10
   1 -11  -8   37.60    4.80
   1 -11  -8   36.40    6.00
  -1  11   8   25.10    5.00
  -1  11   8   44.30    6.20
  -1 -11  -8   35.00    4.40
  -1 -11  -8   32.60    5.50
   1  12   8    9.90    4.10
   1  12   8    6.70    3.90
   1 -12  -8    5.60    4.00
  -1 -12  -8    7.10    4.00
  -1  12   8    7.60    4.50
   1  13   8    4.20    4.00
   1 -13  -8    0.30    4.60
  -1  13   8    2.30    5.10
  -1 -13  -8    3.90    4.10
   1  14   8   11.20    4.80
   1 -14  -8   18.40    5.90
  -1 -14  -8   26.80    7.30
  -1  14   8   12.90    5.00
   1 -15  -8    0.60    5.20
   1  15   8   -0.60    4.20
  -1 -15  -8   -2.40    4.10
  -1  15   8    4.60    5.00
   2  15  -8   -2.90    3.80
   2 -15   8   -4.30    4.50
  -2 -15   8    2.80    4.10
  -2  15  -8    3.50    5.10
   2  14  -8   14.10    4.40
   2  14  -8   -0.60    3.90
   2 -14   8   12.70    6.00
  -2  14  -8    1.60    4.40
  -2 -14   8    2.80    4.20
   2  13  -8    7.90    4.00
   2 -13   8    9.90    4.80
   2  13  -8    8.40    4.30
  -2 -13   8    9.30    4.50
  -2  13  -8   10.30    4.40
   2  12  -8   12.80    4.30
   2  12  -8   17.70    4.40
   2 -12   8   13.50    4.80
  -2  12  -8   18.10    5.00
  -2  12  -8   21.30    4.90
  -2 -12   8   16.60    4.80
   2  11  -8   27.00    4.50
   2  11  -8   29.50    4.90
   2 -11   8   27.80    5.20
  -2  11  -8   29.60    4.60
  -2 -11   8   29.10    5.60
  -2  11  -8   35.00    5.30
   2  10  -8    7.70    3.30
   2 -10   8   12.10    3.90
   2 -10   8    8.00    3.00
   2  10  -8    5.70    3.20
  -2  10  -8   18.30    4.20
  -2  10  -8    6.20    3.40
  -2 -10   8   13.50    3.90
   2  -9   8    7.40    3.80
   2  -9   8    6.50    2.80
   2   9  -8    3.80    2.80
   2   9  -8    5.90    3.20
  -2  -9   8    7.90    3.40
  -2   9  -8    6.40    3.70
  -2  -9   8    6.70    2.60
  -2   9  -8    2.10    3.50
   2  -8   8  223.18    9.70
   2   8  -8  209.58    8.20
   2  -8   8  211.28    8.40
   2   8  -8  195.68    8.20
  -2  -8   8  198.08    9.00
  -2   8  -8  196.08    9.10
  -2  -8   8  209.08    7.60
  -2   8  -8  224.98    9.10
   2  -7   8   64.19    5.50
   2   7  -8   49.00    4.30
   2  -7   8   51.09    4.70
   2   7  -8   55.29    4.40
  -2   7  -8   53.39    5.10
  -2   7  -8   55.19    5.20
  -2  -7   8   57.79    4.80
  -2  -7   8   52.39    3.90
   2  -6   8   25.10    3.10
   2   6  -8   25.80    2.90
   2  -6   8   23.40    3.60
   2   6  -8   30.10    3.20
  -2  -6   8   27.30    3.20
  -2  -6   8   28.40    3.30
  -2   6  -8   31.70    3.90
   2  -5   8  194.58    7.40
   2   5  -8  199.08    6.30
   2  -5   8  181.08    6.80
   2   5  -8  191.58    6.20
  -2   5  -8  187.78    7.10
  -2  -5   8  193.28    5.90
  -2  -5   8  190.38    6.30
  -2   5  -8  190.18    7.00
   2  -4   8  689.33   17.20
   2  -4   8  670.63   16.70
   2   4  -8  682.43   15.90
   2   4  -8  677.63   15.90
  -2   4  -8  684.93   16.90
  -2  -4   8  686.83   15.60
  -2  -4   8  666.73   16.10
  -2   4  -8  659.03   16.70
   2  -3   8  868.31   21.20
   2  -3   8  893.41   21.00
   2   3  -8  909.51   19.90
   2   3  -8  884.21   20.00
  -2  -3   8  904.51   19.60
  -2   3  -8  894.71   21.10
  -2   3  -8  894.21   21.30
   2   2  -8  771.52   16.60
   2  -2   8  750.12   17.90
   2   2  -8  767.52   16.60
   2  -2   8  753.22   18.00
  -2  -2   8  724.33   16.40
  -2   2  -8  742.13   18.00
  -2  -2   8  775.12   16.30
   2  -1   8  311.17    8.60
   2   1  -8  309.17    7.10
   2   1  -8  311.77    7.00
   2  -1   8  317.27    8.80
  -2   1  -8  308.97    8.50
  -2   1  -8  291.17    8.40
   2   0  -8    2.20    0.90
   2   0   8   -0.20    1.50
   2   0   8    1.00    1.70
   2   0  -8    0.10    0.90
  -2   0  -8   -0.10    1.60
  -2   0  -8    2.90    1.60
  -2   0   8    0.40    0.80
  -2   0   8    1.30    0.90
   2  -1  -8  307.17    7.50
   2  -1  -8  316.87    7.60
   2   1   8  322.97    8.70
   2   1   8  327.97    8.60
  -2  -1  -8  323.07    8.60
  -2  -1  -8  304.17    8.50
  -2   1   8  274.17    7.30
  -2   1   8  301.37    7.60
   2   2   8  773.32   18.50
   2  -2  -8  760.22   17.60
   2   2   8  746.53   18.30
   2  -2  -8  778.12   17.40
  -2   2   8  775.52   17.40
  -2  -2  -8  762.12   18.20
  -2  -2  -8  759.32   18.30
  -2   2   8  756.92   17.60
   2  -3  -8  866.11   20.70
   2  -3  -8  901.61   20.60
   2   3   8  899.41   21.00
   2   3   8  863.01   21.40
  -2  -3  -8  925.91   21.40
  -2  -3  -8  854.11   21.00
  -2   3   8  894.61   20.70
  -2   3   8  906.01   20.50
   2  -4  -8  671.73   16.80
   2   4   8  670.03   17.40
   2  -4  -8  672.63   16.50
   2   4   8  660.13   16.80
  -2  -4  -8  693.33   17.50
  -2   4   8  685.53   16.40
  -2   4   8  664.93   16.90
   2  -5  -8  193.78    6.80
   2   5   8  191.28    7.60
   2  -5  -8  182.98    7.10
  -2   5   8  184.58    7.30
  -2   5   8  201.68    6.90
  -2  -5  -8  197.68    7.40
  -2  -5  -8  201.68    8.00
   2  -6  -8   24.70    3.60
   2  -6  -8   27.30    3.40
   2   6   8   36.40    4.50
  -2  -6  -8   26.70    3.30
  -2   6   8   26.30    3.50
  -2   6   8   21.70    2.70
  -2  -6  -8   18.60    2.90
   2   7   8   56.39    5.20
   2  -7  -8   72.99    7.20
   2  -7  -8   54.39    5.60
  -2   7   8   64.19    5.40
  -2  -7  -8   62.69    4.90
  -2  -7  -8   55.39    5.80
  -2   7   8   60.49    5.10
   2   8   8  208.98    8.90
   2  -8  -8  224.48    9.40
   2  -8  -8  183.48    8.40
   2   8   8  185.88    9.40
  -2  -8  -8  212.18   10.00
  -2   8   8  206.38    8.80
  -2   8   8  200.18    9.10
  -2  -8  -8  220.08    8.70
   2  -9  -8    2.50    3.00
   2  -9  -8    2.80    3.50
   2   9   8    0.10    3.50
   2   9   8    5.30    3.50
  -2  -9  -8    1.50    3.70
  -2  -9  -8    4.50    3.20
  -2   9   8    3.80    3.60
  -2   9   8   10.10    3.70
   2  10   8    8.00    4.10
   2  10   8    7.00    3.80
   2 -10  -8   10.20    3.50
   2 -10  -8    8.50    4.30
  -2 -10  -8   12.60    3.60
  -2 -10  -8    6.60    3.30
  -2  10   8    9.60    3.70
   2  11   8   34.00    5.40
   2 -11  -8   28.00    4.90
   2  11   8   29.40    5.70
  -2  11   8   30.50    5.10
  -2  11   8   27.60    4.70
  -2 -11  -8   17.60    4.20
   2 -12  -8   15.00    4.60
   2  12   8   12.10    4.20
   2  12   8   15.50    5.20
  -2  12   8   18.50    4.70
  -2 -12  -8   27.80    6.30
   2  13   8   16.40    4.30
   2 -13  -8    6.80    4.20
  -2  13   8    9.60    5.80
  -2 -13  -8    6.50    5.10
   2 -14  -8    8.10    5.10
   2  14   8    5.60    4.80
  -2  14   8   -1.80    4.30
  -2 -14  -8    2.70    4.20
   2 -15  -8    1.20    5.30
   2  15   8    0.10    4.50
  -2 -15  -8   -2.50    4.70
  -2  15   8    2.10    5.20
   3 -14   8    1.90    4.70
   3  14  -8    5.70    4.10
  -3  14  -8    5.70    4.30
  -3 -14   8    3.60    4.10
   3  13  -8    0.80    3.40
   3 -13   8    1.20    4.70
   3  13  -8    7.80    4.90
  -3  13  -8   14.30    5.00
  -3 -13   8    6.90    4.50
   3  12  -8   -0.20    3.70
   3  12  -8   -0.30    3.80
   3 -12   8    7.70    4.30
  -3  12  -8    7.80    5.20
  -3 -12   8    3.80    3.50
   3 -11   8    8.70    3.70
   3  11  -8   22.60    4.20
   3  11  -8   10.40    4.00
  -3 -11   8   15.30    4.40
  -3  11  -8   13.60    4.40
  -3  11  -8   17.90    4.60
   3  10  -8   58.29    5.70
   3 -10   8   61.99    6.80
   3  10  -8   60.09    5.80
   3 -10   8   54.69    5.90
  -3  10  -8   46.90    5.10
  -3 -10   8   55.79    4.90
  -3 -10   8   66.49    6.40
  -3  10  -8   65.09    6.60
   3   9  -8   42.40    4.30
   3  -9   8   45.10    4.90
   3  -9   8   50.09    5.80
   3   9  -8   53.09    5.10
  -3  -9   8   55.99    5.60
  -3   9  -8   37.80    4.90
  -3   9  -8   46.30    5.20
  -3  -9   8   45.40    4.40
   3  -8   8   20.50    3.90
   3   8  -8   18.50    3.50
   3  -8   8   14.40    4.20
   3   8  -8   18.30    3.30
  -3  -8   8   21.90    3.30
  -3   8  -8   19.30    4.10
  -3  -8   8   15.80    3.40
  -3   8  -8   14.40    4.00
   3   7  -8   21.90    3.10
   3  -7   8   23.70    3.70
   3   7  -8   21.80    3.30
   3  -7   8   33.20    4.70
  -3   7  -8   17.00    3.20
  -3  -7   8   28.30    3.90
  -3   7  -8   26.90    4.20
  -3  -7   8   27.50    3.20
   3  -6   8   97.69    5.70
   3  -6   8   99.29    6.40
   3   6  -8   86.59    4.90
  -3   6  -8   99.29    6.20
  -3   6  -8   99.29    6.10
  -3  -6   8   89.49    5.30
  -3  -6   8   89.59    4.30
   3   5  -8  111.09    4.90
   3  -5   8  112.69    6.20
   3  -5   8  111.79    5.80
   3   5  -8  118.69    4.90
  -3   5  -8  112.99    5.90
  -3  -5   8  113.19    4.40
  -3  -5   8  111.79    4.90
  -3   5  -8  117.99    6.10
   3   4  -8  145.79    5.20
   3   4  -8  149.09    5.20
   3  -4   8  149.49    6.30
  -3   4  -8  146.79    6.30
  -3   4  -8  154.48    6.40
  -3  -4   8  156.08    5.30
  -3  -4   8  145.19    4.70
   3  -3   8   55.09    4.30
   3   3  -8   59.19    3.00
   3   3  -8   56.39    2.90
   3  -3   8   63.59    4.10
  -3   3  -8   54.19    4.10
  -3  -3   8   53.39    2.50
  -3   3  -8   45.10    3.90
   3   2  -8   74.19    3.00
   3  -2   8   68.79    4.10
   3  -2   8   76.29    4.50
   3   2  -8   75.59    2.90
  -3   2  -8   67.89    4.30
  -3  -2   8   73.79    2.60
  -3   2  -8   76.09    4.30
   3   1  -8   57.89    2.50
   3  -1   8   58.19    3.90
   3  -1   8   52.69    3.80
   3   1  -8   57.49    2.70
  -3  -1   8   55.79    2.40
  -3   1  -8   58.79    3.90
  -3   1  -8   58.99    3.90
   3   0  -8  369.66    9.10
   3   0   8  381.56   10.50
   3   0  -8  372.06    9.00
   3   0   8  362.46   10.20
  -3   0  -8  362.56   10.30
  -3   0   8  369.96    9.00
  -3   0  -8  367.56   10.50
   3   1   8   55.29    3.90
   3  -1  -8   54.69    2.70
   3   1   8   53.49    3.70
   3  -1  -8   57.09    2.90
  -3   1   8   59.29    2.90
  -3  -1  -8   55.29    4.10
  -3   1   8   58.39    2.70
  -3  -1  -8   55.39    4.10
   3   2   8   78.79    4.30
   3  -2  -8   67.69    3.40
   3  -2  -8   75.79    3.70
   3   2   8   74.89    4.60
  -3  -2  -8   76.39    4.40
  -3   2   8   74.59    3.50
  -3   2   8   77.89    3.40
  -3  -2  -8   76.49    4.40
   3   3   8   56.59    4.30
   3   3   8   49.30    4.10
   3  -3  -8   55.99    3.70
   3  -3  -8   51.09    3.30
  -3  -3  -8   48.10    3.90
  -3   3   8   58.29    3.50
  -3  -3  -8   57.89    4.20
  -3   3   8   53.79    3.30
   3  -4  -8  141.19    5.80
   3   4   8  151.08    6.30
   3   4   8  162.98    6.70
   3  -4  -8  145.19    6.10
  -3  -4  -8  172.08    7.90
  -3  -4  -8  154.78    6.80
  -3   4   8  143.09    6.10
  -3   4   8  148.69    5.80
   3   5   8  116.59    6.80
   3   5   8  122.29    6.30
   3  -5  -8  112.19    5.40
   3  -5  -8  112.79    6.00
  -3   5   8  119.49    5.70
  -3   5   8  114.09    5.50
  -3  -5  -8  106.59    5.60
  -3  -5  -8  111.29    6.50
   3  -6  -8   76.99    5.80
   3  -6  -8   96.19    5.50
   3   6   8   92.39    6.00
   3   6   8   97.29    6.40
  -3   6   8   88.49    5.60
  -3   6   8  102.59    5.80
  -3  -6  -8   96.79    6.50
  -3  -6  -8   95.99    5.70
   3  -7  -8   24.50    4.20
   3   7   8   27.20    4.00
   3  -7  -8   21.30    3.20
   3   7   8   18.40    3.80
  -3  -7  -8   18.70    3.20
  -3   7   8   23.10    3.80
  -3   7   8   22.20    3.80
  -3  -7  -8   29.90    4.70
   3  -8  -8   20.00    4.60
   3   8   8   22.20    3.70
   3  -8  -8   15.10    3.30
  -3  -8  -8   15.30    3.50
  -3   8   8   26.40    4.20
  -3  -8  -8   20.90    3.80
  -3   8   8   20.30    4.00
   3  -9  -8   47.70    5.50
   3  -9  -8   54.59    5.20
   3   9   8   46.80    4.80
   3   9   8   46.30    5.70
  -3  -9  -8   39.30    5.40
  -3  -9  -8   31.30    4.60
  -3   9   8   50.79    5.80
  -3   9   8   43.60    4.60
   3  10   8   58.49    6.60
   3 -10  -8   52.09    5.90
   3 -10  -8   61.39    5.90
   3  10   8   48.40    5.10
  -3  10   8   68.89    6.60
  -3  10   8   55.19    5.90
  -3 -10  -8   36.50    4.70
   3 -11  -8   20.00    5.10
   3  11   8    7.10    4.00
   3  11   8   18.80    4.10
   3 -11  -8    7.70    3.50
  -3  11   8   17.20    4.20
  -3 -11  -8   14.70    4.20
   3  12   8    8.10    4.70
   3 -12  -8    7.00    5.30
   3  12   8    9.80    4.50
  -3 -12  -8   -0.50    4.30
  -3  12   8    9.60    4.70
   3  13   8    7.90    4.20
  -3 -13  -8    4.00    4.30
  -3  13   8    3.90    6.30
   3 -14  -8    3.60    4.80
   3  14   8    0.80    4.70
  -3  14   8    1.20    4.60
  -3 -14  -8    8.20    5.50
   4  14  -8    2.60    4.70
   4 -14   8    7.50    4.80
   4  14  -8    3.50    3.70
  -4  14  -8    5.60    5.30
  -4 -14   8    1.60    4.60
   4  13  -8   13.00    4.90
   4 -13   8    6.00    4.90
   4  13  -8    9.60    4.10
  -4 -13   8   15.40    4.50
  -4  13  -8   11.10    4.80
   4 -12   8   22.90    5.30
   4  12  -8   25.60    4.60
   4  12  -8   17.30    4.50
  -4  12  -8   26.90    6.00
   4  11  -8   11.60    4.10
   4 -11   8   10.90    4.70
   4  11  -8   11.90    3.60
  -4  11  -8    4.80    4.50
  -4 -11   8    7.30    3.50
   4 -10   8   70.19    6.90
   4  10  -8   62.89    6.00
   4  10  -8   63.89    6.20
   4 -10   8   73.19    7.90
  -4  10  -8   81.39    7.50
  -4 -10   8   69.79    6.50
  -4 -10   8   72.89    5.50
  -4  10  -8   79.29    7.90
   4  -9   8   38.10    4.50
   4  -9   8   51.39    6.50
   4   9  -8   39.90    4.60
   4   9  -8   39.50    4.40
  -4  -9   8   41.30    4.20
  -4  -9   8   41.60    4.70
  -4   9  -8   35.20    4.60
   4  -8   8   78.69    7.40
   4   8  -8   76.09    5.70
   4   8  -8   72.39    5.60
   4  -8   8  118.29    9.90
  -4  -8   8   81.59    5.00
  -4   8  -8   74.39    7.10
  -4   8  -8   82.09    6.70
  -4  -8   8   77.09    5.90
   4  -7   8    0.10    3.60
   4   7  -8    3.00    2.60
   4  -7   8    2.70    5.50
   4   7  -8    3.70    2.70
  -4   7  -8    2.80    3.00
  -4  -7   8    0.40    2.60
  -4  -7   8    0.20    2.20
  -4   7  -8    2.50    3.30
   4  -6   8  277.37   10.80
   4   6  -8  271.37    9.10
   4  -6   8  273.37   10.20
  -4  -6   8  280.17    8.40
  -4   6  -8  275.77   10.60
  -4   6  -8  286.17   10.50
  -4  -6   8  275.17    9.20
   4  -5   8  266.17   10.00
   4   5  -8  251.07    8.20
   4  -5   8  258.97    9.60
  -4   5  -8  268.47    9.60
  -4  -5   8  244.68    8.10
  -4  -5   8  257.47    7.60
  -4   5  -8  257.67    9.80
   4   4  -8  229.18    7.30
   4  -4   8  214.08    8.30
   4  -4   8  220.68    8.70
   4   4  -8  215.18    7.10
  -4  -4   8  216.78    6.40
  -4   4  -8  208.68    8.30
  -4   4  -8  217.68    8.30
  -4  -4   8  221.18    6.70
   4   3  -8  478.05   12.70
   4  -3   8  487.45   14.10
   4   3  -8  501.75   12.50
  -4   3  -8  524.05   14.20
  -4   3  -8  494.25   14.00
  -4  -3   8  500.75   12.10
   4  -2   8   79.09    5.20
   4   2  -8   99.89    4.20
   4   2  -8   81.19    3.80
   4  -2   8   79.89    5.30
  -4   2  -8   92.69    5.30
  -4   2  -8   80.59    5.00
  -4  -2   8   82.89    3.50
   4  -1   8   41.10    3.90
   4   1  -8   29.10    3.00
   4  -1   8   36.00    3.80
   4   1  -8   38.30    3.00
  -4   1  -8   49.20    6.20
  -4  -1   8   23.70    2.10
  -4  -1   8   35.00    2.80
  -4   1  -8   31.80    3.50
   4   0   8  417.96   12.00
   4   0   8  411.66   12.40
   4   0  -8  426.36   10.70
   4   0  -8  410.86   11.00
  -4   0   8  416.16   10.30
  -4   0  -8  430.06   12.30
  -4   0   8  418.26   10.80
   4  -1  -8   32.50    3.00
   4   1   8   38.60    4.00
   4  -1  -8   39.50    3.30
   4   1   8   34.90    3.90
  -4  -1  -8   33.20    3.80
  -4   1   8   38.20    2.80
  -4   1   8   38.00    3.00
  -4  -1  -8   40.00    4.00
   4  -2  -8   85.09    4.30
   4   2   8   87.99    5.50
   4   2   8   91.19    5.40
   4  -2  -8   88.99    4.50
  -4  -2  -8   90.49    5.30
  -4  -2  -8  113.09    5.80
  -4   2   8   83.29    4.10
  -4   2   8   84.39    4.30
   4  -3  -8  490.75   13.30
   4  -3  -8  496.95   13.20
   4   3   8  477.45   15.60
   4   3   8  489.75   14.30
  -4   3   8  483.35   13.10
  -4  -3  -8  496.85   14.10
  -4  -3  -8  480.95   13.70
  -4   3   8  497.25   12.70
   4   4   8  213.28    8.90
   4   4   8  222.98    8.40
   4  -4  -8  223.68    7.90
   4  -4  -8  222.98    8.00
  -4  -4  -8  212.88    8.10
  -4  -4  -8  225.58    8.90
  -4   4   8  223.58    7.60
  -4   4   8  214.58    7.80
   4   5   8  257.97   10.30
   4  -5  -8  261.67    9.10
   4  -5  -8  252.17    9.30
   4   5   8  272.17    9.90
  -4  -5  -8  256.87    9.30
  -4  -5  -8  279.27   10.00
  -4   5   8  262.27    9.40
  -4   5   8  254.07    8.80
   4  -6  -8  278.17   10.30
   4   6   8  264.07   10.80
   4  -6  -8  275.97   11.50
   4   6   8  278.17   10.30
  -4   6   8  282.37    9.80
  -4   6   8  255.97    9.90
  -4  -6  -8  283.07   11.00
  -4  -6  -8  286.47   10.20
   4   7   8    1.50    3.60
   4   7   8   -0.30    3.10
   4  -7  -8    0.00    3.10
   4  -7  -8    0.20    2.80
  -4   7   8   -3.80    2.70
  -4  -7  -8    0.50    2.90
   4  -8  -8   72.39    6.10
   4  -8  -8   74.99    7.00
   4   8   8   98.49    8.10
   4   8   8   80.19    6.80
  -4  -8  -8   81.59    7.40
  -4  -8  -8   68.89    6.20
  -4   8   8   80.49    6.90
  -4   8   8   69.99    6.40
   4  -9  -8   45.00    5.30
   4  -9  -8   44.10    4.90
   4   9   8   54.79    5.90
  -4   9   8   49.99    5.80
  -4  -9  -8   38.00    5.00
   4 -10  -8   89.09    8.80
   4  10   8   84.09    8.00
   4 -10  -8   51.89    6.00
   4  10   8   75.09    7.20
  -4 -10  -8   80.79    7.90
  -4  10   8   70.89    7.00
   4  11   8   11.20    4.50
   4  11   8    7.60    4.30
   4 -11  -8   12.20    3.70
   4 -11  -8   17.80    5.20
  -4 -11  -8    7.90    4.40
  -4  11   8   13.40    4.60
   4  12   8   24.10    5.20
   4 -12  -8   19.90    5.30
   4  12   8   21.80    5.10
  -4  12   8   25.80    5.30
  -4 -12  -8   19.40    5.10
   4 -13  -8   14.60    5.20
   4  13   8   15.20    5.20
  -4 -13  -8    7.00    5.00
  -4  13   8    8.80    5.10
   4 -14  -8    8.70    5.40
   4  14   8    5.20    4.90
  -4 -14  -8    1.90    4.30
  -4  14   8    2.20    4.80
   5 -13   8    9.10    5.60
   5  13  -8    9.40    4.40
   5  13  -8   15.50    4.60
  -5 -13   8   10.70    4.50
  -5  13  -8   19.00    5.40
   5  12  -8    7.40    3.90
   5 -12   8    1.20    4.80
   5  12  -8    5.10    3.90
  -5  12  -8    4.80    4.50
  -5 -12   8   -1.00    3.40
   5  11  -8    5.70    3.80
   5 -11   8   11.40    6.00
  -5  11  -8    6.20    5.40
  -5 -11   8    7.70    3.60
   5 -10   8    8.70    4.70
   5  10  -8   15.60    3.90
   5  10  -8   15.50    4.00
  -5  10  -8   13.80    4.50
  -5 -10   8   18.60    4.00
   5  -9   8   -0.50    3.40
   5   9  -8    5.20    3.00
   5  -9   8    2.00    3.60
   5   9  -8   13.60    3.50
  -5  -9   8   13.40    3.60
  -5  -9   8    9.10    2.80
  -5   9  -8    7.20    4.00
  -5   9  -8    5.90    3.80
   5  -8   8   72.49    7.70
   5   8  -8   71.79    5.60
   5   8  -8   84.99    6.20
  -5   8  -8   66.99    7.00
  -5  -8   8   77.29    5.00
  -5   8  -8   74.09    7.00
  -5  -8   8   70.59    5.70
   5  -7   8   18.00    4.50
   5   7  -8   12.10    3.10
   5  -7   8    3.40    2.70
  -5  -7   8    6.40    2.70
  -5   7  -8   13.30    4.10
  -5  -7   8    6.50    2.30
  -5   7  -8    9.60    3.70
   5   6  -8   21.20    3.70
   5   6  -8   31.90    3.60
   5  -6   8   28.70    4.50
   5  -6   8   20.60    4.40
  -5  -6   8   21.90    3.20
  -5  -6   8   20.80    2.80
  -5   6  -8   24.20    4.30
  -5   6  -8   18.10    4.10
   5   5  -8   89.29    5.40
   5   5  -8   88.29    5.40
   5  -5   8  101.09    7.30
   5  -5   8   92.19    6.50
  -5   5  -8   94.09    6.60
  -5  -5   8   86.59    5.00
  -5   5  -8   92.49    6.80
  -5  -5   8   96.49    4.60
   5  -4   8   48.20    5.00
   5  -4   8   33.60    4.20
   5   4  -8   42.60    4.10
   5   4  -8   45.60    4.50
  -5  -4   8   39.00    3.40
  -5   4  -8   47.20    4.80
  -5   4  -8   46.30    4.80
  -5  -4   8   39.70    3.60
   5  -3   8   84.69    6.40
   5  -3   8   87.79    6.50
   5   3  -8   82.89    5.10
  -5  -3   8   86.69    4.30
  -5   3  -8   79.29    6.50
  -5  -3   8   88.99    4.30
  -5   3  -8   80.49    6.00
   5   2  -8   59.09    4.20
   5  -2   8   51.29    5.30
   5   2  -8   54.29    4.30
   5  -2   8   57.89    5.30
  -5   2  -8   60.59    5.30
  -5  -2   8   54.69    4.60
  -5  -2   8   56.39    3.40
  -5   2  -8   61.19    5.40
   5  -1   8   -2.20    2.60
   5   1  -8   -0.70    2.10
   5   1  -8    2.00    2.10
   5  -1   8    0.00    2.60
  -5   1  -8   -3.20    2.40
  -5  -1   8   -1.00    1.70
  -5   1  -8    0.60    2.60
  -5  -1   8    2.20    2.30
   5   0   8   47.40    5.20
   5   0  -8   39.20    3.80
   5   0  -8   49.40    3.90
   5   0   8   48.00    4.70
  -5   0  -8   46.80    4.90
  -5   0   8   40.40    3.30
  -5   0  -8   30.10    3.60
   5   1   8    1.50    2.80
   5   1   8    4.10    2.90
   5  -1  -8    1.00    2.20
   5  -1  -8   -0.40    2.70
  -5   1   8    1.60    2.00
  -5   1   8   -1.20    1.90
  -5  -1  -8    3.40    2.90
  -5  -1  -8    7.80    3.00
   5  -2  -8   56.29    4.40
   5   2   8   42.10    4.40
   5  -2  -8   56.29    4.50
   5   2   8   64.79    5.70
  -5   2   8   62.39    4.30
  -5  -2  -8   62.99    5.50
  -5  -2  -8   64.29    5.40
  -5   2   8   57.99    4.10
   5   3   8   86.19    6.40
   5  -3  -8   83.49    5.30
   5  -3  -8   85.39    5.20
   5   3   8   85.59    6.50
  -5   3   8   81.19    4.90
  -5  -3  -8   70.79    5.90
  -5  -3  -8   91.89    6.30
  -5   3   8   70.09    4.80
   5  -4  -8   46.10    4.70
   5   4   8   35.90    4.30
   5   4   8   51.69    5.10
   5  -4  -8   50.19    5.30
  -5  -4  -8   53.59    5.50
  -5   4   8   45.20    4.30
  -5  -4  -8   47.50    5.00
  -5   4   8   46.70    4.70
   5   5   8   85.29    7.20
   5  -5  -8   88.49    6.20
   5  -5  -8   86.19    6.40
   5   5   8   87.49    6.50
  -5  -5  -8   85.79    6.60
  -5  -5  -8   95.39    6.80
  -5   5   8   76.29    5.70
  -5   5   8   87.29    5.90
   5   6   8   31.10    5.00
   5   6   8   19.20    4.10
   5  -6  -8   28.00    4.10
   5  -6  -8   20.90    4.20
  -5  -6  -8   22.20    4.20
  -5   6   8   28.10    4.20
  -5  -6  -8   17.00    4.20
  -5   6   8   29.70    4.20
   5  -7  -8    8.70    3.40
   5   7   8   12.90    3.90
   5   7   8    7.90    3.80
   5  -7  -8    9.70    3.80
  -5   7   8   11.60    3.40
  -5  -7  -8   10.40    3.80
   5   8   8   65.59    6.50
   5  -8  -8   76.29    7.00
   5  -8  -8   66.29    6.20
   5   8   8   76.79    7.70
  -5  -8  -8   70.09    6.80
  -5   8   8   68.99    6.20
  -5  -8  -8   66.09    5.90
   5  -9  -8    5.10    3.40
   5   9   8    5.20    4.00
   5   9   8    3.40    3.30
   5  -9  -8    6.00    3.80
  -5   9   8    4.60    3.70
  -5  -9  -8    4.20    4.10
   5 -10  -8   15.90    5.60
   5  10   8   16.70    4.60
   5 -10  -8   13.30    4.10
  -5 -10  -8   13.10    4.50
  -5  10   8   11.50    4.20
   5 -11  -8    6.80    4.40
   5  11   8    6.00    4.20
  -5  11   8    5.60    4.40
  -5 -11  -8   10.10    4.90
   5  12   8    3.20    4.90
   5 -12  -8    1.90    4.60
   5  12   8    4.60    4.40
  -5  12   8    8.00    4.90
  -5 -12  -8   -2.00    4.00
   5 -13  -8    6.90    4.70
   5  13   8   20.60    5.10
  -5 -13  -8    7.00    5.10
  -5  13   8   14.20    5.30
   6  12  -8    6.90    4.00
   6  12  -8    5.10    4.30
   6 -12   8   14.60    5.70
  -6 -12   8    7.00    3.80
  -6  12  -8    2.90    5.10
   6 -11   8    7.40    5.40
   6  11  -8    7.10    4.10
   6  11  -8    4.50    3.60
  -6 -11   8   11.70    4.10
  -6  11  -8    7.70    5.30
   6  10  -8    5.90    3.60
   6  10  -8    9.20    4.30
   6 -10   8    6.20    4.90
  -6  10  -8    4.00    4.30
  -6 -10   8    6.00    3.20
   6   9  -8   35.50    4.90
   6   9  -8   21.00    4.10
   6  -9   8   18.70    5.30
  -6  -9   8   26.40    4.10
  -6   9  -8   33.00    5.90
   6   8  -8   13.20    3.70
   6  -8   8    8.30    3.90
   6  -8   8   10.50    4.50
  -6  -8   8    8.50    3.20
  -6  -8   8    6.10    2.50
  -6   8  -8   10.60    4.50
   6  -7   8   84.69    7.90
   6   7  -8  106.29    6.30
   6   7  -8   96.29    6.40
  -6  -7   8   92.49    5.10
  -6   7  -8   95.39    7.50
  -6  -7   8  101.79    6.00
  -6   7  -8  103.49    8.10
   6  -6   8  158.08    9.60
   6   6  -8  144.89    7.20
   6   6  -8  149.69    7.40
   6  -6   8  154.38    8.80
  -6  -6   8  146.09    6.50
  -6   6  -8  173.28    8.80
  -6  -6   8  148.09    6.30
  -6   6  -8  161.88    8.70
   6   5  -8   11.40    3.10
   6   5  -8    7.00    2.90
   6  -5   8    8.20    3.50
   6  -5   8    6.60    4.00
  -6  -5   8    6.60    2.50
  -6   5  -8    7.60    3.40
  -6  -5   8    9.30    2.60
   6  -4   8   46.50    5.70
   6  -4   8   53.09    5.90
   6   4  -8   44.00    4.40
   6   4  -8   41.10    4.10
  -6  -4   8   38.70    3.80
  -6   4  -8   33.90    4.60
  -6  -4   8   41.10    4.00
  -6   4  -8   36.00    4.80
   6   3  -8   55.39    5.00
   6  -3   8   60.59    5.80
   6  -3   8   48.70    5.10
   6   3  -8   51.09    4.90
  -6  -3   8   56.79    4.10
  -6  -3   8   52.89    4.00
  -6   3  -8   57.29    5.40
  -6   3  -8   58.69    5.60
   6  -2   8   43.20    5.20
   6  -2   8   32.40    4.70
   6   2  -8   41.30    3.90
   6   2  -8   42.50    4.10
  -6  -2   8   36.60    3.60
  -6   2  -8   38.30    4.60
  -6  -2   8   41.00    4.00
  -6   2  -8   36.40    4.60
   6   1  -8   46.80    4.20
   6  -1   8   42.70    4.70
   6   1  -8   48.10    4.70
   6  -1   8   37.70    4.70
  -6  -1   8   48.20    4.50
  -6   1  -8   41.10    4.80
  -6   1  -8   55.09    5.50
  -6  -1   8   39.40    3.70
   6   0   8   94.99    7.10
   6   0  -8   95.39    5.70
   6   0  -8   86.69    5.60
   6   0   8   91.09    7.20
  -6   0  -8   96.79    6.90
  -6   0  -8  101.09    6.80
  -6   0   8  102.09    5.60
  -6   0   8   97.09    4.90
   6   1   8   34.50    4.20
   6  -1  -8   43.30    4.40
   6   1   8   47.40    5.40
   6  -1  -8   44.10    4.70
  -6   1   8   44.10    4.10
  -6  -1  -8   52.39    5.20
  -6  -1  -8   61.99    5.60
  -6   1   8   43.50    4.70
   6   2   8   40.50    5.00
   6  -2  -8   37.90    4.30
   6   2   8   36.30    5.00
   6  -2  -8   35.40    4.00
  -6   2   8   46.00    4.30
  -6   2   8   40.80    4.30
  -6  -2  -8   36.90    4.50
  -6  -2  -8   40.40    5.00
   6  -3  -8   51.59    4.80
   6   3   8   55.89    5.90
   6   3   8   37.60    4.80
   6  -3  -8   60.79    5.50
  -6   3   8   63.19    5.10
  -6  -3  -8   58.59    6.10
  -6   3   8   58.59    4.90
  -6  -3  -8   58.79    6.20
   6   4   8   39.20    4.80
   6   4   8   34.20    4.90
   6  -4  -8   32.90    4.10
   6  -4  -8   36.70    4.10
  -6   4   8   39.90    4.30
  -6   4   8   44.10    4.40
  -6  -4  -8   40.80    4.80
  -6  -4  -8   39.40    5.10
   6   5   8    8.80    3.60
   6   5   8    3.40    3.30
   6  -5  -8    7.50    3.60
  -6  -5  -8   10.90    4.40
  -6   5   8    4.90    2.90
  -6   5   8   10.00    3.10
   6  -6  -8  148.09    8.40
   6   6   8  165.98    9.80
   6   6   8  152.68    8.70
   6  -6  -8  149.19    8.20
  -6   6   8  165.78    8.10
  -6  -6  -8  170.88    8.50
  -6  -6  -8  154.88    8.90
  -6   6   8  158.18    8.20
   6  -7  -8   89.89    7.10
   6   7   8  100.19    8.60
   6  -7  -8   95.29    7.80
   6   7   8   94.59    7.40
  -6  -7  -8   96.29    7.90
  -6   7   8   95.79    8.50
  -6   7   8   89.39    6.70
   6   8   8    8.10    4.40
   6  -8  -8    5.00    4.00
   6  -8  -8    9.40    3.70
   6   8   8   16.40    4.40
  -6  -8  -8   16.30    4.60
  -6   8   8   10.20    3.80
   6   9   8   28.70    5.70
   6  -9  -8   22.30    5.00
   6  -9  -8   24.70    5.40
  -6   9   8   16.00    4.40
  -6  -9  -8   22.90    5.00
   6 -10  -8    7.30    4.80
   6  10   8   -3.30    3.80
   6  10   8    7.80    4.40
   6 -10  -8    2.10    3.70
  -6  10   8   -1.10    3.90
  -6 -10  -8    5.70    3.90
   6  11   8   11.10    4.70
   6 -11  -8   10.40    5.10
   6  11   8   10.10    5.00
  -6  11   8   14.30    4.80
  -6 -11  -8   11.60    4.60
   6 -12  -8   18.70    5.90
   6  12   8    8.80    4.60
  -6 -12  -8    7.50    5.20
   7  11  -8    6.70    4.10
   7 -11   8    3.10    5.40
   7  11  -8    2.50    4.10
  -7  11  -8    0.10    4.40
  -7 -11   8    9.30    3.90
   7 -10   8    0.80    4.70
   7  10  -8    3.70    3.80
   7  10  -8   -1.00    3.50
  -7  10  -8    6.80    4.70
  -7 -10   8    3.00    3.20
   7   9  -8    1.50    3.50
   7  -9   8   -3.40    4.60
  -7  -9   8   15.80    3.50
  -7   9  -8    4.80    4.50
   7   8  -8   14.90    3.90
   7  -8   8   20.90    4.70
  -7  -8   8   21.60    3.70
  -7   8  -8   16.20    4.70
   7   7  -8    9.20    3.60
   7  -7   8   -0.50    4.70
   7   7  -8    8.40    3.50
   7  -7   8   12.50    4.50
  -7  -7   8    7.60    2.50
  -7   7  -8    6.20    4.00
  -7  -7   8    2.00    2.60
   7   6  -8   20.60    3.90
   7  -6   8   29.80    5.70
   7   6  -8   18.40    4.00
   7  -6   8   14.10    4.60
  -7  -6   8   23.10    3.40
  -7  -6   8   20.00    3.00
  -7   6  -8   19.80    4.90
   7  -5   8   13.90    4.60
   7   5  -8    5.40    2.90
   7   5  -8    9.10    3.30
   7  -5   8    2.20    3.50
  -7   5  -8    2.50    3.80
  -7  -5   8    4.30    2.30
  -7  -5   8    4.00    2.70
   7  -4   8   12.40    4.10
   7  -4   8   17.50    4.40
   7   4  -8   15.00    3.20
   7   4  -8   18.40    3.70
  -7   4  -8   14.70    3.90
  -7  -4   8   13.40    2.60
  -7  -4   8   14.20    2.70
   7   3  -8   54.79    5.00
   7  -3   8   60.99    6.30
   7   3  -8   54.59    5.00
   7  -3   8   55.59    6.10
  -7  -3   8   53.29    4.40
  -7  -3   8   65.09    4.40
  -7   3  -8   69.59    6.70
   7   2  -8   44.90    4.50
   7  -2   8   45.00    5.40
   7   2  -8   48.30    4.80
   7  -2   8   38.90    5.60
  -7  -2   8   41.10    4.40
  -7  -2   8   39.40    3.60
  -7   2  -8   47.10    5.20
   7   1  -8   10.20    3.10
   7  -1   8   12.00    4.10
   7   1  -8   12.80    3.30
   7  -1   8   18.70    4.50
  -7  -1   8   16.60    3.10
  -7   1  -8   17.60    4.10
  -7   1  -8   20.80    4.00
  -7  -1   8   12.90    2.80
   7   0  -8   43.60    4.40
   7   0  -8   36.70    4.20
   7   0   8   29.20    4.60
   7   0   8   32.10    5.10
  -7   0   8   43.40    4.20
  -7   0  -8   35.40    4.50
  -7   0  -8   55.39    5.90
  -7   0   8   35.10    3.50
   7  -1  -8   13.70    3.40
   7   1   8   18.40    4.10
   7  -1  -8   16.20    3.40
   7   1   8   20.40    4.20
  -7   1   8   12.80    2.90
  -7   1   8   11.70    3.00
  -7  -1  -8   14.30    4.00
  -7  -1  -8   15.30    3.80
   7  -2  -8   52.29    5.40
   7   2   8   34.40    4.80
   7  -2  -8   44.30    4.60
   7   2   8   47.00    6.20
  -7   2   8   42.40    4.10
  -7  -2  -8   39.30    5.90
  -7   2   8   53.49    4.60
  -7  -2  -8   50.09    5.30
   7   3   8   55.99    5.90
   7   3   8   65.59    6.80
   7  -3  -8   61.59    6.00
   7  -3  -8   58.29    6.10
  -7  -3  -8   59.69    5.80
  -7  -3  -8   64.39    6.50
  -7   3   8   67.89    5.10
  -7   3   8   58.09    5.30
   7   4   8   14.30    4.10
   7   4   8   14.50    4.40
   7  -4  -8   12.90    3.70
  -7  -4  -8   23.40    4.70
  -7   4   8   18.10    3.40
  -7   4   8   15.20    3.20
  -7  -4  -8   14.90    3.70
   7  -5  -8    0.50    2.80
   7   5   8    9.40    3.80
   7   5   8    4.70    3.70
   7  -5  -8   10.60    3.80
  -7   5   8    8.90    3.40
  -7  -5  -8    8.90    3.90
  -7   5   8   10.70    3.30
   7  -6  -8   11.70    4.00
   7   6   8   27.40    5.20
   7   6   8   22.50    4.60
   7  -6  -8   14.60    4.10
[truncated: 1,173,584 more chars]
