# Supplementary material for: Novel Thiazole Phenoxypyridine Derivatives Protect Maize from Residual Pesticide Injury Caused by PPO-Inhibitor Fomesafen
Source: Biomolecules. 2019 Sep 20;9(10):514. doi: 10.3390/biom9100514 (PMC6843476; doi:10.3390/biom9100514)
Supplement: Supplementary file 1 [file biomolecules-09-00514-s001.zip › Crystallographic Data for Compound 4a/mo_DBND_1_0ma_a.lst]

 ++++++++++++++++++++++++++++++++++++++++++++++++++++++++++++++++++++
 +  SHELXTL XLMP CRYSTAL STRUCTURE REFINEMENT -  MULTI-CPU VERSION  +
 +  Copyright(c) Bruker AXS Inc. 1993-2014          Version 2014/7  +
 +  mo_DBND_1_0ma_a             started at 13:30:26 on 10-May-2018  +
 ++++++++++++++++++++++++++++++++++++++++++++++++++++++++++++++++++++

 Command line parameters: mo_DBND_1_0ma_a -a50000 -b3000 -c624 -t8

 -a sets the approximate maximum number of atoms including hydrogens.
 -b sets the maximum number of full-matrix parameters (leave unchanged for
 CGLS). For example -b9000 allows refinement of 1000 anisotropic atoms or
 3000 with BLOC 1. For a 32-bit version, -b times the square root of the
 number of threads should not exceed about 65500. -c sets the reflection
 buffer size. This depends on the CPU cache size but will rarely need
 changing. -t sets the number of threads, otherwise the multi-CPU version
 sets this equal to the number of available CPUs. For optimal performance
 on systems with hyperthreading, usually the hyperthreading should be
 switched off or -t used to halve the number of threads; e.g. -t4 rather
 than -t8 for an Intel i7 processor.

 Running  8 threads on  8 processors

  
     mo_DBND_1_0ma_a.res created by SHELXL-2014/7
  
 TITL mo_DBND_1_0ma_a.res in P2(1)2(1)2(1)
 REM Old TITL mo_DBND_1_0ma in P2(1)2(1)2
 REM SHELXT solution in P2(1)2(1)2(1)
 REM R1 0.197,  Rweak 0.060,  Alpha 0.008,  Orientation as input
 REM Flack x =  0.128 ( 0.022 ) from Parsons' quotients
 REM Formula found by SHELXT:  C40 F7 N5 O6 S2
 CELL  0.71073   8.0896  12.0540  42.6668   90.000   90.000   90.000
 ZERR   8.000   0.0003   0.0005   0.0014    0.000    0.000    0.000
 LATT -1
 SYMM 1/2-X, -Y, 1/2+Z
 SYMM -X, 1/2+Y, 1/2-Z
 SYMM 1/2+X, 1/2-Y, -Z
 SFAC C H F N O S
 UNIT 160 152 24 16 32 8

 V =     4160.53     F(000) =    1824.0     Mu =   0.21 mm-1      Cell Wt =     3523.45    Rho =  1.406

 ACTA
 SIZE 0.10 0.12 0.13
 TEMP -173.140
 L.S. 10
 BOND $H
 LIST 6
 FMAP 2
 PLAN 20
 WGHT    0.100000
 FVAR       0.38519
 C1    1    0.835328    0.938288    0.855299    11.00000    0.06250    0.05646 =
          0.07534   -0.01906    0.00094   -0.01649
 C2    1    0.780996    0.820632    0.853677    11.00000    0.03686    0.04303 =
          0.04931   -0.00594    0.00300   -0.00685
 C3    1    0.702876    0.783478    0.826630    11.00000    0.03579    0.04023 =
          0.03500    0.00166    0.00033   -0.00008
 AFIX  43
 H3    2    0.686738    0.831433    0.809227    11.00000   -1.20000
 AFIX   0
 C4    1    0.649745    0.675335    0.825836    11.00000    0.03609    0.04239 =
          0.02740   -0.00406   -0.00037   -0.00482
 C5    1    0.670654    0.603473    0.850649    11.00000    0.06930    0.03637 =
          0.04480    0.00275   -0.00130   -0.00559
 AFIX  43
 H5    2    0.633214    0.528891    0.849467    11.00000   -1.20000
 AFIX   0
 C6    1    0.748047    0.643311    0.877420    11.00000    0.07291    0.06273 =
          0.04168    0.01402   -0.02105   -0.00368
 AFIX  43
 H6    2    0.764238    0.595180    0.894782    11.00000   -1.20000
 AFIX   0
 C7    1    0.801633    0.751416    0.879184    11.00000    0.05119    0.07372 =
          0.03957   -0.00129   -0.01057   -0.00658
 AFIX  43
 H7    2    0.852385    0.778248    0.897777    11.00000   -1.20000
 AFIX   0
 C8    1    0.413044    0.629964    0.795262    11.00000    0.03993    0.03675 =
          0.02895   -0.00287    0.00137   -0.00290
 C9    1    0.349870    0.592226    0.766687    11.00000    0.03784    0.03216 =
          0.03119    0.00261   -0.00194   -0.00306
 C10   1    0.179970    0.585220    0.764483    11.00000    0.03833    0.06467 =
          0.04466   -0.00028   -0.00516   -0.00041
 AFIX  43
 H10   2    0.129946    0.558414    0.745816    11.00000   -1.20000
 AFIX   0
 C11   1    0.082563    0.617487    0.789642    11.00000    0.03273    0.10366 =
          0.06161    0.00075    0.00107    0.01057
 AFIX  43
 H11   2   -0.034605    0.614950    0.788323    11.00000   -1.20000
 AFIX   0
 C12   1    0.159369    0.653110    0.816443    11.00000    0.05314    0.08678 =
          0.05257   -0.00748    0.01648    0.01345
 AFIX  43
 H12   2    0.092710    0.673432    0.833852    11.00000   -1.20000
 AFIX   0
 C13   1    0.453368    0.543025    0.741001    11.00000    0.03883    0.03160 =
          0.02867   -0.00034   -0.00269   -0.00485
 C14   1    0.585247    0.725079    0.730801    11.00000    0.04668    0.02927 =
          0.03095   -0.00089    0.00267   -0.00545
 AFIX  13
 H14   2    0.538592    0.747109    0.751594    11.00000   -1.20000
 AFIX   0
 C15   1    0.767446    0.754984    0.730290    11.00000    0.04774    0.03988 =
          0.05035   -0.00367   -0.00402   -0.00791
 AFIX  23
 H15A  2    0.818825    0.742172    0.751036    11.00000   -1.20000
 H15B  2    0.783419    0.833607    0.724305    11.00000   -1.20000
 AFIX   0
 C16   1    0.701030    0.552264    0.707544    11.00000    0.03876    0.03678 =
          0.04177   -0.00641    0.00551   -0.00300
 C17   1    0.631808    0.518898    0.675785    11.00000    0.05982    0.08871 =
          0.04058   -0.02093    0.01322   -0.01909
 AFIX 137
 H17A  2    0.567079    0.580380    0.667111    11.00000   -1.50000
 H17B  2    0.560670    0.453667    0.678239    11.00000   -1.50000
 H17C  2    0.723056    0.501140    0.661535    11.00000   -1.50000
 AFIX   0
 C18   1    0.786290    0.455552    0.724115    11.00000    0.05684    0.04182 =
          0.08855    0.00614    0.01083    0.01055
 AFIX 137
 H18A  2    0.711700    0.391515    0.724627    11.00000   -1.50000
 H18B  2    0.814474    0.477324    0.745590    11.00000   -1.50000
 H18C  2    0.887380    0.435787    0.712756    11.00000   -1.50000
 AFIX   0
 C19   1    0.489030    0.785510    0.705170    11.00000    0.04703    0.03170 =
          0.03428    0.00165    0.00727   -0.00065
 C20   1    0.243703    0.787191    0.674890    11.00000    0.06213    0.11641 =
          0.10929    0.06060   -0.03551   -0.02284
 AFIX 137
 H20A  2    0.306749    0.800096    0.655619    11.00000   -1.50000
 H20B  2    0.203895    0.858222    0.683130    11.00000   -1.50000
 H20C  2    0.149204    0.738956    0.670323    11.00000   -1.50000
 AFIX   0
 C21   1    0.977891    0.214924    0.527836    11.00000    0.09024    0.06158 =
          0.06821   -0.00419    0.01291   -0.00193
 C22   1    0.867116    0.246284    0.553952    11.00000    0.06160    0.04761 =
          0.04719    0.00395   -0.00552   -0.00710
 C23   1    0.821459    0.169822    0.576158    11.00000    0.07210    0.03748 =
          0.05901    0.00863   -0.00911   -0.00350
 AFIX  43
 H23   2    0.859967    0.095561    0.574645    11.00000   -1.20000
 AFIX   0
 C24   1    0.720042    0.200249    0.600637    11.00000    0.08050    0.04666 =
          0.05973    0.01670   -0.00085   -0.01010
 AFIX  43
 H24   2    0.688791    0.146771    0.615881    11.00000   -1.20000
 AFIX   0
 C25   1    0.663244    0.308532    0.603166    11.00000    0.06587    0.05571 =
          0.05033    0.00312    0.00025   -0.01246
 AFIX  43
 H25   2    0.593096    0.329859    0.619975    11.00000   -1.20000
 AFIX   0
 C26   1    0.710474    0.383858    0.580929    11.00000    0.06198    0.03665 =
          0.04741    0.00535   -0.01120   -0.00587
 C27   1    0.812018    0.355970    0.556312    11.00000    0.08084    0.03609 =
          0.04299    0.00972   -0.00468   -0.01222
 AFIX  43
 H27   2    0.844005    0.409932    0.541260    11.00000   -1.20000
 AFIX   0
 C28   1    0.546985    0.532247    0.562622    11.00000    0.05688    0.04124 =
          0.03962   -0.00559    0.00179   -0.00068
 C29   1    0.585457    0.632355    0.547531    11.00000    0.05244    0.03896 =
          0.04117   -0.00658    0.00345    0.00738
 C30   1    0.466280    0.673575    0.527472    11.00000    0.06158    0.05283 =
          0.05299   -0.00005   -0.00152    0.01001
 AFIX  43
 H30   2    0.484269    0.740824    0.516374    11.00000   -1.20000
 AFIX   0
 C31   1    0.320691    0.615366    0.523840    11.00000    0.06147    0.07580 =
          0.07517   -0.01412   -0.01690    0.01340
 AFIX  43
 H31   2    0.235879    0.642961    0.510559    11.00000   -1.20000
 AFIX   0
 C32   1    0.299885    0.517907    0.539504    11.00000    0.05223    0.07298 =
          0.07634   -0.01559    0.00106   -0.01352
 AFIX  43
 H32   2    0.200079    0.477985    0.536270    11.00000   -1.20000
 AFIX   0
 C33   1    0.756146    0.680974    0.551397    11.00000    0.04826    0.03790 =
          0.04213   -0.00097    0.00795    0.00712
 C34   1    0.640651    0.788057    0.595549    11.00000    0.05897    0.03645 =
          0.03952    0.00198    0.01137    0.00660
 AFIX  13
 H34   2    0.568347    0.722292    0.599572    11.00000   -1.20000
 AFIX   0
 C35   1    0.718045    0.823865    0.626669    11.00000    0.07712    0.06347 =
          0.03281    0.00525    0.00388    0.01213
 AFIX  23
 H35A  2    0.745542    0.758643    0.639771    11.00000   -1.20000
 H35B  2    0.642297    0.872909    0.638507    11.00000   -1.20000
 AFIX   0
 C36   1    0.943042    0.797326    0.583734    11.00000    0.05037    0.04506 =
          0.04609    0.00191    0.00043    0.00493
 C37   1    1.052281    0.702854    0.595710    11.00000    0.06597    0.06362 =
          0.07486    0.00395   -0.01474    0.02506
 AFIX 137
 H37A  2    1.057841    0.644165    0.579850    11.00000   -1.50000
 H37B  2    1.005255    0.672757    0.615095    11.00000   -1.50000
 H37C  2    1.163748    0.731102    0.599860    11.00000   -1.50000
 AFIX   0
 C38   1    1.023853    0.860779    0.557081    11.00000    0.05507    0.06168 =
          0.06040    0.00660    0.00312   -0.00893
 AFIX 137
 H38A  2    1.056991    0.808759    0.540585    11.00000   -1.50000
 H38B  2    1.121590    0.899920    0.564948    11.00000   -1.50000
 H38C  2    0.945134    0.914611    0.548507    11.00000   -1.50000
 AFIX   0
 C39   1    0.533824    0.880729    0.582058    11.00000    0.04368    0.04215 =
          0.04655   -0.01004    0.00293    0.00574
 C40   1    0.485313    1.002071    0.539860    11.00000    0.07636    0.06838 =
          0.08125    0.02473   -0.00557    0.02579
 AFIX 137
 H40A  2    0.549987    1.038245    0.523345    11.00000   -1.50000
 H40B  2    0.454086    1.057024    0.555719    11.00000   -1.50000
 H40C  2    0.385372    0.969410    0.530730    11.00000   -1.50000
 AFIX   0
 F1    3    0.853036    0.985781    0.827796    11.00000    0.24656    0.08014 =
          0.12375   -0.00158    0.04485   -0.08718
 F2    3    0.972210    0.951619    0.869950    11.00000    0.10834    0.07378 =
          0.37759   -0.01465   -0.12577   -0.02832
 F3    3    0.727112    1.005289    0.868468    11.00000    0.10920    0.05537 =
          0.15853   -0.02998    0.01819   -0.00579
 F4    3    0.994939    0.282841    0.506335    11.00000    0.31696    0.12876 =
          0.12778    0.05845    0.14121    0.06977
 F5    3    0.945561    0.121723    0.515587    11.00000    0.31976    0.11594 =
          0.13359   -0.06218    0.09719   -0.05782
 F6    3    1.125263    0.193706    0.538753    11.00000    0.11916    0.42268 =
          0.11863   -0.03925    0.02823    0.09356
 N1    4    0.324441    0.660685    0.819288    11.00000    0.04371    0.06879 =
          0.03620   -0.00830    0.00484    0.00750
 N2    4    0.576573    0.605059    0.728112    11.00000    0.03957    0.02888 =
          0.02900   -0.00039    0.00059   -0.00141
 N3    4    0.410738    0.475488    0.558999    11.00000    0.06598    0.05608 =
          0.06289   -0.00514    0.00481   -0.01416
 N4    4    0.776658    0.753177    0.575459    11.00000    0.04482    0.03522 =
          0.04106    0.00437    0.00314    0.00322
 O1    5    0.582429    0.635235    0.797659    11.00000    0.03683    0.06073 =
          0.02863   -0.01156   -0.00085   -0.00538
 O2    5    0.425032    0.447526    0.732696    11.00000    0.06249    0.03660 =
          0.04072   -0.00500    0.00670   -0.01495
 O3    5    0.350606    0.733632    0.698289    11.00000    0.05065    0.07620 =
          0.08823    0.04455   -0.01908   -0.01866
 O4    5    0.532514    0.869797    0.693074    11.00000    0.07762    0.04322 =
          0.04941    0.01429   -0.00720   -0.01421
 O5    5    0.662027    0.495178    0.584368    11.00000    0.09025    0.03766 =
          0.06094   -0.00264   -0.01642   -0.00319
 O6    5    0.866655    0.653283    0.533590    11.00000    0.05732    0.06232 =
          0.06548   -0.01459    0.01652    0.00228
 O7    5    0.583538    0.915710    0.554319    11.00000    0.05994    0.05314 =
          0.05763    0.01416    0.00554    0.01525
 O8    5    0.413844    0.913363    0.595306    11.00000    0.06675    0.09015 =
          0.06908   -0.01008    0.01394    0.02311
 S1    6    0.854212    0.662976    0.701039    11.00000    0.04207    0.05018 =
          0.06138   -0.00227    0.01201   -0.00749
 S2    6    0.901407    0.896899    0.615220    11.00000    0.07760    0.05176 =
          0.04774   -0.00270   -0.01443    0.00281
 HKLF 4


 Covalent radii and connectivity table for  mo_DBND_1_0ma_a.res in P2(1)2(1)2(1)                                       
 C    0.770
 H    0.320
 F    0.640
 N    0.700
 O    0.660
 S    1.030

 C1 - F2 F1 F3 C2
 C2 - C7 C3 C1
 C3 - C4 C2
 C4 - C3 C5 O1
 C5 - C4 C6
 C6 - C7 C5
 C7 - C6 C2
 C8 - N1 O1 C9
 C9 - C10 C8 C13
 C10 - C9 C11
 C11 - C12 C10
 C12 - N1 C11
 C13 - O2 N2 C9
 C14 - N2 C15 C19
 C15 - C14 S1
 C16 - N2 C17 C18 S1
 C17 - C16
 C18 - C16
 C19 - O4 O3 C14
 C20 - O3
 C21 - F4 F5 F6 C22
 C22 - C23 C27 C21
 C23 - C22 C24
 C24 - C23 C25
 C25 - C26 C24
 C26 - C25 C27 O5
 C27 - C26 C22
 C28 - N3 O5 C29
 C29 - C30 C28 C33
 C30 - C31 C29
 C31 - C32 C30
 C32 - N3 C31
 C33 - O6 N4 C29
 C34 - N4 C39 C35
 C35 - C34 S2
 C36 - N4 C38 C37 S2
 C37 - C36
 C38 - C36
 C39 - O8 O7 C34
 C40 - O7
 F1 - C1
 F2 - C1
 F3 - C1
 F4 - C21
 F5 - C21
 F6 - C21
 N1 - C8 C12
 N2 - C13 C14 C16
 N3 - C28 C32
 N4 - C33 C34 C36
 O1 - C8 C4
 O2 - C13
 O3 - C19 C20
 O4 - C19
 O5 - C28 C26
 O6 - C33
 O7 - C39 C40
 O8 - C39
 S1 - C15 C16
 S2 - C35 C36


   h   k   l       Fo^2      Sigma      Why rejected

   0   0  11       27.40      5.00     observed but should be systematically absent
   0   0  13       43.50      2.60     observed but should be systematically absent
   0   0  15       12.30      1.70     observed but should be systematically absent
   0   0  15       18.70      2.00     observed but should be systematically absent
   0   0  15       11.80      1.60     observed but should be systematically absent
   0   0  27       15.30      2.80     observed but should be systematically absent
   0   0  27       15.70      2.50     observed but should be systematically absent
   0   0  27       14.10      2.70     observed but should be systematically absent
   0   0  29       18.40      3.10     observed but should be systematically absent
   0   0  29       17.80      2.90     observed but should be systematically absent
   0   0  29       16.30      2.80     observed but should be systematically absent
   0   0  31       27.50      3.40     observed but should be systematically absent
   0   0  31       18.90      3.30     observed but should be systematically absent
   0   0  31       30.20      3.60     observed but should be systematically absent
   0   0  31       24.30      3.70     observed but should be systematically absent
   0   0  33       75.09      5.70     observed but should be systematically absent
   0   0  33       74.29      5.20     observed but should be systematically absent
   0   0  33       57.79      5.40     observed but should be systematically absent
   0   0  33       94.19      5.70     observed but should be systematically absent
   0   0  35       47.70      4.80     observed but should be systematically absent
   0   0  35       52.39      5.30     observed but should be systematically absent
   0   0  35       43.70      4.60     observed but should be systematically absent


   54258  Reflections read, of which   113  rejected

 -10 =< h =< 10,    -15 =< k =< 15,    -55 =< l =< 55,   Max. 2-theta =   55.02

      22  Systematic absence violations

       0  Inconsistent equivalents

    9573  Unique reflections, of which      0  suppressed

 R(int) = 0.0483     R(sigma) = 0.0340      Friedel opposites not merged

 Maximum memory for data reduction =     4763 /    95097


 Number of data for d > 0.769A (CIF: max) and d > 0.833A (CIF: full)
 (ignoring systematic absences):
 Unique reflections found (point group)       9573    7534
 Unique reflections possible (point group)    9588    7543
 Unique reflections found (Laue group)        5399    4287
 Unique reflections possible (Laue group)     5409    4295
 Unique Friedel pairs found                   4174    3247
 Unique Friedel pairs possible                4179    3248


 Default effective X-H and X-D distances for T = -173.1C 
 AFIX m =    1     2     3     4   4[N]  3[N]  15[B]  8[O]   9   9[N]   16
 d(X-H) =  1.00  0.99  0.98  0.95  0.88  0.91  1.12  0.84  0.95  0.88  0.95

 Note that these distances are chosen to give the best fit to the X-ray data
 and so avoid the introduction of systematic error.  The true internuclear
 distances are longer and do not vary with temperature!  The apparent
 variation with temperature is caused by libration.


 Least-squares cycle   1   Maximum vector length =  623   Memory required =     6258 /   863061

 wR2 = 0.1635 before cycle   1 for    9573 data and    547 /    547 parameters

 GooF = S =     1.117;     Restrained GooF =      1.117 for       0 restraints

 Weight = 1 / [ sigma^2(Fo^2) + ( 0.1000 * P )^2 +   0.00 * P ]   where  P = ( Max ( Fo^2, 0 ) + 2 * Fc^2 ) / 3


     N      value        esd    shift/esd  parameter

     1     0.38519     0.00103     0.002    OSF

 Mean shift/esd =   0.001  Maximum =     0.008 for   z  S1       

 Max. shift = 0.000 A for H40C      Max. dU = 0.000 for N4         


 Least-squares cycle   2   Maximum vector length =  623   Memory required =     6258 /   863061

 wR2 = 0.1636 before cycle   2 for    9573 data and    547 /    547 parameters

 GooF = S =     1.117;     Restrained GooF =      1.117 for       0 restraints

 Weight = 1 / [ sigma^2(Fo^2) + ( 0.1000 * P )^2 +   0.00 * P ]   where  P = ( Max ( Fo^2, 0 ) + 2 * Fc^2 ) / 3


     N      value        esd    shift/esd  parameter

     1     0.38519     0.00103     0.000    OSF

 Mean shift/esd =   0.000  Maximum =     0.003 for   z  S1       

 Max. shift = 0.000 A for H40C      Max. dU = 0.000 for F1         


 Least-squares cycle   3   Maximum vector length =  623   Memory required =     6258 /   863061

 wR2 = 0.1635 before cycle   3 for    9573 data and    547 /    547 parameters

 GooF = S =     1.117;     Restrained GooF =      1.117 for       0 restraints

 Weight = 1 / [ sigma^2(Fo^2) + ( 0.1000 * P )^2 +   0.00 * P ]   where  P = ( Max ( Fo^2, 0 ) + 2 * Fc^2 ) / 3


     N      value        esd    shift/esd  parameter

     1     0.38519     0.00103     0.000    OSF

 Mean shift/esd =   0.000  Maximum =     0.001 for   z  S1       

 Max. shift = 0.000 A for H20C      Max. dU = 0.000 for F1         


 Least-squares cycle   4   Maximum vector length =  623   Memory required =     6258 /   863061

 wR2 = 0.1636 before cycle   4 for    9573 data and    547 /    547 parameters

 GooF = S =     1.117;     Restrained GooF =      1.117 for       0 restraints

 Weight = 1 / [ sigma^2(Fo^2) + ( 0.1000 * P )^2 +   0.00 * P ]   where  P = ( Max ( Fo^2, 0 ) + 2 * Fc^2 ) / 3


     N      value        esd    shift/esd  parameter

     1     0.38519     0.00103     0.000    OSF

 Mean shift/esd =   0.000  Maximum =     0.001 for   z  O1       

 Max. shift = 0.000 A for H20C      Max. dU = 0.000 for F6         


 Least-squares cycle   5   Maximum vector length =  623   Memory required =     6258 /   863061

 wR2 = 0.1635 before cycle   5 for    9573 data and    547 /    547 parameters

 GooF = S =     1.117;     Restrained GooF =      1.117 for       0 restraints

 Weight = 1 / [ sigma^2(Fo^2) + ( 0.1000 * P )^2 +   0.00 * P ]   where  P = ( Max ( Fo^2, 0 ) + 2 * Fc^2 ) / 3


     N      value        esd    shift/esd  parameter

     1     0.38519     0.00103     0.000    OSF

 Mean shift/esd =   0.000  Maximum =     0.001 for   z  S1       

 Max. shift = 0.000 A for H18C      Max. dU = 0.000 for F6         


 Least-squares cycle   6   Maximum vector length =  623   Memory required =     6258 /   863061

 wR2 = 0.1636 before cycle   6 for    9573 data and    547 /    547 parameters

 GooF = S =     1.117;     Restrained GooF =      1.117 for       0 restraints

 Weight = 1 / [ sigma^2(Fo^2) + ( 0.1000 * P )^2 +   0.00 * P ]   where  P = ( Max ( Fo^2, 0 ) + 2 * Fc^2 ) / 3


     N      value        esd    shift/esd  parameter

     1     0.38519     0.00103     0.000    OSF

 Mean shift/esd =   0.000  Maximum =     0.001 for   z  S1       

 Max. shift = 0.000 A for H37B      Max. dU = 0.000 for F6         


 Least-squares cycle   7   Maximum vector length =  623   Memory required =     6258 /   863061

 wR2 = 0.1635 before cycle   7 for    9573 data and    547 /    547 parameters

 GooF = S =     1.117;     Restrained GooF =      1.117 for       0 restraints

 Weight = 1 / [ sigma^2(Fo^2) + ( 0.1000 * P )^2 +   0.00 * P ]   where  P = ( Max ( Fo^2, 0 ) + 2 * Fc^2 ) / 3


     N      value        esd    shift/esd  parameter

     1     0.38519     0.00103     0.000    OSF

 Mean shift/esd =   0.000  Maximum =     0.001 for   z  S1       

 Max. shift = 0.000 A for H38C      Max. dU = 0.000 for F6         


 Least-squares cycle   8   Maximum vector length =  623   Memory required =     6258 /   863061

 wR2 = 0.1636 before cycle   8 for    9573 data and    547 /    547 parameters

 GooF = S =     1.117;     Restrained GooF =      1.117 for       0 restraints

 Weight = 1 / [ sigma^2(Fo^2) + ( 0.1000 * P )^2 +   0.00 * P ]   where  P = ( Max ( Fo^2, 0 ) + 2 * Fc^2 ) / 3


     N      value        esd    shift/esd  parameter

     1     0.38519     0.00103     0.000    OSF

 Mean shift/esd =   0.000  Maximum =     0.001 for   z  S1       

 Max. shift = 0.000 A for H37B      Max. dU = 0.000 for F5         


 Least-squares cycle   9   Maximum vector length =  623   Memory required =     6258 /   863061

 wR2 = 0.1635 before cycle   9 for    9573 data and    547 /    547 parameters

 GooF = S =     1.117;     Restrained GooF =      1.117 for       0 restraints

 Weight = 1 / [ sigma^2(Fo^2) + ( 0.1000 * P )^2 +   0.00 * P ]   where  P = ( Max ( Fo^2, 0 ) + 2 * Fc^2 ) / 3


     N      value        esd    shift/esd  parameter

     1     0.38519     0.00103     0.000    OSF

 Mean shift/esd =   0.000  Maximum =     0.001 for   z  S1       

 Max. shift = 0.000 A for H37C      Max. dU = 0.000 for F5         


 Least-squares cycle  10   Maximum vector length =  623   Memory required =     6258 /   863061

 wR2 = 0.1636 before cycle  10 for    9573 data and    547 /    547 parameters

 GooF = S =     1.117;     Restrained GooF =      1.117 for       0 restraints

 Weight = 1 / [ sigma^2(Fo^2) + ( 0.1000 * P )^2 +   0.00 * P ]   where  P = ( Max ( Fo^2, 0 ) + 2 * Fc^2 ) / 3


     N      value        esd    shift/esd  parameter

     1     0.38519     0.00103     0.000    OSF

 Mean shift/esd =   0.000  Maximum =     0.001 for   z  S1       

 Max. shift = 0.000 A for H40A      Max. dU = 0.000 for F6         


 Largest correlation matrix elements

     0.720 U13 F4 / U11 F4                   0.589 U12 F4 / U23 F4                   0.521 U13 F5 / U11 F5
     0.648 U13 F4 / U33 F4                  -0.579 U13 F2 / U33 F2                   0.513 U23 C20 / U22 C20
    -0.609 U13 F2 / U11 F2                   0.543 z F4 / x F4                       0.501 U23 C20 / U33 C20
    -0.596 U12 F1 / U11 F1                  -0.522 U12 F1 / U22 F1


 Idealized hydrogen atom generation before cycle  11

 Name     x       y       z    AFIX  d(X-H)  shift  Bonded to  Conformation determined by

 H3    0.6867  0.8314  0.8092   43   0.950   0.000   C3              C4  C2  
 H5    0.6332  0.5289  0.8495   43   0.950   0.000   C5              C4  C6  
 H6    0.7642  0.5952  0.8948   43   0.950   0.000   C6              C7  C5  
 H7    0.8524  0.7782  0.8978   43   0.950   0.000   C7              C6  C2  
 H10   0.1299  0.5584  0.7458   43   0.950   0.000   C10             C9  C11  
 H11  -0.0346  0.6150  0.7883   43   0.950   0.000   C11             C12  C10  
 H12   0.0927  0.6734  0.8339   43   0.950   0.000   C12             N1  C11  
 H14   0.5386  0.7471  0.7516   13   1.000   0.000   C14             N2  C15  C19  
 H15A  0.8188  0.7422  0.7510   23   0.990   0.000   C15             C14  S1  
 H15B  0.7834  0.8336  0.7243   23   0.990   0.000   C15             C14  S1  
 H17A  0.5671  0.5804  0.6671  137   0.980   0.000   C17             C16  H17A  
 H17B  0.5607  0.4537  0.6782  137   0.980   0.000   C17             C16  H17A  
 H17C  0.7231  0.5011  0.6615  137   0.980   0.000   C17             C16  H17A  
 H18A  0.7117  0.3915  0.7246  137   0.980   0.000   C18             C16  H18A  
 H18B  0.8145  0.4773  0.7456  137   0.980   0.000   C18             C16  H18A  
 H18C  0.8874  0.4358  0.7128  137   0.980   0.000   C18             C16  H18A  
 H20A  0.3067  0.8001  0.6556  137   0.980   0.000   C20             O3  H20A  
 H20B  0.2039  0.8582  0.6831  137   0.980   0.000   C20             O3  H20A  
 H20C  0.1492  0.7390  0.6703  137   0.980   0.000   C20             O3  H20A  
 H23   0.8600  0.0956  0.5746   43   0.950   0.000   C23             C22  C24  
 H24   0.6888  0.1468  0.6159   43   0.950   0.000   C24             C23  C25  
 H25   0.5931  0.3299  0.6200   43   0.950   0.000   C25             C26  C24  
 H27   0.8440  0.4099  0.5413   43   0.950   0.000   C27             C26  C22  
 H30   0.4843  0.7408  0.5164   43   0.950   0.000   C30             C31  C29  
 H31   0.2359  0.6430  0.5106   43   0.950   0.000   C31             C32  C30  
 H32   0.2001  0.4780  0.5363   43   0.950   0.000   C32             N3  C31  
 H34   0.5683  0.7223  0.5996   13   1.000   0.000   C34             N4  C39  C35  
 H35A  0.7455  0.7586  0.6398   23   0.990   0.000   C35             C34  S2  
 H35B  0.6423  0.8729  0.6385   23   0.990   0.000   C35             C34  S2  
 H37A  1.0578  0.6442  0.5799  137   0.980   0.000   C37             C36  H37A  
 H37B  1.0053  0.6728  0.6151  137   0.980   0.000   C37             C36  H37A  
 H37C  1.1637  0.7311  0.5999  137   0.980   0.000   C37             C36  H37A  
 H38A  1.0570  0.8088  0.5406  137   0.980   0.000   C38             C36  H38A  
 H38B  1.1216  0.8999  0.5649  137   0.980   0.000   C38             C36  H38A  
 H38C  0.9451  0.9146  0.5485  137   0.980   0.000   C38             C36  H38A  
 H40A  0.5500  1.0382  0.5233  137   0.980   0.000   C40             O7  H40A  
 H40B  0.4541  1.0570  0.5557  137   0.980   0.000   C40             O7  H40A  
 H40C  0.3854  0.9694  0.5307  137   0.980   0.000   C40             O7  H40A  


  mo_DBND_1_0ma_a.res in P2(1)2(1)2(1)                                       

 ATOM           x         y         z          sof         U11       U22       U33       U23       U13       U12        Ueq

 C1          0.83533   0.93829   0.85530     1.00000     0.06250   0.05646   0.07534  -0.01906   0.00094  -0.01649    0.06477
   0.00822   0.00069   0.00044   0.00013     0.00000     0.00297   0.00282   0.00321   0.00253   0.00270   0.00249    0.00132

 C2          0.78100   0.82063   0.85368     1.00000     0.03686   0.04303   0.04931  -0.00594   0.00300  -0.00685    0.04307
   0.00663   0.00048   0.00034   0.00009     0.00000     0.00180   0.00208   0.00213   0.00169   0.00173   0.00166    0.00086

 C3          0.70288   0.78348   0.82663     1.00000     0.03579   0.04023   0.03500   0.00166   0.00033  -0.00008    0.03701
   0.00644   0.00046   0.00031   0.00009     0.00000     0.00172   0.00195   0.00174   0.00146   0.00154   0.00148    0.00077

 H3          0.68674   0.83143   0.80923     1.00000     0.04441
                                             0.00000     0.00000

 C4          0.64975   0.67534   0.82584     1.00000     0.03609   0.04239   0.02740  -0.00406  -0.00037  -0.00482    0.03529
   0.00586   0.00045   0.00031   0.00007     0.00000     0.00163   0.00191   0.00152   0.00137   0.00148   0.00158    0.00072

 C5          0.67065   0.60347   0.85065     1.00000     0.06930   0.03637   0.04480   0.00275  -0.00130  -0.00559    0.05016
   0.00775   0.00063   0.00035   0.00009     0.00000     0.00276   0.00199   0.00205   0.00163   0.00206   0.00201    0.00100

 H5          0.63321   0.52889   0.84947     1.00000     0.06019
                                             0.00000     0.00000

 C6          0.74805   0.64331   0.87742     1.00000     0.07291   0.06273   0.04168   0.01402  -0.02105  -0.00368    0.05911
   0.00829   0.00067   0.00042   0.00010     0.00000     0.00307   0.00288   0.00214   0.00196   0.00226   0.00243    0.00123

 H6          0.76424   0.59518   0.89478     1.00000     0.07093
                                             0.00000     0.00000

 C7          0.80163   0.75142   0.87918     1.00000     0.05119   0.07372   0.03957  -0.00129  -0.01057  -0.00658    0.05483
   0.00790   0.00058   0.00044   0.00010     0.00000     0.00238   0.00309   0.00209   0.00201   0.00193   0.00222    0.00111

 H7          0.85238   0.77825   0.89778     1.00000     0.06579
                                             0.00000     0.00000

 C8          0.41304   0.62996   0.79526     1.00000     0.03993   0.03675   0.02895  -0.00287   0.00137  -0.00290    0.03521
   0.00604   0.00047   0.00029   0.00008     0.00000     0.00174   0.00178   0.00153   0.00133   0.00155   0.00149    0.00073

 C9          0.34987   0.59223   0.76669     1.00000     0.03784   0.03216   0.03119   0.00261  -0.00194  -0.00306    0.03373
   0.00605   0.00047   0.00028   0.00008     0.00000     0.00174   0.00171   0.00157   0.00131   0.00152   0.00149    0.00071

 C10         0.17997   0.58522   0.76448     1.00000     0.03833   0.06467   0.04466  -0.00028  -0.00516  -0.00041    0.04922
   0.00773   0.00052   0.00039   0.00010     0.00000     0.00208   0.00276   0.00213   0.00190   0.00178   0.00188    0.00100

 H10         0.12995   0.55841   0.74582     1.00000     0.05907
                                             0.00000     0.00000

 C11         0.08256   0.61749   0.78964     1.00000     0.03273   0.10366   0.06161   0.00075   0.00107   0.01057    0.06600
   0.00965   0.00058   0.00051   0.00011     0.00000     0.00197   0.00418   0.00275   0.00266   0.00212   0.00249    0.00139

 H11        -0.03460   0.61495   0.78832     1.00000     0.07920
                                             0.00000     0.00000

 C12         0.15937   0.65311   0.81644     1.00000     0.05314   0.08678   0.05257  -0.00748   0.01648   0.01345    0.06416
   0.00973   0.00062   0.00049   0.00011     0.00000     0.00252   0.00367   0.00249   0.00242   0.00225   0.00273    0.00131

 H12         0.09271   0.67343   0.83385     1.00000     0.07699
                                             0.00000     0.00000

 C13         0.45337   0.54303   0.74100     1.00000     0.03883   0.03160   0.02867  -0.00034  -0.00269  -0.00485    0.03303
   0.00578   0.00045   0.00029   0.00007     0.00000     0.00186   0.00175   0.00150   0.00131   0.00143   0.00144    0.00073

 C14         0.58525   0.72508   0.73080     1.00000     0.04668   0.02927   0.03095  -0.00089   0.00267  -0.00545    0.03564
   0.00607   0.00049   0.00028   0.00008     0.00000     0.00193   0.00167   0.00155   0.00129   0.00165   0.00154    0.00075

 H14         0.53859   0.74711   0.75159     1.00000     0.04276
                                             0.00000     0.00000

 C15         0.76745   0.75498   0.73029     1.00000     0.04774   0.03988   0.05034  -0.00367  -0.00402  -0.00791    0.04599
   0.00690   0.00053   0.00035   0.00010     0.00000     0.00218   0.00205   0.00219   0.00172   0.00192   0.00175    0.00091

 H15A        0.81883   0.74217   0.75104     1.00000     0.05519
                                             0.00000     0.00000

 H15B        0.78342   0.83361   0.72430     1.00000     0.05519
                                             0.00000     0.00000

 C16         0.70103   0.55226   0.70754     1.00000     0.03876   0.03678   0.04177  -0.00641   0.00551  -0.00300    0.03910
   0.00645   0.00047   0.00032   0.00009     0.00000     0.00184   0.00189   0.00192   0.00151   0.00164   0.00155    0.00081

 C17         0.63181   0.51890   0.67579     1.00000     0.05982   0.08871   0.04058  -0.02093   0.01322  -0.01909    0.06304
   0.00795   0.00065   0.00049   0.00010     0.00000     0.00273   0.00360   0.00208   0.00222   0.00220   0.00262    0.00133

 H17A        0.56708   0.58038   0.66711     1.00000     0.09456
                                             0.00000     0.00000

 H17B        0.56067   0.45367   0.67824     1.00000     0.09456
                                             0.00000     0.00000

 H17C        0.72306   0.50114   0.66153     1.00000     0.09456
                                             0.00000     0.00000

 C18         0.78629   0.45555   0.72412     1.00000     0.05684   0.04182   0.08855   0.00614   0.01083   0.01055    0.06240
   0.00985   0.00064   0.00039   0.00013     0.00000     0.00265   0.00239   0.00351   0.00237   0.00265   0.00214    0.00127

 H18A        0.71170   0.39152   0.72463     1.00000     0.09360
                                             0.00000     0.00000

 H18B        0.81447   0.47732   0.74559     1.00000     0.09360
                                             0.00000     0.00000

 H18C        0.88738   0.43579   0.71276     1.00000     0.09360
                                             0.00000     0.00000

 C19         0.48903   0.78551   0.70517     1.00000     0.04703   0.03170   0.03428   0.00165   0.00727  -0.00065    0.03767
   0.00659   0.00050   0.00030   0.00008     0.00000     0.00197   0.00179   0.00171   0.00141   0.00166   0.00153    0.00078

 C20         0.24370   0.78719   0.67489     1.00000     0.06213   0.11641   0.10929   0.06060  -0.03551  -0.02284    0.09594
   0.01225   0.00074   0.00063   0.00017     0.00000     0.00326   0.00537   0.00480   0.00431   0.00345   0.00343    0.00237

 H20A        0.30675   0.80010   0.65562     1.00000     0.14391
                                             0.00000     0.00000

 H20B        0.20389   0.85822   0.68313     1.00000     0.14391
                                             0.00000     0.00000

 H20C        0.14920   0.73896   0.67032     1.00000     0.14391
                                             0.00000     0.00000

 C21         0.97789   0.21492   0.52784     1.00000     0.09024   0.06158   0.06821  -0.00419   0.01291  -0.00193    0.07334
   0.01112   0.00088   0.00049   0.00014     0.00000     0.00421   0.00313   0.00316   0.00268   0.00316   0.00295    0.00150

 C22         0.86712   0.24628   0.55395     1.00000     0.06160   0.04761   0.04719   0.00395  -0.00552  -0.00710    0.05213
   0.00766   0.00061   0.00036   0.00010     0.00000     0.00269   0.00228   0.00213   0.00178   0.00210   0.00210    0.00103

 C23         0.82146   0.16982   0.57616     1.00000     0.07210   0.03748   0.05901   0.00863  -0.00911  -0.00350    0.05620
   0.00820   0.00065   0.00038   0.00011     0.00000     0.00292   0.00212   0.00248   0.00188   0.00236   0.00208    0.00109

 H23         0.85997   0.09556   0.57464     1.00000     0.06743
                                             0.00000     0.00000

 C24         0.72004   0.20025   0.60064     1.00000     0.08050   0.04666   0.05973   0.01670  -0.00085  -0.01010    0.06229
   0.00905   0.00072   0.00040   0.00012     0.00000     0.00335   0.00260   0.00266   0.00209   0.00263   0.00242    0.00127

 H24         0.68879   0.14677   0.61588     1.00000     0.07475
                                             0.00000     0.00000

 C25         0.66324   0.30853   0.60317     1.00000     0.06587   0.05571   0.05033   0.00312   0.00025  -0.01246    0.05730
   0.00805   0.00066   0.00040   0.00011     0.00000     0.00288   0.00275   0.00228   0.00202   0.00228   0.00235    0.00115

 H25         0.59310   0.32986   0.61998     1.00000     0.06876
                                             0.00000     0.00000

 C26         0.71047   0.38386   0.58093     1.00000     0.06198   0.03665   0.04741   0.00535  -0.01120  -0.00587    0.04868
   0.00727   0.00058   0.00034   0.00010     0.00000     0.00257   0.00207   0.00221   0.00166   0.00206   0.00187    0.00099

 C27         0.81202   0.35597   0.55631     1.00000     0.08084   0.03609   0.04299   0.00972  -0.00468  -0.01222    0.05331
   0.00773   0.00066   0.00034   0.00010     0.00000     0.00317   0.00205   0.00209   0.00166   0.00222   0.00206    0.00112

 H27         0.84401   0.40993   0.54126     1.00000     0.06397
                                             0.00000     0.00000

 C28         0.54699   0.53225   0.56262     1.00000     0.05688   0.04124   0.03962  -0.00559   0.00179  -0.00068    0.04591
   0.00720   0.00058   0.00034   0.00009     0.00000     0.00249   0.00207   0.00187   0.00161   0.00186   0.00185    0.00094

 C29         0.58546   0.63236   0.54753     1.00000     0.05244   0.03896   0.04117  -0.00658   0.00345   0.00738    0.04419
   0.00713   0.00055   0.00032   0.00009     0.00000     0.00218   0.00199   0.00186   0.00154   0.00190   0.00177    0.00088

 C30         0.46628   0.67357   0.52747     1.00000     0.06158   0.05283   0.05299  -0.00005  -0.00152   0.01001    0.05580
   0.00844   0.00062   0.00041   0.00011     0.00000     0.00268   0.00249   0.00242   0.00202   0.00215   0.00224    0.00109

 H30         0.48427   0.74082   0.51637     1.00000     0.06696
                                             0.00000     0.00000

 C31         0.32069   0.61537   0.52384     1.00000     0.06147   0.07580   0.07517  -0.01412  -0.01690   0.01340    0.07081
   0.00952   0.00071   0.00050   0.00014     0.00000     0.00308   0.00365   0.00334   0.00291   0.00272   0.00272    0.00147

 H31         0.23588   0.64296   0.51056     1.00000     0.08498
                                             0.00000     0.00000

 C32         0.29989   0.51791   0.53950     1.00000     0.05223   0.07298   0.07634  -0.01559   0.00106  -0.01352    0.06718
   0.00895   0.00067   0.00050   0.00013     0.00000     0.00266   0.00352   0.00331   0.00275   0.00262   0.00250    0.00139

 H32         0.20008   0.47798   0.53627     1.00000     0.08062
                                             0.00000     0.00000

 C33         0.75615   0.68097   0.55140     1.00000     0.04826   0.03790   0.04213  -0.00097   0.00795   0.00712    0.04276
   0.00724   0.00051   0.00033   0.00009     0.00000     0.00214   0.00196   0.00198   0.00155   0.00178   0.00173    0.00087

 C34         0.64065   0.78806   0.59555     1.00000     0.05897   0.03645   0.03952   0.00198   0.01137   0.00660    0.04498
   0.00782   0.00059   0.00033   0.00009     0.00000     0.00238   0.00196   0.00187   0.00150   0.00188   0.00183    0.00091

 H34         0.56835   0.72229   0.59957     1.00000     0.05398
                                             0.00000     0.00000

 C35         0.71804   0.82387   0.62667     1.00000     0.07712   0.06347   0.03281   0.00525   0.00388   0.01213    0.05780
   0.00901   0.00067   0.00043   0.00009     0.00000     0.00311   0.00282   0.00189   0.00187   0.00210   0.00252    0.00118

 H35A        0.74554   0.75864   0.63977     1.00000     0.06936
                                             0.00000     0.00000

 H35B        0.64230   0.87291   0.63851     1.00000     0.06936
                                             0.00000     0.00000

 C36         0.94304   0.79733   0.58373     1.00000     0.05037   0.04506   0.04609   0.00191   0.00043   0.00493    0.04717
   0.00754   0.00054   0.00035   0.00010     0.00000     0.00229   0.00222   0.00204   0.00170   0.00191   0.00180    0.00094

 C37         1.05228   0.70285   0.59571     1.00000     0.06597   0.06362   0.07486   0.00395  -0.01474   0.02506    0.06815
   0.01012   0.00070   0.00044   0.00013     0.00000     0.00302   0.00310   0.00314   0.00246   0.00268   0.00255    0.00139

 H37A        1.05784   0.64417   0.57985     1.00000     0.10223
                                             0.00000     0.00000

 H37B        1.00525   0.67276   0.61509     1.00000     0.10223
                                             0.00000     0.00000

 H37C        1.16375   0.73110   0.59986     1.00000     0.10223
                                             0.00000     0.00000

 C38         1.02385   0.86078   0.55708     1.00000     0.05507   0.06168   0.06040   0.00660   0.00312  -0.00893    0.05905
   0.00888   0.00064   0.00042   0.00011     0.00000     0.00257   0.00281   0.00263   0.00220   0.00226   0.00226    0.00117

 H38A        1.05699   0.80876   0.54059     1.00000     0.08857
                                             0.00000     0.00000

 H38B        1.12159   0.89992   0.56495     1.00000     0.08857
                                             0.00000     0.00000

 H38C        0.94513   0.91461   0.54851     1.00000     0.08857
                                             0.00000     0.00000

 C39         0.53382   0.88073   0.58206     1.00000     0.04368   0.04215   0.04655  -0.01004   0.00293   0.00574    0.04413
   0.00710   0.00052   0.00035   0.00010     0.00000     0.00205   0.00209   0.00206   0.00172   0.00185   0.00165    0.00089

 C40         0.48531   1.00207   0.53986     1.00000     0.07636   0.06838   0.08125   0.02473  -0.00557   0.02579    0.07533
   0.01222   0.00080   0.00050   0.00014     0.00000     0.00353   0.00331   0.00354   0.00277   0.00304   0.00285    0.00160

 H40A        0.54999   1.03824   0.52334     1.00000     0.11299
                                             0.00000     0.00000

 H40B        0.45409   1.05702   0.55572     1.00000     0.11299
                                             0.00000     0.00000

 H40C        0.38537   0.96941   0.53073     1.00000     0.11299
                                             0.00000     0.00000

 F1          0.85304   0.98578   0.82780     1.00000     0.24656   0.08014   0.12375  -0.00158   0.04485  -0.08718    0.15015
   0.00901   0.00093   0.00036   0.00011     0.00000     0.00688   0.00266   0.00323   0.00246   0.00410   0.00369    0.00248

 F2          0.97221   0.95162   0.86995     1.00000     0.10834   0.07378   0.37759  -0.01465  -0.12577  -0.02832    0.18657
   0.00796   0.00065   0.00038   0.00021     0.00000     0.00347   0.00267   0.00955   0.00407   0.00504   0.00252    0.00335

 F3          0.72711   1.00529   0.86847     1.00000     0.10920   0.05537   0.15853  -0.02998   0.01819  -0.00579    0.10770
   0.00747   0.00058   0.00030   0.00011     0.00000     0.00306   0.00192   0.00369   0.00220   0.00289   0.00197    0.00139

 F4          0.99494   0.28284   0.50633     1.00000     0.31696   0.12876   0.12778   0.05845   0.14121   0.06977    0.19117
   0.01455   0.00106   0.00045   0.00012     0.00000     0.00953   0.00424   0.00370   0.00335   0.00544   0.00510    0.00376

 F5          0.94556   0.12172   0.51559     1.00000     0.31976   0.11594   0.13359  -0.06218   0.09719  -0.05782    0.18976
   0.01246   0.00119   0.00046   0.00014     0.00000     0.00974   0.00378   0.00400   0.00328   0.00558   0.00528    0.00353

 F6          1.12526   0.19371   0.53875     1.00000     0.11916   0.42268   0.11863  -0.03925   0.02823   0.09356    0.22016
   0.01588   0.00078   0.00097   0.00014     0.00000     0.00445   0.01382   0.00404   0.00625   0.00360   0.00682    0.00456

 N1          0.32444   0.66068   0.81929     1.00000     0.04371   0.06879   0.03620  -0.00830   0.00484   0.00750    0.04957
   0.00634   0.00044   0.00034   0.00007     0.00000     0.00181   0.00234   0.00162   0.00161   0.00148   0.00173    0.00085

 N2          0.57657   0.60506   0.72811     1.00000     0.03957   0.02888   0.02900  -0.00039   0.00059  -0.00141    0.03248
   0.00490   0.00039   0.00023   0.00006     0.00000     0.00152   0.00138   0.00131   0.00109   0.00127   0.00125    0.00060

 N3          0.41074   0.47549   0.55900     1.00000     0.06598   0.05608   0.06289  -0.00514   0.00481  -0.01416    0.06165
   0.00716   0.00059   0.00035   0.00010     0.00000     0.00250   0.00229   0.00225   0.00188   0.00220   0.00206    0.00102

 N4          0.77666   0.75318   0.57546     1.00000     0.04482   0.03522   0.04106   0.00437   0.00314   0.00322    0.04036
   0.00584   0.00041   0.00027   0.00007     0.00000     0.00171   0.00163   0.00163   0.00128   0.00144   0.00138    0.00071

 O1          0.58243   0.63523   0.79766     1.00000     0.03683   0.06073   0.02863  -0.01156  -0.00085  -0.00538    0.04206
   0.00423   0.00033   0.00024   0.00005     0.00000     0.00123   0.00169   0.00111   0.00113   0.00114   0.00120    0.00061

 O2          0.42503   0.44753   0.73270     1.00000     0.06249   0.03660   0.04072  -0.00500   0.00670  -0.01495    0.04661
   0.00471   0.00041   0.00023   0.00006     0.00000     0.00175   0.00142   0.00133   0.00110   0.00138   0.00132    0.00067

 O3          0.35061   0.73363   0.69829     1.00000     0.05065   0.07620   0.08823   0.04455  -0.01908  -0.01866    0.07169
   0.00648   0.00041   0.00032   0.00009     0.00000     0.00171   0.00230   0.00242   0.00202   0.00185   0.00173    0.00107

 O4          0.53251   0.86980   0.69307     1.00000     0.07762   0.04322   0.04941   0.01429  -0.00720  -0.01421    0.05675
   0.00546   0.00044   0.00025   0.00007     0.00000     0.00213   0.00162   0.00155   0.00127   0.00159   0.00150    0.00081

 O5          0.66203   0.49518   0.58437     1.00000     0.09025   0.03766   0.06094  -0.00264  -0.01642  -0.00319    0.06295
   0.00564   0.00051   0.00025   0.00008     0.00000     0.00247   0.00157   0.00182   0.00135   0.00192   0.00164    0.00089

 O6          0.86665   0.65328   0.53359     1.00000     0.05732   0.06232   0.06548  -0.01459   0.01652   0.00228    0.06171
   0.00587   0.00042   0.00028   0.00008     0.00000     0.00184   0.00198   0.00189   0.00159   0.00161   0.00159    0.00084

 O7          0.58354   0.91571   0.55432     1.00000     0.05994   0.05314   0.05763   0.01416   0.00554   0.01525    0.05690
   0.00615   0.00043   0.00025   0.00007     0.00000     0.00184   0.00175   0.00173   0.00138   0.00160   0.00155    0.00079

 O8          0.41384   0.91336   0.59531     1.00000     0.06675   0.09015   0.06908  -0.01008   0.01394   0.02311    0.07533
   0.00741   0.00050   0.00035   0.00009     0.00000     0.00221   0.00273   0.00214   0.00186   0.00192   0.00209    0.00105

 S1          0.85421   0.66298   0.70104     1.00000     0.04207   0.05018   0.06138  -0.00227   0.01201  -0.00749    0.05121
   0.00195   0.00013   0.00009   0.00003     0.00000     0.00049   0.00058   0.00062   0.00050   0.00050   0.00045    0.00028

 S2          0.90141   0.89690   0.61522     1.00000     0.07760   0.05176   0.04774  -0.00270  -0.01443   0.00281    0.05903
   0.00207   0.00018   0.00010   0.00003     0.00000     0.00082   0.00063   0.00056   0.00047   0.00060   0.00058    0.00033


 Final Structure Factor Calculation for  mo_DBND_1_0ma_a.res in P2(1)2(1)2(1)                                       

 Total number of l.s. parameters =   547  Maximum vector length =  623   Memory required =     5713 /    33026

 wR2 = 0.1636 before cycle  11 for    9573 data and      2 /    547 parameters

 GooF = S =     1.117;     Restrained GooF =      1.117 for       0 restraints

 Weight = 1 / [ sigma^2(Fo^2) + ( 0.1000 * P )^2 +   0.00 * P ]   where  P = ( Max ( Fo^2, 0 ) + 2 * Fc^2 ) / 3

 R1 =  0.0547 for    7518 Fo > 4sig(Fo)  and  0.0742 for all    9573 data
 wR2 =  0.1636,  GooF = S =   1.117,  Restrained GooF =    1.117  for all data

 Flack x =    0.042(110) by classical fit to all intensities
              0.030(23) from 2653 selected quotients (Parsons' method)

 Occupancy sum of asymmetric unit =    60.00 for non-hydrogen and    38.00 for H and D atoms


 Principal mean square atomic displacements U

   0.0909   0.0665   0.0369   C1  
   0.0551   0.0417   0.0324   C2  
   0.0407   0.0359   0.0344   C3  
   0.0456   0.0341   0.0261   C4  
   0.0703   0.0453   0.0348   C5  
   0.0876   0.0622   0.0276   C6  
   0.0756   0.0561   0.0328   C7  
   0.0422   0.0354   0.0280   C8  
   0.0401   0.0321   0.0290   C9  
   0.0647   0.0475   0.0354   C10  
   0.1052   0.0616   0.0312   C11  
   0.0916   0.0686   0.0323   C12  
   0.0417   0.0303   0.0272   C13  
   0.0487   0.0305   0.0277   C14  
   0.0538   0.0509   0.0334   C15  
   0.0497   0.0353   0.0323   C16  
   0.1073   0.0506   0.0312   C17  
   0.0935   0.0573   0.0364   C18  
   0.0503   0.0331   0.0295   C19  
   0.1871   0.0602   0.0406   C20  
   0.0966   0.0648   0.0587   C21  
   0.0668   0.0462   0.0433   C22  
   0.0780   0.0561   0.0344   C23  
   0.0848   0.0682   0.0339   C24  
   0.0743   0.0519   0.0457   C25  
   0.0699   0.0418   0.0344   C26  
   0.0851   0.0467   0.0281   C27  
   0.0572   0.0458   0.0347   C28  
   0.0557   0.0463   0.0305   C29  
   0.0682   0.0530   0.0462   C30  
   0.1012   0.0618   0.0495   C31  
   0.0929   0.0645   0.0442   C32  
   0.0555   0.0410   0.0318   C33  
   0.0658   0.0356   0.0336   C34  
   0.0849   0.0566   0.0319   C35  
   0.0536   0.0463   0.0416   C36  
   0.0939   0.0753   0.0353   C37  
   0.0697   0.0615   0.0460   C38  
   0.0548   0.0466   0.0309   C39  
   0.1067   0.0844   0.0349   C40  
   0.2942   0.1168   0.0394   F1    may be split into  0.8764  0.9794  0.8290  and  0.8296  0.9922  0.8266
   0.4272   0.0988   0.0336   F2    may be split into  0.9592  0.9514  0.8762  and  0.9852  0.9518  0.8637
   0.1724   0.1035   0.0473   F3  
   0.4197   0.1073   0.0465   F4    may be split into  1.0238  0.2896  0.5094  and  0.9661  0.2760  0.5033
   0.3840   0.1257   0.0595   F5    may be split into  0.9729  0.1158  0.5180  and  0.9183  0.1277  0.5132
   0.4519   0.1437   0.0648   F6    may be split into  1.1343  0.2158  0.5382  and  1.1163  0.1716  0.5393
   0.0722   0.0458   0.0307   N1  
   0.0398   0.0292   0.0285   N2  
   0.0790   0.0601   0.0459   N3  
   0.0485   0.0399   0.0327   N4  
   0.0653   0.0365   0.0244   O1  
   0.0715   0.0389   0.0294   O2  
   0.1355   0.0427   0.0369   O3  
   0.0866   0.0530   0.0306   O4  
   0.0977   0.0544   0.0368   O5  
   0.0839   0.0624   0.0388   O6  
   0.0803   0.0532   0.0372   O7  
   0.1044   0.0798   0.0418   O8  
   0.0687   0.0508   0.0341   S1  
   0.0838   0.0516   0.0417   S2  

 ** Warning:     5  atoms may be split and     0  atoms NPD **


 Analysis of variance for reflections employed in refinement      K = Mean[Fo^2] / Mean[Fc^2]  for group


 Fc/Fc(max)       0.000    0.011    0.016    0.021    0.027    0.033    0.041    0.053    0.071    0.106    1.000

 Number in group      1054.     932.     964.     988.     898.     942.     944.     965.     923.     963.

            GooF      1.157    1.226    1.186    1.153    1.109    1.210    1.121    1.091    1.049    0.806

             K        1.794    1.196    1.089    1.036    1.035    1.056    1.032    1.002    0.972    0.967


 Resolution(A)    0.77     0.80     0.83     0.87     0.91     0.97     1.04     1.15     1.31     1.65     inf

 Number in group       958.     972.     946.     982.     934.     957.     967.     944.     953.     960.

            GooF      0.992    1.012    0.995    1.032    1.020    1.042    1.156    1.221    1.382    1.247

             K        1.081    1.043    1.024    1.035    1.007    0.990    0.974    0.959    0.983    0.974

             R1       0.216    0.199    0.145    0.132    0.094    0.064    0.056    0.052    0.046    0.035


 Recommended weighting scheme:  WGHT      0.0772      1.1505
 Note that in most cases convergence will be faster if fixed weights (e.g. the
 default WGHT 0.1) are retained until the refinement is virtually complete, and
 only then should the above recommended values be used.


 Most Disagreeable Reflections (* if suppressed or used for Rfree).
 Error/esd is calculated as sqrt(wD^2/<wD^2>) where w is given by the weight
 formula, D = Fo^2-Fc^2 and <> refers to the average over all reflections.

     h   k   l          Fo^2          Fc^2    Error/esd  Fc/Fc(max)  Resolution(A)

     1   0  30        103.03         17.31       9.69       0.015       1.40
     0   1  30         52.98          0.07       7.24       0.001       1.41
     0   2  36         62.42          5.74       6.69       0.008       1.16
     1   0  27         64.64         17.39       6.46       0.015       1.55
     0   2   4        142.10         69.83       6.31       0.029       5.25
     3   0  26         40.72          0.72       5.89       0.003       1.40
    -1   7   2        190.51        100.55       5.16       0.035       1.68
     0   4   2        227.19        129.93       5.06       0.040       2.98
     2   4  18         32.26          6.85       4.88       0.009       1.69
    -5   4  18         76.27         35.57       4.58       0.021       1.22
     0  10   6         82.27        161.28       4.51       0.044       1.19
     1   7   2        155.22         93.68       4.09       0.034       1.68
    -1   7  15        133.23        225.00       4.00       0.052       1.45
    -1   1  26         63.59         33.02       3.99       0.020       1.59
     0   1  39         73.67         34.81       3.97       0.021       1.09
     1   7  15        135.27        236.61       3.95       0.054       1.45
     0   7  10        376.47        243.45       3.95       0.054       1.60
     0   7   9        250.55        160.51       3.89       0.044       1.62
     3   9   0         35.03          1.83       3.83       0.005       1.20
    -4   5   3         81.56         44.56       3.82       0.023       1.54
     0   3  27        159.25        257.64       3.82       0.056       1.47
     0   2  21         18.12          0.04       3.76       0.001       1.93
     0   3  23        307.19        203.60       3.74       0.050       1.68
     0   2  38         47.58         16.57       3.73       0.014       1.10
    -5   9  27         80.01         34.98       3.71       0.021       0.86
     5   4  18         75.08         32.49       3.68       0.020       1.22
    -2   2  34         35.81         10.12       3.66       0.011       1.18
     0   2  22        192.34        299.13       3.61       0.060       1.85
     0   8  20        423.63        284.47       3.57       0.059       1.23
     2   8   3         65.01        112.49       3.56       0.037       1.41
     4   0   6         21.22          1.09       3.53       0.004       1.95
     1   1  26         57.35         29.72       3.52       0.019       1.59
    -3   7  16         -2.45         22.70       3.50       0.017       1.27
     2   0  26         70.87         19.16       3.49       0.015       1.52
    -3   7   2         86.39         50.39       3.48       0.025       1.45
    -5   2  14        424.87        293.39       3.42       0.060       1.39
    -4   6  11         15.75         43.37       3.41       0.023       1.34
     0   2  24        146.84         98.08       3.40       0.035       1.71
     6   4   6         37.35          8.65       3.37       0.010       1.21
     1   6  43         39.33          4.81       3.37       0.008       0.88
     0   1  26         94.86         59.06       3.36       0.027       1.63
    -1   1  38         95.84         58.09       3.35       0.027       1.11
    -1   7  14        143.09         93.65       3.34       0.034       1.47
    -2   4  18         24.05          5.59       3.30       0.008       1.69
     3   0  19        350.51        519.06       3.30       0.080       1.73
    -6   8  26        102.44         10.27       3.28       0.011       0.86
     1   4  20        134.08         89.06       3.28       0.033       1.70
     4   1  16         17.96         42.94       3.27       0.023       1.60
     6   0   2         58.80         28.56       3.27       0.019       1.35
     0   9  12         70.69         29.80       3.26       0.019       1.25


 Bond lengths and angles

 C1 -        Distance       Angles
 F2        1.2817 (0.0069) 
 F1        1.3135 (0.0068)  106.67 (0.63)
 F3        1.3169 (0.0066)  106.82 (0.51) 100.74 (0.56)
 C2        1.4864 (0.0065)  113.44 (0.51) 113.99 (0.42) 114.11 (0.44)
               C1 -          F2            F1            F3           

 C2 -        Distance       Angles
 C7        1.3814 (0.0062) 
 C3        1.3898 (0.0054)  120.96 (0.38)
 C1        1.4864 (0.0065)  120.25 (0.41) 118.72 (0.40)
               C2 -          C7            C3           

 C3 -        Distance       Angles
 C4        1.3730 (0.0054) 
 C2        1.3898 (0.0054)  117.95 (0.35)
 H3        0.9500           121.02        121.02       
               C3 -          C4            C2           

 C4 -        Distance       Angles
 C3        1.3730 (0.0054) 
 C5        1.3783 (0.0053)  122.64 (0.34)
 O1        1.4056 (0.0040)  117.96 (0.32) 119.24 (0.34)
               C4 -          C3            C5           

 C5 -        Distance       Angles
 C4        1.3783 (0.0053) 
 C6        1.3882 (0.0062)  118.03 (0.40)
 H5        0.9500           120.99        120.99       
               C5 -          C4            C6           

 C6 -        Distance       Angles
 C7        1.3754 (0.0072) 
 C5        1.3882 (0.0062)  120.99 (0.40)
 H6        0.9500           119.50        119.51       
               C6 -          C7            C5           

 C7 -        Distance       Angles
 C6        1.3754 (0.0072) 
 C2        1.3814 (0.0062)  119.41 (0.39)
 H7        0.9500           120.30        120.30       
               C7 -          C6            C2           

 C8 -        Distance       Angles
 N1        1.3045 (0.0047) 
 O1        1.3755 (0.0047)  118.41 (0.32)
 C9        1.3981 (0.0048)  125.23 (0.36) 116.36 (0.31)
               C8 -          N1            O1           

 C9 -        Distance       Angles
 C10       1.3802 (0.0058) 
 C8        1.3981 (0.0048)  116.32 (0.36)
 C13       1.5013 (0.0050)  118.78 (0.34) 124.15 (0.33)
               C9 -          C10           C8           

 C10 -       Distance       Angles
 C9        1.3802 (0.0057) 
 C11       1.3873 (0.0066)  119.72 (0.41)
 H10       0.9500           120.14        120.14       
               C10 -         C9            C11          

 C11 -       Distance       Angles
 C12       1.3704 (0.0072) 
 C10       1.3873 (0.0066)  118.42 (0.43)
 H11       0.9500           120.79        120.79       
               C11 -         C12           C10          

 C12 -       Distance       Angles
 N1        1.3440 (0.0065) 
 C11       1.3704 (0.0072)  123.17 (0.42)
 H12       0.9500           118.41        118.41       
               C12 -         N1            C11          

 C13 -       Distance       Angles
 O2        1.2261 (0.0044) 
 N2        1.3620 (0.0046)  122.38 (0.33)
 C9        1.5013 (0.0050)  118.53 (0.32) 119.08 (0.30)
               C13 -         O2            N2           

 C14 -       Distance       Angles
 N2        1.4530 (0.0044) 
 C15       1.5175 (0.0058)  106.40 (0.32)
 C19       1.5272 (0.0052)  113.19 (0.29) 111.80 (0.32)
 H14       1.0000           108.44        108.44        108.44       
               C14 -         N2            C15           C19          

 C15 -       Distance       Angles
 C14       1.5175 (0.0058) 
 S1        1.8112 (0.0044)  103.94 (0.26)
 H15A      0.9900           110.97        110.97       
 H15B      0.9900           110.97        110.97        108.98       
               C15 -         C14           S1            H15A         

 C16 -       Distance       Angles
 N2        1.4794 (0.0047) 
 C17       1.5204 (0.0056)  113.07 (0.34)
 C18       1.5279 (0.0062)  111.16 (0.33) 112.14 (0.41)
 S1        1.8422 (0.0039)  103.62 (0.24) 107.76 (0.28) 108.59 (0.30)
               C16 -         N2            C17           C18          

 C17 -       Distance       Angles
 C16       1.5204 (0.0056) 
 H17A      0.9800           109.47       
 H17B      0.9800           109.47        109.47       
 H17C      0.9800           109.47        109.47        109.47       
               C17 -         C16           H17A          H17B         

 C18 -       Distance       Angles
 C16       1.5279 (0.0062) 
 H18A      0.9800           109.47       
 H18B      0.9800           109.47        109.47       
 H18C      0.9800           109.47        109.47        109.47       
               C18 -         C16           H18A          H18B         

 C19 -       Distance       Angles
 O4        1.1926 (0.0045) 
 O3        1.3157 (0.0052)  124.01 (0.38)
 C14       1.5272 (0.0052)  124.46 (0.37) 111.52 (0.31)
               C19 -         O4            O3           

 C20 -       Distance       Angles
 O3        1.4702 (0.0061) 
 H20A      0.9800           109.47       
 H20B      0.9800           109.47        109.47       
 H20C      0.9800           109.47        109.47        109.47       
               C20 -         O3            H20A          H20B         

 C21 -       Distance       Angles
 F4        1.2373 (0.0072) 
 F5        1.2663 (0.0073)  107.70 (0.61)
 F6        1.3052 (0.0088)  107.00 (0.75)  99.33 (0.79)
 C22       1.4790 (0.0076)  117.20 (0.54) 114.36 (0.59) 109.55 (0.52)
               C21 -         F4            F5            F6           

 C22 -       Distance       Angles
 C23       1.3724 (0.0061) 
 C27       1.3989 (0.0065)  119.95 (0.44)
 C21       1.4790 (0.0077)  120.76 (0.45) 119.27 (0.42)
               C22 -         C23           C27          

 C23 -       Distance       Angles
 C22       1.3724 (0.0061) 
 C24       1.3778 (0.0072)  120.32 (0.44)
 H23       0.9500           119.84        119.84       
               C23 -         C22           C24          

 C24 -       Distance       Angles
 C23       1.3778 (0.0072) 
 C25       1.3879 (0.0072)  120.42 (0.43)
 H24       0.9500           119.79        119.79       
               C24 -         C23           C25          

 C25 -       Distance       Angles
 C26       1.3677 (0.0059) 
 C24       1.3879 (0.0072)  118.55 (0.47)
 H25       0.9500           120.73        120.73       
               C25 -         C26           C24          

 C26 -       Distance       Angles
 C25       1.3677 (0.0059) 
 C27       1.3751 (0.0066)  122.31 (0.42)
 O5        1.4056 (0.0054)  118.91 (0.43) 118.66 (0.38)
               C26 -         C25           C27          

 C27 -       Distance       Angles
 C26       1.3751 (0.0066) 
 C22       1.3989 (0.0065)  118.45 (0.38)
 H27       0.9500           120.78        120.78       
               C27 -         C26           C22          

 C28 -       Distance       Angles
 N3        1.3064 (0.0062) 
 O5        1.3880 (0.0056)  118.44 (0.39)
 C29       1.4027 (0.0059)  125.69 (0.43) 115.79 (0.39)
               C28 -         N3            O5           

 C29 -       Distance       Angles
 C30       1.3816 (0.0063) 
 C28       1.4027 (0.0059)  116.03 (0.42)
 C33       1.5091 (0.0062)  124.51 (0.39) 119.14 (0.37)
               C29 -         C30           C28          

 C30 -       Distance       Angles
 C31       1.3796 (0.0077) 
 C29       1.3816 (0.0063)  118.84 (0.48)
 H30       0.9500           120.58        120.58       
               C30 -         C31           C29          

 C31 -       Distance       Angles
 C32       1.3620 (0.0085) 
 C30       1.3796 (0.0077)  119.28 (0.51)
 H31       0.9500           120.36        120.36       
               C31 -         C32           C30          

 C32 -       Distance       Angles
 N3        1.3257 (0.0071) 
 C31       1.3620 (0.0085)  123.85 (0.50)
 H32       0.9500           118.08        118.08       
               C32 -         N3            C31          

 C33 -       Distance       Angles
 O6        1.2198 (0.0049) 
 N4        1.3561 (0.0050)  123.88 (0.40)
 C29       1.5091 (0.0062)  119.75 (0.36) 116.36 (0.33)
               C33 -         O6            N4           

 C34 -       Distance       Angles
 N4        1.4567 (0.0052) 
 C39       1.5251 (0.0059)  114.66 (0.31)
 C35       1.5301 (0.0061)  106.44 (0.38) 110.66 (0.35)
 H34       1.0000           108.30        108.30        108.30       
               C34 -         N4            C39           C35          

 C35 -       Distance       Angles
 C34       1.5301 (0.0061) 
 S2        1.7927 (0.0056)  103.92 (0.29)
 H35A      0.9900           110.97        110.97       
 H35B      0.9900           110.97        110.97        108.98       
               C35 -         C34           S2            H35A         

 C36 -       Distance       Angles
 N4        1.4898 (0.0056) 
 C38       1.5184 (0.0063)  113.04 (0.35)
 C37       1.5293 (0.0061)  109.59 (0.37) 112.12 (0.41)
 S2        1.8327 (0.0043)  103.98 (0.27) 107.35 (0.32) 110.42 (0.32)
               C36 -         N4            C38           C37          

 C37 -       Distance       Angles
 C36       1.5293 (0.0061) 
 H37A      0.9800           109.47       
 H37B      0.9800           109.47        109.47       
 H37C      0.9800           109.47        109.47        109.47       
               C37 -         C36           H37A          H37B         

 C38 -       Distance       Angles
 C36       1.5184 (0.0063) 
 H38A      0.9800           109.47       
 H38B      0.9800           109.47        109.47       
 H38C      0.9800           109.47        109.47        109.47       
               C38 -         C36           H38A          H38B         

 C39 -       Distance       Angles
 O8        1.1901 (0.0053) 
 O7        1.3192 (0.0051)  124.69 (0.42)
 C34       1.5251 (0.0059)  121.67 (0.42) 113.58 (0.34)
               C39 -         O8            O7           

 C40 -       Distance       Angles
 O7        1.4476 (0.0057) 
 H40A      0.9800           109.47       
 H40B      0.9800           109.47        109.47       
 H40C      0.9800           109.47        109.47        109.47       
               C40 -         O7            H40A          H40B         

 F1 -        Distance       Angles
 C1        1.3135 (0.0068) 
               F1 -         

 F2 -        Distance       Angles
 C1        1.2817 (0.0069) 
               F2 -         

 F3 -        Distance       Angles
 C1        1.3169 (0.0066) 
               F3 -         

 F4 -        Distance       Angles
 C21       1.2373 (0.0072) 
               F4 -         

 F5 -        Distance       Angles
 C21       1.2663 (0.0073) 
               F5 -         

 F6 -        Distance       Angles
 C21       1.3052 (0.0088) 
               F6 -         

 N1 -        Distance       Angles
 C8        1.3045 (0.0047) 
 C12       1.3440 (0.0065)  117.11 (0.37)
               N1 -          C8           

 N2 -        Distance       Angles
 C13       1.3620 (0.0046) 
 C14       1.4530 (0.0044)  123.37 (0.31)
 C16       1.4794 (0.0047)  120.09 (0.29) 116.25 (0.30)
               N2 -          C13           C14          

 N3 -        Distance       Angles
 C28       1.3064 (0.0062) 
 C32       1.3257 (0.0071)  116.29 (0.42)
               N3 -          C28          

 N4 -        Distance       Angles
 C33       1.3561 (0.0050) 
 C34       1.4567 (0.0052)  122.57 (0.35)
 C36       1.4898 (0.0057)  121.28 (0.33) 116.09 (0.32)
               N4 -          C33           C34          

 O1 -        Distance       Angles
 C8        1.3755 (0.0048) 
 C4        1.4056 (0.0040)  117.74 (0.27)
               O1 -          C8           

 O2 -        Distance       Angles
 C13       1.2261 (0.0044) 
               O2 -         

 O3 -        Distance       Angles
 C19       1.3157 (0.0052) 
 C20       1.4702 (0.0061)  116.32 (0.37)
               O3 -          C19          

 O4 -        Distance       Angles
 C19       1.1926 (0.0045) 
               O4 -         

 O5 -        Distance       Angles
 C28       1.3880 (0.0056) 
 C26       1.4056 (0.0054)  115.12 (0.32)
               O5 -          C28          

 O6 -        Distance       Angles
 C33       1.2198 (0.0049) 
               O6 -         

 O7 -        Distance       Angles
 C39       1.3192 (0.0051) 
 C40       1.4476 (0.0057)  116.41 (0.38)
               O7 -          C39          

 O8 -        Distance       Angles
 C39       1.1901 (0.0053) 
               O8 -         

 S1 -        Distance       Angles
 C15       1.8112 (0.0044) 
 C16       1.8422 (0.0040)   94.54 (0.18)
               S1 -          C15          

 S2 -        Distance       Angles
 C35       1.7927 (0.0057) 
 C36       1.8327 (0.0043)   91.73 (0.21)
               S2 -          C35          


 FMAP and GRID set by program

 FMAP   2   3  47
 GRID    -0.568  -2  -2     0.568   2   2

 R1 =  0.0673 for   5399 unique reflections after merging for Fourier


 Electron density synthesis with coefficients Fo-Fc

 Highest peak    0.50  at  0.3552  0.5424  0.1121  [  1.22 A from F2 ]
 Deepest hole   -0.34  at  0.3593  0.5260  0.1628  [  0.43 A from F1 ]

 Mean =    0.00,   Rms deviation from mean =    0.05,   Highest memory used =     5123 /    33161


 Fourier peaks appended to .res file

              x       y       z       sof     U      Peak   Distances to nearest atoms (including eq.)

 Q1    1   0.8552  0.9576  0.8879   1.00000  0.05    0.50   1.22 F2  1.42 C1  1.45 F3  2.20 H7
 Q2    1   0.9079  0.1974  0.5011   1.00000  0.05    0.45   1.14 F5  1.27 F4  1.29 C21  2.36 C22
 Q3    1   1.0988  0.2777  0.5269   1.00000  0.05    0.41   1.15 F6  1.22 F4  1.24 C21  2.23 C22
 Q4    1   0.9597  0.9393  0.8431   1.00000  0.05    0.33   1.13 C1  1.16 F2  1.22 F1  2.08 C2
 Q5    1   1.0405  0.1253  0.5286   1.00000  0.05    0.21   0.95 F5  1.16 F6  1.19 C21  2.15 F4
 Q6    1   0.3454  0.7636  0.7167   1.00000  0.05    0.20   0.87 O3  1.29 C19  1.99 C20  2.08 C14
 Q7    1   0.8979  0.1028  0.5138   1.00000  0.05    0.19   0.45 F5  1.61 C21  2.33 F4  2.39 F6
 Q8    1   1.0169  0.9601  0.8673   1.00000  0.05    0.18   0.39 F2  1.58 C1  2.17 F1  2.41 F3
 Q9    1   1.0454  0.3011  0.5010   1.00000  0.05    0.18   0.52 F4  1.64 C21  2.17 F6  2.20 H40A
 Q10   1   0.7577  1.0009  0.8442   1.00000  0.05    0.18   1.06 F1  1.07 F3  1.09 C1  2.14 F2
 Q11   1   0.6415  1.0172  0.6489   1.00000  0.05    0.18   1.80 H35B  2.14 H24  2.22 N1  2.23 H5
 Q12   1   0.9303  0.8578  0.5975   1.00000  0.05    0.17   0.92 S2  0.94 C36  1.88 C38  2.01 N4
 Q13   1   0.9811  0.2378  0.4708   1.00000  0.05    0.17   1.61 F4  2.39 F5  2.45 C21  2.73 H40B
 Q14   1   0.8297  0.6053  0.5174   1.00000  0.05    0.17   0.95 O6  1.81 C33  2.29 H40C  2.38 C29
 Q15   1   0.5685  0.5765  0.7442   1.00000  0.05    0.17   0.77 N2  1.02 C13  1.89 C14  1.92 C16
 Q16   1   1.1879  0.2147  0.4832   1.00000  0.05    0.17   2.02 F4  2.14 C27  2.20 C22  2.22 H27
 Q17   1   0.4907  0.9762  0.5109   1.00000  0.05    0.16   1.04 H40A  1.20 H40C  1.28 C40  2.13 O7
 Q18   1   0.7306  0.7411  0.5164   1.00000  0.05    0.16   1.67 C33  1.69 O6  1.81 H31  1.99 H30
 Q19   1   0.5060  0.6593  0.6477   1.00000  0.05    0.16   1.35 H17A  2.25 H34  2.30 H35A  2.31 C17
 Q20   1   0.9182  0.0086  0.5685   1.00000  0.05    0.16   1.18 H23  1.44 H38C  2.04 C38  2.11 H38B

 Shortest distances between peaks (including symmetry equivalents)

      4   8  1.16      3   9  1.22      2   7  1.26      5   7  1.34      2  13  1.50      1   8  1.58      9  13  1.58
      2   9  1.67      9  16  1.73     13  16  1.78      4  10  1.79      2   5  1.81     14  18  1.82      3   5  1.90
     14  17  2.03      1  10  2.09      1   4  2.10      2   3  2.13      3  16  2.14      2  16  2.18     12  20  2.20
      8  10  2.37      2  16  2.40      5  20  2.42      5   9  2.42      5  16  2.52      7  13  2.54      7  20  2.60
      3  13  2.62      3   7  2.72      7   9  2.73      9  17  2.77      7  16  2.78      2   3  2.79      5  13  2.85
     10  19  2.88      2   9  2.93      9  16  2.98


 Time profile in seconds
 -----------------------

      0.01: Read and process instructions
      0.00: Fit rigid groups
      0.01: Interpret restraints etc.
      0.00: Generate connectivity array
      0.00: Analyse DFIX and DANG restraints
      0.00: Analyse SAME and SADI restraints
      0.00: Generate CHIV restraints
      0.00: Check if bonds in residues restrained
      0.00: Generate DELU and RIGU restraints
      0.00: Generate SIMU restraints
      0.00: Generate ISOR restraints
      0.00: Generate NCSY restraints
      0.00: Analyse other restraints etc.
      0.18: Read intensity data, sort/merge etc.
      0.00: Set up constraints
      0.00: OSF, H-atoms from difference map
      0.02: Set up l.s. refinement
      0.00: Generate idealized H-atoms
      0.59: Structure factors and derivatives
      0.71: Sum l.s. matrices
      0.00: Generate and apply antibumping restraints
      0.01: Apply other restraints
      0.24: Solve l.s. equations
      0.00: Generate HTAB table
      0.26: Other dependent quantities, CIF, tables
      0.02: Analysis of variance
      0.03: Merge reflections for Fourier and .fcf
      0.01: Fourier summations
      0.02: Peaksearch
      0.00: Analyse peaklist

 ** WARNING: These times are only approximate for multiple threads.
             To get better estimates run with -t1 **

 +++++++++++++++++++++++++++++++++++++++++++++++++++++++++++++++++++++++++++++
 +  mo_DBND_1_0ma finished at 13:30:28   Total elapsed time:      2.12 secs  +
 +++++++++++++++++++++++++++++++++++++++++++++++++++++++++++++++++++++++++++++
