# Supplementary material for: Novel Thiazole Phenoxypyridine Derivatives Protect Maize from Residual Pesticide Injury Caused by PPO-Inhibitor Fomesafen
Source: Biomolecules. 2019 Sep 20;9(10):514. doi: 10.3390/biom9100514 (PMC6843476; doi:10.3390/biom9100514)
Supplement: Supplementary file 1 [file biomolecules-09-00514-s001.zip › Crystallographic Data for Compound 4a/mo_DBND_1_0ma_a.res]

    mo_DBND_1_0ma_a.res created by SHELXL-2014/7

 
TITL mo_DBND_1_0ma_a.res in P2(1)2(1)2(1)
REM Old TITL mo_DBND_1_0ma in P2(1)2(1)2
REM SHELXT solution in P2(1)2(1)2(1)
REM R1 0.197,  Rweak 0.060,  Alpha 0.008,  Orientation as input
REM Flack x =  0.128 ( 0.022 ) from Parsons' quotients
REM Formula found by SHELXT:  C40 F7 N5 O6 S2
CELL  0.71073   8.0896  12.0540  42.6668   90.000   90.000   90.000
ZERR   8.000   0.0003   0.0005   0.0014    0.000    0.000    0.000
LATT -1
SYMM 1/2-X, -Y, 1/2+Z
SYMM -X, 1/2+Y, 1/2-Z
SYMM 1/2+X, 1/2-Y, -Z
SFAC C H F N O S
UNIT 160 152 24 16 32 8
ACTA
SIZE 0.10 0.12 0.13
TEMP -173.140
L.S. 10
BOND $H
LIST 6
FMAP 2
PLAN 20
WGHT    0.100000
FVAR       0.38519
C1    1    0.835328    0.938288    0.855299    11.00000    0.06250    0.05646 =
         0.07534   -0.01906    0.00094   -0.01649
C2    1    0.780996    0.820632    0.853677    11.00000    0.03686    0.04303 =
         0.04931   -0.00594    0.00300   -0.00685
C3    1    0.702876    0.783478    0.826630    11.00000    0.03579    0.04023 =
         0.03500    0.00166    0.00033   -0.00008
AFIX  43
H3    2    0.686738    0.831433    0.809227    11.00000   -1.20000
AFIX   0
C4    1    0.649745    0.675335    0.825836    11.00000    0.03609    0.04239 =
         0.02740   -0.00406   -0.00037   -0.00482
C5    1    0.670654    0.603473    0.850649    11.00000    0.06930    0.03637 =
         0.04480    0.00275   -0.00130   -0.00559
AFIX  43
H5    2    0.633214    0.528891    0.849467    11.00000   -1.20000
AFIX   0
C6    1    0.748047    0.643311    0.877420    11.00000    0.07291    0.06273 =
         0.04168    0.01402   -0.02105   -0.00368
AFIX  43
H6    2    0.764238    0.595180    0.894782    11.00000   -1.20000
AFIX   0
C7    1    0.801633    0.751416    0.879184    11.00000    0.05119    0.07372 =
         0.03957   -0.00129   -0.01057   -0.00658
AFIX  43
H7    2    0.852385    0.778248    0.897777    11.00000   -1.20000
AFIX   0
C8    1    0.413044    0.629964    0.795262    11.00000    0.03993    0.03675 =
         0.02895   -0.00287    0.00137   -0.00290
C9    1    0.349870    0.592226    0.766687    11.00000    0.03784    0.03216 =
         0.03119    0.00261   -0.00194   -0.00306
C10   1    0.179970    0.585220    0.764483    11.00000    0.03833    0.06467 =
         0.04466   -0.00028   -0.00516   -0.00041
AFIX  43
H10   2    0.129946    0.558414    0.745816    11.00000   -1.20000
AFIX   0
C11   1    0.082563    0.617487    0.789642    11.00000    0.03273    0.10366 =
         0.06161    0.00075    0.00107    0.01057
AFIX  43
H11   2   -0.034605    0.614950    0.788323    11.00000   -1.20000
AFIX   0
C12   1    0.159369    0.653110    0.816443    11.00000    0.05314    0.08678 =
         0.05257   -0.00748    0.01648    0.01345
AFIX  43
H12   2    0.092710    0.673432    0.833852    11.00000   -1.20000
AFIX   0
C13   1    0.453368    0.543025    0.741001    11.00000    0.03883    0.03160 =
         0.02867   -0.00034   -0.00269   -0.00485
C14   1    0.585247    0.725079    0.730801    11.00000    0.04668    0.02927 =
         0.03095   -0.00089    0.00267   -0.00545
AFIX  13
H14   2    0.538592    0.747109    0.751594    11.00000   -1.20000
AFIX   0
C15   1    0.767446    0.754984    0.730290    11.00000    0.04774    0.03988 =
         0.05034   -0.00367   -0.00402   -0.00791
AFIX  23
H15A  2    0.818825    0.742172    0.751036    11.00000   -1.20000
H15B  2    0.783419    0.833607    0.724305    11.00000   -1.20000
AFIX   0
C16   1    0.701030    0.552264    0.707544    11.00000    0.03876    0.03678 =
         0.04177   -0.00641    0.00551   -0.00300
C17   1    0.631808    0.518898    0.675785    11.00000    0.05982    0.08871 =
         0.04058   -0.02093    0.01322   -0.01909
AFIX 137
H17A  2    0.567079    0.580380    0.667111    11.00000   -1.50000
H17B  2    0.560670    0.453667    0.678239    11.00000   -1.50000
H17C  2    0.723056    0.501140    0.661535    11.00000   -1.50000
AFIX   0
C18   1    0.786290    0.455552    0.724115    11.00000    0.05684    0.04182 =
         0.08855    0.00614    0.01083    0.01055
AFIX 137
H18A  2    0.711701    0.391515    0.724627    11.00000   -1.50000
H18B  2    0.814474    0.477324    0.745590    11.00000   -1.50000
H18C  2    0.887380    0.435787    0.712756    11.00000   -1.50000
AFIX   0
C19   1    0.489030    0.785510    0.705170    11.00000    0.04703    0.03170 =
         0.03428    0.00165    0.00727   -0.00065
C20   1    0.243703    0.787191    0.674890    11.00000    0.06213    0.11641 =
         0.10929    0.06060   -0.03551   -0.02284
AFIX 137
H20A  2    0.306749    0.800096    0.655619    11.00000   -1.50000
H20B  2    0.203895    0.858222    0.683130    11.00000   -1.50000
H20C  2    0.149204    0.738956    0.670323    11.00000   -1.50000
AFIX   0
C21   1    0.977891    0.214924    0.527836    11.00000    0.09024    0.06158 =
         0.06821   -0.00419    0.01291   -0.00193
C22   1    0.867116    0.246284    0.553952    11.00000    0.06160    0.04761 =
         0.04719    0.00395   -0.00552   -0.00710
C23   1    0.821459    0.169822    0.576158    11.00000    0.07210    0.03748 =
         0.05901    0.00863   -0.00911   -0.00350
AFIX  43
H23   2    0.859967    0.095561    0.574645    11.00000   -1.20000
AFIX   0
C24   1    0.720042    0.200249    0.600637    11.00000    0.08050    0.04666 =
         0.05973    0.01670   -0.00085   -0.01010
AFIX  43
H24   2    0.688791    0.146771    0.615881    11.00000   -1.20000
AFIX   0
C25   1    0.663244    0.308532    0.603166    11.00000    0.06587    0.05571 =
         0.05033    0.00312    0.00025   -0.01246
AFIX  43
H25   2    0.593096    0.329859    0.619975    11.00000   -1.20000
AFIX   0
C26   1    0.710474    0.383858    0.580929    11.00000    0.06198    0.03665 =
         0.04741    0.00535   -0.01120   -0.00587
C27   1    0.812018    0.355970    0.556312    11.00000    0.08084    0.03609 =
         0.04299    0.00972   -0.00468   -0.01222
AFIX  43
H27   2    0.844005    0.409932    0.541260    11.00000   -1.20000
AFIX   0
C28   1    0.546985    0.532247    0.562622    11.00000    0.05688    0.04124 =
         0.03962   -0.00559    0.00179   -0.00068
C29   1    0.585457    0.632355    0.547531    11.00000    0.05244    0.03896 =
         0.04117   -0.00658    0.00345    0.00738
C30   1    0.466280    0.673575    0.527472    11.00000    0.06158    0.05283 =
         0.05299   -0.00005   -0.00152    0.01001
AFIX  43
H30   2    0.484269    0.740824    0.516374    11.00000   -1.20000
AFIX   0
C31   1    0.320691    0.615366    0.523840    11.00000    0.06147    0.07580 =
         0.07517   -0.01412   -0.01690    0.01340
AFIX  43
H31   2    0.235879    0.642961    0.510559    11.00000   -1.20000
AFIX   0
C32   1    0.299885    0.517907    0.539504    11.00000    0.05223    0.07298 =
         0.07634   -0.01559    0.00106   -0.01352
AFIX  43
H32   2    0.200079    0.477985    0.536270    11.00000   -1.20000
AFIX   0
C33   1    0.756146    0.680974    0.551397    11.00000    0.04826    0.03790 =
         0.04213   -0.00097    0.00795    0.00712
C34   1    0.640651    0.788057    0.595549    11.00000    0.05897    0.03645 =
         0.03952    0.00198    0.01137    0.00660
AFIX  13
H34   2    0.568347    0.722292    0.599572    11.00000   -1.20000
AFIX   0
C35   1    0.718045    0.823865    0.626669    11.00000    0.07712    0.06347 =
         0.03281    0.00525    0.00388    0.01213
AFIX  23
H35A  2    0.745542    0.758643    0.639771    11.00000   -1.20000
H35B  2    0.642297    0.872909    0.638507    11.00000   -1.20000
AFIX   0
C36   1    0.943042    0.797326    0.583734    11.00000    0.05037    0.04506 =
         0.04609    0.00191    0.00043    0.00493
C37   1    1.052281    0.702854    0.595710    11.00000    0.06597    0.06362 =
         0.07486    0.00395   -0.01474    0.02506
AFIX 137
H37A  2    1.057841    0.644165    0.579850    11.00000   -1.50000
H37B  2    1.005255    0.672757    0.615095    11.00000   -1.50000
H37C  2    1.163748    0.731102    0.599860    11.00000   -1.50000
AFIX   0
C38   1    1.023853    0.860779    0.557081    11.00000    0.05507    0.06168 =
         0.06040    0.00660    0.00312   -0.00893
AFIX 137
H38A  2    1.056991    0.808759    0.540585    11.00000   -1.50000
H38B  2    1.121591    0.899920    0.564948    11.00000   -1.50000
H38C  2    0.945134    0.914611    0.548507    11.00000   -1.50000
AFIX   0
C39   1    0.533824    0.880729    0.582058    11.00000    0.04368    0.04215 =
         0.04655   -0.01004    0.00293    0.00574
C40   1    0.485313    1.002071    0.539860    11.00000    0.07636    0.06838 =
         0.08125    0.02473   -0.00557    0.02579
AFIX 137
H40A  2    0.549987    1.038245    0.523345    11.00000   -1.50000
H40B  2    0.454086    1.057024    0.555719    11.00000   -1.50000
H40C  2    0.385373    0.969410    0.530730    11.00000   -1.50000
AFIX   0
F1    3    0.853036    0.985781    0.827796    11.00000    0.24656    0.08014 =
         0.12375   -0.00158    0.04485   -0.08718
F2    3    0.972210    0.951619    0.869950    11.00000    0.10834    0.07378 =
         0.37759   -0.01465   -0.12577   -0.02832
F3    3    0.727112    1.005289    0.868468    11.00000    0.10920    0.05537 =
         0.15853   -0.02998    0.01819   -0.00579
F4    3    0.994939    0.282840    0.506335    11.00000    0.31696    0.12876 =
         0.12778    0.05845    0.14121    0.06977
F5    3    0.945561    0.121723    0.515587    11.00000    0.31976    0.11594 =
         0.13359   -0.06218    0.09719   -0.05782
F6    3    1.125263    0.193706    0.538753    11.00000    0.11916    0.42268 =
         0.11863   -0.03925    0.02823    0.09356
N1    4    0.324441    0.660685    0.819288    11.00000    0.04371    0.06879 =
         0.03620   -0.00830    0.00484    0.00750
N2    4    0.576573    0.605059    0.728112    11.00000    0.03957    0.02888 =
         0.02900   -0.00039    0.00059   -0.00141
N3    4    0.410738    0.475488    0.558999    11.00000    0.06598    0.05608 =
         0.06289   -0.00514    0.00481   -0.01416
N4    4    0.776658    0.753177    0.575459    11.00000    0.04482    0.03522 =
         0.04106    0.00437    0.00314    0.00322
O1    5    0.582429    0.635235    0.797659    11.00000    0.03683    0.06073 =
         0.02863   -0.01156   -0.00085   -0.00538
O2    5    0.425032    0.447526    0.732696    11.00000    0.06249    0.03660 =
         0.04072   -0.00500    0.00670   -0.01495
O3    5    0.350606    0.733632    0.698289    11.00000    0.05065    0.07620 =
         0.08823    0.04455   -0.01908   -0.01866
O4    5    0.532514    0.869797    0.693074    11.00000    0.07762    0.04322 =
         0.04941    0.01429   -0.00720   -0.01421
O5    5    0.662027    0.495178    0.584368    11.00000    0.09025    0.03766 =
         0.06094   -0.00264   -0.01642   -0.00319
O6    5    0.866655    0.653283    0.533590    11.00000    0.05732    0.06232 =
         0.06548   -0.01459    0.01652    0.00228
O7    5    0.583538    0.915710    0.554319    11.00000    0.05994    0.05314 =
         0.05763    0.01416    0.00554    0.01525
O8    5    0.413844    0.913363    0.595306    11.00000    0.06675    0.09015 =
         0.06908   -0.01008    0.01394    0.02311
S1    6    0.854212    0.662976    0.701039    11.00000    0.04207    0.05018 =
         0.06138   -0.00227    0.01201   -0.00749
S2    6    0.901407    0.896899    0.615220    11.00000    0.07760    0.05176 =
         0.04774   -0.00270   -0.01443    0.00281
HKLF 4
 
REM  mo_DBND_1_0ma_a.res in P2(1)2(1)2(1)
REM R1 =  0.0547 for    7518 Fo > 4sig(Fo)  and  0.0742 for all    9573 data
REM    547 parameters refined using      0 restraints
 
END  
     
WGHT      0.0772      1.1505 

REM Highest difference peak  0.499,  deepest hole -0.341,  1-sigma level  0.050
Q1    1   0.8552  0.9576  0.8879  11.00000  0.05    0.50
Q2    1   0.9079  0.1974  0.5011  11.00000  0.05    0.45
Q3    1   1.0988  0.2777  0.5269  11.00000  0.05    0.41
Q4    1   0.9597  0.9393  0.8431  11.00000  0.05    0.33
Q5    1   1.0405  0.1253  0.5286  11.00000  0.05    0.21
Q6    1   0.3454  0.7636  0.7167  11.00000  0.05    0.20
Q7    1   0.8979  0.1028  0.5138  11.00000  0.05    0.19
Q8    1   1.0169  0.9601  0.8673  11.00000  0.05    0.18
Q9    1   1.0454  0.3011  0.5010  11.00000  0.05    0.18
Q10   1   0.7577  1.0009  0.8442  11.00000  0.05    0.18
Q11   1   0.6415  1.0172  0.6489  11.00000  0.05    0.18
Q12   1   0.9303  0.8578  0.5975  11.00000  0.05    0.17
Q13   1   0.9811  0.2378  0.4708  11.00000  0.05    0.17
Q14   1   0.8297  0.6053  0.5174  11.00000  0.05    0.17
Q15   1   0.5685  0.5765  0.7442  11.00000  0.05    0.17
Q16   1   1.1879  0.2147  0.4832  11.00000  0.05    0.17
Q17   1   0.4907  0.9762  0.5109  11.00000  0.05    0.16
Q18   1   0.7306  0.7411  0.5164  11.00000  0.05    0.16
Q19   1   0.5060  0.6593  0.6477  11.00000  0.05    0.16
Q20   1   0.9182  0.0086  0.5685  11.00000  0.05    0.16
