# Supplementary material for: Novel Thiazole Phenoxypyridine Derivatives Protect Maize from Residual Pesticide Injury Caused by PPO-Inhibitor Fomesafen
Source: Biomolecules. 2019 Sep 20;9(10):514. doi: 10.3390/biom9100514 (PMC6843476; doi:10.3390/biom9100514)
Supplement: Supplementary file 1 [file biomolecules-09-00514-s001.zip › Crystallographic Data for Compound 4a/mo_DBND_1_0ma_a.txt]

      Table 1.  Crystal data and structure refinement for mo_DBND_1_0ma_a. 
  
  
      Identification code               mo_DBND_1_0ma_a 
  
      Empirical formula                 C20 H19 F3 N2 O4 S 
  
      Formula weight                    440.43 
  
      Temperature                       100(2) K 
  
      Wavelength                        0.71073 A 
  
      Crystal system, space group       Orthorhombic,  P2(1)2(1)2(1) 
  
      Unit cell dimensions              a = 8.0896(3) A   alpha = 90 deg. 
                                        b = 12.0540(5) A    beta = 90 deg. 
                                        c = 42.6668(14) A   gamma = 90 deg. 
  
      Volume                            4160.5(3) A^3 
  
      Z, Calculated density             8,  1.406 Mg/m^3 
  
      Absorption coefficient            0.211 mm^-1 
  
      F(000)                            1824 
  
      Crystal size                      0.130 x 0.120 x 0.100 mm 
  
      Theta range for data collection   2.693 to 27.510 deg. 
  
      Limiting indices                  -10<=h<=10, -15<=k<=15, -55<=l<=55 
  
      Reflections collected / unique    54145 / 9573 [R(int) = 0.0483] 
  
      Completeness to theta = 25.242    99.8 % 
  
      Absorption correction             Semi-empirical from equivalents 
  
      Max. and min. transmission        0.979 and 0.973 
  
      Refinement method                 Full-matrix least-squares on F^2 
  
      Data / restraints / parameters    9573 / 0 / 547 
  
      Goodness-of-fit on F^2            1.117 
  
      Final R indices [I>2sigma(I)]     R1 = 0.0547, wR2 = 0.1514 
  
      R indices (all data)              R1 = 0.0742, wR2 = 0.1636 
  
      Absolute structure parameter      0.03(2) 
  
      Extinction coefficient            n/a 
  
      Largest diff. peak and hole       0.499 and -0.341 e.A^-3 
  
         Table 2.  Atomic coordinates ( x 10^4) and equivalent isotropic 
         displacement parameters (A^2 x 10^3) for mo_DBND_1_0ma_a. 
         U(eq) is defined as one third of the trace of the orthogonalized 
         Uij tensor. 
  
         ________________________________________________________________ 
  
                         x             y             z           U(eq) 
         ________________________________________________________________ 
  
          C(1)         8353(7)       9383(4)       8553(1)       65(1) 
          C(2)         7810(5)       8206(3)       8537(1)       43(1) 
          C(3)         7029(5)       7835(3)       8266(1)       37(1) 
          C(4)         6497(4)       6753(3)       8258(1)       35(1) 
          C(5)         6707(6)       6035(3)       8506(1)       50(1) 
          C(6)         7480(7)       6433(4)       8774(1)       59(1) 
          C(7)         8016(6)       7514(4)       8792(1)       55(1) 
          C(8)         4130(5)       6300(3)       7953(1)       35(1) 
          C(9)         3499(5)       5922(3)       7667(1)       34(1) 
          C(10)        1800(5)       5852(4)       7645(1)       49(1) 
          C(11)         826(6)       6175(5)       7896(1)       66(1) 
          C(12)        1594(6)       6531(5)       8164(1)       64(1) 
          C(13)        4534(5)       5430(3)       7410(1)       33(1) 
          C(14)        5852(5)       7251(3)       7308(1)       36(1) 
          C(15)        7674(5)       7550(3)       7303(1)       46(1) 
          C(16)        7010(5)       5523(3)       7075(1)       39(1) 
          C(17)        6318(7)       5189(5)       6758(1)       63(1) 
          C(18)        7863(6)       4556(4)       7241(1)       62(1) 
          C(19)        4890(5)       7855(3)       7052(1)       38(1) 
          C(20)        2437(7)       7872(6)       6749(2)       96(2) 
          C(21)        9779(9)       2149(5)       5278(1)       73(2) 
          C(22)        8671(6)       2463(4)       5540(1)       52(1) 
          C(23)        8215(7)       1698(4)       5762(1)       56(1) 
          C(24)        7200(7)       2002(4)       6006(1)       62(1) 
          C(25)        6632(7)       3085(4)       6032(1)       57(1) 
          C(26)        7105(6)       3839(3)       5809(1)       49(1) 
          C(27)        8120(7)       3560(3)       5563(1)       53(1) 
          C(28)        5470(6)       5322(3)       5626(1)       46(1) 
          C(29)        5855(6)       6324(3)       5475(1)       44(1) 
          C(30)        4663(6)       6736(4)       5275(1)       56(1) 
          C(31)        3207(7)       6154(5)       5238(1)       71(2) 
          C(32)        2999(7)       5179(5)       5395(1)       67(1) 
          C(33)        7561(5)       6810(3)       5514(1)       43(1) 
          C(34)        6407(6)       7881(3)       5956(1)       45(1) 
          C(35)        7180(7)       8239(4)       6267(1)       58(1) 
          C(36)        9430(5)       7973(4)       5837(1)       47(1) 
          C(37)       10523(7)       7029(4)       5957(1)       68(1) 
          C(38)       10239(6)       8608(4)       5571(1)       59(1) 
          C(39)        5338(5)       8807(3)       5821(1)       44(1) 
          C(40)        4853(8)      10021(5)       5399(1)       75(2) 
          F(1)         8530(9)       9858(4)       8278(1)      150(2) 
          F(2)         9722(6)       9516(4)       8699(2)      187(3) 
          F(3)         7271(6)      10053(3)       8685(1)      108(1) 
          F(4)         9949(11)      2828(4)       5063(1)      191(4) 
          F(5)         9456(12)      1217(5)       5156(1)      190(4) 
          F(6)        11253(8)       1937(10)      5388(1)      220(5) 
          N(1)         3244(4)       6607(3)       8193(1)       50(1) 
          N(2)         5766(4)       6051(2)       7281(1)       32(1) 
          N(3)         4107(6)       4755(3)       5590(1)       62(1) 
          N(4)         7767(4)       7532(3)       5755(1)       40(1) 
          O(1)         5824(3)       6352(2)       7977(1)       42(1) 
          O(2)         4250(4)       4475(2)       7327(1)       47(1) 
          O(3)         3506(4)       7336(3)       6983(1)       72(1) 
          O(4)         5325(4)       8698(3)       6931(1)       57(1) 
          O(5)         6620(5)       4952(2)       5844(1)       63(1) 
          O(6)         8667(4)       6533(3)       5336(1)       62(1) 
          O(7)         5835(4)       9157(3)       5543(1)       57(1) 
          O(8)         4138(5)       9134(3)       5953(1)       75(1) 
          S(1)         8542(1)       6630(1)       7010(1)       51(1) 
          S(2)         9014(2)       8969(1)       6152(1)       59(1) 
         ________________________________________________________________ 
  
           Table 3.  Bond lengths [A] and angles [deg] for mo_DBND_1_0ma_a. 
           _____________________________________________________________ 
  
            C(1)-F(2)                     1.282(7) 
            C(1)-F(1)                     1.313(7) 
            C(1)-F(3)                     1.317(7) 
            C(1)-C(2)                     1.486(6) 
            C(2)-C(7)                     1.381(6) 
            C(2)-C(3)                     1.390(5) 
            C(3)-C(4)                     1.373(5) 
            C(3)-H(3)                     0.9500 
            C(4)-C(5)                     1.378(5) 
            C(4)-O(1)                     1.406(4) 
            C(5)-C(6)                     1.388(6) 
            C(5)-H(5)                     0.9500 
            C(6)-C(7)                     1.375(7) 
            C(6)-H(6)                     0.9500 
            C(7)-H(7)                     0.9500 
            C(8)-N(1)                     1.304(5) 
            C(8)-O(1)                     1.376(5) 
            C(8)-C(9)                     1.398(5) 
            C(9)-C(10)                    1.380(6) 
            C(9)-C(13)                    1.501(5) 
            C(10)-C(11)                   1.387(7) 
            C(10)-H(10)                   0.9500 
            C(11)-C(12)                   1.370(7) 
            C(11)-H(11)                   0.9500 
            C(12)-N(1)                    1.344(6) 
            C(12)-H(12)                   0.9500 
            C(13)-O(2)                    1.226(4) 
            C(13)-N(2)                    1.362(5) 
            C(14)-N(2)                    1.453(4) 
            C(14)-C(15)                   1.518(6) 
            C(14)-C(19)                   1.527(5) 
            C(14)-H(14)                   1.0000 
            C(15)-S(1)                    1.811(4) 
            C(15)-H(15A)                  0.9900 
            C(15)-H(15B)                  0.9900 
            C(16)-N(2)                    1.479(5) 
            C(16)-C(17)                   1.520(6) 
            C(16)-C(18)                   1.528(6) 
            C(16)-S(1)                    1.842(4) 
            C(17)-H(17A)                  0.9800 
            C(17)-H(17B)                  0.9800 
            C(17)-H(17C)                  0.9800 
            C(18)-H(18A)                  0.9800 
            C(18)-H(18B)                  0.9800 
            C(18)-H(18C)                  0.9800 
            C(19)-O(4)                    1.193(5) 
            C(19)-O(3)                    1.316(5) 
            C(20)-O(3)                    1.470(6) 
            C(20)-H(20A)                  0.9800 
            C(20)-H(20B)                  0.9800 
            C(20)-H(20C)                  0.9800 
            C(21)-F(4)                    1.237(7) 
            C(21)-F(5)                    1.266(7) 
            C(21)-F(6)                    1.305(9) 
            C(21)-C(22)                   1.479(8) 
            C(22)-C(23)                   1.372(6) 
            C(22)-C(27)                   1.399(6) 
            C(23)-C(24)                   1.378(7) 
            C(23)-H(23)                   0.9500 
            C(24)-C(25)                   1.388(7) 
            C(24)-H(24)                   0.9500 
            C(25)-C(26)                   1.368(6) 
            C(25)-H(25)                   0.9500 
            C(26)-C(27)                   1.375(7) 
            C(26)-O(5)                    1.406(5) 
            C(27)-H(27)                   0.9500 
            C(28)-N(3)                    1.306(6) 
            C(28)-O(5)                    1.388(6) 
            C(28)-C(29)                   1.403(6) 
            C(29)-C(30)                   1.382(6) 
            C(29)-C(33)                   1.509(6) 
            C(30)-C(31)                   1.380(8) 
            C(30)-H(30)                   0.9500 
            C(31)-C(32)                   1.362(8) 
            C(31)-H(31)                   0.9500 
            C(32)-N(3)                    1.326(7) 
            C(32)-H(32)                   0.9500 
            C(33)-O(6)                    1.220(5) 
            C(33)-N(4)                    1.356(5) 
            C(34)-N(4)                    1.457(5) 
            C(34)-C(39)                   1.525(6) 
            C(34)-C(35)                   1.530(6) 
            C(34)-H(34)                   1.0000 
            C(35)-S(2)                    1.793(6) 
            C(35)-H(35A)                  0.9900 
            C(35)-H(35B)                  0.9900 
            C(36)-N(4)                    1.490(6) 
            C(36)-C(38)                   1.518(6) 
            C(36)-C(37)                   1.529(6) 
            C(36)-S(2)                    1.833(4) 
            C(37)-H(37A)                  0.9800 
            C(37)-H(37B)                  0.9800 
            C(37)-H(37C)                  0.9800 
            C(38)-H(38A)                  0.9800 
            C(38)-H(38B)                  0.9800 
            C(38)-H(38C)                  0.9800 
            C(39)-O(8)                    1.190(5) 
            C(39)-O(7)                    1.319(5) 
            C(40)-O(7)                    1.448(6) 
            C(40)-H(40A)                  0.9800 
            C(40)-H(40B)                  0.9800 
            C(40)-H(40C)                  0.9800 
  
            F(2)-C(1)-F(1)              106.7(6) 
            F(2)-C(1)-F(3)              106.8(5) 
            F(1)-C(1)-F(3)              100.7(6) 
            F(2)-C(1)-C(2)              113.4(5) 
            F(1)-C(1)-C(2)              114.0(4) 
            F(3)-C(1)-C(2)              114.1(4) 
            C(7)-C(2)-C(3)              121.0(4) 
            C(7)-C(2)-C(1)              120.3(4) 
            C(3)-C(2)-C(1)              118.7(4) 
            C(4)-C(3)-C(2)              118.0(3) 
            C(4)-C(3)-H(3)              121.0 
            C(2)-C(3)-H(3)              121.0 
            C(3)-C(4)-C(5)              122.6(3) 
            C(3)-C(4)-O(1)              118.0(3) 
            C(5)-C(4)-O(1)              119.2(3) 
            C(4)-C(5)-C(6)              118.0(4) 
            C(4)-C(5)-H(5)              121.0 
            C(6)-C(5)-H(5)              121.0 
            C(7)-C(6)-C(5)              121.0(4) 
            C(7)-C(6)-H(6)              119.5 
            C(5)-C(6)-H(6)              119.5 
            C(6)-C(7)-C(2)              119.4(4) 
            C(6)-C(7)-H(7)              120.3 
            C(2)-C(7)-H(7)              120.3 
            N(1)-C(8)-O(1)              118.4(3) 
            N(1)-C(8)-C(9)              125.2(4) 
            O(1)-C(8)-C(9)              116.4(3) 
            C(10)-C(9)-C(8)             116.3(4) 
            C(10)-C(9)-C(13)            118.8(3) 
            C(8)-C(9)-C(13)             124.1(3) 
            C(9)-C(10)-C(11)            119.7(4) 
            C(9)-C(10)-H(10)            120.1 
            C(11)-C(10)-H(10)           120.1 
            C(12)-C(11)-C(10)           118.4(4) 
            C(12)-C(11)-H(11)           120.8 
            C(10)-C(11)-H(11)           120.8 
            N(1)-C(12)-C(11)            123.2(4) 
            N(1)-C(12)-H(12)            118.4 
            C(11)-C(12)-H(12)           118.4 
            O(2)-C(13)-N(2)             122.4(3) 
            O(2)-C(13)-C(9)             118.5(3) 
            N(2)-C(13)-C(9)             119.1(3) 
            N(2)-C(14)-C(15)            106.4(3) 
            N(2)-C(14)-C(19)            113.2(3) 
            C(15)-C(14)-C(19)           111.8(3) 
            N(2)-C(14)-H(14)            108.4 
            C(15)-C(14)-H(14)           108.4 
            C(19)-C(14)-H(14)           108.4 
            C(14)-C(15)-S(1)            103.9(3) 
            C(14)-C(15)-H(15A)          111.0 
            S(1)-C(15)-H(15A)           111.0 
            C(14)-C(15)-H(15B)          111.0 
            S(1)-C(15)-H(15B)           111.0 
            H(15A)-C(15)-H(15B)         109.0 
            N(2)-C(16)-C(17)            113.1(3) 
            N(2)-C(16)-C(18)            111.2(3) 
            C(17)-C(16)-C(18)           112.1(4) 
            N(2)-C(16)-S(1)             103.6(2) 
            C(17)-C(16)-S(1)            107.8(3) 
            C(18)-C(16)-S(1)            108.6(3) 
            C(16)-C(17)-H(17A)          109.5 
            C(16)-C(17)-H(17B)          109.5 
            H(17A)-C(17)-H(17B)         109.5 
            C(16)-C(17)-H(17C)          109.5 
            H(17A)-C(17)-H(17C)         109.5 
            H(17B)-C(17)-H(17C)         109.5 
            C(16)-C(18)-H(18A)          109.5 
            C(16)-C(18)-H(18B)          109.5 
            H(18A)-C(18)-H(18B)         109.5 
            C(16)-C(18)-H(18C)          109.5 
            H(18A)-C(18)-H(18C)         109.5 
            H(18B)-C(18)-H(18C)         109.5 
            O(4)-C(19)-O(3)             124.0(4) 
            O(4)-C(19)-C(14)            124.5(4) 
            O(3)-C(19)-C(14)            111.5(3) 
            O(3)-C(20)-H(20A)           109.5 
            O(3)-C(20)-H(20B)           109.5 
            H(20A)-C(20)-H(20B)         109.5 
            O(3)-C(20)-H(20C)           109.5 
            H(20A)-C(20)-H(20C)         109.5 
            H(20B)-C(20)-H(20C)         109.5 
            F(4)-C(21)-F(5)             107.7(6) 
            F(4)-C(21)-F(6)             107.0(8) 
            F(5)-C(21)-F(6)              99.3(8) 
            F(4)-C(21)-C(22)            117.2(5) 
            F(5)-C(21)-C(22)            114.4(6) 
            F(6)-C(21)-C(22)            109.5(5) 
            C(23)-C(22)-C(27)           120.0(4) 
            C(23)-C(22)-C(21)           120.8(5) 
            C(27)-C(22)-C(21)           119.3(4) 
            C(22)-C(23)-C(24)           120.3(4) 
            C(22)-C(23)-H(23)           119.8 
            C(24)-C(23)-H(23)           119.8 
            C(23)-C(24)-C(25)           120.4(4) 
            C(23)-C(24)-H(24)           119.8 
            C(25)-C(24)-H(24)           119.8 
            C(26)-C(25)-C(24)           118.5(5) 
            C(26)-C(25)-H(25)           120.7 
            C(24)-C(25)-H(25)           120.7 
            C(25)-C(26)-C(27)           122.3(4) 
            C(25)-C(26)-O(5)            118.9(4) 
            C(27)-C(26)-O(5)            118.7(4) 
            C(26)-C(27)-C(22)           118.4(4) 
            C(26)-C(27)-H(27)           120.8 
            C(22)-C(27)-H(27)           120.8 
            N(3)-C(28)-O(5)             118.4(4) 
            N(3)-C(28)-C(29)            125.7(4) 
            O(5)-C(28)-C(29)            115.8(4) 
            C(30)-C(29)-C(28)           116.0(4) 
            C(30)-C(29)-C(33)           124.5(4) 
            C(28)-C(29)-C(33)           119.1(4) 
            C(31)-C(30)-C(29)           118.8(5) 
            C(31)-C(30)-H(30)           120.6 
            C(29)-C(30)-H(30)           120.6 
            C(32)-C(31)-C(30)           119.3(5) 
            C(32)-C(31)-H(31)           120.4 
            C(30)-C(31)-H(31)           120.4 
            N(3)-C(32)-C(31)            123.8(5) 
            N(3)-C(32)-H(32)            118.1 
            C(31)-C(32)-H(32)           118.1 
            O(6)-C(33)-N(4)             123.9(4) 
            O(6)-C(33)-C(29)            119.8(4) 
            N(4)-C(33)-C(29)            116.4(3) 
            N(4)-C(34)-C(39)            114.7(3) 
            N(4)-C(34)-C(35)            106.4(4) 
            C(39)-C(34)-C(35)           110.7(3) 
            N(4)-C(34)-H(34)            108.3 
            C(39)-C(34)-H(34)           108.3 
            C(35)-C(34)-H(34)           108.3 
            C(34)-C(35)-S(2)            103.9(3) 
            C(34)-C(35)-H(35A)          111.0 
            S(2)-C(35)-H(35A)           111.0 
            C(34)-C(35)-H(35B)          111.0 
            S(2)-C(35)-H(35B)           111.0 
            H(35A)-C(35)-H(35B)         109.0 
            N(4)-C(36)-C(38)            113.0(4) 
            N(4)-C(36)-C(37)            109.6(4) 
            C(38)-C(36)-C(37)           112.1(4) 
            N(4)-C(36)-S(2)             104.0(3) 
            C(38)-C(36)-S(2)            107.4(3) 
            C(37)-C(36)-S(2)            110.4(3) 
            C(36)-C(37)-H(37A)          109.5 
            C(36)-C(37)-H(37B)          109.5 
            H(37A)-C(37)-H(37B)         109.5 
            C(36)-C(37)-H(37C)          109.5 
            H(37A)-C(37)-H(37C)         109.5 
            H(37B)-C(37)-H(37C)         109.5 
            C(36)-C(38)-H(38A)          109.5 
            C(36)-C(38)-H(38B)          109.5 
            H(38A)-C(38)-H(38B)         109.5 
            C(36)-C(38)-H(38C)          109.5 
            H(38A)-C(38)-H(38C)         109.5 
            H(38B)-C(38)-H(38C)         109.5 
            O(8)-C(39)-O(7)             124.7(4) 
            O(8)-C(39)-C(34)            121.7(4) 
            O(7)-C(39)-C(34)            113.6(3) 
            O(7)-C(40)-H(40A)           109.5 
            O(7)-C(40)-H(40B)           109.5 
            H(40A)-C(40)-H(40B)         109.5 
            O(7)-C(40)-H(40C)           109.5 
            H(40A)-C(40)-H(40C)         109.5 
            H(40B)-C(40)-H(40C)         109.5 
            C(8)-N(1)-C(12)             117.1(4) 
            C(13)-N(2)-C(14)            123.4(3) 
            C(13)-N(2)-C(16)            120.1(3) 
            C(14)-N(2)-C(16)            116.3(3) 
            C(28)-N(3)-C(32)            116.3(4) 
            C(33)-N(4)-C(34)            122.6(4) 
            C(33)-N(4)-C(36)            121.3(3) 
            C(34)-N(4)-C(36)            116.1(3) 
            C(8)-O(1)-C(4)              117.7(3) 
            C(19)-O(3)-C(20)            116.3(4) 
            C(28)-O(5)-C(26)            115.1(3) 
            C(39)-O(7)-C(40)            116.4(4) 
            C(15)-S(1)-C(16)             94.54(18) 
            C(35)-S(2)-C(36)             91.7(2) 
           _____________________________________________________________ 
  
           Symmetry transformations used to generate equivalent atoms: 
            
  
    Table 4.  Anisotropic displacement parameters (A^2 x 10^3) for mo_DBND_1_0ma_a. 
    The anisotropic displacement factor exponent takes the form: 
    -2 pi^2 [ h^2 a*^2 U11 + ... + 2 h k a* b* U12 ] 
  
    _______________________________________________________________________ 
  
              U11        U22        U33        U23        U13        U12 
    _______________________________________________________________________ 
  
    C(1)     62(3)      56(3)      75(3)     -19(3)       1(3)     -16(2) 
    C(2)     37(2)      43(2)      49(2)      -6(2)       3(2)      -7(2) 
    C(3)     36(2)      40(2)      35(2)       2(2)       0(2)       0(2) 
    C(4)     36(2)      42(2)      27(2)      -4(1)       0(2)      -5(2) 
    C(5)     69(3)      36(2)      45(2)       3(2)      -1(2)      -6(2) 
    C(6)     73(3)      63(3)      42(2)      14(2)     -21(2)      -4(2) 
    C(7)     51(2)      74(3)      40(2)      -1(2)     -11(2)      -7(2) 
    C(8)     40(2)      37(2)      29(2)      -3(1)       1(2)      -3(2) 
    C(9)     38(2)      32(2)      31(2)       3(1)      -2(2)      -3(2) 
    C(10)    38(2)      65(3)      45(2)       0(2)      -5(2)       0(2) 
    C(11)    33(2)     104(4)      62(3)       1(3)       1(2)      11(2) 
    C(12)    53(3)      87(4)      53(2)      -7(2)      16(2)      13(3) 
    C(13)    39(2)      32(2)      29(2)       0(1)      -3(1)      -5(1) 
    C(14)    47(2)      29(2)      31(2)      -1(1)       3(2)      -6(2) 
    C(15)    48(2)      40(2)      50(2)      -4(2)      -4(2)      -8(2) 
    C(16)    39(2)      37(2)      42(2)      -6(2)       6(2)      -3(2) 
    C(17)    60(3)      89(4)      41(2)     -21(2)      13(2)     -19(3) 
    C(18)    57(3)      42(2)      89(4)       6(2)      11(3)      11(2) 
    C(19)    47(2)      32(2)      34(2)       2(1)       7(2)      -1(2) 
    C(20)    62(3)     116(5)     109(5)      61(4)     -36(3)     -23(3) 
    C(21)    90(4)      62(3)      68(3)      -4(3)      13(3)      -2(3) 
    C(22)    62(3)      48(2)      47(2)       4(2)      -6(2)      -7(2) 
    C(23)    72(3)      37(2)      59(2)       9(2)      -9(2)      -3(2) 
    C(24)    80(3)      47(3)      60(3)      17(2)      -1(3)     -10(2) 
    C(25)    66(3)      56(3)      50(2)       3(2)       0(2)     -12(2) 
    C(26)    62(3)      37(2)      47(2)       5(2)     -11(2)      -6(2) 
    C(27)    81(3)      36(2)      43(2)      10(2)      -5(2)     -12(2) 
    C(28)    57(2)      41(2)      40(2)      -6(2)       2(2)      -1(2) 
    C(29)    52(2)      39(2)      41(2)      -7(2)       4(2)       7(2) 
    C(30)    62(3)      53(2)      53(2)       0(2)      -2(2)      10(2) 
    C(31)    61(3)      76(4)      75(3)     -14(3)     -17(3)      13(3) 
    C(32)    52(3)      73(4)      76(3)     -16(3)       1(3)     -14(2) 
    C(33)    48(2)      38(2)      42(2)      -1(2)       8(2)       7(2) 
    C(34)    59(2)      36(2)      40(2)       2(2)      11(2)       7(2) 
    C(35)    77(3)      63(3)      33(2)       5(2)       4(2)      12(3) 
    C(36)    50(2)      45(2)      46(2)       2(2)       0(2)       5(2) 
    C(37)    66(3)      64(3)      75(3)       4(2)     -15(3)      25(3) 
    C(38)    55(3)      62(3)      60(3)       7(2)       3(2)      -9(2) 
    C(39)    44(2)      42(2)      47(2)     -10(2)       3(2)       6(2) 
    C(40)    76(4)      68(3)      81(4)      25(3)      -6(3)      26(3) 
    F(1)    247(7)      80(3)     124(3)      -2(2)      45(4)     -87(4) 
    F(2)    108(3)      74(3)     378(10)    -15(4)    -126(5)     -28(3) 
    F(3)    109(3)      55(2)     159(4)     -30(2)      18(3)      -6(2) 
    F(4)    317(10)    129(4)     128(4)      58(3)     141(5)      70(5) 
    F(5)    320(10)    116(4)     134(4)     -62(3)      97(6)     -58(5) 
    F(6)    119(4)     423(14)    119(4)     -39(6)      28(4)      94(7) 
    N(1)     44(2)      69(2)      36(2)      -8(2)       5(2)       7(2) 
    N(2)     40(2)      29(1)      29(1)       0(1)       1(1)      -1(1) 
    N(3)     66(2)      56(2)      63(2)      -5(2)       5(2)     -14(2) 
    N(4)     45(2)      35(2)      41(2)       4(1)       3(1)       3(1) 
    O(1)     37(1)      61(2)      29(1)     -12(1)      -1(1)      -5(1) 
    O(2)     62(2)      37(1)      41(1)      -5(1)       7(1)     -15(1) 
    O(3)     51(2)      76(2)      88(2)      45(2)     -19(2)     -19(2) 
    O(4)     78(2)      43(2)      49(2)      14(1)      -7(2)     -14(2) 
    O(5)     90(2)      38(2)      61(2)      -3(1)     -16(2)      -3(2) 
    O(6)     57(2)      62(2)      66(2)     -15(2)      16(2)       2(2) 
    O(7)     60(2)      53(2)      58(2)      14(1)       6(2)      15(2) 
    O(8)     67(2)      90(3)      69(2)     -10(2)      14(2)      23(2) 
    S(1)     42(1)      50(1)      61(1)      -2(1)      12(1)      -7(1) 
    S(2)     78(1)      52(1)      48(1)      -3(1)     -14(1)       3(1) 
    _______________________________________________________________________ 
  
         Table 5.  Hydrogen coordinates ( x 10^4) and isotropic 
         displacement parameters (A^2 x 10^3) for mo_DBND_1_0ma_a. 
  
         ________________________________________________________________ 
  
                         x             y             z           U(eq) 
         ________________________________________________________________ 
  
          H(3)         6867          8314          8092          44 
          H(5)         6332          5289          8495          60 
          H(6)         7642          5952          8948          71 
          H(7)         8524          7782          8978          66 
          H(10)        1299          5584          7458          59 
          H(11)        -346          6150          7883          79 
          H(12)         927          6734          8339          77 
          H(14)        5386          7471          7516          43 
          H(15A)       8188          7422          7510          55 
          H(15B)       7834          8336          7243          55 
          H(17A)       5671          5804          6671          95 
          H(17B)       5607          4537          6782          95 
          H(17C)       7231          5011          6615          95 
          H(18A)       7117          3915          7246          94 
          H(18B)       8145          4773          7456          94 
          H(18C)       8874          4358          7128          94 
          H(20A)       3067          8001          6556         144 
          H(20B)       2039          8582          6831         144 
          H(20C)       1492          7390          6703         144 
          H(23)        8600           956          5746          67 
          H(24)        6888          1468          6159          75 
          H(25)        5931          3299          6200          69 
          H(27)        8440          4099          5413          64 
          H(30)        4843          7408          5164          67 
          H(31)        2359          6430          5106          85 
          H(32)        2001          4780          5363          81 
          H(34)        5683          7223          5996          54 
          H(35A)       7455          7586          6398          69 
          H(35B)       6423          8729          6385          69 
          H(37A)      10578          6442          5799         102 
          H(37B)      10053          6728          6151         102 
          H(37C)      11637          7311          5999         102 
          H(38A)      10570          8088          5406          89 
          H(38B)      11216          8999          5649          89 
          H(38C)       9451          9146          5485          89 
          H(40A)       5500         10382          5233         113 
          H(40B)       4541         10570          5557         113 
          H(40C)       3854          9694          5307         113 
         ________________________________________________________________ 
  
         Table 6.  Torsion angles [deg] for mo_DBND_1_0ma_a. 
         ________________________________________________________________ 
  
